# Supplementary material for: Integrated miRNA and transcriptome profiling to explore the molecular determinism of convergent adaptation to corn in two lepidopteran pests of agriculture
Source: BMC Genomics. 2021 Aug 9;22:606. doi: 10.1186/s12864-021-07905-7 (PMC8351448; doi:10.1186/s12864-021-07905-7)
Supplement: Supplementary file 2 — Additional file 2: Supplementary Excel Table S2. Predictions of miR genes by mirDEEP2 in On and Os and orthology table. [file 12864_2021_7905_MOESM2_ESM.xlsx]

## Sheet: Mirdeep On
miRDeep2 score	novel miRNAs reported by miRDeep2	novel miRNAs, estimated false positives	novel miRNAs, estimated true positives	known miRNAs in species	known miRNAs in data	known miRNAs detected by miRDeep2	estimated signal-to-noise	excision gearing
10	67	5 +/- 2	62 +/- 2 (92 +/- 4%)	567	81	55 (68%)	19.3	3
9	67	5 +/- 2	62 +/- 2 (92 +/- 4%)	567	81	55 (68%)	19	3
8	68	5 +/- 2	63 +/- 2 (92 +/- 4%)	567	81	55 (68%)	18.8	3
7	71	6 +/- 3	65 +/- 3 (92 +/- 4%)	567	81	55 (68%)	18.8	3
6	74	6 +/- 3	68 +/- 3 (92 +/- 3%)	567	81	55 (68%)	18.8	3
5	88	7 +/- 3	81 +/- 3 (92 +/- 3%)	567	81	65 (80%)	18.7	3
4	106	10 +/- 3	96 +/- 3 (91 +/- 3%)	567	81	70 (86%)	15.2	3
3	119	20 +/- 4	99 +/- 4 (83 +/- 3%)	567	81	70 (86%)	8.2	3
2	138	30 +/- 5	108 +/- 5 (78 +/- 4%)	567	81	70 (86%)	6	3
1	164	42 +/- 6	122 +/- 6 (74 +/- 4%)	567	81	70 (86%)	4.9	3
0	196	63 +/- 8	133 +/- 8 (68 +/- 4%)	567	81	72 (89%)	3.8	3
-1	211	87 +/- 8	124 +/- 8 (59 +/- 4%)	567	81	73 (90%)	3	3
-2	223	112 +/- 9	111 +/- 9 (50 +/- 4%)	567	81	73 (90%)	2.4	3
-3	241	138 +/- 10	103 +/- 10 (43 +/- 4%)	567	81	74 (91%)	2.1	3
-4	262	162 +/- 10	100 +/- 10 (38 +/- 4%)	567	81	74 (91%)	1.9	3
-5	279	185 +/- 12	94 +/- 12 (34 +/- 4%)	567	81	74 (91%)	1.8	3
-6	291	208 +/- 12	83 +/- 12 (29 +/- 4%)	567	81	74 (91%)	1.6	3
-7	305	228 +/- 13	77 +/- 13 (25 +/- 4%)	567	81	74 (91%)	1.6	3
-8	322	247 +/- 14	75 +/- 14 (23 +/- 4%)	567	81	74 (91%)	1.5	3
-9	340	263 +/- 13	77 +/- 13 (23 +/- 4%)	567	81	74 (91%)	1.5	3
-10	355	278 +/- 13	77 +/- 13 (22 +/- 4%)	567	81	74 (91%)	1.5	3
novel miRNAs predicted by miRDeep2
provisional id	miRDeep2 score	estimated probability that the miRNA candidate is a true positive	rfam alert	total read count	mature read count	loop read count	star read count	significant randfold p-value	miRBase miRNA	example miRBase miRNA with the same seed	UCSC browser	NCBI blastn	consensus mature sequence	consensus star sequence	consensus precursor sequence	precursor coordinate
scf4875_14120	134334.1	92 +/- 4%	-	263482	261313	8	2161	yes	-	dme-miR-314-3p_MIMAT0000406_Drosophila_melanogaster_miR-314-3p	-	-	uauucgagaccucugcugauccu	aucagcgguggucugggguacc	aucagcgguggucugggguaccuagggacagccacuaccuuuccugggcugauugguauucgagaccucugcugauccu	scf4875:30367..30446:-
scf19009_21984	50327.6	92 +/- 4%	-	98706	98650	0	56	yes	-	hsa-miR-598-3p_MIMAT0003266_Homo_sapiens_miR-598-3p	-	-	cacgucaucuguaucucguaa	gcgggauacagaugaagugga	gcgggauacagaugaaguggacgauugugguguuuccacgucaucuguaucucguaa	scf19009:3418..3475:+
scf10022_18907	50327.2	92 +/- 4%	-	98706	98650	0	56	yes	-	hsa-miR-598-3p_MIMAT0003266_Homo_sapiens_miR-598-3p	-	-	cacgucaucuguaucucguaa	gcgggauacagaugaagugga	gcgggauacagaugaaguggacgauugugguguuuccacgucaucuguaucucguaa	scf10022:2737..2794:-
scf1398_7064	12160.7	92 +/- 4%	-	23843	23824	0	19	yes	-	cel-miR-1824-3p_MIMAT0020360_Caenorhabditis_elegans_miR-1824-3p	-	-	cuuggccgcauuguaucuucgg	gaagguacaaugcggccgucga	gaagguacaaugcggccgucgagugacacccuucuuggccgcauuguaucuucgg	scf1398:9984..10039:-
scf76_1113	11773	92 +/- 4%	-	23085	23082	0	3	yes	-	nve-miR-2024c-5p_MIMAT0009763_Nematostella_vectensis_miR-2024c-5p	-	-	ugaauauuuguaguucaagccu	cucgcacuacaaacaucaggaaag	ugaauauuuguaguucaagccugugccaauuaggcucgcacuacaaacaucaggaaag	scf76:11992..12050:-
scf14_464	7820.1	92 +/- 4%	-	15330	8133	0	7197	yes	-	tgu-miR-215-3p_MIMAT0027009_Taeniopygia_guttata_miR-215-3p	-	-	ccugucacacacgaucgauucg	aaucggucgucugugacagcga	ccugucacacacgaucgauucgucuuuaguuugaaucggucgucugugacagcga	scf14:211668..211723:+
scf17869_21734	5622.8	92 +/- 4%	-	11021	11020	0	1	yes	-	lmi-miR-10-3p_MIMAT0010145_Locusta_migratoria_miR-10-3p	-	-	uaauucggacauuuugcgaugu	uuugcaauauggccgauuuugca	uuugcaauauggccgauuuugcagucccauauuuguaauucggacauuuugcgaugu	scf17869:1244..1301:-
scf6849_16337	5622.7	92 +/- 4%	-	11021	11020	0	1	yes	-	lmi-miR-10-3p_MIMAT0010145_Locusta_migratoria_miR-10-3p	-	-	uaauucggacauuuugcgaugu	uuugcaauauggccgauuuugca	uuugcaauauggccgauuuugcagucccauauuuguaauucggacauuuugcgaugu	scf6849:6973..7030:+
scf19574_22139	5488	92 +/- 4%	-	10756	4520	0	6236	yes	-	mmu-miR-3106-5p_MIMAT0014817_Mus_musculus_miR-3106-5p	-	-	cggcucaucguauggcaguuugcu	cagcugccuagcgaagggcaac	cggcucaucguauggcaguuugcugugugucuugccagcugccuagcgaagggcaac	scf19574:1030..1087:-
scf1241_6558	2374.3	92 +/- 4%	-	4648	4543	0	105	yes	-	dme-miR-10-3p_MIMAT0012531_Drosophila_melanogaster_miR-10-3p	-	-	uaaauucgugucaucggacguu	cguuugauuucacggauuuggc	cguuugauuucacggauuuggcgucaauauuggcuaaauucgugucaucggacguu	scf1241:15567..15623:-
scf15214_21018	2333.6	92 +/- 4%	-	4569	4272	0	297	yes	-	ath-miR3932b-5p_MIMAT0032113_Arabidopsis_thaliana_miR3932b-5p	-	-	uuugacguagcuuugccgagu	cggcaaagcuacgucaaaggc	cggcaaagcuacgucaaaggcguuuuugguugucccuuugacguagcuuugccgagu	scf15214:4967..5024:-
scf16860_21462	1623.1	92 +/- 4%	-	3175	3131	0	44	yes	-	dps-miR-2548-3p_MIMAT0012357_Drosophila_pseudoobscura_miR-2548-3p	-	-	cuuggugugagggucacagcuag	gcugugacucucauacuaaaua	gcugugacucucauacuaaauauuuuacuaaucuauacuuggugugagggucacagcuag	scf16860:1592..1652:-
scf323_2906	1623.1	92 +/- 4%	-	3175	3131	0	44	yes	-	dps-miR-2548-3p_MIMAT0012357_Drosophila_pseudoobscura_miR-2548-3p	-	-	cuuggugugagggucacagcuag	gcugugacucucauacuaaaua	gcugugacucucauacuaaauauucuacuaaucuauacuuggugugagggucacagcuag	scf323:27004..27064:-
scf4266_13343	1251.3	92 +/- 4%	-	2452	2414	0	38	yes	-	-	-	-	gcggccauguaccucgaaggc	cuuggcgguacauggccgca	gcggccauguaccucgaaggcuauuacuauuuugucuuggcgguacauggccgca	scf4266:1112..1167:-
scf1557_7699	1248.7	92 +/- 4%	-	2448	2443	0	5	yes	-	-	-	-	acagucuacccggacaggccg	cccugcacggucaggccgcgc	acagucuacccggacaggccgaccucauagagucgcccugcacggucaggccgcgc	scf1557:39784..39840:-
scf4266_13345	1146.8	92 +/- 4%	-	2247	1666	0	581	yes	-	-	-	-	gccaccaugugucgggaagacu	ccucccgacacauggugggug	gccaccaugugucgggaagacuguuaccacuuuguccucccgacacauggugggug	scf4266:1282..1338:-
scf740_4620	834	92 +/- 4%	-	1628	1606	0	22	yes	-	ddi-miR-7101_MIMAT0028104_Dictyostelium_discoideum_miR-7101	-	-	uuaguugaaugauucguagca	cugcgaauuauucaauuagug	cugcgaauuauucaauuaguggauuuugacuuacauuaguugaaugauucguagca	scf740:40253..40309:-
scf8017_17426	737.2	92 +/- 4%	-	1439	1438	0	1	yes	-	sme-miR-2162-3p_MIMAT0012153_Schmidtea_mediterranea_miR-2162-3p	-	-	auauuaugcucauuacuuuggau	cccaaaguagugaacguaauuuauc	cccaaaguagugaacguaauuuaucgugaaccuuaauacauagauauuaugcucauuacuuuggau	scf8017:15316..15382:-
scf18_550	730.7	92 +/- 4%	-	1424	779	0	645	yes	-	hsa-miR-4525_MIMAT0019064_Homo_sapiens_miR-4525	-	-	cgggggaucucuuuguauuccc	cgauacaaggggauccgucau	cgauacaaggggauccgucaugaugucucacacgggggaucucuuuguauuccc	scf18:162808..162862:-
scf1248_6582	554.8	92 +/- 4%	-	1079	986	0	93	yes	-	mtr-miR2593e_MIMAT0023148_Medicago_truncatula_miR2593e	-	-	guacaucagcgcauuugagug	cuugaaugcgcugguauaucg	guacaucagcgcauuugaguguggaguaucacuugaaugcgcugguauaucg	scf1248:12452..12504:+
scf33463_24214	507.9	92 +/- 4%	-	987	942	0	45	yes	-	osa-miR2095-3p_MIMAT0010055_Oryza_sativa_miR2095-3p	-	-	cuuccauuuccuagaaguccuu	ggacuucugggaaauggauagg	cuuccauuuccuagaaguccuuguguuugagaugaaggacuucugggaaauggauagg	scf33463:783..841:+
scf11787_19685	507.9	92 +/- 4%	-	987	942	0	45	yes	-	osa-miR2095-3p_MIMAT0010055_Oryza_sativa_miR2095-3p	-	-	cuuccauuuccuagaaguccuu	ggacuucugggaaauggauagg	cuuccauuuccuagaaguccuuguguucgagaugaaggacuucugggaaauggauagg	scf11787:7268..7326:-
scf40768_25049	507.9	92 +/- 4%	-	987	942	0	45	yes	-	osa-miR2095-3p_MIMAT0010055_Oryza_sativa_miR2095-3p	-	-	cuuccauuuccuagaaguccuu	ggacuucugggaaauggauagg	cuuccauuuccuagaaguccuuguguuugagaugaaggacuucugggaaauggauagg	scf40768:323..381:-
scf6818_16311	507.9	92 +/- 4%	-	987	942	0	45	yes	-	osa-miR2095-3p_MIMAT0010055_Oryza_sativa_miR2095-3p	-	-	cuuccauuuccuagaaguccuu	ggacuucugggaaauggauagg	cuuccauuuccuagaaguccuuguguucgagaugaaggacuucugggaaauggauagg	scf6818:7862..7920:-
scf16860_21460	376.2	92 +/- 4%	-	729	714	0	15	yes	-	pxy-miR-8506_MIMAT0033722_Plutella_xylostella_miR-8506	-	-	cuaggugugagggucacagcu	gcugugacucucacacuuaaua	gcugugacucucacacuuaauauuaucaccuuuauuacuaggugugagggucacagcu	scf16860:1356..1414:-
scf323_2904	376.2	92 +/- 4%	-	729	714	0	15	yes	-	pxy-miR-8506_MIMAT0033722_Plutella_xylostella_miR-8506	-	-	cuaggugugagggucacagcu	gcugugacucucacacuuaaua	gcugugacucucacacuuaauauaucaccuuuauuacuaggugugagggucacagcu	scf323:26764..26821:-
scf286_2715	361.6	92 +/- 4%	-	700	681	0	19	yes	-	osa-miR2095-3p_MIMAT0010055_Oryza_sativa_miR2095-3p	-	-	cuuccauuuccuaggaguccua	gggcuccugggaaauggauaga	cuuccauuuccuaggaguccuaguauuugaacacauagggcuccugggaaauggauaga	scf286:13114..13173:-
scf49361_25956	227	92 +/- 4%	-	443	368	0	75	yes	-	-	-	-	ggggggacaacgucggggaagu	ccccccgacguuguuuucccgg	ccccccgacguuguuuucccgguuuuauuguuacucggggggacaacgucggggaagu	scf49361:702..760:-
scf1370_6881	226.9	92 +/- 4%	-	443	368	0	75	yes	-	-	-	-	ggggggacaacgucggggaagu	ccccccgacguuguuuucccgg	ccccccgacguuguuuucccgguuuuauugguacggggggacaacgucggggaagu	scf1370:26669..26725:+
scf5537_14971	195.2	92 +/- 4%	-	382	321	0	61	yes	-	-	-	-	ccuaucuuuagcauaguaccua	ggugccaugcuaaagguaaaug	ccuaucuuuagcauaguaccuacauugccguugcgaggugccaugcuaaagguaaaug	scf5537:13437..13495:-
scf17987_21776	195.1	92 +/- 4%	-	382	321	0	61	yes	-	-	-	-	ccuaucuuuagcauaguaccua	ggugccaugcuaaagguaaaug	ccuaucuuuagcauaguaccuacauugccguugcgaggugccaugcuaaagguaaaug	scf17987:3288..3346:+
scf2035_9137	160.8	92 +/- 4%	-	307	293	0	14	yes	-	mtr-miR2087-5p_MIMAT0010036_Medicago_truncatula_miR2087-5p	-	-	uaaguaaaucucgugcggcuug	agccgugcgagauuuauuucga	uaaguaaaucucgugcggcuuguaauagaauuggagccgugcgagauuuauuucga	scf2035:8810..8866:-
scf15214_21016	123.5	92 +/- 4%	-	234	224	0	10	yes	-	ath-miR3932b-5p_MIMAT0032113_Arabidopsis_thaliana_miR3932b-5p	-	-	uuugacguagcuuugccgauuu	ucggcaaagcuacgucaaagg	ucggcaaagcuacgucaaagggacaaccaaaaacgccuuugacguagcuuugccgauuu	scf15214:4969..5028:+
scf11138_19416	121.9	92 +/- 4%	-	231	149	0	82	yes	-	gga-miR-6580-5p_MIMAT0025667_Gallus_gallus_miR-6580-5p	-	-	ugaauugacacugacuucaucu	augaagucagugucaagucaga	augaagucagugucaagucagacaugguauuacugaauugacacugacuucaucu	scf11138:13..68:-
scf11138_19418	121.1	92 +/- 4%	-	231	149	0	82	yes	-	gga-miR-6580-5p_MIMAT0025667_Gallus_gallus_miR-6580-5p	-	-	ugaauugacacugacuucaucu	augaagucagugucaagucaga	augaagucagugucaagucagacaugguauuacugaauugacacugacuucaucu	scf11138:2695..2750:-
scf3170_11544	101.2	92 +/- 4%	-	190	183	0	7	yes	-	mmu-miR-193a-3p_MIMAT0000223_Mus_musculus_miR-193a-3p	-	-	uacuggccugcuaagucccaag	agggucuuggcggucuagugag	agggucuuggcggucuagugagugugccaucuuacuggccugcuaagucccaag	scf3170:20452..20506:-
scf4870_14109	93.3	92 +/- 4%	-	176	156	0	20	yes	-	cel-miR-79-5p_MIMAT0020322_Caenorhabditis_elegans_miR-79-5p	-	-	auuuggugacucagcuuauga	auaaagcugacuuacuaaauau	auuuggugacucagcuuaugaggguauugaugaucauaaagcugacuuacuaaauau	scf4870:20947..21004:-
scf9184_18207	68.6	92 +/- 4%	-	125	124	0	1	yes	-	hsa-miR-99a-3p_MIMAT0004511_Homo_sapiens_miR-99a-3p	-	-	caagcucgaacuuuuccugcgu	gcgggaaaagcucgcauuuugac	gcgggaaaagcucgcauuuugacguucgcgucgcugccgucaagcucgaacuuuuccugcgu	scf9184:7988..8050:+
scf157_1892	68.2	92 +/- 4%	-	132	93	0	39	yes	-	-	-	-	uuucucaagaagaugacaaga	cuugucaucuacuugaggaagc	uuucucaagaagaugacaagaaguuuguugucauucuugucaucuacuugaggaagc	scf157:128065..128122:+
scf157_1888	68.1	92 +/- 4%	-	132	93	0	39	yes	-	-	-	-	uuucucaagaagaugacaaga	cuugucaucuacuugaggaagc	uuucucaagaagaugacaagaaguuuguugucuuucuugucaucuacuugaggaagc	scf157:127822..127879:+
scf6014_15578	66.5	92 +/- 4%	-	128	105	0	23	yes	-	-	-	-	uauuccacuuugaucaccug	uaugaucaaaguggaauagacc	uauuccacuuugaucaccugguuuugaugacccauaugaucaaaguggaauagacc	scf6014:9122..9178:-
scf157_1882	50.1	92 +/- 4%	-	98	93	0	5	yes	-	-	-	-	uuucucaagaagaugacaaga	cuugucguuuccuugaguuagg	uuucucaagaagaugacaagaaguuuauuaucacacuugucguuuccuugaguuagg	scf157:127097..127154:+
scf3170_11540	49.1	92 +/- 4%	-	95	87	0	8	no	-	hsa-miR-365a-3p_MIMAT0000710_Homo_sapiens_miR-365a-3p	-	-	caaugcccuuggaaaucccaaa	ugggguuucaaagcggcaugu	ugggguuucaaagcggcaugugccucccguuaugcaaugcccuuggaaaucccaaa	scf3170:11645..11701:-
scf6684_16202	46.3	92 +/- 4%	-	83	79	0	4	yes	-	hsv1-miR-H8-5p_MIMAT0012597_Herpes_Simplex_miR-H8-5p	-	-	cauauagggauggacuuuggcgu	uccaaagccuaccuucuauaauu	uccaaagccuaccuucuauaauugaguucgucuucacauauagggauggacuuuggcgu	scf6684:2739..2798:-
scf148_1797	43.7	92 +/- 4%	-	78	62	0	16	yes	-	bmo-miR-2795_MIMAT0013695_Bombyx_mori_miR-2795	-	-	caaguuugcagaauuucuuuauu	cuaggaauucugcgaacaggug	cuaggaauucugcgaacaggugagguucauauacacaaguuugcagaauuucuuuauu	scf148:15431..15489:+
scf7386_16812	40.5	92 +/- 4%	-	79	53	0	26	yes	-	-	-	-	cgauuauggugaugaagauggc	caucuacaucgacauuaucauc	cgauuauggugaugaagauggcgucaccaccgucaucuacaucgacauuaucauc	scf7386:9549..9604:+
scf5083_14418	34.6	92 +/- 4%	-	66	63	0	3	yes	-	-	-	-	caauaaguuucucaacaccu	aguguuggggaacuuauuggccc	aguguuggggaacuuauuggcccggacgguugccaauaaguuucucaacaccu	scf5083:13741..13794:-
scf301_2780	31.7	92 +/- 4%	-	54	48	0	6	yes	-	dme-miR-988-3p_MIMAT0005505_Drosophila_melanogaster_miR-988-3p	-	-	ccccuuguuacaaaccucacuu	gugugcguuguggcaaaggaga	gugugcguuguggcaaaggagaucuguaugggcauaccauccccuuguuacaaaccucacuu	scf301:7106..7168:-
scf15851_21226	31.7	92 +/- 4%	-	54	48	0	6	yes	-	dme-miR-988-3p_MIMAT0005505_Drosophila_melanogaster_miR-988-3p	-	-	ccccuuguuacaaaccucacuu	gugugcguuguggcaaaggaga	gugugcguuguggcaaaggagaucuguaugggcauaccauccccuuguuacaaaccucacuu	scf15851:223..285:-
scf950_5265	28.8	92 +/- 4%	-	48	31	0	17	yes	-	mmu-miR-124-3p_MIMAT0000134_Mus_musculus_miR-124-3p	-	-	caaggcacgacaucuuuaugcg	auggggaugucggaccuucgu	auggggaugucggaccuucguaguuauuuugcaccaaggcacgacaucuuuaugcg	scf950:35653..35709:+
scf4870_14090	27.5	92 +/- 4%	-	45	41	0	4	yes	-	sme-miR-750-5p_MIMAT0012124_Schmidtea_mediterranea_miR-750-5p	-	-	ucacuggauaugcugcagcaau	ugcucagcauguucaguagaca	ugcucagcauguucaguagacauguuccaauucugucacuggauaugcugcagcaau	scf4870:7928..7985:-
scf597_4079	24.3	92 +/- 4%	-	38	22	0	16	yes	-	bta-miR-2385-5p_MIMAT0011935_Bos_taurus_miR-2385-5p	-	-	guggggcaaauugcgaaagcug	gcuuucgcaauuugccgcaccc	gcuuucgcaauuugccgcacccguaaguugaccuggguggggcaaauugcgaaagcug	scf597:12009..12067:+
scf6138_15658	23.3	92 +/- 4%	-	37	29	0	8	yes	-	dme-miR-9a-5p_MIMAT0000114_Drosophila_melanogaster_miR-9a-5p	-	-	ucuuuggucacagccgguagc	cugcggcugcaaccaaacgcu	cugcggcugcaaccaaacgcuuguuguggucaagucuuuggucacagccgguagc	scf6138:3818..3873:-
scf13_452	21.1	92 +/- 4%	-	32	24	0	8	yes	-	efu-miR-9189g_MIMAT0034885_Eptesicus_fuscus_miR-9189g	-	-	ucucuugguguacugucuaucg	agaggcaguacaguaaaagaac	agaggcaguacaguaaaagaacaguauguucucuugguguacugucuaucg	scf13:112552..112603:-
scf4919_14186	19.9	92 +/- 4%	-	30	25	0	5	yes	-	eca-miR-8908i_MIMAT0034719_Equus_caballus_miR-8908i	-	-	cacccgguucugggacgccuga	cggcgucccagaaucggaug	cggcgucccagaaucggaugcaauauuucuccacccgguucugggacgccuga	scf4919:9712..9765:-
scf4870_14099	19.2	92 +/- 4%	-	36	33	0	3	yes	-	-	-	-	uccaagggugagugacaccug	agcugucacugauccaggagaca	agcugucacugauccaggagacauguuaacuaucuguccaagggugagugacaccug	scf4870:11523..11580:-
scf70_1080	17.3	92 +/- 4%	-	31	19	0	12	yes	-	-	-	-	uaugccgaucagguaccagucg	acggguaccuaacuggcaugcc	acggguaccuaacuggcaugccgggcgcccgggaggguaugccgaucagguaccagucg	scf70:32300..32359:-
scf986_5355	17.3	92 +/- 4%	-	27	18	0	9	yes	-	cel-miR-41-5p_MIMAT0020770_Caenorhabditis_elegans_miR-41-5p	-	-	agugguuuauacgaagagaggc	uucgcuucauauaagcuacuga	uucgcuucauauaagcuacugaucguuccaaucucagugguuuauacgaagagaggc	scf986:3522..3579:+
scf14_466	16.2	92 +/- 4%	-	26	23	0	3	yes	-	hsa-miR-3681-5p_MIMAT0018108_Homo_sapiens_miR-3681-5p	-	-	caguggaugccgcacacacaaggc	cuugugugcgaaauccauugc	caguggaugccgcacacacaaggcuauggccucgcagcacauucuugugugcgaaauccauugc	scf14:211814..211878:+
scf40209_24976	15.6	92 +/- 4%	-	21	17	0	4	yes	-	osa-miR2101-5p_MIMAT0010066_Oryza_sativa_miR2101-5p	-	-	ucauguuuuucuugcuuggcugc	agccggcaagaaaaauaugaaa	ucauguuuuucuugcuuggcugcggcaaccaggcuacggcagccggcaagaaaaauaugaaa	scf40209:820..882:+
scf383_3117	14.8	92 +/- 4%	-	20	8	0	12	yes	-	hbv-miR-B8-3p_MIMAT0031768_Herpes_B_miR-B8-3p	-	-	aaucuucaaucaaagaggaacu	uuccucuguggaggaggauu	aaucuucaaucaaagaggaacuguuccuccuaacguaguuccucuguggaggaggauu	scf383:18014..18072:-
scf8899_17994	14.1	92 +/- 4%	-	19	18	0	1	yes	-	rno-miR-653-5p_MIMAT0012838_Rattus_norvegicus_miR-653-5p	-	-	augaaacaaaagagcgucgcac	cgcaagcgcucuuuuguuucauu	cgcaagcgcucuuuuguuucauugugaaugauacaaugaaacaaaagagcgucgcac	scf8899:14438..14495:-
scf157_1884	11.6	92 +/- 4%	-	21	15	0	6	yes	-	-	-	-	auucucaagaagaugacaaga	cuugccuuuuucuugagauagg	auucucaagaagaugacaagaaguuuacuaucauucuugccuuuuucuugagauagg	scf157:127257..127314:+
scf4870_14085	11.3	92 +/- 4%	-	21	13	0	8	yes	-	-	-	-	uaagcacucaggucacacaguagg	ccacugggugcgugaugcugu	uaagcacucaggucacacaguaggcaagucauuauucugccacugggugcgugaugcugu	scf4870:6984..7044:-
scf18272_21850	11.3	92 +/- 4%	-	21	13	0	8	yes	-	-	-	-	uaagcacucaggucacacaguagg	ccacugggugcgugaugcugu	uaagcacucaggucacacaguaggcaagucaucauucugccacugggugcgugaugcugu	scf18272:290..350:+
scf4870_14078	10.6	92 +/- 4%	-	13	12	0	1	yes	-	sme-miR-750-5p_MIMAT0012124_Schmidtea_mediterranea_miR-750-5p	-	-	acacuggaugcgcgaugucug	gcauucgcucaucuaguagucau	gcauucgcucaucuaguagucauguuugacaucugacacuggaugcgcgaugucug	scf4870:3638..3694:-
scf157_1878	10.4	92 +/- 4%	-	20	17	0	3	yes	-	-	-	-	cuucucaagaagaugacaaga	cuugccguuuccuugaaaaagg	cuucucaagaagaugacaagaaguuuauuaucacucuugccguuuccuugaaaaagg	scf157:126496..126553:+
scf29854_23753	8.9	92 +/- 4%	-	24	21	0	3	no	-	-	-	-	caagcggacccgaguucgaaucc	guuguucucguggcucgguugg	guuguucucguggcucgguuggggcaggcgcugcgcaaauccaagcggacccgaguucgaaucc	scf29854:855..919:+
scf383_3140	7.6	92 +/- 4%	-	18	15	0	3	yes	-	cel-miR-251_MIMAT0000307_Caenorhabditis_elegans_miR-251	-	-	auaaguagcuuuucaucggcuu	acccguuuaaaaucuacugacg	auaaguagcuuuucaucggcuuauuuccauuaacccguuuaaaaucuacugacg	scf383:35337..35391:-
scf44882_25527	7.3	92 +/- 4%	-	7	5	0	2	yes	-	ahy-miR3511-3p_MIMAT0016335_Arachis_hypogaea_miR3511-3p	-	-	aguuacuaacaucgauggucaga	ucacugucgaugguuguaucuaaa	aguuacuaacaucgauggucagaaaugucgauagucucacugucgaugguuguaucuaaa	scf44882:886..946:-
scf18727_21920	7.2	92 +/- 4%	-	4	3	0	1	yes	-	bmo-miR-3233_MIMAT0015415_Bombyx_mori_miR-3233	-	-	acuucgugcuguuguauuuacu	aaaugcaacagcacgaaguc	acuucgugcuguuguauuuacuuuuguuguuacucuguaaaugcaacagcacgaaguc	scf18727:3695..3753:+
scf7_305	6.6	92 +/- 3%	-	6	5	0	1	yes	-	dre-miR-737-5p_MIMAT0032013_Danio_rerio_miR-737-5p	-	-	cuuuuuuucaccuucaaaccuuu	gguuugaagcugaaaaaauaacgg	gguuugaagcugaaaaaauaacgguggauugauaacccuuuuuuucaccuucaaaccuuu	scf7:127899..127959:+
scf8686_17828	6.2	92 +/- 3%	-	18	18	0	0	yes	-	ata-miR169c-3p_MIMAT0037137_Aegilops_tauschii_miR169c-3p	-	-	ugcggucaggucgaagcgaucg	uucgcuucgaccugaccgcgga	ugcggucaggucgaagcgaucggacgucaugcgaguugcguucgcuucgaccugaccgcgga	scf8686:462..524:+
scf7_329	6.1	92 +/- 3%	-	15	15	0	0	yes	-	dsi-miR-992-3p_MIMAT0012492_Drosophila_simulans_miR-992-3p	-	-	accuuuuuggccgcuagaacu	uucuaacggccaaaaagguga	accuuuuuggccgcuagaacuagguccguuacccaguucuaacggccaaaaagguga	scf7:265710..265767:-
scf14834_20885	5.7	92 +/- 3%	-	45	36	0	9	yes	-	aly-miR844-5p_MIMAT0017629_Arabidopsis_lyrata_miR844-5p	-	-	agaaggaccaaguugcaaaauguc	gacauuuugcaauuuggaccu	agaaggaccaaguugcaaaauguccaauuuccgaucuggacauuuugcaauuuggaccu	scf14834:2349..2408:-
scf25471_23061	5.6	92 +/- 3%	-	166	166	0	0	yes	-	nve-miR-9448_MIMAT0035409_Nematostella_vectensis_miR-9448	-	-	uccgcagccgugucgucaggc	cuggccucgcggcugcaggcgu	uccgcagccgugucgucaggcuguagaggcgucgcuuccuugccuggccucgcggcugcaggcgu	scf25471:381..446:-
scf148_1814	5.4	92 +/- 3%	-	31	31	0	0	yes	-	cel-miR-57-5p_MIMAT0000029_Caenorhabditis_elegans_miR-57-5p	-	-	uacccuguaauuccgagucguug	caggcucggauauacggggucgg	caggcucggauauacggggucggaguuuucauucccuacccuguaauuccgagucguug	scf148:72318..72377:-
scf8953_18044	5.4	92 +/- 3%	-	163	163	0	0	yes	-	hsa-miR-99a-3p_MIMAT0004511_Homo_sapiens_miR-99a-3p	-	-	uaagcucggaacuaagcgc	gcuuagcugcgggcuuacu	uaagcucggaacuaagcgccagugcauacuuggugcuuagcugcgggcuuacu	scf8953:1050..1103:+
scf1657_8009	5.3	92 +/- 3%	-	43	43	0	0	yes	-	mmu-miR-1963_MIMAT0009436_Mus_musculus_miR-1963	-	-	ugggacgaauaccugcccaga	ugggcaggaacucgcacnacg	ugggacgaauaccugcccagagaguugccauccgcugggcaggaacucgcacnacg	scf1657:36410..36466:-
scf4875_14118	5.3	92 +/- 3%	-	121	121	0	0	yes	-	tca-miR-3850-3p_MIMAT0018755_Tribolium_castaneum_miR-3850-3p	-	-	uucgagacugacaccgacuuuag	agagucggcgucgguaguggacc	agagucggcgucgguaguggaccgcgacuuggagguucgagacugacaccgacuuuag	scf4875:28794..28852:-
scf1214_6493	5.2	92 +/- 3%	-	1216	1216	0	0	yes	-	cel-miR-57-5p_MIMAT0000029_Caenorhabditis_elegans_miR-57-5p	-	-	uacccuguagauccgagcuuugc	agagucgguucuagagggguuu	uacccuguagauccgagcuuugccuugugagguggcagagucgguucuagagggguuu	scf1214:40527..40585:-
scf94_1297	5.2	92 +/- 3%	-	256	256	0	0	yes	-	cel-miR-270_MIMAT0000326_Caenorhabditis_elegans_miR-270	-	-	ugcaugauugguuauuuuugac	caaaauccaccaaucacgcagc	ugcaugauugguuauuuuugacaugacaugucaaaauccaccaaucacgcagc	scf94:123004..123057:+
scf133_1707	5.2	92 +/- 3%	-	1129	957	0	172	yes	-	mmu-miR-7680-5p_MIMAT0029874_Mus_musculus_miR-7680-5p	-	-	guuccagucacaaugucaucuc	gaugacauugcgacugaauuaagc	gaugacauugcgacugaauuaagcuguguaguuugcguuccagucacaaugucaucuc	scf133:14904..14962:+
scf4563_13760	5.1	92 +/- 3%	-	4620	4620	0	0	yes	-	dme-miR-10-5p_MIMAT0000115_Drosophila_melanogaster_miR-10-5p	-	-	ucccuguagcugcuuaggggcg	ccccuaugcugcuacacggucu	ucccuguagcugcuuaggggcgcagucuuggucauuccuccccuaugcugcuacacggucu	scf4563:2856..2917:+
scf4870_14104	5	92 +/- 3%	-	70	70	0	0	yes	-	dme-miR-3-3p_MIMAT0000108_Drosophila_melanogaster_miR-3-3p	-	-	ucacugggaaugagaugccgau	cggccucucuuccuuaguagaua	cggccucucuuccuuaguagauaauuccuuuucuaucacugggaaugagaugccgau	scf4870:15171..15228:-
scf13440_20384	5	92 +/- 3%	-	34	34	0	0	yes	-	gga-miR-1626-5p_MIMAT0007495_Gallus_gallus_miR-1626-5p	-	-	auuccaugcucugugucug	accacagagcacggaauua	accacagagcacggaauuagccggcugccaacucggcgcgcggcgauuccaugcucugugucug	scf13440:4908..4972:-
scf323_2908	5	92 +/- 3%	-	2007	2007	0	0	yes	-	dps-miR-2548-3p_MIMAT0012357_Drosophila_pseudoobscura_miR-2548-3p	-	-	cuugguguuagggucacaguuug	acugugacucuaacacuuaaua	acugugacucuaacacuuaauauuuaugacucauacuugguguuagggucacaguuug	scf323:27186..27244:-
scf1398_7066	5	92 +/- 3%	-	21	21	0	0	yes	-	aly-miR853-3p_MIMAT0017694_Arabidopsis_lyrata_miR853-3p	-	-	caaccggacaccugaccccaug	uggguccagcugucccauuagu	uggguccagcugucccauuaguguguguccaucaccaaccggacaccugaccccaug	scf1398:19284..19341:-
scf688_4401	4.9	91 +/- 3%	-	13	11	0	2	yes	-	-	-	-	uguuaauuauaguccuaguuauu	agcuaggaauauaauuaacuca	agcuaggaauauaauuaacucaucguuaaaaagauuguguuaauuauaguccuaguuauu	scf688:74197..74257:+
scf3415_11987	4.9	91 +/- 3%	-	21	21	0	0	yes	-	dsi-miR-2582b-3p_MIMAT0012524_Drosophila_simulans_miR-2582b-3p	-	-	uaacuuuggaacgggacgug	cgucccguuccaauuccaau	uaacuuuggaacgggacgugccccuugcacgucccguuccaauuccaau	scf3415:18169..18218:-
scf383_3133	4.9	91 +/- 3%	-	52	52	0	0	yes	-	hsa-miR-3653-3p_MIMAT0018073_Homo_sapiens_miR-3653-3p	-	-	guaagaagguugugacuggcu	ccacucaaaaccugcuuacau	guaagaagguugugacuggcuuguaagucauuuaagccacucaaaaccugcuuacau	scf383:34009..34066:-
scf946_5251	4.9	91 +/- 3%	-	129	129	0	0	yes	-	oan-miR-1410_MIMAT0007228_Ornithorhynchus_anatinus_miR-1410	-	-	cagacggauacugacuguuagu	cggcagucacuguccggcaguu	cggcagucacuguccggcaguugcuagcaacagacggauacugacuguuagu	scf946:21584..21636:+
scf43858_25429	4.8	91 +/- 3%	-	13	13	0	0	yes	-	hsa-miR-891a-3p_MIMAT0026717_Homo_sapiens_miR-891a-3p	-	-	aguggcaccaacuguugagcgc	acucacuaguuggcgccauugu	acucacuaguuggcgccauuguagauuaagguccuuucauucguuaguggcugagaaaguggcaccaacuguugagcgc	scf43858:600..679:+
scf786_4802	4.8	91 +/- 3%	-	13	11	2	0	yes	-	mdo-miR-7325-3p_MIMAT0028651_Monodelphis_domestica_miR-7325-3p	-	-	aaguggaaucuguauuaacuga	agcugauacagagucuauuuau	aaguggaaucuguauuaacugaagaaggaacccuuaugucagcugauacagagucuauuuau	scf786:9718..9780:+
scf51087_26150	4.7	91 +/- 3%	-	21	21	0	0	yes	-	dme-miR-3-3p_MIMAT0000108_Drosophila_melanogaster_miR-3-3p	-	-	ucacugggugucuugaugcaug	agcauucagucacccagcagac	agcauucagucacccagcagacauguugacauucugucacugggugucuugaugcaug	scf51087:489..547:-
scf4870_14098	4.6	91 +/- 3%	-	17	17	0	0	yes	-	mmu-miR-674-5p_MIMAT0003740_Mus_musculus_miR-674-5p	-	-	ucacugagagagcgaugcugcu	uagcaaucacuaccccagugaca	uagcaaucacuaccccagugacaaguuuucauucugucacugagagagcgaugcugcu	scf4870:11175..11233:-
scf1051_6025	4.6	91 +/- 3%	-	47	47	0	0	yes	-	dps-miR-2568b-3p_MIMAT0012409_Drosophila_pseudoobscura_miR-2568b-3p	-	-	uuggcccgaucgaagcugagcaagg	uugcgucagucaaagcguggccuaca	uuggcccgaucgaagcugagcaaggcacaugccuugcgucagucaaagcguggccuaca	scf1051:38599..38658:-
scf2173_9368	4.6	91 +/- 3%	-	23	23	0	0	yes	-	bdi-miR7770-5p_MIMAT0030290_Brachypodium_distachyon_miR7770-5p	-	-	ccuugaaaauguuggcuaaacugcu	cagugggccuaauuuaugaagcgg	cagugggccuaauuuaugaagcggugauaagggcccuguuacaccuugaaaauguuggcuaaacugcu	scf2173:31546..31614:-
scf11165_19428	4.5	91 +/- 3%	-	100	100	0	0	yes	-	gga-miR-1579_MIMAT0007440_Gallus_gallus_miR-1579	-	-	uguggcggaaauaaacuguacu	uauanuuuauuuuuggccacaug	uauanuuuauuuuuggccacauguuacuauaaucuguggcggaaauaaacuguacu	scf11165:365..421:-
scf5531_14947	4.5	91 +/- 3%	-	5039	5039	0	0	yes	-	prd-miR-7927c-3p_MIMAT0030611_Panagrellus_redivivus_miR-7927c-3p	-	-	gcagucguggccgagugguuaaggc	cuuaauaauuucggccucgagcgu	cuuaauaauuucggccucgagcgucaagcagucguggccgagugguuaaggc	scf5531:1523..1575:+
scf759_4678	4.4	91 +/- 3%	-	11	11	0	0	yes	-	mmu-miR-7241-3p_MIMAT0028451_Mus_musculus_miR-7241-3p	-	-	uaguagaucaagaaacguaugag	caugguuucgugaucuacccau	uaguagaucaagaaacguaugagaugucucauuccacucaugguuucgugaucuacccau	scf759:52978..53038:+
scf4870_14094	4.4	91 +/- 3%	-	17	17	0	0	yes	-	mmu-miR-674-5p_MIMAT0003740_Mus_musculus_miR-674-5p	-	-	ucacugagagagcgaugcugcu	uagcaaucacuaccccagugaca	uagcaaucacuaccccagugacaaguuuccauucugucacugagagagcgaugcugcu	scf4870:10747..10805:-
scf36561_24616	4.3	91 +/- 3%	-	383	383	0	0	yes	-	ahy-miR3513-5p_MIMAT0016337_Arachis_hypogaea_miR3513-5p	-	-	uuaauuucugugacgggucu	accggccggaaauugaaa	accggccggaaauugaaaugaugaauuuuaauuucugugacgggucu	scf36561:601..648:+
scf9340_18360	4.3	91 +/- 3%	-	653	653	0	0	yes	-	mtr-miR2593a_MIMAT0013280_Medicago_truncatula_miR2593a	-	-	auaaaugaugauucagauucugauu	ccauuaucuguacccaucguuuguac	ccauuaucuguacccaucguuuguaccacauuaaaugugguacacaacaaauaaaugaugauucagauucugauu	scf9340:157..232:-
scf4870_14082	4	91 +/- 3%	-	73	73	0	0	yes	-	sme-miR-750-5p_MIMAT0012124_Schmidtea_mediterranea_miR-750-5p	-	-	ucacuggauaugcugcagcacu	ugcucaacauuuucaguagaca	ugcucaacauuuucaguagacauguuccaauucugucacuggauaugcugcagcacu	scf4870:4681..4738:-
scf740_4619	4	91 +/- 3%	-	1606	1606	0	0	yes	-	ddi-miR-7101_MIMAT0028104_Dictyostelium_discoideum_miR-7101	-	-	uuaguugaaugauucguagca	cugccgucguugcaaucagug	uuaguugaaugauucguagcaucggugcaguuaaccucgucgcugccgucguugcaaucagug	scf740:40211..40274:-
scf383_3129	3.9	83 +/- 3%	-	100	100	0	0	yes	-	cel-miR-251_MIMAT0000307_Caenorhabditis_elegans_miR-251	-	-	auaaguagguccuggcuggcu	ucacccaaaaccuacuuuaau	auaaguagguccuggcuggcuuauuuccauuuuaagucacccaaaaccuacuuuaau	scf383:33461..33518:-
scf3246_11635	3.9	83 +/- 3%	-	5	4	0	1	yes	-	-	-	-	guucuugaaagagucgauucgc	gaauugacuccuucgagaacu	gaauugacuccuucgagaacuaguaaucucauacuauuaguucuugaaagagucgauucgc	scf3246:631..692:+
scf759_4681	3.8	83 +/- 3%	-	11	11	0	0	yes	-	hsa-miR-3714_MIMAT0018165_Homo_sapiens_miR-3714	-	-	aaaggcaguccuguauuagcuu	gcuaacuacaugauugacucuucu	gcuaacuacaugauugacucuucuuguuuuuuaucaugaaaggcaguccuguauuagcuu	scf759:71652..71712:+
scf341_2926	3.8	83 +/- 3%	-	30	30	0	0	yes	-	hco-miR-5945-3p_MIMAT0023447_Haemonchus_contortus_miR-5945-3p	-	-	aaggacucggaagacucaaa	cuagucuuaaaaaucgagucuuuua	aaggacucggaagacucaaaggauucggauuguuucggauucauguaacuaaagaguucuagucuuaaaaaucgagucuuuua	scf341:32420..32503:+
scf383_3137	3.8	83 +/- 3%	-	14	14	0	0	yes	-	mtr-miR5257_MIMAT0021257_Medicago_truncatula_miR5257	-	-	acaaguagguucugauugacu	ucauucaauaccugcuuaguu	acaaguagguucugauugacuuguugccuuuaaagucauucaauaccugcuuaguu	scf383:35202..35258:-
scf383_3125	3.8	83 +/- 3%	-	220	220	0	0	yes	-	bta-miR-6536_MIMAT0025572_Bos_taurus_miR-6536	-	-	uuuaaguacgauucgaucagcu	cucuucgaaucuuacuuuaauu	uuuaaguacgauucgaucagcuguauucauuauaagcucuucgaaucuuacuuuaauu	scf383:31970..32028:-
scf4870_14108	3.7	83 +/- 3%	-	11	10	0	1	yes	-	dme-miR-3-3p_MIMAT0000108_Drosophila_melanogaster_miR-3-3p	-	-	ucacugggugugcgaugaccu	agguuaucauacugucaguugaca	agguuaucauacugucaguugacauguugacauucagucacugggugugcgaugaccu	scf4870:16364..16422:-
scf383_3127	3.7	83 +/- 3%	-	665	665	0	0	yes	-	cel-miR-251_MIMAT0000307_Caenorhabditis_elegans_miR-251	-	-	auaaguagcuuuugucugacu	uugcacaagagcuacuuauau	auaaguagcuuuugucugacuuauuaccauuaaaaguugcacaagagcuacuuauau	scf383:32123..32180:-
scf1191_6462	3.6	83 +/- 3%	-	12	12	0	0	yes	-	osa-miR5156_MIMAT0021106_Oryza_sativa_miR5156	-	-	ugccuguagacaauguaacauu	ucuuauacugucuagaugcacu	ugccuguagacaauguaacauucgauuuucagcaaucgaaucgauaucuuauacugucuagaugcacu	scf1191:13920..13988:+
scf383_3131	3.6	83 +/- 3%	-	429	429	0	0	yes	-	cel-miR-251_MIMAT0000307_Caenorhabditis_elegans_miR-251	-	-	auaaguagguccuggccgacu	ucgcucaauaccuacuuuacu	auaaguagguccuggccgacuuauuuccacuuaagucgcucaauaccuacuuuacu	scf383:33609..33665:-
scf1979_8923	3.5	83 +/- 3%	-	1233	1229	0	4	yes	-	mmu-miR-143-3p_MIMAT0000247_Mus_musculus_miR-143-3p	-	-	agagaugaagacggagcucucu	gggcacgucuuccccugucuauuuu	gggcacgucuuccccugucuauuuuguaaagaacagagagaugaagacggagcucucu	scf1979:6927..6985:+
scf214_2278	3.3	83 +/- 3%	-	8	8	0	0	yes	-	hvt-miR-H8_MIMAT0012720_Herpesvirus_of_miR-H8	-	-	cucucucgccuccaugaccuga	aggccaugcaggcgaaggaauaugug	aggccaugcaggcgaaggaauaugugcauaccacuuuguacucucucgccuccaugaccuga	scf214:42723..42785:-
scf132_1668	3.1	83 +/- 3%	-	23	23	0	0	yes	-	age-miR-513e_MIMAT0005750_Ateles_geoffroyi_miR-513e	-	-	auacaagaucuauccuggcc	uuaagguggauggcaaggua	auacaagaucuauccuggccauggaaaaaccaugguuaagguggauggcaaggua	scf132:23728..23783:+
scf148_1800	2.9	78 +/- 4%	-	7	6	0	1	yes	-	cfa-miR-450a_MIMAT0001548_Canis_familiaris_miR-450a	-	-	uuuuugcgaugauugcgucuua	uaggacgcaaucaucgccaga	uuuuugcgaugauugcgucuuaauguuuccuauuauaggacgcaaucaucgccaga	scf148:50575..50631:+
scf4870_14102	2.9	78 +/- 4%	-	10	10	0	0	yes	-	dme-miR-3-3p_MIMAT0000108_Drosophila_melanogaster_miR-3-3p	-	-	ucacugggugugcgaugaccu	guugucauacugucaguugaca	guugucauacugucaguugacauguugacauucugucacugggugugcgaugaccu	scf4870:15059..15115:-
scf1520_7571	2.9	78 +/- 4%	-	73	73	0	0	yes	-	prd-miR-7968-5p_MIMAT0030838_Panagrellus_redivivus_miR-7968-5p	-	-	uauuacauaaauuuagcuugggac	cuccauuugcuaaauaauguuuacca	uauuacauaaauuuagcuugggacagcgauuuuccauuuaguggagaaaugcccaucuccauuugcuaaauaauguuuacca	scf1520:38051..38133:-
scf19868_22189	2.8	78 +/- 4%	-	31	26	0	5	yes	-	-	-	-	ccgcugcugaacaugggccu	ccuauguucagcaguagacg	ccuauguucagcaguagacguccauucagccacaggacguccgcugcugaacaugggccu	scf19868:559..619:+
scf33820_24251	2.7	78 +/- 4%	-	36	36	0	0	yes	-	gga-miR-3524a_MIMAT0016374_Gallus_gallus_miR-3524a	-	-	aagaaucgucauuacucaag	ugaguaccuaaaugacgauuuuuuc	aagaaucgucauuacucaaguaaaagcuaaacuugaguaccuaaaugacgauuuuuuc	scf33820:586..644:-
scf383_3141	2.7	78 +/- 4%	-	444	444	0	0	yes	-	cel-miR-251_MIMAT0000307_Caenorhabditis_elegans_miR-251	-	-	auaaguagaaccucaucggcu	ccguuaagucucugcuuauau	auaaguagaaccucaucggcuuguuuccaacuaagccguuaagucucugcuuauau	scf383:36143..36199:-
scf36085_24557	2.6	78 +/- 4%	-	6	6	0	0	yes	-	crm-miR-2230-3p_MIMAT0011630_Caenorhabditis_remanei_miR-2230-3p	-	-	uaacccaaaucuugcugguacu	ugccagcuagguuugggucacc	uaacccaaaucuugcugguacucuuauguauaagugccagcuagguuugggucacc	scf36085:315..371:-
scf1650_8000	2.5	78 +/- 4%	-	487	342	145	0	yes	-	osa-miR167a-3p_MIMAT0006780_Oryza_sativa_miR167a-3p	-	-	aucaugcagcauuuggaccu	ccucauuugcuggaugaauu	aucaugcagcauuuggaccucgcgucuacguauugccaucuggcggauuuuucgaucgcgaaaacccucauuugcuggaugaauu	scf1650:31989..32074:-
scf5808_15270	2.5	78 +/- 4%	-	98	93	0	5	yes	-	-	-	-	aucgccaucacugcacgccggc	cgacgugcagcgauggcgauc	cgacgugcagcgauggcgaucagacuuaugcauugaucgccaucacugcacgccggc	scf5808:9553..9610:-
scf32117_24023	2.3	78 +/- 4%	-	327	304	0	23	yes	-	-	-	-	cgcgacgauuccaugcucugugu	agagcauggaaucgucgcgcgcc	agagcauggaaucgucgcgcgccgagcgggcggcgcgcgacgauuccaugcucugugu	scf32117:1346..1404:+
scf383_3135	2.3	78 +/- 4%	-	9	9	0	0	yes	-	cel-miR-251_MIMAT0000307_Caenorhabditis_elegans_miR-251	-	-	auaaguaggcacuagacggcuu	gucgcuuauucccugcuuuugu	auaaguaggcacuagacggcuuauuucccacuuaagucgcuuauucccugcuuuugu	scf383:34189..34246:-
scf2636_10327	2.2	78 +/- 4%	-	51	51	0	0	yes	-	chi-miR-224-3p_MIMAT0036074_Capra_hircus_miR-224-3p	-	-	aaaugguagagcucucgc	ggaacgaguucuaucuagugu	aaaugguagagcucucgccuauuucauauaguccggaacgaguucuaucuagugu	scf2636:5956..6011:-
scf4870_14080	2.2	78 +/- 4%	-	6	6	0	0	yes	-	cel-miR-359_MIMAT0000701_Caenorhabditis_elegans_miR-359	-	-	acacugguuaagcgaugucug	gcauucgcucauccaguaguca	gcauucgcucauccaguagucaugucugacaucugacacugguuaagcgaugucug	scf4870:4125..4181:-
scf5894_15392	2.2	78 +/- 4%	-	30	30	0	0	yes	-	mdo-miR-7281-5p_MIMAT0028536_Monodelphis_domestica_miR-7281-5p	-	-	uaauaggccaguagaauuac	uacacuacuggccuauaagac	uaauaggccaguagaauuacauuacacuacuggccuauaagac	scf5894:16346..16389:+
scf6738_16240	2.2	78 +/- 4%	-	127	124	0	3	yes	-	-	-	-	accaucgcugcacgucggcuga	cggcgugcagcgauggcgguc	cggcgugcagcgauggcggucagacuuaaaugcauugaucaccaucgcugcacgucggcuga	scf6738:8989..9051:-
scf5083_14414	2.2	78 +/- 4%	-	1130	1130	0	0	yes	-	-	-	-	ugaacacugccaacgggaccua	agucccguggucaguguucugc	agucccguggucaguguucugcgcgacggccgcugaacacugccaacgggaccua	scf5083:9838..9893:-
scf3505_12077	2.1	78 +/- 4%	-	7	7	0	0	yes	-	hsa-miR-3910_MIMAT0018184_Homo_sapiens_miR-3910	-	-	caaggcauccuaacuauccagcac	gcucagauaguuuugaugccuccuguu	gcucagauaguuuugaugccuccuguugauaacaacaaggcauccuaacuauccagcac	scf3505:617..676:+
scf617_4132	2.1	78 +/- 4%	-	5	5	0	0	yes	-	cin-miR-4206-3p_MIMAT0016827_Ciona_intestinalis_miR-4206-3p	-	-	uuugaauauugaugguggccu	gccaccaucaauauucaaaau	gccaccaucaauauucaaaauuauguaccuauuuugaauauugaugguggccu	scf617:35060..35113:-
scf18272_21851	2	78 +/- 4%	-	6	6	0	0	yes	-	cel-miR-359_MIMAT0000701_Caenorhabditis_elegans_miR-359	-	-	acacugguuaagcgaugucug	gcauucgcucauccaguaguca	gcauucgcucauccaguagucauuuugacaucugacacugguuaagcgaugucug	scf18272:3559..3614:+
scf617_4129	1.9	74 +/- 4%	-	5	5	0	0	yes	-	cin-miR-4206-3p_MIMAT0016827_Ciona_intestinalis_miR-4206-3p	-	-	uuugaauauugaugguggccu	gccaccaucaauauucaaaau	gccaccaucaauauucaaaauagguacauaauuuugaauauugaugguggccu	scf617:35062..35115:+
scf8086_17453	1.9	74 +/- 4%	-	64	59	0	5	yes	-	-	-	-	cuccggggaagugcaucgcuuacu	acgaugcgcuuccucggagug	acgaugcgcuuccucggagugcgucagacguacacuccggggaagugcaucgcuuacu	scf8086:12305..12363:+
scf8086_17451	1.9	74 +/- 4%	-	64	59	0	5	yes	-	-	-	-	cuccggggaagugcaucgcuuacu	acgaugcgcuuccucggagug	acgaugcgcuuccucggagugcgucagacguacacuccggggaagugcaucgcuuacu	scf8086:10831..10889:+
scf3732_12422	1.9	74 +/- 4%	-	46	33	10	3	yes	-	-	-	-	auaacggggauuaaugaacuuuu	ucacuaauccccguugacgg	auaacggggauuaaugaacuuuuuaguucuuuauuccccauuauaagcuccaauuggcguuaacggggaauaaugaacaaaaaguucacuaauccccguugacgg	scf3732:14672..14777:-
scf285_2713	1.8	74 +/- 4%	-	4	4	0	0	yes	-	cin-miR-4194-3p_MIMAT0016813_Ciona_intestinalis_miR-4194-3p	-	-	ugguauaugaaaacucuuggc	auggaguauucauauaccgga	ugguauaugaaaacucuuggcugccuaaugcgugggcugcauggaguauucauauaccgga	scf285:92212..92273:-
scf372_3086	1.8	74 +/- 4%	-	21	21	0	0	yes	-	-	-	-	caccgcgacagcgucaacugggc	ucagauggcguugucgcguuggg	ucagauggcguugucgcguuggggcuagcggagcucccaccgcgacagcgucaacugggc	scf372:64168..64228:-
scf16596_21411	1.7	74 +/- 4%	-	8	3	5	0	yes	-	hsa-miR-493-3p_MIMAT0003161_Homo_sapiens_miR-493-3p	-	-	ugaaggucuagcgaagagcu	gucuuaacucgucugacucaacgca	ugaaggucuagcgaagagcuuacuauagaaaugauccuaugaaguaaggucuuaacucgucugacucaacgca	scf16596:978..1051:-
scf6138_15660	1.6	74 +/- 4%	-	1967	1484	0	483	yes	-	-	-	-	uaucacguuggucuuggaaauacc	aguccaagucacugugauguc	aguccaagucacugugaugucuaucguuacuuagauaucacguuggucuuggaaauacc	scf6138:6651..6710:-
scf3415_11979	1.6	74 +/- 4%	-	5	5	0	0	yes	-	oan-miR-7404-5p_MIMAT0028950_Ornithorhynchus_anatinus_miR-7404-5p	-	-	acgucccguuccaaaguuau	ggaauuggaacgggacgugc	ggaauuggaacgggacgugcaaggggcacgucccguuccaaaguuau	scf3415:18172..18219:+
scf289_2739	1.6	74 +/- 4%	-	4	4	0	0	yes	-	dme-miR-5-5p_MIMAT0000110_Drosophila_melanogaster_miR-5-5p	-	-	gaaggaacguugaugcuggcaa	gcuaucaucacgggccaaucca	gcuaucaucacgggccaauccacgugguucuaacguggaaggaacguugaugcuggcaa	scf289:47134..47193:+
scf148_1803	1.6	74 +/- 4%	-	17	17	0	0	yes	-	-	-	-	agacgcaaucaucgccagaugu	guuugucgcgaugauugcgucuua	guuugucgcgaugauugcgucuuaauguuuuccuauucuaagacgcaaucaucgccagaugu	scf148:51360..51422:+
scf38842_24873	1.6	74 +/- 4%	-	76	76	0	0	yes	-	-	-	-	cuuggcgacaucaagcagugucg	acacugccuccugucgccacaac	cuuggcgacaucaagcagugucggugaucagacacugccuccugucgccacaac	scf38842:691..745:-
scf8211_17518	1.6	74 +/- 4%	-	76	76	0	0	yes	-	-	-	-	cuuggcgacaucaagcagugucg	acacugccuccugucgccacaac	cuuggcgacaucaagcagugucggugaucagacacugccuccugucgccacaac	scf8211:8550..8604:+
scf49_888	1.6	74 +/- 4%	-	20	20	0	0	yes	-	-	-	-	uacuaucgauaguauugucgcu	cuaucgauacuaucgauaguauc	uacuaucgauaguauugucgcuuuuaaauaaaaagcuaucgauacuaucgauaguauc	scf49:70895..70953:+
scf119_1549	1.6	74 +/- 4%	-	25	20	0	5	no	-	hsa-miR-4787-5p_MIMAT0019956_Homo_sapiens_miR-4787-5p	-	-	gcgggggucucggcgcggaucgacg	acucgcgccgcgcucccucgcgu	acucgcgccgcgcucccucgcguaaucaagucgcggacgcgggggucucggcgcggaucgacg	scf119:123816..123879:+
scf3094_11214	1.5	74 +/- 4%	-	4	4	0	0	yes	-	dme-miR-5-5p_MIMAT0000110_Drosophila_melanogaster_miR-5-5p	-	-	gaaggaacguugaugcuggcaa	gccaucaucauggaccaaucca	gccaucaucauggaccaauccacgugguucuaacguggaaggaacguugaugcuggcaa	scf3094:22862..22921:-
scf7661_17192	1.5	74 +/- 4%	-	5	5	0	0	yes	-	pgi-miR6138_MIMAT0027259_Panax_ginseng_miR6138	-	-	uacguuuggucuucuggcuc	gccagaagacaaaaccccga	gccagaagacaaaaccccgauuacguuuggucuucuggcuc	scf7661:11868..11909:-
scf759_4679	1.4	74 +/- 4%	-	7	7	0	0	yes	-	hsa-miR-1910-3p_MIMAT0026917_Homo_sapiens_miR-1910-3p	-	-	caggcagacuuugucaaaaggu	cuuuugccaaaguugucccgua	cuuuugccaaaguugucccguauguuuccauuuuacaggcagacuuugucaaaaggu	scf759:62892..62949:+
scf37003_24649	1.4	74 +/- 4%	-	8	7	0	1	no	-	mmu-miR-694_MIMAT0003474_Mus_musculus_miR-694	-	-	uugaaaauguuggcuaaacugc	cagagucagcauuuucacgaug	uugaaaauguuggcuaaacugcugaauugucauauuugucauccuaaccugcagagucagcauuuucacgaug	scf37003:527..600:-
scf157_1880	1.3	74 +/- 4%	-	17	17	0	0	yes	-	-	-	-	cuucucaagaagaugacaaga	uugaccuuuucuugaggungg	cuucucaagaagaugacaagaaguuuccuaucauucuugaccuuuucuugaggungg	scf157:126660..126717:+
scf6402_16001	1.3	74 +/- 4%	-	4	4	0	0	yes	-	dme-miR-5-5p_MIMAT0000110_Drosophila_melanogaster_miR-5-5p	-	-	gaaggaacguugaugcuggcaa	gccaucauuacggaccaaccca	gccaucauuacggaccaacccacgugguuucuaacguggaaggaacguugaugcuggcaa	scf6402:10595..10655:+
scf1214_6491	1.2	74 +/- 4%	-	5	5	0	0	yes	-	oan-miR-1340-5p_MIMAT0006868_Ornithorhynchus_anatinus_miR-1340-5p	-	-	uuuccaauaggacccuuuuuugu	aaaaaaugguucuauugaagccu	uuuccaauaggacccuuuuuugucugauaaaagccgacaaaaaaugguucuauugaagccu	scf1214:40210..40271:-
scf4970_14228	1.2	74 +/- 4%	-	210	210	0	0	yes	-	-	-	-	ucgcaccgcacagcuuggucg	accaaagcuuugcggaggcaugg	accaaagcuuugcggaggcauggccagauuaguguccucgcaccgcacagcuuggucg	scf4970:11161..11219:-
scf4870_14087	1.2	74 +/- 4%	-	13	13	0	0	yes	-	-	-	-	uaagcacucaggucacacaguagg	cacugggugugagaugcuauca	uaagcacucaggucacacaguaggcaagucauuauucugccacugggugugagaugcuauca	scf4870:7507..7569:-
scf37896_24719	1.1	74 +/- 4%	-	58	53	0	5	no	-	mghv-miR-M1-11-5p_MIMAT0018168_Mouse_gammaherpesvirus_miR-M1-11-5p	-	-	agcugucaguuguaggugucacc	agcggcgguccccugacg	agcggcgguccccugacggugguggacgucgacggccagcugucaguuguaggugucacc	scf37896:1114..1174:+
scf9587_18520	1	74 +/- 4%	-	37	37	0	0	yes	-	-	-	-	cguccgcuggacauaggccu	gccugcguccagcgcuuccu	cguccgcuggacauaggccucccccaauacuuuccauguuacccgguugguagcagccugcguccagcgcuuccu	scf9587:7349..7424:+
scf1134_6203	0.9	68 +/- 4%	-	18	17	0	1	yes	-	-	-	-	ucguagaacuggacaggauugucu	cacuuuguccagaucagcgaacac	ucguagaacuggacaggauugucuugucgucgaccacuuuguccagaucagcgaacac	scf1134:47779..47837:-
scf157_1886	0.9	68 +/- 4%	-	17	17	0	0	yes	-	-	-	-	cuucucaagaagaugacaaga	uugucguuuccuugagnuaggg	cuucucaagaagaugacaagaaguuuauuaucacacuugucguuuccuugagnuaggg	scf157:127663..127721:+
scf5477_14884	0.9	68 +/- 4%	-	9	9	0	0	yes	-	-	-	-	uuauaaaaagugacuggaucauu	ugaucagucacuuuuuauaaau	ugaucagucacuuuuuauaaaucggaaguuauuagaauuuauaaaaagugacuggaucauu	scf5477:11274..11335:-
scf41113_25092	0.9	68 +/- 4%	-	4	4	0	0	yes	-	oan-miR-7411-3p_MIMAT0028969_Ornithorhynchus_anatinus_miR-7411-3p	-	-	uagauauaguagaauacuacu	uagaauucuacuauaucuaaa	uagaauucuacuauaucuaaauauccuuauuuagauauaguagaauacuacu	scf41113:266..318:-
scf7565_16942	0.9	68 +/- 4%	-	10	8	0	2	no	-	-	-	-	auucugggcugagguuauaauc	agguaaucuuauugugcagaaucu	agguaaucuuauugugcagaaucuuaguuacgauacagauucugggcugagguuauaauc	scf7565:12180..12240:-
scf13357_20354	0.9	68 +/- 4%	-	7943	7787	24	132	no	-	ppy-miR-613_MIMAT0016054_Pongo_pygmaeus_miR-613	-	-	ggggauguagcucagugguaga	aaggccccggguucgauccccggc	ggggauguagcucagugguagagcguucgcuuugcaugugaaaggccccggguucgauccccggc	scf13357:2185..2250:-
scf148_1802	0.8	68 +/- 4%	-	193	193	0	0	yes	-	-	-	-	uuuucgugaugauuguauccu	gauguaaucaccacgagaagu	uuuucgugaugauuguauccuuauguugccuauuuuaggauguaaucaccacgagaagu	scf148:51218..51277:+
scf30019_23776	0.8	68 +/- 4%	-	600	595	5	0	yes	-	-	-	-	ccacugcugaacauaggccu	gccugcguccagcgccuucc	ccacugcugaacauaggccucccccaauaacuuccacauugcacgguugguggcggccugcguccagcgccuucc	scf30019:1296..1371:-
scf597_4082	0.8	68 +/- 4%	-	6	6	0	0	yes	-	ppe-miR6297b_MIMAT0027336_Prunus_persica_miR6297b	-	-	aauguauuugucgaagagg	ucuucuugaaucuauucc	ucuucuugaaucuauuccucacggucuccaagcaaggaggaauguauuugucgaagagg	scf597:20561..20620:-
scf18727_21919	0.7	68 +/- 4%	-	3	3	0	0	yes	-	bmo-miR-3233_MIMAT0015415_Bombyx_mori_miR-3233	-	-	acuucgugcuguuguauuuacu	cgcaggcaacggaggcgcugucc	cgcaggcaacggaggcgcuguccgagggagaccuggacuucgugcuguuguauuuacu	scf18727:3659..3717:+
scf33355_24195	0.7	68 +/- 4%	-	8	8	0	0	yes	-	ath-miR866-3p_MIMAT0004316_Arabidopsis_thaliana_miR866-3p	-	-	ucaaaaucgguguagaucac	gauccacccgaucaaaagc	gauccacccgaucaaaagccuucucaaaaucgguguagaucac	scf33355:103..146:+
scf1398_7063	0.6	68 +/- 4%	-	23824	23824	0	0	no	-	cel-miR-1824-3p_MIMAT0020360_Caenorhabditis_elegans_miR-1824-3p	-	-	cuuggccgcauuguaucuucgg	gcaacuucaaugcagccgccagga	cuuggccgcauuguaucuucggggacacucacuugucacacacuguucuccgcaacuucaaugcagccgccagga	scf1398:9931..10006:-
scf8899_17995	0.6	68 +/- 4%	-	18	18	0	0	no	-	rno-miR-653-5p_MIMAT0012838_Rattus_norvegicus_miR-653-5p	-	-	augaaacaaaagagcgucgcac	gcgccguucuuuacguug	augaaacaaaagagcgucgcacgcgccugcgucuacaccgcgcgcgccgcugcgccguucuuuacguug	scf8899:14521..14590:-
scf11652_19636	0.6	68 +/- 4%	-	4	4	0	0	yes	-	oan-miR-875-3p_MIMAT0006831_Ornithorhynchus_anatinus_miR-875-3p	-	-	ucuggcaaagguaacgauaccu	guauaacguuaccuuugcuauuaacg	guauaacguuaccuuugcuauuaacguuaucgucgucuggcaaagguaacgauaccu	scf11652:8011..8068:-
scf2255_9521	0.5	68 +/- 4%	-	441	441	0	0	no	-	oan-miR-1388-3p_MIMAT0007169_Ornithorhynchus_anatinus_miR-1388-3p	-	-	gucucagguucgaauccug	ggacaguauacucugggacgc	ggacaguauacucugggacgcaguagguaagcgucucagguucgaauccug	scf2255:5604..5655:+
scf34762_24364	0.5	68 +/- 4%	-	20	20	0	0	yes	-	zma-miR171b-5p_MIMAT0015155_Zea_mays_miR171b-5p	-	-	aauauugguuuuguaaacu	uuuacagaagcaacuaggu	uuuacagaagcaacuagguaccucuaccuaaauauugguuuuguaaacu	scf34762:289..338:-
scf10665_19239	0.4	68 +/- 4%	-	564	562	0	2	yes	-	-	-	-	ccuuagguccgcauuuuucaau	agaaaugcggacccaaagugu	agaaaugcggacccaaaguguggguuagccuuagcagcaccuuagguccgcauuuuucaau	scf10665:1307..1368:+
scf1728_8181	0.4	68 +/- 4%	-	4	4	0	0	yes	-	oan-miR-875-3p_MIMAT0006831_Ornithorhynchus_anatinus_miR-875-3p	-	-	ucuggcaaagguaacgauaccu	guauaacguuaccuuugcuauuaacg	guauaacguuaccuuugcuauuaacguuaucgucgucuggcaaagguaacgauaccu	scf1728:20737..20794:+
scf1_74	0.4	68 +/- 4%	-	7	7	0	0	yes	-	hsa-miR-3149_MIMAT0015022_Homo_sapiens_miR-3149	-	-	auuguauguguaguggacgc	gaucgaaaaaauaugcgauag	gaucgaaaaaauaugcgauaguucgaauuuuauuguauguguaguggacgc	scf1:185398..185449:-
scf6500_16085	0.3	68 +/- 4%	-	19	19	0	0	no	-	sbi-miR6222-3p_MIMAT0026411_Sorghum_bicolor_miR6222-3p	-	-	uuagcugagaauugugaccaaga	cuucucaggaugagucaguggag	cuucucaggaugagucaguggaggaagaguugccuuuagcugagaauugugaccaaga	scf6500:19685..19743:+
scf6453_16049	0.3	68 +/- 4%	-	2084	1453	630	1	no	-	sme-let-7a-3p_MIMAT0012087_Schmidtea_mediterranea_let-7a-3p	-	-	gcuguucagaacuuggucuc	gagcugacgugcgacagccc	gcuguucagaacuuggucucgggauaaagccacuagucucccgaaagcgucuuaaaacuuucgaaccccaggacuggcugauguggagcugacgugcgacagccc	scf6453:9001..9106:-
scf3152_11328	0.2	68 +/- 4%	-	3	3	0	0	yes	-	aca-let-7e-3p_MIMAT0021702_Anolis_carolinensis_let-7e-3p	-	-	uaacuauaccguucgaggcc	ccaccguauaguuacg	uaacuauaccguucgaggcccugccaccguauaguuacg	scf3152:23992..24031:+
scf7888_17287	0.1	68 +/- 4%	-	2	2	0	0	yes	-	tch-miR-9771b_MIMAT0036477_Tupaia_chinensis_miR-9771b	-	-	cacuaugugaaaccacccu	ggugguuucacagugugau	ggugguuucacagugugauggacuagcacuaugugaaaccacccu	scf7888:3967..4012:+
scf5217_14633	0.1	68 +/- 4%	-	5	5	0	0	yes	-	chi-miR-451-3p_MIMAT0036238_Capra_hircus_miR-451-3p	-	-	auuaguaauauaaaguacuaa	cguacuuuucauuacuaaacc	auuaguaauauaaaguacuaaauuuuuaauuaaugacguacuuuucauuacuaaacc	scf5217:5988..6045:-
scf3769_12502	0.1	68 +/- 4%	-	206	139	66	1	no	-	mml-miR-567_MIMAT0006430_Macaca_mulatta_miR-567	-	-	ccuauguucagcaguggacg	aggaaagugcuggaugcag	aggaaagugcuggaugcaggucgcuaccaagcggucauuaugaaaaucauugggguacaggccuauguucagcaguggacg	scf3769:21320..21401:-
scf2888_10937	0.1	68 +/- 4%	-	302	301	1	0	yes	-	-	-	-	ggucgcgaguucgagucuu	gguuugaauuuuuugauagu	ggucgcgaguucgagucuuccaguuacuugacccacuuuuagcuuggucuacgggccaagucgcugguuugaauuuuuugauagu	scf2888:9087..9172:-
scf3152_11327	0	68 +/- 4%	-	3	3	0	0	yes	-	aca-let-7e-3p_MIMAT0021702_Anolis_carolinensis_let-7e-3p	-	-	uaacuauaccguucgaggcc	ccaccguauaguuacg	uaacuauaccguucgaggcccugccaccguauaguuacg	scf3152:23992..24031:+
scf3152_11330	0	68 +/- 4%	-	3	3	0	0	yes	-	aca-let-7e-3p_MIMAT0021702_Anolis_carolinensis_let-7e-3p	-	-	uaacuauaccguucgaggcc	ccaccguauaguuacg	uaacuauaccguucgaggcccugccaccguauaguuacg	scf3152:24840..24879:+
scf383_3143	0	68 +/- 4%	-	114	114	0	0	yes	-	-	-	-	uaaguaggaucccggccaacu	uugcacgaauccuacuuuaag	uaaguaggaucccggccaacuuuuuaagacuaaguugcacgaauccuacuuuaag	scf383:36273..36328:-
scf11787_19686	0	68 +/- 4%	-	942	942	0	0	no	-	osa-miR2095-3p_MIMAT0010055_Oryza_sativa_miR2095-3p	-	-	cuuccauuuccuagaaguccuu	gucuucuaggaucuacagac	gucuucuaggaucuacagaccaucaauggaaccccaccagugaagacugauugguauuuuuccucuuccauuuccuagaaguccuu	scf11787:7304..7390:-
scf2481_10002	0	68 +/- 4%	-	9	9	0	0	yes	-	-	-	-	aagucuacuuugaucaccug	ggugaucagcguggaauaga	aagucuacuuugaucaccugggugaucuaauccaggugaucagcguggaauaga	scf2481:14200..14254:+
scf27174_23317	0	68 +/- 4%	-	13	8	5	0	yes	-	-	-	-	auugaauucuguuagggcca	gcccguuucaauucaauuc	auugaauucuguuagggccaaucaauauaucggcuccaaagagacauaguagugaugugcccguuucaauucaauuc	scf27174:1149..1226:-
mature miRBase miRNAs detected by miRDeep2
tag id	miRDeep2 score	estimated probability that the miRNA is a true positive	rfam alert	total read count	mature read count	loop read count	star read count	significant randfold p-value	mature miRBase miRNA	example miRBase miRNA with the same seed	UCSC browser	NCBI blastn	consensus mature sequence	consensus star sequence	consensus precursor sequence	precursor coordinate
scf10308_19055	43.4	92 +/- 4%	-	78	70	0	8	yes	bmo-miR-33-5p	hsa-miR-33a-5p_MIMAT0000091_Homo_sapiens_miR-33a-5p	-	-	gugcauuguaguugcauugca	caauaucacuacaaggcaaauc	gugcauuguaguugcauugcacuuguuuccauuugugcaauaucacuacaaggcaaauc	scf10308:6088..6147:-
scf1190_6457	5456.9	92 +/- 4%	-	10695	7929	0	2766	yes	bmo-miR-278-3p	dme-miR-278-3p_MIMAT0000339_Drosophila_melanogaster_miR-278-3p	-	-	ucggugggaucuucguccguu	ccggacgaacuucccaguucggcc	ccggacgaacuucccaguucggccgacauacacgggucggugggaucuucguccguu	scf1190:45218..45275:+
scf1316_6760	331783.1	92 +/- 4%	-	650769	650695	0	74	yes	bmo-miR-31-5p	cel-miR-72-5p_MIMAT0000044_Caenorhabditis_elegans_miR-72-5p	-	-	aggcaagaagucggcauagcugu	ggcugugucacuucgagccagc	aggcaagaagucggcauagcuguuugaaguuauauacggcugugucacuucgagccagc	scf1316:12918..12977:+
scf1476_7458	258696.7	92 +/- 4%	-	507414	507286	0	128	yes	bmo-miR-263a-5p	mmu-miR-183-5p_MIMAT0000212_Mus_musculus_miR-183-5p	-	-	aauggcacuggaagaauucacgg	cguggucucuuaguggcaucac	aauggcacuggaagaauucacggguuuuguuucauacucccguggucucuuaguggcaucac	scf1476:12599..12661:+
scf15172_21005	148.2	92 +/- 4%	-	283	114	0	169	yes	bmo-miR-263b-5p	hsa-miR-96-5p_MIMAT0000095_Homo_sapiens_miR-96-5p	-	-	cuuggcacugggagaauucacag	cgugaauuuccugaugccuca	cuuggcacugggagaauucacaggaguuguguaaauacccgugaauuuccugaugccuca	scf15172:5769..5829:-
scf1728_8184	6359.5	92 +/- 4%	-	12465	12437	0	28	yes	bmo-miR-279a	cel-miR-44-3p_MIMAT0000015_Caenorhabditis_elegans_miR-44-3p	-	-	ugacuagauccacacucaucca	gaugaguggagguuuagugcaug	gaugaguggagguuuagugcauguuuuuguacaucaugacuagauccacacucaucca	scf1728:9274..9332:-
scf17497_21641	4.6	91 +/- 3%	-	5984	5983	1	0	yes	bmo-miR-316-5p	dme-miR-316-5p_MIMAT0000408_Drosophila_melanogaster_miR-316-5p	-	-	ugucuuuuuccgcuuugcug	gcaaagngaaaaggucucc	ugucuuuuuccgcuuugcugcugauaauuguugacaugucaacagcaaagngaaaaggucucc	scf17497:1825..1888:-
scf17497_21642	-9.5	22 +/- 4%	-	5983	5983	0	0	no	bmo-miR-316-5p	dme-miR-316-5p_MIMAT0000408_Drosophila_melanogaster_miR-316-5p	-	-	ugucuuuuuccgcuuugcug	gcagaagaauaccacaga	gcagaagaauaccacagaagaaagaagcgaaaguucuccauaaaauugucuuuuuccgcuuugcug	scf17497:1868..1934:-
scf2026_9118	-2.7	43 +/- 4%	-	10342	10342	0	0	no	bmo-miR-12	dme-miR-12-5p_MIMAT0000117_Drosophila_melanogaster_miR-12-5p	-	-	ugaguauuacuucagguacu	uagaagaaguauaaacuaga	uagaagaaguauaaacuagaagauucgccgaguaagccgcauugcuucugaguauuacuucagguacu	scf2026:30587..30655:-
scf2026_9123	6848.2	92 +/- 4%	-	13424	13395	0	29	yes	bmo-miR-283-5p	dme-miR-283-5p_MIMAT0000347_Drosophila_melanogaster_miR-283-5p	-	-	aaauaucagcugguaauucuggg	caggcuaccaguugguauacag	aaauaucagcugguaauucugggcuauaagucgugcccaggcuaccaguugguauacag	scf2026:31551..31610:-
scf2167_9347	4.8	91 +/- 3%	-	18	18	0	0	yes	bmo-miR-285	cel-miR-49-3p_MIMAT0000020_Caenorhabditis_elegans_miR-49-3p	-	-	uagcaccauucgaauucagugc	acuguauucgaguguguggguaga	acuguauucgaguguguggguagagugauucaauucucuagcaccauucgaauucagugc	scf2167:4041..4101:+
scf23044_22777	1084.7	92 +/- 4%	-	2120	1976	0	144	yes	bmo-miR-87	cel-miR-87-3p_MIMAT0000060_Caenorhabditis_elegans_miR-87-3p	-	-	gugagcaaacuuucaggugugu	gggccugaauuguugcucuuaccu	gggccugaauuguugcucuuaccuguauuuggacuaggugagcaaacuuucaggugugu	scf23044:1662..1721:+
scf25486_23063	61.2	92 +/- 4%	-	113	100	0	13	yes	bmo-miR-929-5p	dme-miR-929-5p_MIMAT0020892_Drosophila_melanogaster_miR-929-5p	-	-	aaauugacucuaguagggagu	cucccuaaucgagucagguuga	aaauugacucuaguagggaguccguuuauaccgcgacucccuaaucgagucagguuga	scf25486:468..526:-
scf26097_23139	1186241.1	92 +/- 4%	-	2326766	2326745	0	21	yes	bmo-miR-10-5p	cel-miR-57-5p_MIMAT0000029_Caenorhabditis_elegans_miR-57-5p	-	-	uacccuguagauccgaauuugu	caaauucgguucuagaga	uacccuguagauccgaauuuguuugaagugaggcgacaaauucgguucuagaga	scf26097:1855..1909:-
scf2727_10466	23	92 +/- 4%	-	37	23	0	14	yes	bmo-miR-3286-3p	hsa-miR-210-3p_MIMAT0000267_Homo_sapiens_miR-210-3p	-	-	uugugcguguuccaauaguuau	aacuauuggucacugcacaggac	aacuauuggucacugcacaggacuaguaacuuauuauacucuugugcguguuccaauaguuau	scf2727:26036..26099:-
scf2727_10467	-0.4	59 +/- 4%	-	12	12	0	0	no	bmo-miR-210	dme-miR-210-3p_MIMAT0000355_Drosophila_melanogaster_miR-210-3p	-	-	cuugugcgugugacagcggcu	ccgugagaacaccgcaagaa	cuugugcgugugacagcggcuauugcgggcgguucauugucgccgugagaacaccgcaagaa	scf2727:27424..27486:-
scf2727_10468	5.2	92 +/- 3%	-	12	12	0	0	yes	bmo-miR-210	dme-miR-210-3p_MIMAT0000355_Drosophila_melanogaster_miR-210-3p	-	-	cuugugcgugugacagcggcu	cugcuggccacugcacaagau	cugcuggccacugcacaagauuaguacugcuuauacucuugugcgugugacagcggcu	scf2727:27465..27523:-
scf2732_10474	1991.5	92 +/- 4%	-	3898	3713	0	185	yes	bmo-miR-965-3p	gga-miR-30c-2-3p_MIMAT0026515_Gallus_gallus_miR-30c-2-3p	-	-	cgggagaagcuguaucgcuauaug	uaagcguauagcuuuuccccu	cgggagaagcuguaucgcuauauguuaacuucauauucauaagcguauagcuuuuccccu	scf2732:13274..13334:+
scf3119_11294	5.5	92 +/- 3%	-	826	799	14	13	yes	bmo-miR-307-5p	cel-miR-67-3p_MIMAT0000039_Caenorhabditis_elegans_miR-67-3p	-	-	ucacaaccuccuugagugagc	acucacucaaccugggugugaugu	acucacucaaccugggugugaugugugcacuaguugcucggcccaucacaaccuccuugagugagc	scf3119:20290..20356:-
scf32250_24037	-0.5	59 +/- 4%	-	12	12	0	0	no	bmo-miR-210	dme-miR-210-3p_MIMAT0000355_Drosophila_melanogaster_miR-210-3p	-	-	cuugugcgugugacagcggcu	ccgugagaacaccgcaagaa	cuugugcgugugacagcggcuauugcgggcgguucauugucgccgugagaacaccgcaagaa	scf32250:1492..1554:-
scf3239_11621	29519.1	92 +/- 4%	-	57892	56526	0	1366	yes	bmo-miR-14-3p	dme-miR-14-3p_MIMAT0000120_Drosophila_melanogaster_miR-14-3p	-	-	ucagucuuuuucucucuccuau	cggggggagauuuagacuuggcu	cggggggagauuuagacuuggcuuguucuaaucagucagucuuuuucucucuccuau	scf3239:7952..8009:+
scf3377_11937	61.7	92 +/- 4%	-	113	100	0	13	yes	bmo-miR-929-5p	dme-miR-929-5p_MIMAT0020892_Drosophila_melanogaster_miR-929-5p	-	-	aaauugacucuaguagggagu	cucccuaaucgagucagguuga	aaauugacucuaguagggaguccguuuauaccgcgacucccuaaucgagucagguuga	scf3377:1260..1318:-
scf3455_12030	23893.4	92 +/- 4%	-	46857	46839	0	18	yes	bmo-miR-279d-3p	cel-miR-44-3p_MIMAT0000015_Caenorhabditis_elegans_miR-44-3p	-	-	ugacuagauuuucacuuauccu	gauaggugaauuucuaguucaag	gauaggugaauuucuaguucaaguguaugacguaucuugacuagauuuucacuuauccu	scf3455:7829..7888:-
scf36269_24589	25815.4	92 +/- 4%	-	50627	50611	0	16	yes	bmo-miR-317-5p	dme-miR-317-3p_MIMAT0000409_Drosophila_melanogaster_miR-317-3p	-	-	ugaacacagcuggugguaucucagu	cgggugccacgcugugcucucu	cgggugccacgcugugcucucucgggauuugugcgagugaacacagcuggugguaucucagu	scf36269:1232..1294:+
scf3654_12335	242.7	92 +/- 4%	-	466	446	0	20	yes	bmo-miR-92a	hsa-miR-25-3p_MIMAT0000081_Homo_sapiens_miR-25-3p	-	-	uauugcaccagucccggccuau	ggguugugacuggcgcuauauu	ggguugugacuggcgcuauauucgguugagugcgauauugcaccagucccggccuau	scf3654:19978..20035:+
scf3654_12337	1922.8	92 +/- 4%	-	3771	3751	0	20	no	bmo-miR-92b	hsa-miR-25-3p_MIMAT0000081_Homo_sapiens_miR-25-3p	-	-	aauugcaccaaucccggccugc	aggacgcgguucgguguaaauguug	aggacgcgguucgguguaaauguugugucuuauaucucaaauugcaccaaucccggccugc	scf3654:20142..20203:+
scf3682_12366	702379.4	92 +/- 4%	-	1377679	1370421	1	7257	yes	bmo-miR-8-5p	dme-miR-8-3p_MIMAT0000113_Drosophila_melanogaster_miR-8-3p	-	-	uaauacugucagguaaagauguc	caucuuaccgggcagcauuaga	caucuuaccgggcagcauuagagucguauaguuauuuucuaauacugucagguaaagauguc	scf3682:20066..20128:-
scf3809_12551	766.6	92 +/- 4%	-	1502	1493	0	9	yes	bmo-miR-2768-5p	-	-	-	uugguuaagauauugcaucguc	ucggugaaauauuuugaccaau	ucggugaaauauuuugaccaauuuuaaauugugacguuucgcggcucacgcggcagugaauugguuaagauauugcaucguc	scf3809:8772..8854:+
scf383_3119	905.4	92 +/- 4%	-	1769	1752	0	17	yes	bmo-miR-252-5p	dme-miR-252-5p_MIMAT0005516_Drosophila_melanogaster_miR-252-5p	-	-	cuaaguacuagugccgcaggag	cugcugcuuaagugcuuauca	cuaaguacuagugccgcaggaguguuuugccuaucuccugcugcuuaagugcuuauca	scf383:19097..19155:-
scf383_3145	97623.1	92 +/- 4%	-	191475	186369	84	5022	yes	bmo-miR-274-5p	mmu-miR-153-5p_MIMAT0016992_Mus_musculus_miR-153-5p	-	-	uuugugaccgucacuaacgggca	cucguuuugacgaucgcaaaaug	uuugugaccgucacuaacgggcagugaaaugagaauuugcucguuuugacgaucgcaaaaug	scf383:39128..39190:-
scf38779_24859	50969.1	92 +/- 4%	-	99966	99944	0	22	yes	bmo-miR-184-3p	mmu-miR-184-3p_MIMAT0000213_Mus_musculus_miR-184-3p	-	-	uggacggagaacugauaagggc	ccuugucaugucucuugccc	ccuugucaugucucuugccccguguguugauacuacuggacggagaacugauaagggc	scf38779:505..563:+
scf39_805	5.5	92 +/- 3%	-	31	31	0	0	yes	bmo-miR-932	ame-miR-932_MIMAT0004444_Apis_mellifera_miR-932	-	-	ucaauuccguagugcauugcagu	ugcaagcagugcggaagugagg	ucaauuccguagugcauugcagugcguggugcucccugcaagcagugcggaagugagg	scf39:112960..113018:-
scf39_806	0.7	68 +/- 4%	-	31	31	0	0	no	bmo-miR-932	ame-miR-932_MIMAT0004444_Apis_mellifera_miR-932	-	-	ucaauuccguagugcauugcagu	aaagauucauugcgcgaguggagc	aaagauucauugcgcgaguggagccggcgggcauggcgucgaggccucaauuccguagugcauugcagu	scf39:112995..113064:-
scf4010_12841	100642.1	92 +/- 4%	-	197397	196915	0	482	yes	bmo-miR-9a-5p	dme-miR-9a-5p_MIMAT0000114_Drosophila_melanogaster_miR-9a-5p	-	-	ucuuugguuaucuagcuguauga	auaaagcuagguuaccggaguu	ucuuugguuaucuagcuguaugaguauuguagacaucauaaagcuagguuaccggaguu	scf4010:12492..12551:-
scf4010_12842	-18.3	0.22 +/- 0.04	-	196915	196915	0	0	no	bmo-miR-9a-5p	dme-miR-9a-5p_MIMAT0000114_Drosophila_melanogaster_miR-9a-5p	-	-	ucuuugguuaucuagcuguauga	aagaacagaagaauagcgguagauu	aagaacagaagaauagcgguagauugguuaauuaucuuugguuaucuagcuguauga	scf4010:12528..12585:-
scf403_3298	203940.7	92 +/- 4%	-	400012	381348	0	18664	yes	bmo-miR-281-5p	cel-miR-46-5p_MIMAT0015096_Caenorhabditis_elegans_miR-46-5p	-	-	aagagagcuauccgucgacagu	cugucauggaguugcucucuu	aagagagcuauccgucgacaguauugacgauaaacacugucauggaguugcucucuu	scf403:76123..76180:+
scf4278_13362	-0.2	59 +/- 4%	-	6	6	0	0	yes	bmo-miR-3327-5p	rno-miR-379-3p_MIMAT0004791_Rattus_norvegicus_miR-379-3p	-	-	auauguaacguuuuuguugucuu	aacaacaggaauguuauguacag	aacaacaggaauguuauguacaguauacagauaauucuauauguaacguuuuuguugucuu	scf4278:24115..24176:-
scf4278_13364	0.6	68 +/- 4%	-	155	155	0	0	yes	bmo-miR-3338-5p	-	-	-	cauguacuuacuuuguuuguucu	agcaaacacaguagugugcaaugcu	agcaaacacaguagugugcaaugcuaaguugggacaugcauguacuuacuuuguuuguucu	scf4278:24251..24312:-
scf4446_13639	5.6	92 +/- 3%	-	8596	8596	0	0	yes	bmo-miR-308-3p	cel-miR-2-3p_MIMAT0000004_Caenorhabditis_elegans_miR-2-3p	-	-	aaucacaggauaauacug	guauuauaccugugaaugu	guauuauaccugugaauguguuucuauuacaaucacaggauaauacug	scf4446:698..746:+
scf4541_13730	371	92 +/- 4%	-	720	454	0	266	yes	bmo-miR-993a-5p	hsa-miR-99a-3p_MIMAT0004511_Homo_sapiens_miR-99a-3p	-	-	gaagcucgucucuacagguaucu	uacccuguagauccgggcuuuu	uacccuguagauccgggcuuuuguaguuaagacaaaaucagaagcucgucucuacagguaucu	scf4541:13290..13353:-
scf490_3559	431260.7	92 +/- 4%	-	845893	845666	0	227	yes	bmo-bantam-5p	cel-miR-80-3p_MIMAT0000053_Caenorhabditis_elegans_miR-80-3p	-	-	ugagaucauugugaaagcugau	cugguuuucauaaugauuugac	cugguuuucauaaugauuugacagauugguuacuauucugagaucauugugaaagcugau	scf490:61078..61138:+
scf50332_26090	1194587.2	92 +/- 4%	-	2343123	2326745	0	16378	yes	bmo-miR-10-5p	cel-miR-57-5p_MIMAT0000029_Caenorhabditis_elegans_miR-57-5p	-	-	uacccuguagauccgaauuugu	caaauucgguucuagagagguuu	uacccuguagauccgaauuuguuugaagugaggcgacaaauucgguucuagagagguuu	scf50332:11..70:+
scf5044_14376	5238.5	92 +/- 4%	-	10266	10258	0	8	yes	bmo-miR-970-5p	dme-miR-970-3p_MIMAT0005486_Drosophila_melanogaster_miR-970-3p	-	-	ucauaagacacacgcggcucu	agccuugcgugugcucuuauuggua	agccuugcgugugcucuuauugguaguguggcugauaaucuaucauaagacacacgcggcucu	scf5044:27..90:-
scf5275_14707	59.1	92 +/- 4%	-	107	103	0	4	yes	bmo-miR-2796-5p	hsa-miR-1295a_MIMAT0005885_Homo_sapiens_miR-1295a	-	-	guaggccggcggaaacuacuugc	agggguuucuuucggccuucag	agggguuucuuucggccuucagcuguguguagacuguaggccggcggaaacuacuugc	scf5275:17264..17322:+
scf53424_26415	2167.3	92 +/- 4%	-	4243	2479	0	1764	yes	bmo-miR-927-5p	dme-miR-927-5p_MIMAT0005501_Drosophila_melanogaster_miR-927-5p	-	-	uuuagaauuccuacgcuuuacc	caaagcguuuggauucuaaaa	uuuagaauuccuacgcuuuaccguugcccaguugaaggcaaagcguuuggauucuaaaa	scf53424:939..998:-
scf5412_14832	7283.5	92 +/- 4%	-	14279	14276	0	3	yes	bmo-miR-2755-3p	cel-miR-57-5p_MIMAT0000029_Caenorhabditis_elegans_miR-57-5p	-	-	cacccugucagaccauacuugu	caagguggccuagcagcguguu	caagguggccuagcagcguguuuucuuuaagguuugcacccugucagaccauacuugu	scf5412:13236..13294:-
scf5519_14917	5.5	92 +/- 3%	-	14820	14550	31	239	yes	bmo-let-7-5p	cel-let-7-5p_MIMAT0000001_Caenorhabditis_elegans_let-7-5p	-	-	ugagguaguagguuguauag	cuguauagccugcuaacuuucc	ugagguaguagguuguauaguacuguauuacaacauuuuggagagacuguauagccugcuaacuuucc	scf5519:6038..6106:-
scf5698_15190	5.8	92 +/- 3%	-	1692	1692	0	0	yes	bmo-miR-998	cel-miR-49-3p_MIMAT0000020_Caenorhabditis_elegans_miR-49-3p	-	-	uagcaccaugggauucagcuc	gcugggccccaugcggcucca	gcugggccccaugcggcuccagugccucguguagcaccaugggauucagcuc	scf5698:12107..12159:-
scf6585_16150	4.7	91 +/- 3%	-	52	52	0	0	yes	bmo-miR-124	mmu-miR-124-3p_MIMAT0000134_Mus_musculus_miR-124-3p	-	-	uaaggcacgcggugaaugcca	gcguucacugccggcgccuuuaug	gcguucacugccggcgccuuuauguaguucuaaguaucauaaggcacgcggugaaugcca	scf6585:14062..14122:-
scf6585_16151	-13	0.22 +/- 0.04	-	52	52	0	0	no	bmo-miR-124	mmu-miR-124-3p_MIMAT0000134_Mus_musculus_miR-124-3p	-	-	uaaggcacgcggugaaugcca	gacucaugcuacggucuaaaa	uaaggcacgcggugaaugccaagagcggacucaugcuacggucuaaaa	scf6585:17386..17434:-
scf6585_16152	3.8	83 +/- 3%	-	52	52	0	0	yes	bmo-miR-124	mmu-miR-124-3p_MIMAT0000134_Mus_musculus_miR-124-3p	-	-	uaaggcacgcggugaaugcca	gcguucacugccggcgccuuuaug	gcguucacugccggcgccuuuauguaguucuaaguaucauaaggcacgcggugaaugcca	scf6585:17433..17493:-
scf712_4522	34.4	92 +/- 4%	-	59	53	0	6	yes	bmo-miR-iab-8	dme-miR-iab-8-5p_MIMAT0005463_Drosophila_melanogaster_miR-iab-8-5p	-	-	uuacguauacugaagguauaccgga	aggauacauucaguauacguaca	uuacguauacugaagguauaccggaaagaaugaggcacucaggauacauucaguauacguaca	scf712:16245..16308:+
scf712_4523	4.9	91 +/- 3%	-	505	502	0	3	yes	bmo-miR-iab-4-5p	dme-miR-iab-4-5p_MIMAT0000412_Drosophila_melanogaster_miR-iab-4-5p	-	-	acguauacugaauguauccuga	uauaccuucaguauacguaaca	acguauacugaauguauccugagugccucauucuuuccgguauaccuucaguauacguaaca	scf712:16243..16305:-
scf7225_16649	996.5	92 +/- 4%	-	1946	1616	0	330	yes	bmo-miR-190-5p	cel-miR-50-5p_MIMAT0000021_Caenorhabditis_elegans_miR-50-5p	-	-	agauauguuugauauucuugguug	cccaggaaucaaacauauuacaca	agauauguuugauauucuugguuguuuuaauaucacccaggaaucaaacauauuacaca	scf7225:6213..6272:-
scf762_4697	1194587.2	92 +/- 4%	-	2343123	2326745	0	16378	yes	bmo-miR-10-5p	cel-miR-57-5p_MIMAT0000029_Caenorhabditis_elegans_miR-57-5p	-	-	uacccuguagauccgaauuugu	caaauucgguucuagagagguuu	uacccuguagauccgaauuuguuugaagugaggcgacaaauucgguucuagagagguuu	scf762:23728..23787:-
scf762_4699	1186241.1	92 +/- 4%	-	2326766	2326745	0	21	yes	bmo-miR-10-5p	cel-miR-57-5p_MIMAT0000029_Caenorhabditis_elegans_miR-57-5p	-	-	uacccuguagauccgaauuugu	caaauucgguucuagaga	uacccuguagauccgaauuuguuugaagugaggcgacaaauucgguucuagaga	scf762:24692..24746:-
scf778_4769	4635.7	92 +/- 4%	-	9084	9061	0	23	yes	bmo-miR-1a-5p	cel-miR-1-3p_MIMAT0000003_Caenorhabditis_elegans_miR-1-3p	-	-	uggaauguaaagaaguauggag	ccgugcuuccuuacuucccaua	ccgugcuuccuuacuucccauagugcuuauaaucguauggaauguaaagaaguauggag	scf778:9005..9064:+
scf778_4771	471.2	92 +/- 4%	-	917	911	0	6	yes	bmo-miR-133	dme-miR-133-3p_MIMAT0000340_Drosophila_melanogaster_miR-133-3p	-	-	uugguccccuucaaccagcugu	agcugguugacuucgggucaaau	agcugguugacuucgggucaaauugucuuuucaauaucauuugguccccuucaaccagcugu	scf778:26470..26532:+
scf778_4772	-9.5	22 +/- 4%	-	911	911	0	0	no	bmo-miR-133	dme-miR-133-3p_MIMAT0000340_Drosophila_melanogaster_miR-133-3p	-	-	uugguccccuucaaccagcugu	aucugcuuugcuuucuugaccaauu	uugguccccuucaaccagcuguaguugacaucugcuuugcuuucuugaccaauu	scf778:26510..26564:+
scf800_4851	35547.9	92 +/- 4%	-	69717	64868	26	4823	yes	bmo-miR-750-5p	sme-miR-750-3p_MIMAT0004017_Schmidtea_mediterranea_miR-750-3p	-	-	ccagaucuaucuuuccagcuca	aguuggacaggggaucuugaca	aguuggacaggggaucuugacaguuuaauguugaaugcugccagaucuaucuuuccagcuca	scf800:9147..9209:+
scf800_4854	4385.5	92 +/- 4%	-	8594	7410	0	1184	yes	bmo-miR-1175-5p	sme-miR-1175-5p_MIMAT0012147_Schmidtea_mediterranea_miR-1175-5p	-	-	aaguggaggugugaucucuucacu	ugagauucaacuccuccaacuu	aaguggaggugugaucucuucacuuuuuaugcuuaaagugagauucaacuccuccaacuu	scf800:9298..9358:+
scf864_5013	25815.4	92 +/- 4%	-	50627	50611	0	16	yes	bmo-miR-317-5p	dme-miR-317-3p_MIMAT0000409_Drosophila_melanogaster_miR-317-3p	-	-	ugaacacagcuggugguaucucagu	cgggugccacgcugugcucucu	cgggugccacgcugugcucucucgggauuugugcgagugaacacagcuggugguaucucagu	scf864:7125..7187:+
scf864_5018	308.9	92 +/- 4%	-	597	560	0	37	yes	bmo-miR-34-5p	cel-miR-34-5p_MIMAT0000005_Caenorhabditis_elegans_miR-34-5p	-	-	uggcagugugguuagcugguugu	agccacuaacgacacugcuccu	uggcagugugguuagcugguuguuugguagagacaacagccacuaacgacacugcuccu	scf864:33866..33925:+
scf9388_18434	95.4	92 +/- 4%	-	182	178	0	4	yes	bmo-miR-137	mmu-miR-137-3p_MIMAT0000149_Mus_musculus_miR-137-3p	-	-	uuauugcuugagaauacacguag	acgcguauucuuggggaauuaaca	acgcguauucuuggggaauuaacacacauugugagauguuauugcuugagaauacacguag	scf9388:3021..3082:-
scf940_5237	5.5	92 +/- 3%	-	11914	11506	0	408	yes	bmo-miR-305-5p	cel-miR-238-3p_MIMAT0000293_Caenorhabditis_elegans_miR-238-3p	-	-	auuguacuucaucaggugcuc	aggcgcuuguuggaguacacuu	auuguacuucaucaggugcucuggugaugaucguuccaggcgcuuguuggaguacacuu	scf940:46848..46907:-
scf940_5239	2943.1	92 +/- 4%	-	5763	5193	0	570	yes	bmo-miR-275-3p	dme-miR-275-3p_MIMAT0000333_Drosophila_melanogaster_miR-275-3p	-	-	ucagguaccugaaguagcgcgc	cgcgcuacuccggcgccggggcu	cgcgcuacuccggcgccggggcuguccucacagagucagguaccugaaguagcgcgc	scf940:46969..47026:-
scf950_5263	50124.8	92 +/- 4%	-	98310	98288	0	22	yes	bmo-miR-184-3p	mmu-miR-184-3p_MIMAT0000213_Mus_musculus_miR-184-3p	-	-	uggacggagaacugauaagggc	ccuugucaugucucuugccc	ccuugucaugucucuugccccguguguugauacuacuggacggagaacugauaagggc	scf950:35500..35558:+
#miRBase miRNAs not detected by miRDeep2
miRBase precursor id	total read count	5p read counts	3p read counts	remaining reads	UCSC browser	NCBI blastn	miRBase 5p sequence(s)	miRBase 3p sequence(s)	miRBase precursor sequence
825882	226	825651	5	-	-	cugguuuucauaaugauuugaca	ugagaucauugugaaagcuaauu	uaaaaggaacuacgaaacugguuuucauaaugauuugacagauuguuuuguauucugagaucauugugaaagcuaauuuuguuccuggua
154274	145430	4432	4412	-	-	ucuuugguauccuagcug	uaaaguuaugguaccgaaguua	cagcgcgccgagggucgcgggccgucucuuugguauccuagcuguaggcgugcgcggcccuaaaguuaugguaccgaaguuacggcucgugacguaucagucgacguc
92845	0	92841	4	-	-	ccgcccuucgucuugacuggcg	ucagucuugucgaauggug	cauuacucguccgcccuucgucuugacuggcgcugucgcuugcaucagucuugucgaauggugggugaguuuc
65088	65073	0	15	-	-	aacccguagauccgaacuugug	-	cauuaagccucuuuaacuggaacccguagauccgaacuugugcgcuauugucguuggggacuccguccaaucgcgcguaacgauagcgacuauucaauggcaacaauaucgauucuaaaaguugccggcaaucaaaaccaaa
57175	204	56970	1	-	-	agcgagguauagaguuccuacg	uaggaacuucauaccgugcucu	cugguaauuaccacuagcgagguauagaguuccuacguaugcuaacacuguaggaacuucauaccgugcucuuggguuugccaa
45518	0	45518	0	-	-	ucgacaaggugguugugacaug	uaucacagccagcuuuguugagu	cgcuagaacucgacaaggugguugugacaugggggcucaggaucauaucacagccagcuuuguugaguucucggcu
41105	44	41059	2	-	-	ucgugccaggagugcguuugc	uaaaugcacuaucugguacgaca	uugauuacgccucgggguucgugccaggagugcguuugcaaagaggccgacauguuugcguuauugcaauguuaacacuguaaaugcacuaucugguacgacaucccggggcguguagcaac
39886	0	39886	0	-	-	auggguauaggucuaguau	ugacuagaucuacacucauuga	uuuguaguuaauggguauaggucuaguaucaccgggcugauucugugacuagaucuacacucauugagugcuuaugg
26015	26004	11	0	-	-	ucagguacuaggugacucuga	cagagccgccucgugccucag	ccgcgggagacggaggcgggcggccgccucagguacuaggugacucugaguggugccggucucagagccgccucgugccucagcgcgggcuccgccgacacguccgcc
24836	109	24727	0	-	-	ugaaagacauggguaguga	uucucacuaccuugucuuucau	gcaagaugcucucuaccucuugaaagacauggguagugagaugucccguacaucuaaaauucucacuaccuugucuuucaugcggauugggcaaauaucuucacucggcuucggaagau
24680	7	24673	0	-	-	gggcgaguuugcuucugguuca	ugacuagauccauacucgucug	ugauauuugugggcgaguuugcuucugguucauguuuuauauugaucaugacuagauccauacucgucugcagccaucaa
19082	0	19082	0	-	-	uagcacucgacaugugaccugu	caucacagucagaguucuagcu	guuuuguggcuagcacucgacaugugaccuguguucgguaaucacaucacagucagaguucuagcuacacggcgcg
78543	764	6331	71448	-	-	cugccugagcguucgaguuccau	gguucggaacgcgaagagcac	ucugccugagcguucgaguuccauggaauccuauagaagggagauaugguucggaacgcgaagagcac
10479	4254	6225	0	-	-	cggcucaucguguggcaguuugcu	cagcugccuagcgaagggcaacg	uaguugguugcggcucaucguguggcaguuugcuagguuagaaugccagcugccuagcgaagggcaacgaacaacugag
6235	5937	298	0	-	-	accuagccucuccuuggcuuugucugu	acauagccugauagagguuacg	cgggacuuugaccuagccucuccuuggcuuugucuguuucguuaguagcucagacauagccugauagagguuacguuuugucccu
3208	1	3207	0	-	-	cucacaaagugguugucguaug	uaucacagccagcuuugaugagc	aauguuucgucgcucacaaagugguugucguaugcguuuuuacuuuggccauaucacagccagcuuugaugagcgaugaa
2513	0	2512	1	-	-	ucguaaaaauggcugugucgug	uaucacagccauuuuugacgagu	guccauggcccacucguaaaaauggcugugucguguagcaacccucauaucacagccauuuuugacgaguugggcugugu
2443	298	2145	0	-	-	cuuuggcgauuuagcuccguga	uucauaaagcuagauuaccaaagcau	cgccgccgggcgcgcugcgacgcuuuggcgauuuagcuccgugacaucauuccguucauaaagcuagauuaccaaagcaucgcgucgcgccgucucaacg
1101	0	1101	0	-	-	ugcaaaguagugaacauaauuuau	uauuaugcucauuucuuuggau	ggcaauguacugcaaaguagugaacauaauuuaucgugagauuuauuauuagauauuaugcucauuucuuuggauauguuguacg
10049	978	753	8318	-	-	agcccagcacugaaucccguuguu	auaacgggagaugugguguucgg	aguagcggcgagcgaacaggaauauagcccagcacugaaucccguuguuuuaaucgauaacgggagaugugguguucgggagguuccgcuuucucgucgcgacg
979	13	966	0	-	-	ccugucaaagcggcggugaaa	uaucacagccacuuugaugug	gauaaucucgauccugucaaagcggcggugaaaugucuccucccuuucauaucacagccacuuugauguggucgguuua
308979	812	40	308127	-	-	gcucugaggaccggggcguguc	gaugcggccggugccgggucu	ggauccguaacuucggaauaaggauuggcucugaggaccggggcgugucggguuuggacgggaagcggaugcggccggugccgggucuggucgauguucgugcguuauguucg
93823	0	612	93211	-	-	cgcgucuguugucgcagccgugc	aacgucugcgaugauacaguu	agugcggacgcgagugcgacgcgucuguugucgcagccgugcagucucggacuagugcguguuuguuugaacgucugcgaugauacaguuucgggcacucgcaggacccguc
321	291	30	0	-	-	uggaagacuagugauuuuguugu	aagaaaucacuaaucugccua	cgcuucguguuguauggaagacuagugauuuuguuguuuuuguugacuaacaagaaaucacuaaucugccuacaaagcgacagca
197	197	0	0	-	-	uacccuguagauccgggcuuucg	aaagcucgucucuacagguauau	ggcacauucgugaucuacccuguagauccgggcuuucguaaaaaacaaaucgaaagcucgucucuacagguauaucacggcuggcccacgccaccuuuucuacaauuagucaagaacug
180	175	0	5	-	-	auauccggcucgaaggacca	-	uugcugguuuauauccggcucgaaggaccauauguugcguugugguaauugagcguggacuguauuuguuauu
152	152	0	0	-	-	caaguuuggugauacgcgggcgc	-	cguccccacacaaguuuggugauacgcgggcgcaguuuuaguggcccgacaucgcucgcucuuucuucguuacgu
115	115	0	0	-	-	auauuguccugucacagcagu	-	ggcgcgucgcggccauauuguccugucacagcaguacuuggaagcuacugcugcgucuggacaagccggccgcggcgccgcc
60	36	0	24	-	-	uugcaagaaggacucagccagcgag	-	aaaucguugaccuauugcaagaaggacucagccagcgaguugucgcucgucggcuccacauaagccaguccuguguuucgaaagcu
34	8	26	0	-	-	acccgagcggucugagcaaacu	uuuguucgccccggcucgugucg	cagcaaggcgacccgagcggucugagcaaacugugacaauaucuaguuuguucgccccggcucgugucgccaagcguca
16	0	16	0	-	-	-	gugugaugugacguaguggaa	gguucaggguugaaauggccauuaccucacagucacguggucaugaugguacaacgugugaugugacguaguggaagucucgaccuggaua
15	0	15	0	-	-	-	aucuuuuagaacggccaucugaug	auucucugaucuaaaugaugaauguucuuuaccauuaaaagacugauaugaauauugaagaucuuuuagaacggccaucugaugaaucauaaaaacuaaauuugggaaua
12	12	0	0	-	-	ugguaacuccaccaccguuggc	-	uaucugggccugguaacuccaccaccguuggcguuaucaauccgccaacgggguaagaguucccuuuccuagacg
94	7	0	87	-	-	ugggguuucaaagcgguaugug	-	gccguagaacugggguuucaaagcgguaugugccuucgauuaugcaaugcccuuggaaaucccaaacgugcuggcg
6	0	6	0	-	-	aacaacaggaauguuauguac	auauguaacguuuuuguuguccu	agaacauuuuggguaauguauaaacaacaggaauguuauguacaguauacagauaauucuauauguaacguuuuuguuguccuaaauuacucuacuaccucaacu
4	4	0	0	-	-	uaggaggagauuuaucuggauaa	-	cgaacguuuguaggaggagauuuaucuggauaauucgucgauucagucaauaggucgauuuucuaacgagaagacaaauacuaauuaaucgauauacgaauuagcauaaaaucgauuuuugcaaaua
1	0	1	0	-	-	-	ugagauugucuagugucuuaagaa	aucuuuuucuacagucauauuucuuuggacgcagaagucacgaaugauggaauuaccgguugaaaaugagauugucuagugucuuaagaaaaguaguugcaugugugagagaa
1	0	1	0	-	-	-	acggcgacuuuucguagcga	aggggcacgcgacuccgcgccgaagucaauugugaugcggucggcuuuuuagggaccccguucacggcgacuuuucguagcgaugcugccgcg
1	0	1	0	-	-	-	uuagccuuuaauacuguaaaac	uauuuuauuugaacaacagaaugagcgcacguuuucuaaaaaguaagaacuguaacuagcaggcuaacauuaaauguuagccuuuaauacuguaaaacuauuaaaacguaagucuauaauaaaaa
1	1	0	0	-	-	uggcucugauuuccgcuugua	-	ugaaggauggcucugauuuccgcuuguaaugguaucuacagaaaauccuuacgcuauggagcucagcucagcaucaagacaauuuuuuuuuccggagcgccccuuaacaagugguagacaaccaaucuagugcgaacauucug
1	1	0	0	-	-	gaaacagcgaacggaucaccugau	-	uacucgaagcgaaacagcgaacggaucaccugaugcgaaccggaagaagcgaauugagaguuuuaaaguguuuguugaguguuuuaagca
1	0	1	0	-	-	-	ugcauuacuguuucuucgacuccg	cggugcgacagguacggcaaucagugccgcggcaggggccgguagcuucagcuguucuauuggugcgggaaguuccaguugcgguugcucgaggguggcuggugauccauguguuagcugcauuacuguuucuucgacuccgu
1	1	0	0	-	-	caaguaaaucucgugcgguuug	-	accguuguuucaaguaaaucucgugcgguuugucucauuccgaaccguaugagauuuacuuaaaaugauugug
2	0	0	2	-	-	agguuaugcaggcgaaggaaua	-	ucauuucuucagguuaugcaggcgaaggaauaucagcuagcguacucucucgccuucaugaccuggugaauugu
1	0	0	1	-	-	ugaggcacgaggcggcucuga	-	gagcccgcgcugaggcacgaggcggcucugagaccggcaccacucagagucaccuaguaccugaggcggccgcccg
1	0	0	1	-	-	gugccugagggcuucguccauguu	ccacgaaguugacgcgcugucucu	gaaauagugccugagggcuucguccauguucgcgucggccgucgucgcgugugccacgaaguugacgcgcugucucuu
1	0	0	1	-	-	-	acaagcuagcaacccggcuccgug	uggccuccgaguccggcacaccgccagcggggcccgguugcuggaguguccuggugccaacaccagugcggccgcggacaagcuagcaacccggcuccgugaauccugccggacccagaagugggcgua
22	0	0	22	-	-	cugcgacggacuagacgcgca	-	cgcccgcgcggcugcgacggacuagacgcgcauuuuccucgggcugcuguugaaccuugcgcaguuucaguuauuuguuuaguuauuguuuuaguuauuacguuguggggg
1	0	0	1	-	-	-	ugucucuugauuacuuucgugagu	augcaagauagaagaaguagaaugaaagauaguaagaaugaaagaaaauaaauccgcaaucuggggguuuacuuuucgguuuaauguucacugucucuugauuacuuucgugaguuga
3750	0	3750	0	-	-	gcaucaaagucgguuugucaua	uaucacagccagcuuugaugagc	ggcggaauguagucguggcaucaaagucgguuugucauaggucauaacguaacuaucacagccagcuuugaugagcacgacuucaucugu
13	0	0	13	-	-	-	cgagucagucgauuucuucga	cacgaauauuuacucgaugcgggaaucgaacccacgacccucggcgcaacaguuaggggcacuaacuacuacaccaccgagucagucgauuucuucgaauuacuauuugau

## Sheet: mature  On
mature miRBase miRNAs detected by miRDeep2
tag id	mature miRBase miRNA	example miRBase miRNA with the same seed	consensus mature sequence	consensus star sequence	consensus precursor sequence	precursor coordinate		miR gene number
scf10308_19055	bmo-miR-33-5p	hsa-miR-33a-5p_MIMAT0000091_Homo_sapiens_miR-33a-5p	gugcauuguaguugcauugca	caauaucacuacaaggcaaauc	gugcauuguaguugcauugcacuuguuuccauuugugcaauaucacuacaaggcaaauc	scf10308:6088..6147:-		1
scf1190_6457	bmo-miR-278-3p	dme-miR-278-3p_MIMAT0000339_Drosophila_melanogaster_miR-278-3p	ucggugggaucuucguccguu	ccggacgaacuucccaguucggcc	ccggacgaacuucccaguucggccgacauacacgggucggugggaucuucguccguu	scf1190:45218..45275:+		1
scf1316_6760	bmo-miR-31-5p	cel-miR-72-5p_MIMAT0000044_Caenorhabditis_elegans_miR-72-5p	aggcaagaagucggcauagcugu	ggcugugucacuucgagccagc	aggcaagaagucggcauagcuguuugaaguuauauacggcugugucacuucgagccagc	scf1316:12918..12977:+		1
scf1476_7458	bmo-miR-263a-5p	mmu-miR-183-5p_MIMAT0000212_Mus_musculus_miR-183-5p	aauggcacuggaagaauucacgg	cguggucucuuaguggcaucac	aauggcacuggaagaauucacggguuuuguuucauacucccguggucucuuaguggcaucac	scf1476:12599..12661:+		1
scf15172_21005	bmo-miR-263b-5p	hsa-miR-96-5p_MIMAT0000095_Homo_sapiens_miR-96-5p	cuuggcacugggagaauucacag	cgugaauuuccugaugccuca	cuuggcacugggagaauucacaggaguuguguaaauacccgugaauuuccugaugccuca	scf15172:5769..5829:-		1
scf1728_8184	bmo-miR-279a	cel-miR-44-3p_MIMAT0000015_Caenorhabditis_elegans_miR-44-3p	ugacuagauccacacucaucca	gaugaguggagguuuagugcaug	gaugaguggagguuuagugcauguuuuuguacaucaugacuagauccacacucaucca	scf1728:9274..9332:-		1
scf17497_21641	bmo-miR-316-5p	dme-miR-316-5p_MIMAT0000408_Drosophila_melanogaster_miR-316-5p	ugucuuuuuccgcuuugcug	gcaaagngaaaaggucucc	ugucuuuuuccgcuuugcugcugauaauuguugacaugucaacagcaaagngaaaaggucucc	scf17497:1825..1888:-		1
scf17497_21642	bmo-miR-316-5p	dme-miR-316-5p_MIMAT0000408_Drosophila_melanogaster_miR-316-5p	ugucuuuuuccgcuuugcug	gcagaagaauaccacaga	gcagaagaauaccacagaagaaagaagcgaaaguucuccauaaaauugucuuuuuccgcuuugcug	scf17497:1868..1934:-		1
scf2026_9118	bmo-miR-12	dme-miR-12-5p_MIMAT0000117_Drosophila_melanogaster_miR-12-5p	ugaguauuacuucagguacu	uagaagaaguauaaacuaga	uagaagaaguauaaacuagaagauucgccgaguaagccgcauugcuucugaguauuacuucagguacu	scf2026:30587..30655:-		1
scf2026_9123	bmo-miR-283-5p	dme-miR-283-5p_MIMAT0000347_Drosophila_melanogaster_miR-283-5p	aaauaucagcugguaauucuggg	caggcuaccaguugguauacag	aaauaucagcugguaauucugggcuauaagucgugcccaggcuaccaguugguauacag	scf2026:31551..31610:-		1
scf2167_9347	bmo-miR-285	cel-miR-49-3p_MIMAT0000020_Caenorhabditis_elegans_miR-49-3p	uagcaccauucgaauucagugc	acuguauucgaguguguggguaga	acuguauucgaguguguggguagagugauucaauucucuagcaccauucgaauucagugc	scf2167:4041..4101:+		1
scf23044_22777	bmo-miR-87	cel-miR-87-3p_MIMAT0000060_Caenorhabditis_elegans_miR-87-3p	gugagcaaacuuucaggugugu	gggccugaauuguugcucuuaccu	gggccugaauuguugcucuuaccuguauuuggacuaggugagcaaacuuucaggugugu	scf23044:1662..1721:+		1
scf25486_23063	bmo-miR-929-5p	dme-miR-929-5p_MIMAT0020892_Drosophila_melanogaster_miR-929-5p	aaauugacucuaguagggagu	cucccuaaucgagucagguuga	aaauugacucuaguagggaguccguuuauaccgcgacucccuaaucgagucagguuga	scf25486:468..526:-		1
scf26097_23139	bmo-miR-10-5p	cel-miR-57-5p_MIMAT0000029_Caenorhabditis_elegans_miR-57-5p	uacccuguagauccgaauuugu	caaauucgguucuagaga	uacccuguagauccgaauuuguuugaagugaggcgacaaauucgguucuagaga	scf26097:1855..1909:-		1
scf2727_10466	bmo-miR-3286-3p	hsa-miR-210-3p_MIMAT0000267_Homo_sapiens_miR-210-3p	uugugcguguuccaauaguuau	aacuauuggucacugcacaggac	aacuauuggucacugcacaggacuaguaacuuauuauacucuugugcguguuccaauaguuau	scf2727:26036..26099:-		1
scf2727_10467	bmo-miR-210	dme-miR-210-3p_MIMAT0000355_Drosophila_melanogaster_miR-210-3p	cuugugcgugugacagcggcu	ccgugagaacaccgcaagaa	cuugugcgugugacagcggcuauugcgggcgguucauugucgccgugagaacaccgcaagaa	scf2727:27424..27486:-		1
scf2727_10468	bmo-miR-210	dme-miR-210-3p_MIMAT0000355_Drosophila_melanogaster_miR-210-3p	cuugugcgugugacagcggcu	cugcuggccacugcacaagau	cugcuggccacugcacaagauuaguacugcuuauacucuugugcgugugacagcggcu	scf2727:27465..27523:-		1
scf2732_10474	bmo-miR-965-3p	gga-miR-30c-2-3p_MIMAT0026515_Gallus_gallus_miR-30c-2-3p	cgggagaagcuguaucgcuauaug	uaagcguauagcuuuuccccu	cgggagaagcuguaucgcuauauguuaacuucauauucauaagcguauagcuuuuccccu	scf2732:13274..13334:+		1
scf3119_11294	bmo-miR-307-5p	cel-miR-67-3p_MIMAT0000039_Caenorhabditis_elegans_miR-67-3p	ucacaaccuccuugagugagc	acucacucaaccugggugugaugu	acucacucaaccugggugugaugugugcacuaguugcucggcccaucacaaccuccuugagugagc	scf3119:20290..20356:-		1
scf32250_24037	bmo-miR-210	dme-miR-210-3p_MIMAT0000355_Drosophila_melanogaster_miR-210-3p	cuugugcgugugacagcggcu	ccgugagaacaccgcaagaa	cuugugcgugugacagcggcuauugcgggcgguucauugucgccgugagaacaccgcaagaa	scf32250:1492..1554:-		1
scf3239_11621	bmo-miR-14-3p	dme-miR-14-3p_MIMAT0000120_Drosophila_melanogaster_miR-14-3p	ucagucuuuuucucucuccuau	cggggggagauuuagacuuggcu	cggggggagauuuagacuuggcuuguucuaaucagucagucuuuuucucucuccuau	scf3239:7952..8009:+		1
scf3377_11937	bmo-miR-929-5p	dme-miR-929-5p_MIMAT0020892_Drosophila_melanogaster_miR-929-5p	aaauugacucuaguagggagu	cucccuaaucgagucagguuga	aaauugacucuaguagggaguccguuuauaccgcgacucccuaaucgagucagguuga	scf3377:1260..1318:-		1
scf3455_12030	bmo-miR-279d-3p	cel-miR-44-3p_MIMAT0000015_Caenorhabditis_elegans_miR-44-3p	ugacuagauuuucacuuauccu	gauaggugaauuucuaguucaag	gauaggugaauuucuaguucaaguguaugacguaucuugacuagauuuucacuuauccu	scf3455:7829..7888:-		1
scf36269_24589	bmo-miR-317-5p	dme-miR-317-3p_MIMAT0000409_Drosophila_melanogaster_miR-317-3p	ugaacacagcuggugguaucucagu	cgggugccacgcugugcucucu	cgggugccacgcugugcucucucgggauuugugcgagugaacacagcuggugguaucucagu	scf36269:1232..1294:+		1
scf3654_12335	bmo-miR-92a	hsa-miR-25-3p_MIMAT0000081_Homo_sapiens_miR-25-3p	uauugcaccagucccggccuau	ggguugugacuggcgcuauauu	ggguugugacuggcgcuauauucgguugagugcgauauugcaccagucccggccuau	scf3654:19978..20035:+		1
scf3654_12337	bmo-miR-92b	hsa-miR-25-3p_MIMAT0000081_Homo_sapiens_miR-25-3p	aauugcaccaaucccggccugc	aggacgcgguucgguguaaauguug	aggacgcgguucgguguaaauguugugucuuauaucucaaauugcaccaaucccggccugc	scf3654:20142..20203:+		1
scf3682_12366	bmo-miR-8-5p	dme-miR-8-3p_MIMAT0000113_Drosophila_melanogaster_miR-8-3p	uaauacugucagguaaagauguc	caucuuaccgggcagcauuaga	caucuuaccgggcagcauuagagucguauaguuauuuucuaauacugucagguaaagauguc	scf3682:20066..20128:-		1
scf3809_12551	bmo-miR-2768-5p	-	uugguuaagauauugcaucguc	ucggugaaauauuuugaccaau	ucggugaaauauuuugaccaauuuuaaauugugacguuucgcggcucacgcggcagugaauugguuaagauauugcaucguc	scf3809:8772..8854:+		1
scf383_3119	bmo-miR-252-5p	dme-miR-252-5p_MIMAT0005516_Drosophila_melanogaster_miR-252-5p	cuaaguacuagugccgcaggag	cugcugcuuaagugcuuauca	cuaaguacuagugccgcaggaguguuuugccuaucuccugcugcuuaagugcuuauca	scf383:19097..19155:-		1
scf383_3145	bmo-miR-274-5p	mmu-miR-153-5p_MIMAT0016992_Mus_musculus_miR-153-5p	uuugugaccgucacuaacgggca	cucguuuugacgaucgcaaaaug	uuugugaccgucacuaacgggcagugaaaugagaauuugcucguuuugacgaucgcaaaaug	scf383:39128..39190:-		1
scf38779_24859	bmo-miR-184-3p	mmu-miR-184-3p_MIMAT0000213_Mus_musculus_miR-184-3p	uggacggagaacugauaagggc	ccuugucaugucucuugccc	ccuugucaugucucuugccccguguguugauacuacuggacggagaacugauaagggc	scf38779:505..563:+		1
scf39_805	bmo-miR-932	ame-miR-932_MIMAT0004444_Apis_mellifera_miR-932	ucaauuccguagugcauugcagu	ugcaagcagugcggaagugagg	ucaauuccguagugcauugcagugcguggugcucccugcaagcagugcggaagugagg	scf39:112960..113018:-		1
scf39_806	bmo-miR-932	ame-miR-932_MIMAT0004444_Apis_mellifera_miR-932	ucaauuccguagugcauugcagu	aaagauucauugcgcgaguggagc	aaagauucauugcgcgaguggagccggcgggcauggcgucgaggccucaauuccguagugcauugcagu	scf39:112995..113064:-		1
scf4010_12841	bmo-miR-9a-5p	dme-miR-9a-5p_MIMAT0000114_Drosophila_melanogaster_miR-9a-5p	ucuuugguuaucuagcuguauga	auaaagcuagguuaccggaguu	ucuuugguuaucuagcuguaugaguauuguagacaucauaaagcuagguuaccggaguu	scf4010:12492..12551:-		1
scf4010_12842	bmo-miR-9a-5p	dme-miR-9a-5p_MIMAT0000114_Drosophila_melanogaster_miR-9a-5p	ucuuugguuaucuagcuguauga	aagaacagaagaauagcgguagauu	aagaacagaagaauagcgguagauugguuaauuaucuuugguuaucuagcuguauga	scf4010:12528..12585:-		1
scf403_3298	bmo-miR-281-5p	cel-miR-46-5p_MIMAT0015096_Caenorhabditis_elegans_miR-46-5p	aagagagcuauccgucgacagu	cugucauggaguugcucucuu	aagagagcuauccgucgacaguauugacgauaaacacugucauggaguugcucucuu	scf403:76123..76180:+		1
scf4278_13362	bmo-miR-3327-5p	rno-miR-379-3p_MIMAT0004791_Rattus_norvegicus_miR-379-3p	auauguaacguuuuuguugucuu	aacaacaggaauguuauguacag	aacaacaggaauguuauguacaguauacagauaauucuauauguaacguuuuuguugucuu	scf4278:24115..24176:-		1
scf4278_13364	bmo-miR-3338-5p	-	cauguacuuacuuuguuuguucu	agcaaacacaguagugugcaaugcu	agcaaacacaguagugugcaaugcuaaguugggacaugcauguacuuacuuuguuuguucu	scf4278:24251..24312:-		1
scf4446_13639	bmo-miR-308-3p	cel-miR-2-3p_MIMAT0000004_Caenorhabditis_elegans_miR-2-3p	aaucacaggauaauacug	guauuauaccugugaaugu	guauuauaccugugaauguguuucuauuacaaucacaggauaauacug	scf4446:698..746:+		1
scf4541_13730	bmo-miR-993a-5p	hsa-miR-99a-3p_MIMAT0004511_Homo_sapiens_miR-99a-3p	gaagcucgucucuacagguaucu	uacccuguagauccgggcuuuu	uacccuguagauccgggcuuuuguaguuaagacaaaaucagaagcucgucucuacagguaucu	scf4541:13290..13353:-		1
scf490_3559	bmo-bantam-5p	cel-miR-80-3p_MIMAT0000053_Caenorhabditis_elegans_miR-80-3p	ugagaucauugugaaagcugau	cugguuuucauaaugauuugac	cugguuuucauaaugauuugacagauugguuacuauucugagaucauugugaaagcugau	scf490:61078..61138:+		1
scf50332_26090	bmo-miR-10-5p	cel-miR-57-5p_MIMAT0000029_Caenorhabditis_elegans_miR-57-5p	uacccuguagauccgaauuugu	caaauucgguucuagagagguuu	uacccuguagauccgaauuuguuugaagugaggcgacaaauucgguucuagagagguuu	scf50332:11..70:+		1
scf5044_14376	bmo-miR-970-5p	dme-miR-970-3p_MIMAT0005486_Drosophila_melanogaster_miR-970-3p	ucauaagacacacgcggcucu	agccuugcgugugcucuuauuggua	agccuugcgugugcucuuauugguaguguggcugauaaucuaucauaagacacacgcggcucu	scf5044:27..90:-		1
scf5275_14707	bmo-miR-2796-5p	hsa-miR-1295a_MIMAT0005885_Homo_sapiens_miR-1295a	guaggccggcggaaacuacuugc	agggguuucuuucggccuucag	agggguuucuuucggccuucagcuguguguagacuguaggccggcggaaacuacuugc	scf5275:17264..17322:+		1
scf53424_26415	bmo-miR-927-5p	dme-miR-927-5p_MIMAT0005501_Drosophila_melanogaster_miR-927-5p	uuuagaauuccuacgcuuuacc	caaagcguuuggauucuaaaa	uuuagaauuccuacgcuuuaccguugcccaguugaaggcaaagcguuuggauucuaaaa	scf53424:939..998:-		1
scf5412_14832	bmo-miR-2755-3p	cel-miR-57-5p_MIMAT0000029_Caenorhabditis_elegans_miR-57-5p	cacccugucagaccauacuugu	caagguggccuagcagcguguu	caagguggccuagcagcguguuuucuuuaagguuugcacccugucagaccauacuugu	scf5412:13236..13294:-		1
scf5519_14917	bmo-let-7-5p	cel-let-7-5p_MIMAT0000001_Caenorhabditis_elegans_let-7-5p	ugagguaguagguuguauag	cuguauagccugcuaacuuucc	ugagguaguagguuguauaguacuguauuacaacauuuuggagagacuguauagccugcuaacuuucc	scf5519:6038..6106:-		1
scf5698_15190	bmo-miR-998	cel-miR-49-3p_MIMAT0000020_Caenorhabditis_elegans_miR-49-3p	uagcaccaugggauucagcuc	gcugggccccaugcggcucca	gcugggccccaugcggcuccagugccucguguagcaccaugggauucagcuc	scf5698:12107..12159:-		1
scf6585_16150	bmo-miR-124	mmu-miR-124-3p_MIMAT0000134_Mus_musculus_miR-124-3p	uaaggcacgcggugaaugcca	gcguucacugccggcgccuuuaug	gcguucacugccggcgccuuuauguaguucuaaguaucauaaggcacgcggugaaugcca	scf6585:14062..14122:-		1
scf6585_16151	bmo-miR-124	mmu-miR-124-3p_MIMAT0000134_Mus_musculus_miR-124-3p	uaaggcacgcggugaaugcca	gacucaugcuacggucuaaaa	uaaggcacgcggugaaugccaagagcggacucaugcuacggucuaaaa	scf6585:17386..17434:-		1
scf6585_16152	bmo-miR-124	mmu-miR-124-3p_MIMAT0000134_Mus_musculus_miR-124-3p	uaaggcacgcggugaaugcca	gcguucacugccggcgccuuuaug	gcguucacugccggcgccuuuauguaguucuaaguaucauaaggcacgcggugaaugcca	scf6585:17433..17493:-		1
scf712_4522	bmo-miR-iab-8	dme-miR-iab-8-5p_MIMAT0005463_Drosophila_melanogaster_miR-iab-8-5p	uuacguauacugaagguauaccgga	aggauacauucaguauacguaca	uuacguauacugaagguauaccggaaagaaugaggcacucaggauacauucaguauacguaca	scf712:16245..16308:+		1
scf712_4523	bmo-miR-iab-4-5p	dme-miR-iab-4-5p_MIMAT0000412_Drosophila_melanogaster_miR-iab-4-5p	acguauacugaauguauccuga	uauaccuucaguauacguaaca	acguauacugaauguauccugagugccucauucuuuccgguauaccuucaguauacguaaca	scf712:16243..16305:-		1
scf7225_16649	bmo-miR-190-5p	cel-miR-50-5p_MIMAT0000021_Caenorhabditis_elegans_miR-50-5p	agauauguuugauauucuugguug	cccaggaaucaaacauauuacaca	agauauguuugauauucuugguuguuuuaauaucacccaggaaucaaacauauuacaca	scf7225:6213..6272:-		1
scf762_4697	bmo-miR-10-5p	cel-miR-57-5p_MIMAT0000029_Caenorhabditis_elegans_miR-57-5p	uacccuguagauccgaauuugu	caaauucgguucuagagagguuu	uacccuguagauccgaauuuguuugaagugaggcgacaaauucgguucuagagagguuu	scf762:23728..23787:-		1
scf762_4699	bmo-miR-10-5p	cel-miR-57-5p_MIMAT0000029_Caenorhabditis_elegans_miR-57-5p	uacccuguagauccgaauuugu	caaauucgguucuagaga	uacccuguagauccgaauuuguuugaagugaggcgacaaauucgguucuagaga	scf762:24692..24746:-		1
scf778_4769	bmo-miR-1a-5p	cel-miR-1-3p_MIMAT0000003_Caenorhabditis_elegans_miR-1-3p	uggaauguaaagaaguauggag	ccgugcuuccuuacuucccaua	ccgugcuuccuuacuucccauagugcuuauaaucguauggaauguaaagaaguauggag	scf778:9005..9064:+		1
scf778_4771	bmo-miR-133	dme-miR-133-3p_MIMAT0000340_Drosophila_melanogaster_miR-133-3p	uugguccccuucaaccagcugu	agcugguugacuucgggucaaau	agcugguugacuucgggucaaauugucuuuucaauaucauuugguccccuucaaccagcugu	scf778:26470..26532:+		1
scf778_4772	bmo-miR-133	dme-miR-133-3p_MIMAT0000340_Drosophila_melanogaster_miR-133-3p	uugguccccuucaaccagcugu	aucugcuuugcuuucuugaccaauu	uugguccccuucaaccagcuguaguugacaucugcuuugcuuucuugaccaauu	scf778:26510..26564:+		1
scf800_4851	bmo-miR-750-5p	sme-miR-750-3p_MIMAT0004017_Schmidtea_mediterranea_miR-750-3p	ccagaucuaucuuuccagcuca	aguuggacaggggaucuugaca	aguuggacaggggaucuugacaguuuaauguugaaugcugccagaucuaucuuuccagcuca	scf800:9147..9209:+		1
scf800_4854	bmo-miR-1175-5p	sme-miR-1175-5p_MIMAT0012147_Schmidtea_mediterranea_miR-1175-5p	aaguggaggugugaucucuucacu	ugagauucaacuccuccaacuu	aaguggaggugugaucucuucacuuuuuaugcuuaaagugagauucaacuccuccaacuu	scf800:9298..9358:+		1
scf864_5013	bmo-miR-317-5p	dme-miR-317-3p_MIMAT0000409_Drosophila_melanogaster_miR-317-3p	ugaacacagcuggugguaucucagu	cgggugccacgcugugcucucu	cgggugccacgcugugcucucucgggauuugugcgagugaacacagcuggugguaucucagu	scf864:7125..7187:+		1
scf864_5018	bmo-miR-34-5p	cel-miR-34-5p_MIMAT0000005_Caenorhabditis_elegans_miR-34-5p	uggcagugugguuagcugguugu	agccacuaacgacacugcuccu	uggcagugugguuagcugguuguuugguagagacaacagccacuaacgacacugcuccu	scf864:33866..33925:+		1
scf9388_18434	bmo-miR-137	mmu-miR-137-3p_MIMAT0000149_Mus_musculus_miR-137-3p	uuauugcuugagaauacacguag	acgcguauucuuggggaauuaaca	acgcguauucuuggggaauuaacacacauugugagauguuauugcuugagaauacacguag	scf9388:3021..3082:-		1
scf940_5237	bmo-miR-305-5p	cel-miR-238-3p_MIMAT0000293_Caenorhabditis_elegans_miR-238-3p	auuguacuucaucaggugcuc	aggcgcuuguuggaguacacuu	auuguacuucaucaggugcucuggugaugaucguuccaggcgcuuguuggaguacacuu	scf940:46848..46907:-		1
scf940_5239	bmo-miR-275-3p	dme-miR-275-3p_MIMAT0000333_Drosophila_melanogaster_miR-275-3p	ucagguaccugaaguagcgcgc	cgcgcuacuccggcgccggggcu	cgcgcuacuccggcgccggggcuguccucacagagucagguaccugaaguagcgcgc	scf940:46969..47026:-		1
scf950_5263	bmo-miR-184-3p	mmu-miR-184-3p_MIMAT0000213_Mus_musculus_miR-184-3p	uggacggagaacugauaagggc	ccuugucaugucucuugccc	ccuugucaugucucuugccccguguguugauacuacuggacggagaacugauaagggc	scf950:35500..35558:+		1
							total	67

## Sheet: Novel On
novel miRNAs predicted by miRDeep2
provisional id	example miRBase miRNA with the same seed	consensus mature sequence	consensus star sequence	consensus precursor sequence	precursor coordinate		miR gene number
scf759_4681	hsa-miR-3714_MIMAT0018165_Homo_sapiens_miR-3714	aaaggcaguccuguauuagcuu	gcuaacuacaugauugacucuucu	gcuaacuacaugauugacucuucuuguuuuuuaucaugaaaggcaguccuguauuagcuu	scf759:71652..71712:+		1
scf2636_10327	chi-miR-224-3p_MIMAT0036074_Capra_hircus_miR-224-3p	aaaugguagagcucucgc	ggaacgaguucuaucuagugu	aaaugguagagcucucgccuauuucauauaguccggaacgaguucuaucuagugu	scf2636:5956..6011:-		1
scf33820_24251	gga-miR-3524a_MIMAT0016374_Gallus_gallus_miR-3524a	aagaaucgucauuacucaag	ugaguaccuaaaugacgauuuuuuc	aagaaucgucauuacucaaguaaaagcuaaacuugaguaccuaaaugacgauuuuuuc	scf33820:586..644:-		1
scf341_2926	hco-miR-5945-3p_MIMAT0023447_Haemonchus_contortus_miR-5945-3p	aaggacucggaagacucaaa	cuagucuuaaaaaucgagucuuuua	aaggacucggaagacucaaaggauucggauuguuucggauucauguaacuaaagaguucuagucuuaaaaaucgagucuuuua	scf341:32420..32503:+		1
scf2481_10002	-	aagucuacuuugaucaccug	ggugaucagcguggaauaga	aagucuacuuugaucaccugggugaucuaauccaggugaucagcguggaauaga	scf2481:14200..14254:+		1
scf786_4802	mdo-miR-7325-3p_MIMAT0028651_Monodelphis_domestica_miR-7325-3p	aaguggaaucuguauuaacuga	agcugauacagagucuauuuau	aaguggaaucuguauuaacugaagaaggaacccuuaugucagcugauacagagucuauuuau	scf786:9718..9780:+		1
scf34762_24364	zma-miR171b-5p_MIMAT0015155_Zea_mays_miR171b-5p	aauauugguuuuguaaacu	uuuacagaagcaacuaggu	uuuacagaagcaacuagguaccucuaccuaaauauugguuuuguaaacu	scf34762:289..338:-		1
scf383_3117	hbv-miR-B8-3p_MIMAT0031768_Herpes_B_miR-B8-3p	aaucuucaaucaaagaggaacu	uuccucuguggaggaggauu	aaucuucaaucaaagaggaacuguuccuccuaacguaguuccucuguggaggaggauu	scf383:18014..18072:-		1
scf597_4082	ppe-miR6297b_MIMAT0027336_Prunus_persica_miR6297b	aauguauuugucgaagagg	ucuucuugaaucuauucc	ucuucuugaaucuauuccucacggucuccaagcaaggaggaauguauuugucgaagagg	scf597:20561..20620:-		1
scf383_3137	mtr-miR5257_MIMAT0021257_Medicago_truncatula_miR5257	acaaguagguucugauugacu	ucauucaauaccugcuuaguu	acaaguagguucugauugacuuguugccuuuaaagucauucaauaccugcuuaguu	scf383:35202..35258:-		1
scf4870_14078	sme-miR-750-5p_MIMAT0012124_Schmidtea_mediterranea_miR-750-5p	acacuggaugcgcgaugucug	gcauucgcucaucuaguagucau	gcauucgcucaucuaguagucauguuugacaucugacacuggaugcgcgaugucug	scf4870:3638..3694:-		1
scf4870_14080	cel-miR-359_MIMAT0000701_Caenorhabditis_elegans_miR-359	acacugguuaagcgaugucug	gcauucgcucauccaguaguca	gcauucgcucauccaguagucaugucugacaucugacacugguuaagcgaugucug	scf4870:4125..4181:-		1
scf18272_21851	cel-miR-359_MIMAT0000701_Caenorhabditis_elegans_miR-359	acacugguuaagcgaugucug	gcauucgcucauccaguaguca	gcauucgcucauccaguagucauuuugacaucugacacugguuaagcgaugucug	scf18272:3559..3614:+		1
scf1557_7699	-	acagucuacccggacaggccg	cccugcacggucaggccgcgc	acagucuacccggacaggccgaccucauagagucgcccugcacggucaggccgcgc	scf1557:39784..39840:-		1
scf6738_16240	-	accaucgcugcacgucggcuga	cggcgugcagcgauggcgguc	cggcgugcagcgauggcggucagacuuaaaugcauugaucaccaucgcugcacgucggcuga	scf6738:8989..9051:-		1
scf7_329	dsi-miR-992-3p_MIMAT0012492_Drosophila_simulans_miR-992-3p	accuuuuuggccgcuagaacu	uucuaacggccaaaaagguga	accuuuuuggccgcuagaacuagguccguuacccaguucuaacggccaaaaagguga	scf7:265710..265767:-		1
scf3415_11979	oan-miR-7404-5p_MIMAT0028950_Ornithorhynchus_anatinus_miR-7404-5p	acgucccguuccaaaguuau	ggaauuggaacgggacgugc	ggaauuggaacgggacgugcaaggggcacgucccguuccaaaguuau	scf3415:18172..18219:+		1
scf18727_21920	bmo-miR-3233_MIMAT0015415_Bombyx_mori_miR-3233	acuucgugcuguuguauuuacu	aaaugcaacagcacgaaguc	acuucgugcuguuguauuuacuuuuguuguuacucuguaaaugcaacagcacgaaguc	scf18727:3695..3753:+		1
scf18727_21919	bmo-miR-3233_MIMAT0015415_Bombyx_mori_miR-3233	acuucgugcuguuguauuuacu	cgcaggcaacggaggcgcugucc	cgcaggcaacggaggcgcuguccgagggagaccuggacuucgugcuguuguauuuacu	scf18727:3659..3717:+		1
scf14834_20885	aly-miR844-5p_MIMAT0017629_Arabidopsis_lyrata_miR844-5p	agaaggaccaaguugcaaaauguc	gacauuuugcaauuuggaccu	agaaggaccaaguugcaaaauguccaauuuccgaucuggacauuuugcaauuuggaccu	scf14834:2349..2408:-		1
scf148_1803	-	agacgcaaucaucgccagaugu	guuugucgcgaugauugcgucuua	guuugucgcgaugauugcgucuuaauguuuuccuauucuaagacgcaaucaucgccagaugu	scf148:51360..51422:+		1
scf1979_8923	mmu-miR-143-3p_MIMAT0000247_Mus_musculus_miR-143-3p	agagaugaagacggagcucucu	gggcacgucuuccccugucuauuuu	gggcacgucuuccccugucuauuuuguaaagaacagagagaugaagacggagcucucu	scf1979:6927..6985:+		1
scf37896_24719	mghv-miR-M1-11-5p_MIMAT0018168_Mouse_gammaherpesvirus_miR-M1-11-5p	agcugucaguuguaggugucacc	agcggcgguccccugacg	agcggcgguccccugacggugguggacgucgacggccagcugucaguuguaggugucacc	scf37896:1114..1174:+		1
scf43858_25429	hsa-miR-891a-3p_MIMAT0026717_Homo_sapiens_miR-891a-3p	aguggcaccaacuguugagcgc	acucacuaguuggcgccauugu	acucacuaguuggcgccauuguagauuaagguccuuucauucguuaguggcugagaaaguggcaccaacuguugagcgc	scf43858:600..679:+		1
scf986_5355	cel-miR-41-5p_MIMAT0020770_Caenorhabditis_elegans_miR-41-5p	agugguuuauacgaagagaggc	uucgcuucauauaagcuacuga	uucgcuucauauaagcuacugaucguuccaaucucagugguuuauacgaagagaggc	scf986:3522..3579:+		1
scf44882_25527	ahy-miR3511-3p_MIMAT0016335_Arachis_hypogaea_miR3511-3p	aguuacuaacaucgauggucaga	ucacugucgaugguuguaucuaaa	aguuacuaacaucgauggucagaaaugucgauagucucacugucgaugguuguaucuaaa	scf44882:886..946:-		1
scf9340_18360	mtr-miR2593a_MIMAT0013280_Medicago_truncatula_miR2593a	auaaaugaugauucagauucugauu	ccauuaucuguacccaucguuuguac	ccauuaucuguacccaucguuuguaccacauuaaaugugguacacaacaaauaaaugaugauucagauucugauu	scf9340:157..232:-		1
scf3732_12422	-	auaacggggauuaaugaacuuuu	ucacuaauccccguugacgg	auaacggggauuaaugaacuuuuuaguucuuuauuccccauuauaagcuccaauuggcguuaacggggaauaaugaacaaaaaguucacuaauccccguugacgg	scf3732:14672..14777:-		1
scf383_3141	cel-miR-251_MIMAT0000307_Caenorhabditis_elegans_miR-251	auaaguagaaccucaucggcu	ccguuaagucucugcuuauau	auaaguagaaccucaucggcuuguuuccaacuaagccguuaagucucugcuuauau	scf383:36143..36199:-		1
scf383_3140	cel-miR-251_MIMAT0000307_Caenorhabditis_elegans_miR-251	auaaguagcuuuucaucggcuu	acccguuuaaaaucuacugacg	auaaguagcuuuucaucggcuuauuuccauuaacccguuuaaaaucuacugacg	scf383:35337..35391:-		1
scf383_3127	cel-miR-251_MIMAT0000307_Caenorhabditis_elegans_miR-251	auaaguagcuuuugucugacu	uugcacaagagcuacuuauau	auaaguagcuuuugucugacuuauuaccauuaaaaguugcacaagagcuacuuauau	scf383:32123..32180:-		1
scf383_3135	cel-miR-251_MIMAT0000307_Caenorhabditis_elegans_miR-251	auaaguaggcacuagacggcuu	gucgcuuauucccugcuuuugu	auaaguaggcacuagacggcuuauuucccacuuaagucgcuuauucccugcuuuugu	scf383:34189..34246:-		1
scf383_3131	cel-miR-251_MIMAT0000307_Caenorhabditis_elegans_miR-251	auaaguagguccuggccgacu	ucgcucaauaccuacuuuacu	auaaguagguccuggccgacuuauuuccacuuaagucgcucaauaccuacuuuacu	scf383:33609..33665:-		1
scf383_3129	cel-miR-251_MIMAT0000307_Caenorhabditis_elegans_miR-251	auaaguagguccuggcuggcu	ucacccaaaaccuacuuuaau	auaaguagguccuggcuggcuuauuuccauuuuaagucacccaaaaccuacuuuaau	scf383:33461..33518:-		1
scf132_1668	age-miR-513e_MIMAT0005750_Ateles_geoffroyi_miR-513e	auacaagaucuauccuggcc	uuaagguggauggcaaggua	auacaagaucuauccuggccauggaaaaaccaugguuaagguggauggcaaggua	scf132:23728..23783:+		1
scf8017_17426	sme-miR-2162-3p_MIMAT0012153_Schmidtea_mediterranea_miR-2162-3p	auauuaugcucauuacuuuggau	cccaaaguagugaacguaauuuauc	cccaaaguagugaacguaauuuaucgugaaccuuaauacauagauauuaugcucauuacuuuggau	scf8017:15316..15382:-		1
scf1650_8000	osa-miR167a-3p_MIMAT0006780_Oryza_sativa_miR167a-3p	aucaugcagcauuuggaccu	ccucauuugcuggaugaauu	aucaugcagcauuuggaccucgcgucuacguauugccaucuggcggauuuuucgaucgcgaaaacccucauuugcuggaugaauu	scf1650:31989..32074:-		1
scf5808_15270	-	aucgccaucacugcacgccggc	cgacgugcagcgauggcgauc	cgacgugcagcgauggcgaucagacuuaugcauugaucgccaucacugcacgccggc	scf5808:9553..9610:-		1
scf8899_17994	rno-miR-653-5p_MIMAT0012838_Rattus_norvegicus_miR-653-5p	augaaacaaaagagcgucgcac	cgcaagcgcucuuuuguuucauu	cgcaagcgcucuuuuguuucauugugaaugauacaaugaaacaaaagagcgucgcac	scf8899:14438..14495:-		1
scf8899_17995	rno-miR-653-5p_MIMAT0012838_Rattus_norvegicus_miR-653-5p	augaaacaaaagagcgucgcac	gcgccguucuuuacguug	augaaacaaaagagcgucgcacgcgccugcgucuacaccgcgcgcgccgcugcgccguucuuuacguug	scf8899:14521..14590:-		1
scf5217_14633	chi-miR-451-3p_MIMAT0036238_Capra_hircus_miR-451-3p	auuaguaauauaaaguacuaa	cguacuuuucauuacuaaacc	auuaguaauauaaaguacuaaauuuuuaauuaaugacguacuuuucauuacuaaacc	scf5217:5988..6045:-		1
scf13440_20384	gga-miR-1626-5p_MIMAT0007495_Gallus_gallus_miR-1626-5p	auuccaugcucugugucug	accacagagcacggaauua	accacagagcacggaauuagccggcugccaacucggcgcgcggcgauuccaugcucugugucug	scf13440:4908..4972:-		1
scf157_1884	-	auucucaagaagaugacaaga	cuugccuuuuucuugagauagg	auucucaagaagaugacaagaaguuuacuaucauucuugccuuuuucuugagauagg	scf157:127257..127314:+		1
scf7565_16942	-	auucugggcugagguuauaauc	agguaaucuuauugugcagaaucu	agguaaucuuauugugcagaaucuuaguuacgauacagauucugggcugagguuauaauc	scf7565:12180..12240:-		1
scf27174_23317	-	auugaauucuguuagggcca	gcccguuucaauucaauuc	auugaauucuguuagggccaaucaauauaucggcuccaaagagacauaguagugaugugcccguuucaauucaauuc	scf27174:1149..1226:-		1
scf1_74	hsa-miR-3149_MIMAT0015022_Homo_sapiens_miR-3149	auuguauguguaguggacgc	gaucgaaaaaauaugcgauag	gaucgaaaaaauaugcgauaguucgaauuuuauuguauguguaguggacgc	scf1:185398..185449:-		1
scf4870_14109	cel-miR-79-5p_MIMAT0020322_Caenorhabditis_elegans_miR-79-5p	auuuggugacucagcuuauga	auaaagcugacuuacuaaauau	auuuggugacucagcuuaugaggguauugaugaucauaaagcugacuuacuaaauau	scf4870:20947..21004:-		1
scf1398_7066	aly-miR853-3p_MIMAT0017694_Arabidopsis_lyrata_miR853-3p	caaccggacaccugaccccaug	uggguccagcugucccauuagu	uggguccagcugucccauuaguguguguccaucaccaaccggacaccugaccccaug	scf1398:19284..19341:-		1
scf29854_23753	-	caagcggacccgaguucgaaucc	guuguucucguggcucgguugg	guuguucucguggcucgguuggggcaggcgcugcgcaaauccaagcggacccgaguucgaaucc	scf29854:855..919:+		1
scf9184_18207	hsa-miR-99a-3p_MIMAT0004511_Homo_sapiens_miR-99a-3p	caagcucgaacuuuuccugcgu	gcgggaaaagcucgcauuuugac	gcgggaaaagcucgcauuuugacguucgcgucgcugccgucaagcucgaacuuuuccugcgu	scf9184:7988..8050:+		1
scf950_5265	mmu-miR-124-3p_MIMAT0000134_Mus_musculus_miR-124-3p	caaggcacgacaucuuuaugcg	auggggaugucggaccuucgu	auggggaugucggaccuucguaguuauuuugcaccaaggcacgacaucuuuaugcg	scf950:35653..35709:+		1
scf3505_12077	hsa-miR-3910_MIMAT0018184_Homo_sapiens_miR-3910	caaggcauccuaacuauccagcac	gcucagauaguuuugaugccuccuguu	gcucagauaguuuugaugccuccuguugauaacaacaaggcauccuaacuauccagcac	scf3505:617..676:+		1
scf148_1797	bmo-miR-2795_MIMAT0013695_Bombyx_mori_miR-2795	caaguuugcagaauuucuuuauu	cuaggaauucugcgaacaggug	cuaggaauucugcgaacaggugagguucauauacacaaguuugcagaauuucuuuauu	scf148:15431..15489:+		1
scf5083_14418	-	caauaaguuucucaacaccu	aguguuggggaacuuauuggccc	aguguuggggaacuuauuggcccggacgguugccaauaaguuucucaacaccu	scf5083:13741..13794:-		1
scf3170_11540	hsa-miR-365a-3p_MIMAT0000710_Homo_sapiens_miR-365a-3p	caaugcccuuggaaaucccaaa	ugggguuucaaagcggcaugu	ugggguuucaaagcggcaugugccucccguuaugcaaugcccuuggaaaucccaaa	scf3170:11645..11701:-		1
scf4919_14186	eca-miR-8908i_MIMAT0034719_Equus_caballus_miR-8908i	cacccgguucugggacgccuga	cggcgucccagaaucggaug	cggcgucccagaaucggaugcaauauuucuccacccgguucugggacgccuga	scf4919:9712..9765:-		1
scf372_3086	-	caccgcgacagcgucaacugggc	ucagauggcguugucgcguuggg	ucagauggcguugucgcguuggggcuagcggagcucccaccgcgacagcgucaacugggc	scf372:64168..64228:-		1
scf19009_21984	hsa-miR-598-3p_MIMAT0003266_Homo_sapiens_miR-598-3p	cacgucaucuguaucucguaa	gcgggauacagaugaagugga	gcgggauacagaugaaguggacgauugugguguuuccacgucaucuguaucucguaa	scf19009:3418..3475:+		1
scf10022_18907	hsa-miR-598-3p_MIMAT0003266_Homo_sapiens_miR-598-3p	cacgucaucuguaucucguaa	gcgggauacagaugaagugga	gcgggauacagaugaaguggacgauugugguguuuccacgucaucuguaucucguaa	scf10022:2737..2794:-		1
scf7888_17287	tch-miR-9771b_MIMAT0036477_Tupaia_chinensis_miR-9771b	cacuaugugaaaccacccu	ggugguuucacagugugau	ggugguuucacagugugauggacuagcacuaugugaaaccacccu	scf7888:3967..4012:+		1
scf946_5251	oan-miR-1410_MIMAT0007228_Ornithorhynchus_anatinus_miR-1410	cagacggauacugacuguuagu	cggcagucacuguccggcaguu	cggcagucacuguccggcaguugcuagcaacagacggauacugacuguuagu	scf946:21584..21636:+		1
scf759_4679	hsa-miR-1910-3p_MIMAT0026917_Homo_sapiens_miR-1910-3p	caggcagacuuugucaaaaggu	cuuuugccaaaguugucccgua	cuuuugccaaaguugucccguauguuuccauuuuacaggcagacuuugucaaaaggu	scf759:62892..62949:+		1
scf14_466	hsa-miR-3681-5p_MIMAT0018108_Homo_sapiens_miR-3681-5p	caguggaugccgcacacacaaggc	cuugugugcgaaauccauugc	caguggaugccgcacacacaaggcuauggccucgcagcacauucuugugugcgaaauccauugc	scf14:211814..211878:+		1
scf6684_16202	hsv1-miR-H8-5p_MIMAT0012597_Herpes_Simplex_miR-H8-5p	cauauagggauggacuuuggcgu	uccaaagccuaccuucuauaauu	uccaaagccuaccuucuauaauugaguucgucuucacauauagggauggacuuuggcgu	scf6684:2739..2798:-		1
scf30019_23776	-	ccacugcugaacauaggccu	gccugcguccagcgccuucc	ccacugcugaacauaggccucccccaauaacuuccacauugcacgguugguggcggccugcguccagcgccuucc	scf30019:1296..1371:-		1
scf301_2780	dme-miR-988-3p_MIMAT0005505_Drosophila_melanogaster_miR-988-3p	ccccuuguuacaaaccucacuu	gugugcguuguggcaaaggaga	gugugcguuguggcaaaggagaucuguaugggcauaccauccccuuguuacaaaccucacuu	scf301:7106..7168:-		1
scf15851_21226	dme-miR-988-3p_MIMAT0005505_Drosophila_melanogaster_miR-988-3p	ccccuuguuacaaaccucacuu	gugugcguuguggcaaaggaga	gugugcguuguggcaaaggagaucuguaugggcauaccauccccuuguuacaaaccucacuu	scf15851:223..285:-		1
scf19868_22189	-	ccgcugcugaacaugggccu	ccuauguucagcaguagacg	ccuauguucagcaguagacguccauucagccacaggacguccgcugcugaacaugggccu	scf19868:559..619:+		1
scf5537_14971	-	ccuaucuuuagcauaguaccua	ggugccaugcuaaagguaaaug	ccuaucuuuagcauaguaccuacauugccguugcgaggugccaugcuaaagguaaaug	scf5537:13437..13495:-		1
scf17987_21776	-	ccuaucuuuagcauaguaccua	ggugccaugcuaaagguaaaug	ccuaucuuuagcauaguaccuacauugccguugcgaggugccaugcuaaagguaaaug	scf17987:3288..3346:+		1
scf3769_12502	mml-miR-567_MIMAT0006430_Macaca_mulatta_miR-567	ccuauguucagcaguggacg	aggaaagugcuggaugcag	aggaaagugcuggaugcaggucgcuaccaagcggucauuaugaaaaucauugggguacaggccuauguucagcaguggacg	scf3769:21320..21401:-		1
scf14_464	tgu-miR-215-3p_MIMAT0027009_Taeniopygia_guttata_miR-215-3p	ccugucacacacgaucgauucg	aaucggucgucugugacagcga	ccugucacacacgaucgauucgucuuuaguuugaaucggucgucugugacagcga	scf14:211668..211723:+		1
scf10665_19239	-	ccuuagguccgcauuuuucaau	agaaaugcggacccaaagugu	agaaaugcggacccaaaguguggguuagccuuagcagcaccuuagguccgcauuuuucaau	scf10665:1307..1368:+		1
scf2173_9368	bdi-miR7770-5p_MIMAT0030290_Brachypodium_distachyon_miR7770-5p	ccuugaaaauguuggcuaaacugcu	cagugggccuaauuuaugaagcgg	cagugggccuaauuuaugaagcggugauaagggcccuguuacaccuugaaaauguuggcuaaacugcu	scf2173:31546..31614:-		1
scf7386_16812	-	cgauuauggugaugaagauggc	caucuacaucgacauuaucauc	cgauuauggugaugaagauggcgucaccaccgucaucuacaucgacauuaucauc	scf7386:9549..9604:+		1
scf32117_24023	-	cgcgacgauuccaugcucugugu	agagcauggaaucgucgcgcgcc	agagcauggaaucgucgcgcgccgagcgggcggcgcgcgacgauuccaugcucugugu	scf32117:1346..1404:+		1
scf19574_22139	mmu-miR-3106-5p_MIMAT0014817_Mus_musculus_miR-3106-5p	cggcucaucguauggcaguuugcu	cagcugccuagcgaagggcaac	cggcucaucguauggcaguuugcugugugucuugccagcugccuagcgaagggcaac	scf19574:1030..1087:-		1
scf18_550	hsa-miR-4525_MIMAT0019064_Homo_sapiens_miR-4525	cgggggaucucuuuguauuccc	cgauacaaggggauccgucau	cgauacaaggggauccgucaugaugucucacacgggggaucucuuuguauuccc	scf18:162808..162862:-		1
scf9587_18520	-	cguccgcuggacauaggccu	gccugcguccagcgcuuccu	cguccgcuggacauaggccucccccaauacuuuccauguuacccgguugguagcagccugcguccagcgcuuccu	scf9587:7349..7424:+		1
scf16860_21460	pxy-miR-8506_MIMAT0033722_Plutella_xylostella_miR-8506	cuaggugugagggucacagcu	gcugugacucucacacuuaaua	gcugugacucucacacuuaauauuaucaccuuuauuacuaggugugagggucacagcu	scf16860:1356..1414:-		1
scf323_2904	pxy-miR-8506_MIMAT0033722_Plutella_xylostella_miR-8506	cuaggugugagggucacagcu	gcugugacucucacacuuaaua	gcugugacucucacacuuaauauaucaccuuuauuacuaggugugagggucacagcu	scf323:26764..26821:-		1
scf8086_17453	-	cuccggggaagugcaucgcuuacu	acgaugcgcuuccucggagug	acgaugcgcuuccucggagugcgucagacguacacuccggggaagugcaucgcuuacu	scf8086:12305..12363:+		1
scf8086_17451	-	cuccggggaagugcaucgcuuacu	acgaugcgcuuccucggagug	acgaugcgcuuccucggagugcgucagacguacacuccggggaagugcaucgcuuacu	scf8086:10831..10889:+		1
scf214_2278	hvt-miR-H8_MIMAT0012720_Herpesvirus_of_miR-H8	cucucucgccuccaugaccuga	aggccaugcaggcgaaggaauaugug	aggccaugcaggcgaaggaauaugugcauaccacuuuguacucucucgccuccaugaccuga	scf214:42723..42785:-		1
scf33463_24214	osa-miR2095-3p_MIMAT0010055_Oryza_sativa_miR2095-3p	cuuccauuuccuagaaguccuu	ggacuucugggaaauggauagg	cuuccauuuccuagaaguccuuguguuugagaugaaggacuucugggaaauggauagg	scf33463:783..841:+		1
scf11787_19685	osa-miR2095-3p_MIMAT0010055_Oryza_sativa_miR2095-3p	cuuccauuuccuagaaguccuu	ggacuucugggaaauggauagg	cuuccauuuccuagaaguccuuguguucgagaugaaggacuucugggaaauggauagg	scf11787:7268..7326:-		1
scf40768_25049	osa-miR2095-3p_MIMAT0010055_Oryza_sativa_miR2095-3p	cuuccauuuccuagaaguccuu	ggacuucugggaaauggauagg	cuuccauuuccuagaaguccuuguguuugagaugaaggacuucugggaaauggauagg	scf40768:323..381:-		1
scf6818_16311	osa-miR2095-3p_MIMAT0010055_Oryza_sativa_miR2095-3p	cuuccauuuccuagaaguccuu	ggacuucugggaaauggauagg	cuuccauuuccuagaaguccuuguguucgagaugaaggacuucugggaaauggauagg	scf6818:7862..7920:-		1
scf11787_19686	osa-miR2095-3p_MIMAT0010055_Oryza_sativa_miR2095-3p	cuuccauuuccuagaaguccuu	gucuucuaggaucuacagac	gucuucuaggaucuacagaccaucaauggaaccccaccagugaagacugauugguauuuuuccucuuccauuuccuagaaguccuu	scf11787:7304..7390:-		1
scf286_2715	osa-miR2095-3p_MIMAT0010055_Oryza_sativa_miR2095-3p	cuuccauuuccuaggaguccua	gggcuccugggaaauggauaga	cuuccauuuccuaggaguccuaguauuugaacacauagggcuccugggaaauggauaga	scf286:13114..13173:-		1
scf157_1878	-	cuucucaagaagaugacaaga	cuugccguuuccuugaaaaagg	cuucucaagaagaugacaagaaguuuauuaucacucuugccguuuccuugaaaaagg	scf157:126496..126553:+		1
scf157_1880	-	cuucucaagaagaugacaaga	uugaccuuuucuugaggungg	cuucucaagaagaugacaagaaguuuccuaucauucuugaccuuuucuugaggungg	scf157:126660..126717:+		1
scf157_1886	-	cuucucaagaagaugacaaga	uugucguuuccuugagnuaggg	cuucucaagaagaugacaagaaguuuauuaucacacuugucguuuccuugagnuaggg	scf157:127663..127721:+		1
scf1398_7064	cel-miR-1824-3p_MIMAT0020360_Caenorhabditis_elegans_miR-1824-3p	cuuggccgcauuguaucuucgg	gaagguacaaugcggccgucga	gaagguacaaugcggccgucgagugacacccuucuuggccgcauuguaucuucgg	scf1398:9984..10039:-		1
scf1398_7063	cel-miR-1824-3p_MIMAT0020360_Caenorhabditis_elegans_miR-1824-3p	cuuggccgcauuguaucuucgg	gcaacuucaaugcagccgccagga	cuuggccgcauuguaucuucggggacacucacuugucacacacuguucuccgcaacuucaaugcagccgccagga	scf1398:9931..10006:-		1
scf38842_24873	-	cuuggcgacaucaagcagugucg	acacugccuccugucgccacaac	cuuggcgacaucaagcagugucggugaucagacacugccuccugucgccacaac	scf38842:691..745:-		1
scf8211_17518	-	cuuggcgacaucaagcagugucg	acacugccuccugucgccacaac	cuuggcgacaucaagcagugucggugaucagacacugccuccugucgccacaac	scf8211:8550..8604:+		1
scf16860_21462	dps-miR-2548-3p_MIMAT0012357_Drosophila_pseudoobscura_miR-2548-3p	cuuggugugagggucacagcuag	gcugugacucucauacuaaaua	gcugugacucucauacuaaauauuuuacuaaucuauacuuggugugagggucacagcuag	scf16860:1592..1652:-		1
scf323_2906	dps-miR-2548-3p_MIMAT0012357_Drosophila_pseudoobscura_miR-2548-3p	cuuggugugagggucacagcuag	gcugugacucucauacuaaaua	gcugugacucucauacuaaauauucuacuaaucuauacuuggugugagggucacagcuag	scf323:27004..27064:-		1
scf323_2908	dps-miR-2548-3p_MIMAT0012357_Drosophila_pseudoobscura_miR-2548-3p	cuugguguuagggucacaguuug	acugugacucuaacacuuaaua	acugugacucuaacacuuaauauuuaugacucauacuugguguuagggucacaguuug	scf323:27186..27244:-		1
scf7_305	dre-miR-737-5p_MIMAT0032013_Danio_rerio_miR-737-5p	cuuuuuuucaccuucaaaccuuu	gguuugaagcugaaaaaauaacgg	gguuugaagcugaaaaaauaacgguggauugauaacccuuuuuuucaccuucaaaccuuu	scf7:127899..127959:+		1
scf289_2739	dme-miR-5-5p_MIMAT0000110_Drosophila_melanogaster_miR-5-5p	gaaggaacguugaugcuggcaa	gcuaucaucacgggccaaucca	gcuaucaucacgggccaauccacgugguucuaacguggaaggaacguugaugcuggcaa	scf289:47134..47193:+		1
scf3094_11214	dme-miR-5-5p_MIMAT0000110_Drosophila_melanogaster_miR-5-5p	gaaggaacguugaugcuggcaa	gccaucaucauggaccaaucca	gccaucaucauggaccaauccacgugguucuaacguggaaggaacguugaugcuggcaa	scf3094:22862..22921:-		1
scf6402_16001	dme-miR-5-5p_MIMAT0000110_Drosophila_melanogaster_miR-5-5p	gaaggaacguugaugcuggcaa	gccaucauuacggaccaaccca	gccaucauuacggaccaacccacgugguuucuaacguggaaggaacguugaugcuggcaa	scf6402:10595..10655:+		1
scf5531_14947	prd-miR-7927c-3p_MIMAT0030611_Panagrellus_redivivus_miR-7927c-3p	gcagucguggccgagugguuaaggc	cuuaauaauuucggccucgagcgu	cuuaauaauuucggccucgagcgucaagcagucguggccgagugguuaaggc	scf5531:1523..1575:+		1
scf4266_13345	-	gccaccaugugucgggaagacu	ccucccgacacauggugggug	gccaccaugugucgggaagacuguuaccacuuuguccucccgacacauggugggug	scf4266:1282..1338:-		1
scf4266_13343	-	gcggccauguaccucgaaggc	cuuggcgguacauggccgca	gcggccauguaccucgaaggcuauuacuauuuugucuuggcgguacauggccgca	scf4266:1112..1167:-		1
scf119_1549	hsa-miR-4787-5p_MIMAT0019956_Homo_sapiens_miR-4787-5p	gcgggggucucggcgcggaucgacg	acucgcgccgcgcucccucgcgu	acucgcgccgcgcucccucgcguaaucaagucgcggacgcgggggucucggcgcggaucgacg	scf119:123816..123879:+		1
scf6453_16049	sme-let-7a-3p_MIMAT0012087_Schmidtea_mediterranea_let-7a-3p	gcuguucagaacuuggucuc	gagcugacgugcgacagccc	gcuguucagaacuuggucucgggauaaagccacuagucucccgaaagcgucuuaaaacuuucgaaccccaggacuggcugauguggagcugacgugcgacagccc	scf6453:9001..9106:-		1
scf13357_20354	ppy-miR-613_MIMAT0016054_Pongo_pygmaeus_miR-613	ggggauguagcucagugguaga	aaggccccggguucgauccccggc	ggggauguagcucagugguagagcguucgcuuugcaugugaaaggccccggguucgauccccggc	scf13357:2185..2250:-		1
scf49361_25956	-	ggggggacaacgucggggaagu	ccccccgacguuguuuucccgg	ccccccgacguuguuuucccgguuuuauuguuacucggggggacaacgucggggaagu	scf49361:702..760:-		1
scf1370_6881	-	ggggggacaacgucggggaagu	ccccccgacguuguuuucccgg	ccccccgacguuguuuucccgguuuuauugguacggggggacaacgucggggaagu	scf1370:26669..26725:+		1
scf2888_10937	-	ggucgcgaguucgagucuu	gguuugaauuuuuugauagu	ggucgcgaguucgagucuuccaguuacuugacccacuuuuagcuuggucuacgggccaagucgcugguuugaauuuuuugauagu	scf2888:9087..9172:-		1
scf383_3133	hsa-miR-3653-3p_MIMAT0018073_Homo_sapiens_miR-3653-3p	guaagaagguugugacuggcu	ccacucaaaaccugcuuacau	guaagaagguugugacuggcuuguaagucauuuaagccacucaaaaccugcuuacau	scf383:34009..34066:-		1
scf1248_6582	mtr-miR2593e_MIMAT0023148_Medicago_truncatula_miR2593e	guacaucagcgcauuugagug	cuugaaugcgcugguauaucg	guacaucagcgcauuugaguguggaguaucacuugaaugcgcugguauaucg	scf1248:12452..12504:+		1
scf2255_9521	oan-miR-1388-3p_MIMAT0007169_Ornithorhynchus_anatinus_miR-1388-3p	gucucagguucgaauccug	ggacaguauacucugggacgc	ggacaguauacucugggacgcaguagguaagcgucucagguucgaauccug	scf2255:5604..5655:+		1
scf597_4079	bta-miR-2385-5p_MIMAT0011935_Bos_taurus_miR-2385-5p	guggggcaaauugcgaaagcug	gcuuucgcaauuugccgcaccc	gcuuucgcaauuugccgcacccguaaguugaccuggguggggcaaauugcgaaagcug	scf597:12009..12067:+		1
scf133_1707	mmu-miR-7680-5p_MIMAT0029874_Mus_musculus_miR-7680-5p	guuccagucacaaugucaucuc	gaugacauugcgacugaauuaagc	gaugacauugcgacugaauuaagcuguguaguuugcguuccagucacaaugucaucuc	scf133:14904..14962:+		1
scf3246_11635	-	guucuugaaagagucgauucgc	gaauugacuccuucgagaacu	gaauugacuccuucgagaacuaguaaucucauacuauuaguucuugaaagagucgauucgc	scf3246:631..692:+		1
scf1241_6558	dme-miR-10-3p_MIMAT0012531_Drosophila_melanogaster_miR-10-3p	uaaauucgugucaucggacguu	cguuugauuucacggauuuggc	cguuugauuucacggauuuggcgucaauauuggcuaaauucgugucaucggacguu	scf1241:15567..15623:-		1
scf36085_24557	crm-miR-2230-3p_MIMAT0011630_Caenorhabditis_remanei_miR-2230-3p	uaacccaaaucuugcugguacu	ugccagcuagguuugggucacc	uaacccaaaucuugcugguacucuuauguauaagugccagcuagguuugggucacc	scf36085:315..371:-		1
scf3152_11328	aca-let-7e-3p_MIMAT0021702_Anolis_carolinensis_let-7e-3p	uaacuauaccguucgaggcc	ccaccguauaguuacg	uaacuauaccguucgaggcccugccaccguauaguuacg	scf3152:23992..24031:+		1
scf3152_11327	aca-let-7e-3p_MIMAT0021702_Anolis_carolinensis_let-7e-3p	uaacuauaccguucgaggcc	ccaccguauaguuacg	uaacuauaccguucgaggcccugccaccguauaguuacg	scf3152:23992..24031:+		1
scf3152_11330	aca-let-7e-3p_MIMAT0021702_Anolis_carolinensis_let-7e-3p	uaacuauaccguucgaggcc	ccaccguauaguuacg	uaacuauaccguucgaggcccugccaccguauaguuacg	scf3152:24840..24879:+		1
scf3415_11987	dsi-miR-2582b-3p_MIMAT0012524_Drosophila_simulans_miR-2582b-3p	uaacuuuggaacgggacgug	cgucccguuccaauuccaau	uaacuuuggaacgggacgugccccuugcacgucccguuccaauuccaau	scf3415:18169..18218:-		1
scf4870_14085	-	uaagcacucaggucacacaguagg	ccacugggugcgugaugcugu	uaagcacucaggucacacaguaggcaagucauuauucugccacugggugcgugaugcugu	scf4870:6984..7044:-		1
scf18272_21850	-	uaagcacucaggucacacaguagg	ccacugggugcgugaugcugu	uaagcacucaggucacacaguaggcaagucaucauucugccacugggugcgugaugcugu	scf18272:290..350:+		1
scf4870_14087	-	uaagcacucaggucacacaguagg	cacugggugugagaugcuauca	uaagcacucaggucacacaguaggcaagucauuauucugccacugggugugagaugcuauca	scf4870:7507..7569:-		1
scf8953_18044	hsa-miR-99a-3p_MIMAT0004511_Homo_sapiens_miR-99a-3p	uaagcucggaacuaagcgc	gcuuagcugcgggcuuacu	uaagcucggaacuaagcgccagugcauacuuggugcuuagcugcgggcuuacu	scf8953:1050..1103:+		1
scf2035_9137	mtr-miR2087-5p_MIMAT0010036_Medicago_truncatula_miR2087-5p	uaaguaaaucucgugcggcuug	agccgugcgagauuuauuucga	uaaguaaaucucgugcggcuuguaauagaauuggagccgugcgagauuuauuucga	scf2035:8810..8866:-		1
scf383_3143	-	uaaguaggaucccggccaacu	uugcacgaauccuacuuuaag	uaaguaggaucccggccaacuuuuuaagacuaaguugcacgaauccuacuuuaag	scf383:36273..36328:-		1
scf5894_15392	mdo-miR-7281-5p_MIMAT0028536_Monodelphis_domestica_miR-7281-5p	uaauaggccaguagaauuac	uacacuacuggccuauaagac	uaauaggccaguagaauuacauuacacuacuggccuauaagac	scf5894:16346..16389:+		1
scf17869_21734	lmi-miR-10-3p_MIMAT0010145_Locusta_migratoria_miR-10-3p	uaauucggacauuuugcgaugu	uuugcaauauggccgauuuugca	uuugcaauauggccgauuuugcagucccauauuuguaauucggacauuuugcgaugu	scf17869:1244..1301:-		1
scf6849_16337	lmi-miR-10-3p_MIMAT0010145_Locusta_migratoria_miR-10-3p	uaauucggacauuuugcgaugu	uuugcaauauggccgauuuugca	uuugcaauauggccgauuuugcagucccauauuuguaauucggacauuuugcgaugu	scf6849:6973..7030:+		1
scf148_1814	cel-miR-57-5p_MIMAT0000029_Caenorhabditis_elegans_miR-57-5p	uacccuguaauuccgagucguug	caggcucggauauacggggucgg	caggcucggauauacggggucggaguuuucauucccuacccuguaauuccgagucguug	scf148:72318..72377:-		1
scf1214_6493	cel-miR-57-5p_MIMAT0000029_Caenorhabditis_elegans_miR-57-5p	uacccuguagauccgagcuuugc	agagucgguucuagagggguuu	uacccuguagauccgagcuuugccuugugagguggcagagucgguucuagagggguuu	scf1214:40527..40585:-		1
scf7661_17192	pgi-miR6138_MIMAT0027259_Panax_ginseng_miR6138	uacguuuggucuucuggcuc	gccagaagacaaaaccccga	gccagaagacaaaaccccgauuacguuuggucuucuggcuc	scf7661:11868..11909:-		1
scf49_888	-	uacuaucgauaguauugucgcu	cuaucgauacuaucgauaguauc	uacuaucgauaguauugucgcuuuuaaauaaaaagcuaucgauacuaucgauaguauc	scf49:70895..70953:+		1
scf3170_11544	mmu-miR-193a-3p_MIMAT0000223_Mus_musculus_miR-193a-3p	uacuggccugcuaagucccaag	agggucuuggcggucuagugag	agggucuuggcggucuagugagugugccaucuuacuggccugcuaagucccaag	scf3170:20452..20506:-		1
scf41113_25092	oan-miR-7411-3p_MIMAT0028969_Ornithorhynchus_anatinus_miR-7411-3p	uagauauaguagaauacuacu	uagaauucuacuauaucuaaa	uagaauucuacuauaucuaaauauccuuauuuagauauaguagaauacuacu	scf41113:266..318:-		1
scf759_4678	mmu-miR-7241-3p_MIMAT0028451_Mus_musculus_miR-7241-3p	uaguagaucaagaaacguaugag	caugguuucgugaucuacccau	uaguagaucaagaaacguaugagaugucucauuccacucaugguuucgugaucuacccau	scf759:52978..53038:+		1
scf6138_15660	-	uaucacguuggucuuggaaauacc	aguccaagucacugugauguc	aguccaagucacugugaugucuaucguuacuuagauaucacguuggucuuggaaauacc	scf6138:6651..6710:-		1
scf70_1080	-	uaugccgaucagguaccagucg	acggguaccuaacuggcaugcc	acggguaccuaacuggcaugccgggcgcccgggaggguaugccgaucagguaccagucg	scf70:32300..32359:-		1
scf1520_7571	prd-miR-7968-5p_MIMAT0030838_Panagrellus_redivivus_miR-7968-5p	uauuacauaaauuuagcuugggac	cuccauuugcuaaauaauguuuacca	uauuacauaaauuuagcuugggacagcgauuuuccauuuaguggagaaaugcccaucuccauuugcuaaauaauguuuacca	scf1520:38051..38133:-		1
scf6014_15578	-	uauuccacuuugaucaccug	uaugaucaaaguggaauagacc	uauuccacuuugaucaccugguuuugaugacccauaugaucaaaguggaauagacc	scf6014:9122..9178:-		1
scf4875_14120	dme-miR-314-3p_MIMAT0000406_Drosophila_melanogaster_miR-314-3p	uauucgagaccucugcugauccu	aucagcgguggucugggguacc	aucagcgguggucugggguaccuagggacagccacuaccuuuccugggcugauugguauucgagaccucugcugauccu	scf4875:30367..30446:-		1
scf33355_24195	ath-miR866-3p_MIMAT0004316_Arabidopsis_thaliana_miR866-3p	ucaaaaucgguguagaucac	gauccacccgaucaaaagc	gauccacccgaucaaaagccuucucaaaaucgguguagaucac	scf33355:103..146:+		1
scf4870_14098	mmu-miR-674-5p_MIMAT0003740_Mus_musculus_miR-674-5p	ucacugagagagcgaugcugcu	uagcaaucacuaccccagugaca	uagcaaucacuaccccagugacaaguuuucauucugucacugagagagcgaugcugcu	scf4870:11175..11233:-		1
scf4870_14094	mmu-miR-674-5p_MIMAT0003740_Mus_musculus_miR-674-5p	ucacugagagagcgaugcugcu	uagcaaucacuaccccagugaca	uagcaaucacuaccccagugacaaguuuccauucugucacugagagagcgaugcugcu	scf4870:10747..10805:-		1
scf4870_14090	sme-miR-750-5p_MIMAT0012124_Schmidtea_mediterranea_miR-750-5p	ucacuggauaugcugcagcaau	ugcucagcauguucaguagaca	ugcucagcauguucaguagacauguuccaauucugucacuggauaugcugcagcaau	scf4870:7928..7985:-		1
scf4870_14082	sme-miR-750-5p_MIMAT0012124_Schmidtea_mediterranea_miR-750-5p	ucacuggauaugcugcagcacu	ugcucaacauuuucaguagaca	ugcucaacauuuucaguagacauguuccaauucugucacuggauaugcugcagcacu	scf4870:4681..4738:-		1
scf4870_14104	dme-miR-3-3p_MIMAT0000108_Drosophila_melanogaster_miR-3-3p	ucacugggaaugagaugccgau	cggccucucuuccuuaguagaua	cggccucucuuccuuaguagauaauuccuuuucuaucacugggaaugagaugccgau	scf4870:15171..15228:-		1
scf51087_26150	dme-miR-3-3p_MIMAT0000108_Drosophila_melanogaster_miR-3-3p	ucacugggugucuugaugcaug	agcauucagucacccagcagac	agcauucagucacccagcagacauguugacauucugucacugggugucuugaugcaug	scf51087:489..547:-		1
scf4870_14108	dme-miR-3-3p_MIMAT0000108_Drosophila_melanogaster_miR-3-3p	ucacugggugugcgaugaccu	agguuaucauacugucaguugaca	agguuaucauacugucaguugacauguugacauucagucacugggugugcgaugaccu	scf4870:16364..16422:-		1
scf4870_14102	dme-miR-3-3p_MIMAT0000108_Drosophila_melanogaster_miR-3-3p	ucacugggugugcgaugaccu	guugucauacugucaguugaca	guugucauacugucaguugacauguugacauucugucacugggugugcgaugaccu	scf4870:15059..15115:-		1
scf40209_24976	osa-miR2101-5p_MIMAT0010066_Oryza_sativa_miR2101-5p	ucauguuuuucuugcuuggcugc	agccggcaagaaaaauaugaaa	ucauguuuuucuugcuuggcugcggcaaccaggcuacggcagccggcaagaaaaauaugaaa	scf40209:820..882:+		1
scf4870_14099	-	uccaagggugagugacaccug	agcugucacugauccaggagaca	agcugucacugauccaggagacauguuaacuaucuguccaagggugagugacaccug	scf4870:11523..11580:-		1
scf4563_13760	dme-miR-10-5p_MIMAT0000115_Drosophila_melanogaster_miR-10-5p	ucccuguagcugcuuaggggcg	ccccuaugcugcuacacggucu	ucccuguagcugcuuaggggcgcagucuuggucauuccuccccuaugcugcuacacggucu	scf4563:2856..2917:+		1
scf25471_23061	nve-miR-9448_MIMAT0035409_Nematostella_vectensis_miR-9448	uccgcagccgugucgucaggc	cuggccucgcggcugcaggcgu	uccgcagccgugucgucaggcuguagaggcgucgcuuccuugccuggccucgcggcugcaggcgu	scf25471:381..446:-		1
scf4970_14228	-	ucgcaccgcacagcuuggucg	accaaagcuuugcggaggcaugg	accaaagcuuugcggaggcauggccagauuaguguccucgcaccgcacagcuuggucg	scf4970:11161..11219:-		1
scf1134_6203	-	ucguagaacuggacaggauugucu	cacuuuguccagaucagcgaacac	ucguagaacuggacaggauugucuugucgucgaccacuuuguccagaucagcgaacac	scf1134:47779..47837:-		1
scf13_452	efu-miR-9189g_MIMAT0034885_Eptesicus_fuscus_miR-9189g	ucucuugguguacugucuaucg	agaggcaguacaguaaaagaac	agaggcaguacaguaaaagaacaguauguucucuugguguacugucuaucg	scf13:112552..112603:-		1
scf11652_19636	oan-miR-875-3p_MIMAT0006831_Ornithorhynchus_anatinus_miR-875-3p	ucuggcaaagguaacgauaccu	guauaacguuaccuuugcuauuaacg	guauaacguuaccuuugcuauuaacguuaucgucgucuggcaaagguaacgauaccu	scf11652:8011..8068:-		1
scf1728_8181	oan-miR-875-3p_MIMAT0006831_Ornithorhynchus_anatinus_miR-875-3p	ucuggcaaagguaacgauaccu	guauaacguuaccuuugcuauuaacg	guauaacguuaccuuugcuauuaacguuaucgucgucuggcaaagguaacgauaccu	scf1728:20737..20794:+		1
scf6138_15658	dme-miR-9a-5p_MIMAT0000114_Drosophila_melanogaster_miR-9a-5p	ucuuuggucacagccgguagc	cugcggcugcaaccaaacgcu	cugcggcugcaaccaaacgcuuguuguggucaagucuuuggucacagccgguagc	scf6138:3818..3873:-		1
scf5083_14414	-	ugaacacugccaacgggaccua	agucccguggucaguguucugc	agucccguggucaguguucugcgcgacggccgcugaacacugccaacgggaccua	scf5083:9838..9893:-		1
scf16596_21411	hsa-miR-493-3p_MIMAT0003161_Homo_sapiens_miR-493-3p	ugaaggucuagcgaagagcu	gucuuaacucgucugacucaacgca	ugaaggucuagcgaagagcuuacuauagaaaugauccuaugaaguaaggucuuaacucgucugacucaacgca	scf16596:978..1051:-		1
scf76_1113	nve-miR-2024c-5p_MIMAT0009763_Nematostella_vectensis_miR-2024c-5p	ugaauauuuguaguucaagccu	cucgcacuacaaacaucaggaaag	ugaauauuuguaguucaagccugugccaauuaggcucgcacuacaaacaucaggaaag	scf76:11992..12050:-		1
scf11138_19416	gga-miR-6580-5p_MIMAT0025667_Gallus_gallus_miR-6580-5p	ugaauugacacugacuucaucu	augaagucagugucaagucaga	augaagucagugucaagucagacaugguauuacugaauugacacugacuucaucu	scf11138:13..68:-		1
scf11138_19418	gga-miR-6580-5p_MIMAT0025667_Gallus_gallus_miR-6580-5p	ugaauugacacugacuucaucu	augaagucagugucaagucaga	augaagucagugucaagucagacaugguauuacugaauugacacugacuucaucu	scf11138:2695..2750:-		1
scf94_1297	cel-miR-270_MIMAT0000326_Caenorhabditis_elegans_miR-270	ugcaugauugguuauuuuugac	caaaauccaccaaucacgcagc	ugcaugauugguuauuuuugacaugacaugucaaaauccaccaaucacgcagc	scf94:123004..123057:+		1
scf1191_6462	osa-miR5156_MIMAT0021106_Oryza_sativa_miR5156	ugccuguagacaauguaacauu	ucuuauacugucuagaugcacu	ugccuguagacaauguaacauucgauuuucagcaaucgaaucgauaucuuauacugucuagaugcacu	scf1191:13920..13988:+		1
scf8686_17828	ata-miR169c-3p_MIMAT0037137_Aegilops_tauschii_miR169c-3p	ugcggucaggucgaagcgaucg	uucgcuucgaccugaccgcgga	ugcggucaggucgaagcgaucggacgucaugcgaguugcguucgcuucgaccugaccgcgga	scf8686:462..524:+		1
scf1657_8009	mmu-miR-1963_MIMAT0009436_Mus_musculus_miR-1963	ugggacgaauaccugcccaga	ugggcaggaacucgcacnacg	ugggacgaauaccugcccagagaguugccauccgcugggcaggaacucgcacnacg	scf1657:36410..36466:-		1
scf285_2713	cin-miR-4194-3p_MIMAT0016813_Ciona_intestinalis_miR-4194-3p	ugguauaugaaaacucuuggc	auggaguauucauauaccgga	ugguauaugaaaacucuuggcugccuaaugcgugggcugcauggaguauucauauaccgga	scf285:92212..92273:-		1
scf11165_19428	gga-miR-1579_MIMAT0007440_Gallus_gallus_miR-1579	uguggcggaaauaaacuguacu	uauanuuuauuuuuggccacaug	uauanuuuauuuuuggccacauguuacuauaaucuguggcggaaauaaacuguacu	scf11165:365..421:-		1
scf688_4401	-	uguuaauuauaguccuaguuauu	agcuaggaauauaauuaacuca	agcuaggaauauaauuaacucaucguuaaaaagauuguguuaauuauaguccuaguuauu	scf688:74197..74257:+		1
scf36561_24616	ahy-miR3513-5p_MIMAT0016337_Arachis_hypogaea_miR3513-5p	uuaauuucugugacgggucu	accggccggaaauugaaa	accggccggaaauugaaaugaugaauuuuaauuucugugacgggucu	scf36561:601..648:+		1
scf6500_16085	sbi-miR6222-3p_MIMAT0026411_Sorghum_bicolor_miR6222-3p	uuagcugagaauugugaccaaga	cuucucaggaugagucaguggag	cuucucaggaugagucaguggaggaagaguugccuuuagcugagaauugugaccaaga	scf6500:19685..19743:+		1
scf740_4620	ddi-miR-7101_MIMAT0028104_Dictyostelium_discoideum_miR-7101	uuaguugaaugauucguagca	cugcgaauuauucaauuagug	cugcgaauuauucaauuaguggauuuugacuuacauuaguugaaugauucguagca	scf740:40253..40309:-		1
scf740_4619	ddi-miR-7101_MIMAT0028104_Dictyostelium_discoideum_miR-7101	uuaguugaaugauucguagca	cugccgucguugcaaucagug	uuaguugaaugauucguagcaucggugcaguuaaccucgucgcugccgucguugcaaucagug	scf740:40211..40274:-		1
scf5477_14884	-	uuauaaaaagugacuggaucauu	ugaucagucacuuuuuauaaau	ugaucagucacuuuuuauaaaucggaaguuauuagaauuuauaaaaagugacuggaucauu	scf5477:11274..11335:-		1
scf4875_14118	tca-miR-3850-3p_MIMAT0018755_Tribolium_castaneum_miR-3850-3p	uucgagacugacaccgacuuuag	agagucggcgucgguaguggacc	agagucggcgucgguaguggaccgcgacuuggagguucgagacugacaccgacuuuag	scf4875:28794..28852:-		1
scf37003_24649	mmu-miR-694_MIMAT0003474_Mus_musculus_miR-694	uugaaaauguuggcuaaacugc	cagagucagcauuuucacgaug	uugaaaauguuggcuaaacugcugaauugucauauuugucauccuaaccugcagagucagcauuuucacgaug	scf37003:527..600:-		1
scf1051_6025	dps-miR-2568b-3p_MIMAT0012409_Drosophila_pseudoobscura_miR-2568b-3p	uuggcccgaucgaagcugagcaagg	uugcgucagucaaagcguggccuaca	uuggcccgaucgaagcugagcaaggcacaugccuugcgucagucaaagcguggccuaca	scf1051:38599..38658:-		1
scf383_3125	bta-miR-6536_MIMAT0025572_Bos_taurus_miR-6536	uuuaaguacgauucgaucagcu	cucuucgaaucuuacuuuaauu	uuuaaguacgauucgaucagcuguauucauuauaagcucuucgaaucuuacuuuaauu	scf383:31970..32028:-		1
scf1214_6491	oan-miR-1340-5p_MIMAT0006868_Ornithorhynchus_anatinus_miR-1340-5p	uuuccaauaggacccuuuuuugu	aaaaaaugguucuauugaagccu	uuuccaauaggacccuuuuuugucugauaaaagccgacaaaaaaugguucuauugaagccu	scf1214:40210..40271:-		1
scf157_1892	-	uuucucaagaagaugacaaga	cuugucaucuacuugaggaagc	uuucucaagaagaugacaagaaguuuguugucauucuugucaucuacuugaggaagc	scf157:128065..128122:+		1
scf157_1888	-	uuucucaagaagaugacaaga	cuugucaucuacuugaggaagc	uuucucaagaagaugacaagaaguuuguugucuuucuugucaucuacuugaggaagc	scf157:127822..127879:+		1
scf157_1882	-	uuucucaagaagaugacaaga	cuugucguuuccuugaguuagg	uuucucaagaagaugacaagaaguuuauuaucacacuugucguuuccuugaguuagg	scf157:127097..127154:+		1
scf617_4132	cin-miR-4206-3p_MIMAT0016827_Ciona_intestinalis_miR-4206-3p	uuugaauauugaugguggccu	gccaccaucaauauucaaaau	gccaccaucaauauucaaaauuauguaccuauuuugaauauugaugguggccu	scf617:35060..35113:-		1
scf617_4129	cin-miR-4206-3p_MIMAT0016827_Ciona_intestinalis_miR-4206-3p	uuugaauauugaugguggccu	gccaccaucaauauucaaaau	gccaccaucaauauucaaaauagguacauaauuuugaauauugaugguggccu	scf617:35062..35115:+		1
scf15214_21018	ath-miR3932b-5p_MIMAT0032113_Arabidopsis_thaliana_miR3932b-5p	uuugacguagcuuugccgagu	cggcaaagcuacgucaaaggc	cggcaaagcuacgucaaaggcguuuuugguugucccuuugacguagcuuugccgagu	scf15214:4967..5024:-		1
scf15214_21016	ath-miR3932b-5p_MIMAT0032113_Arabidopsis_thaliana_miR3932b-5p	uuugacguagcuuugccgauuu	ucggcaaagcuacgucaaagg	ucggcaaagcuacgucaaagggacaaccaaaaacgccuuugacguagcuuugccgauuu	scf15214:4969..5028:+		1
scf148_1802	-	uuuucgugaugauuguauccu	gauguaaucaccacgagaagu	uuuucgugaugauuguauccuuauguugccuauuuuaggauguaaucaccacgagaagu	scf148:51218..51277:+		1
scf148_1800	cfa-miR-450a_MIMAT0001548_Canis_familiaris_miR-450a	uuuuugcgaugauugcgucuua	uaggacgcaaucaucgccaga	uuuuugcgaugauugcgucuuaauguuuccuauuauaggacgcaaucaucgccaga	scf148:50575..50631:+		1
						total	196

## Sheet: Mirdeep Os
miRDeep2 score	novel miRNAs reported by miRDeep2	novel miRNAs, estimated false positives	novel miRNAs, estimated true positives	known miRNAs in species	known miRNAs in data	known miRNAs detected by miRDeep2	estimated signal-to-noise	excision gearing
10	55	3 +/- 2	52 +/- 2 (94 +/- 3%)	567	78	50 (64%)	28.7	2
9	56	3 +/- 2	53 +/- 2 (94 +/- 3%)	567	78	50 (64%)	28.2	2
8	57	3 +/- 2	54 +/- 2 (94 +/- 3%)	567	78	50 (64%)	27.5	2
7	59	3 +/- 2	56 +/- 2 (94 +/- 3%)	567	78	50 (64%)	26.6	2
6	59	4 +/- 2	55 +/- 2 (94 +/- 3%)	567	78	50 (64%)	25.1	2
5	75	5 +/- 2	70 +/- 2 (94 +/- 3%)	567	78	59 (76%)	24.6	2
4	95	7 +/- 3	88 +/- 3 (93 +/- 3%)	567	78	65 (83%)	18.9	2
3	104	16 +/- 4	89 +/- 4 (85 +/- 4%)	567	78	66 (85%)	9.2	2
2	118	25 +/- 5	93 +/- 5 (79 +/- 4%)	567	78	67 (86%)	6.4	2
1	149	36 +/- 6	113 +/- 6 (76 +/- 4%)	567	78	67 (86%)	5.2	2
0	190	57 +/- 7	133 +/- 7 (70 +/- 4%)	567	78	70 (90%)	4	2
-1	225	99 +/- 10	126 +/- 10 (56 +/- 5%)	567	78	70 (90%)	2.7	2
-2	238	158 +/- 13	80 +/- 13 (34 +/- 5%)	567	78	70 (90%)	1.8	2
-3	273	212 +/- 14	61 +/- 14 (22 +/- 5%)	567	78	71 (91%)	1.5	2
-4	313	267 +/- 16	46 +/- 16 (15 +/- 5%)	567	78	71 (91%)	1.4	2
-5	370	334 +/- 18	36 +/- 18 (10 +/- 5%)	567	78	71 (91%)	1.3	2
-6	415	400 +/- 20	18 +/- 16 (4 +/- 4%)	567	78	71 (91%)	1.2	2
-7	459	457 +/- 21	10 +/- 12 (2 +/- 3%)	567	78	71 (91%)	1.1	2
-8	532	509 +/- 21	25 +/- 18 (5 +/- 3%)	567	78	71 (91%)	1.1	2
-9	581	553 +/- 22	30 +/- 20 (5 +/- 3%)	567	78	71 (91%)	1.1	2
-10	629	591 +/- 22	39 +/- 21 (6 +/- 3%)	567	78	71 (91%)	1.2	2
novel miRNAs predicted by miRDeep2
provisional id	miRDeep2 score	estimated probability that the miRNA candidate is a true positive	rfam alert	total read count	mature read count	loop read count	star read count	significant randfold p-value	miRBase miRNA	example miRBase miRNA with the same seed	UCSC browser	NCBI blastn	consensus mature sequence	consensus star sequence	consensus precursor sequence	precursor coordinate
scf4875_17428	121194.4	94 +/- 3%	-	237709	236124	6	1579	yes	-	dme-miR-314-3p_MIMAT0000406_Drosophila_melanogaster_miR-314-3p	-	-	uauucgagaccucugcugauccu	aucagcgguggucugggguacc	aucagcgguggucugggguaccuagggacagccacuaccuuuccugggcugauugguauucgagaccucugcugauccu	scf4875:30367..30446:-
scf19009_27150	17531	94 +/- 3%	-	34377	34356	0	21	yes	-	hsa-miR-598-3p_MIMAT0003266_Homo_sapiens_miR-598-3p	-	-	cacgucaucuguaucucguaa	gcgggauacagaugaagugga	gcgggauacagaugaaguggacgauugugguguuuccacgucaucuguaucucguaa	scf19009:3418..3475:+
scf10022_23441	17530.7	94 +/- 3%	-	34377	34356	0	21	yes	-	hsa-miR-598-3p_MIMAT0003266_Homo_sapiens_miR-598-3p	-	-	cacgucaucuguaucucguaa	gcgggauacagaugaagugga	gcgggauacagaugaaguggacgauugugguguuuccacgucaucuguaucucguaa	scf10022:2737..2794:-
scf76_1353	6090	94 +/- 3%	-	11938	11936	0	2	yes	-	nve-miR-2024c-5p_MIMAT0009763_Nematostella_vectensis_miR-2024c-5p	-	-	ugaauauuuguaguucaagccu	gcucgcacuacaaacaucagga	ugaauauuuguaguucaagccugugccaauuaggcucgcacuacaaacaucagga	scf76:11995..12050:-
scf1398_8790	5197.6	94 +/- 3%	-	10185	10177	0	8	yes	-	cel-miR-1824-3p_MIMAT0020360_Caenorhabditis_elegans_miR-1824-3p	-	-	cuuggccgcauuguaucuucgg	cugaagguacaaugcggcc	cugaagguacaaugcggccgucgagugacacccuucuuggccgcauuguaucuucgg	scf1398:9984..10041:-
scf14_564	4619.9	94 +/- 3%	-	9053	6108	0	2945	yes	-	tgu-miR-215-3p_MIMAT0027009_Taeniopygia_guttata_miR-215-3p	-	-	ccugucacacacgaucgauucg	aaucggucgucugugacagcga	ccugucacacacgaucgauucgucuuuaguuugaaucggucgucugugacagcga	scf14:211668..211723:+
scf19574_27311	2064	94 +/- 3%	-	4040	2508	0	1532	yes	-	mmu-miR-3106-5p_MIMAT0014817_Mus_musculus_miR-3106-5p	-	-	cggcucaucguauggcaguuugcu	cagcugccuagcgaagggcaac	cggcucaucguauggcaguuugcugugugucuugccagcugccuagcgaagggcaac	scf19574:1030..1087:-
scf16860_26574	517.3	94 +/- 3%	-	1006	982	0	24	yes	-	dps-miR-2548-3p_MIMAT0012357_Drosophila_pseudoobscura_miR-2548-3p	-	-	cuuggugugagggucacagcuag	gcugugacucucauacuaaaua	gcugugacucucauacuaaauauuuuacuaaucuauacuuggugugagggucacagcuag	scf16860:1592..1652:-
scf323_3672	517.3	94 +/- 3%	-	1006	982	0	24	yes	-	dps-miR-2548-3p_MIMAT0012357_Drosophila_pseudoobscura_miR-2548-3p	-	-	cuuggugugagggucacagcuag	gcugugacucucauacuaaaua	gcugugacucucauacuaaauauucuacuaaucuauacuuggugugagggucacagcuag	scf323:27004..27064:-
scf4266_16389	517.2	94 +/- 3%	-	1012	849	0	163	yes	-	-	-	-	gccaccaugugucgggaagacu	ccucccgacacauggugggug	gccaccaugugucgggaagacuguuaccacuuuguccucccgacacauggugggug	scf4266:1282..1338:-
scf15214_25904	491.1	94 +/- 3%	-	955	902	0	53	yes	-	ath-miR3932b-5p_MIMAT0032113_Arabidopsis_thaliana_miR3932b-5p	-	-	uuugacguagcuuugccgagu	cggcaaagcuacgucaaaggc	cggcaaagcuacgucaaaggcguuuuugguugucccuuugacguagcuuugccgagu	scf15214:4967..5024:-
scf1241_8138	488	94 +/- 3%	-	948	884	0	64	yes	-	dme-miR-10-3p_MIMAT0012531_Drosophila_melanogaster_miR-10-3p	-	-	uaaauucgugucaucggacguu	cguuugauuucacggauuuggc	cguuugauuucacggauuuggcgucaauauuggcuaaauucgugucaucggacguu	scf1241:15567..15623:-
scf4266_16387	354.5	94 +/- 3%	-	693	677	0	16	yes	-	-	-	-	gcggccauguaccucgaaggc	cuuggcgguacauggccgc	gcggccauguaccucgaaggcuauuacuauuuugucuuggcgguacauggccgc	scf4266:1113..1167:-
scf18_672	342.2	94 +/- 3%	-	662	394	0	268	yes	-	hsa-miR-4525_MIMAT0019064_Homo_sapiens_miR-4525	-	-	cgggggaucucuuuguauuccc	cgauacaaggggauccgucaug	cgauacaaggggauccgucaugaugucucacacgggggaucucuuuguauuccc	scf18:162808..162862:-
scf1557_9493	320.9	94 +/- 3%	-	628	627	0	1	yes	-	-	-	-	acagucuacccggacaggccg	cccugcacggucaggccgcgc	acagucuacccggacaggccgaccucauagagucgcccugcacggucaggccgcgc	scf1557:39784..39840:-
scf6818_20203	293.3	94 +/- 3%	-	566	550	0	16	yes	-	osa-miR2095-3p_MIMAT0010055_Oryza_sativa_miR2095-3p	-	-	cuuccauuuccuagaaguccuu	ggacuucugggaaauggauagg	cuuccauuuccuagaaguccuuguguucgagaugaaggacuucugggaaauggauagg	scf6818:7862..7920:-
scf40768_30737	293.2	94 +/- 3%	-	566	550	0	16	yes	-	osa-miR2095-3p_MIMAT0010055_Oryza_sativa_miR2095-3p	-	-	cuuccauuuccuagaaguccuu	ggacuucugggaaauggauagg	cuuccauuuccuagaaguccuuguguuugagaugaaggacuucugggaaauggauagg	scf40768:323..381:-
scf33463_29764	293.2	94 +/- 3%	-	566	550	0	16	yes	-	osa-miR2095-3p_MIMAT0010055_Oryza_sativa_miR2095-3p	-	-	cuuccauuuccuagaaguccuu	ggacuucugggaaauggauagg	cuuccauuuccuagaaguccuuguguuugagaugaaggacuucugggaaauggauagg	scf33463:783..841:+
scf11787_24433	293.2	94 +/- 3%	-	566	550	0	16	yes	-	osa-miR2095-3p_MIMAT0010055_Oryza_sativa_miR2095-3p	-	-	cuuccauuuccuagaaguccuu	ggacuucugggaaauggauagg	cuuccauuuccuagaaguccuuguguucgagaugaaggacuucugggaaauggauagg	scf11787:7268..7326:-
scf286_3415	280.6	94 +/- 3%	-	541	535	0	6	yes	-	osa-miR2095-3p_MIMAT0010055_Oryza_sativa_miR2095-3p	-	-	cuuccauuuccuaggaguccua	gggcuccugggaaauggauaga	cuuccauuuccuaggaguccuaguauuugaacacauagggcuccugggaaauggauaga	scf286:13114..13173:-
scf8017_21616	276.3	94 +/- 3%	-	535	534	0	1	yes	-	sme-miR-2162-3p_MIMAT0012153_Schmidtea_mediterranea_miR-2162-3p	-	-	auauuaugcucauuacuuuggau	caaaguagugaacguaauuuaucgu	caaaguagugaacguaauuuaucgugaaccuuaauacauagauauuaugcucauuacuuuggau	scf8017:15316..15380:-
scf1248_8158	261.2	94 +/- 3%	-	503	426	0	77	yes	-	mtr-miR2593e_MIMAT0023148_Medicago_truncatula_miR2593e	-	-	guacaucagcgcauuugagug	cuugaaugcgcugguauaucg	guacaucagcgcauuugaguguggaguaucacuugaaugcgcugguauaucg	scf1248:12452..12504:+
scf5083_17778	237.5	94 +/- 3%	-	463	461	0	2	yes	-	-	-	-	ugaacacugccaacgggaccua	agucccguggucaguguucugc	agucccguggucaguguucugcgcgacggccgcugaacacugccaacgggaccua	scf5083:9838..9893:-
scf16860_26572	180	94 +/- 3%	-	344	335	0	9	yes	-	pxy-miR-8506_MIMAT0033722_Plutella_xylostella_miR-8506	-	-	cuaggugugagggucacagcu	gcugugacucucacacuuaaua	gcugugacucucacacuuaauauuaucaccuuuauuacuaggugugagggucacagcu	scf16860:1356..1414:-
scf323_3670	179.9	94 +/- 3%	-	344	335	0	9	yes	-	pxy-miR-8506_MIMAT0033722_Plutella_xylostella_miR-8506	-	-	cuaggugugagggucacagcu	gcugugacucucacacuuaaua	gcugugacucucacacuuaauauaucaccuuuauuacuaggugugagggucacagcu	scf323:26764..26821:-
scf49361_31772	141.8	94 +/- 3%	-	269	228	0	41	yes	-	mmu-miR-3062-3p_MIMAT0014831_Mus_musculus_miR-3062-3p	-	-	gggggacaacgucggggaagu	ccccccgacguuguuuucccg	ccccccgacguuguuuucccgguuuuauuguuacucggggggacaacgucggggaagu	scf49361:702..760:-
scf1370_8569	141.8	94 +/- 3%	-	269	228	0	41	yes	-	mmu-miR-3062-3p_MIMAT0014831_Mus_musculus_miR-3062-3p	-	-	gggggacaacgucggggaagu	ccccccgacguuguuuucccg	ccccccgacguuguuuucccgguuuuauugguacggggggacaacgucggggaagu	scf1370:26669..26725:+
scf2035_11149	138.9	94 +/- 3%	-	264	251	0	13	yes	-	mtr-miR2087-5p_MIMAT0010036_Medicago_truncatula_miR2087-5p	-	-	uaaguaaaucucgugcggcuug	agccgugcgagauuuauuucg	uaaguaaaucucgugcggcuuguaauagaauuggagccgugcgagauuuauuucg	scf2035:8811..8866:-
scf5537_18475	85.6	94 +/- 3%	-	167	149	0	18	yes	-	-	-	-	ccuaucuuuagcauaguaccua	ggugccaugcuaaagguaaaug	ccuaucuuuagcauaguaccuacauugccguugcgaggugccaugcuaaagguaaaug	scf5537:13437..13495:-
scf17987_26904	85.5	94 +/- 3%	-	167	149	0	18	yes	-	-	-	-	ccuaucuuuagcauaguaccua	ggugccaugcuaaagguaaaug	ccuaucuuuagcauaguaccuacauugccguugcgaggugccaugcuaaagguaaaug	scf17987:3288..3346:+
scf6138_19389	83.7	94 +/- 3%	-	163	82	0	81	yes	-	-	-	-	aguccaagucacugugauguc	uaucacguuggucuuggaaauacc	aguccaagucacugugaugucuaucguuacuuagauaucacguuggucuuggaaauacc	scf6138:6651..6710:-
scf13348_25174	70.2	94 +/- 3%	-	135	134	0	1	yes	-	-	-	-	agcaagcugucgacacgucgacg	cgacgagucgacagcuug	agcaagcugucgacacgucgacgucugccgucgacgagucgacagcuug	scf13348:1180..1229:+
scf15851_26196	63.8	94 +/- 3%	-	117	115	0	2	yes	-	dme-miR-988-3p_MIMAT0005505_Drosophila_melanogaster_miR-988-3p	-	-	ccccuuguuacaaaccucacuu	gugugcguuguggcaaaggagauc	gugugcguuguggcaaaggagaucuguaugggcauaccauccccuuguuacaaaccucacuu	scf15851:223..285:-
scf301_3492	63.8	94 +/- 3%	-	117	115	0	2	yes	-	dme-miR-988-3p_MIMAT0005505_Drosophila_melanogaster_miR-988-3p	-	-	ccccuuguuacaaaccucacuu	gugugcguuguggcaaaggagauc	gugugcguuguggcaaaggagaucuguaugggcauaccauccccuuguuacaaaccucacuu	scf301:7106..7168:-
scf3170_14276	59.4	94 +/- 3%	-	108	96	0	12	yes	-	mmu-miR-193a-3p_MIMAT0000223_Mus_musculus_miR-193a-3p	-	-	uacuggccugcuaagucccaag	agggucuuggcggucuagugag	agggucuuggcggucuagugagugugccaucuuacuggccugcuaagucccaag	scf3170:20452..20506:-
scf11138_24090	57.7	94 +/- 3%	-	105	71	0	34	yes	-	gga-miR-6580-5p_MIMAT0025667_Gallus_gallus_miR-6580-5p	-	-	ugaauugacacugacuucaucu	augaagucagugucaagucaga	augaagucagugucaagucagacaugguauuacugaauugacacugacuucaucu	scf11138:13..68:-
scf11138_24092	56.9	94 +/- 3%	-	105	71	0	34	yes	-	gga-miR-6580-5p_MIMAT0025667_Gallus_gallus_miR-6580-5p	-	-	ugaauugacacugacuucaucu	augaagucagugucaagucaga	augaagucagugucaagucagacaugguauuacugaauugacacugacuucaucu	scf11138:2695..2750:-
scf157_2295	48.3	94 +/- 3%	-	86	44	0	42	yes	-	ppt-miR1060_MIMAT0005178_Physcomitrella_patens_miR1060	-	-	cuugucaucuacuugaggaagc	uuucucaagaagaugacaaga	uuucucaagaagaugacaagaaguuuguugucauucuugucaucuacuugaggaagc	scf157:128065..128122:+
scf157_2293	48.3	94 +/- 3%	-	86	44	0	42	yes	-	ppt-miR1060_MIMAT0005178_Physcomitrella_patens_miR1060	-	-	cuugucaucuacuugaggaagc	uuucucaagaagaugacaaga	uuucucaagaagaugacaagaaguuuguugucuuucuugucaucuacuugaggaagc	scf157:127822..127879:+
scf1889_10481	36.2	94 +/- 3%	-	112	111	0	1	no	-	hco-miR-5903_MIMAT0023354_Haemonchus_contortus_miR-5903	-	-	gaccgggaguagaauuuuuu	aaaaugaagauuuguggcaaa	aaaaugaagauuuguggcaaaaggaguaaaaagaccgggaguagaauuuuuu	scf1889:8490..8542:+
scf4970_17572	31.5	94 +/- 3%	-	61	59	0	2	yes	-	-	-	-	ucgcaccgcacagcuuggucg	accaaagcuuugcggaggcaugg	accaaagcuuugcggaggcauggccagauuaguguccucgcaccgcacagcuuggucg	scf4970:11161..11219:-
scf106_1720	29.3	94 +/- 3%	-	113	106	5	2	no	-	-	-	-	uuccguuacauguuuuugac	uagagacaauaacugaaaagu	uuccguuacauguuuuugacuaucuuaggacuaacuaauguuugcaauccacuaaguuuacguuacguagaacacguuuagagacaauaacugaaaagu	scf106:7212..7311:-
scf8086_21659	29.1	94 +/- 3%	-	55	53	0	2	yes	-	-	-	-	cuccggggaagugcaucgcuuac	gacacgaugcgcuuccucggag	gacacgaugcgcuuccucggagugcgucagacguacacuccggggaagugcaucgcuuac	scf8086:12302..12362:+
scf8086_21657	29.1	94 +/- 3%	-	55	53	0	2	yes	-	-	-	-	cuccggggaagugcaucgcuuac	gacacgaugcgcuuccucggag	gacacgaugcgcuuccucggagugcgucagacguacacuccggggaagugcaucgcuuac	scf8086:10828..10888:+
scf157_2284	23.2	94 +/- 3%	-	45	44	0	1	yes	-	-	-	-	cuucucaagaagaugacaagaa	cuugccguuuccuugaaaaagg	cuucucaagaagaugacaagaaguuuauuaucacucuugccguuuccuugaaaaagg	scf157:126496..126553:+
scf157_2288	23.1	94 +/- 3%	-	45	42	0	3	yes	-	-	-	-	uuucucaagaagaugacaaga	cuugucguuuccuugaguuagg	uuucucaagaagaugacaagaaguuuauuaucacacuugucguuuccuugaguuagg	scf157:127097..127154:+
scf4870_17415	22.9	94 +/- 3%	-	38	37	0	1	yes	-	cel-miR-79-5p_MIMAT0020322_Caenorhabditis_elegans_miR-79-5p	-	-	auuuggugacucagcuuauga	auaaagcugacuuacuaaauauu	auuuggugacucagcuuaugaggguauugaugaucauaaagcugacuuacuaaauauu	scf4870:20946..21004:-
scf597_5143	22.3	94 +/- 3%	-	34	17	0	17	yes	-	bta-miR-2385-5p_MIMAT0011935_Bos_taurus_miR-2385-5p	-	-	guggggcaaauugcgaaagcug	gcuuucgcaauuugccgcaccc	gcuuucgcaauuugccgcacccguaaguugaccuggguggggcaaauugcgaaagcug	scf597:12009..12067:+
scf148_2195	19.2	94 +/- 3%	-	30	28	0	2	yes	-	bmo-miR-2795_MIMAT0013695_Bombyx_mori_miR-2795	-	-	caaguuugcagaauuucuuuauu	cuaggaauucugcgaacaggug	cuaggaauucugcgaacaggugagguucauauacacaaguuugcagaauuucuuuauu	scf148:15431..15489:+
scf11983_24524	17.2	94 +/- 3%	-	24	18	0	6	yes	-	gma-miR1510a-5p_MIMAT0017338_Glycine_max_miR1510a-5p	-	-	ugggauaggugggauaggucga	ccccuauuccaccuaucccggcu	ugggauaggugggauaggucgaauaggguucccccuauuccaccuaucccggcu	scf11983:3676..3730:+
scf7386_20908	16.1	94 +/- 3%	-	31	21	0	10	yes	-	-	-	-	cgauuauggugaugaagauggc	caucuacaucgacauuaucauc	cgauuauggugaugaagauggcgucaccaccgucaucuacaucgacauuaucauc	scf7386:9549..9604:+
scf13_548	11.9	94 +/- 3%	-	14	13	0	1	yes	-	efu-miR-9189g_MIMAT0034885_Eptesicus_fuscus_miR-9189g	-	-	ucucuugguguacugucuaucg	agaggcaguacaguaaaagaac	agaggcaguacaguaaaagaacaguauguucucuugguguacugucuaucg	scf13:112552..112603:-
scf9087_22544	11	94 +/- 3%	-	15	14	0	1	yes	-	sme-miR-2156a-3p_MIMAT0011246_Schmidtea_mediterranea_miR-2156a-3p	-	-	ucuuacggacgugugaaggcgu	gccuuuacaugacugugauuuc	gccuuuacaugacugugauuucuaguugucaaugaucuuacggacgugugaaggcgu	scf9087:8995..9052:-
scf70_1325	10.6	94 +/- 3%	-	11	7	0	4	yes	-	ame-miR-6060_MIMAT0023684_Apis_mellifera_miR-6060	-	-	acggguaccuaacuggcaugcc	uaugccgaucagguaccagucg	acggguaccuaacuggcaugccgggcgcccgggaggguaugccgaucagguaccagucg	scf70:32300..32359:-
scf6138_19388	10.1	94 +/- 3%	-	11	8	0	3	yes	-	dme-miR-9a-5p_MIMAT0000114_Drosophila_melanogaster_miR-9a-5p	-	-	ucuuuggucacagccgguagc	cugcggcugcaaccaaacgcu	cugcggcugcaaccaaacgcuuguuguggucaagucuuuggucacagccgguagc	scf6138:3818..3873:-
scf14_566	9.1	94 +/- 3%	-	12	10	0	2	yes	-	hsa-miR-3681-5p_MIMAT0018108_Homo_sapiens_miR-3681-5p	-	-	caguggaugccgcacacacaaggc	cuugugugcgaaauccauugc	caguggaugccgcacacacaaggcuauggccucgcagcacauucuugugugcgaaauccauugc	scf14:211814..211878:+
scf3962_15720	8.8	94 +/- 3%	-	9	7	0	2	yes	-	bdi-miR7770-5p_MIMAT0030290_Brachypodium_distachyon_miR7770-5p	-	-	ccuugaaaauguuggcuaaacugcu	cagagucagcauuuucacgaug	ccuugaaaauguuggcuaaacugcuguauugccauccuaaccugcagagucagcauuuucacgaug	scf3962:3510..3576:+
scf4919_17508	7.7	94 +/- 3%	-	6	3	0	3	yes	-	eca-miR-8908i_MIMAT0034719_Equus_caballus_miR-8908i	-	-	cacccgguucugggacgccuga	gacggcgucccagaaucggaug	gacggcgucccagaaucggaugcaauauuucuccacccgguucugggacgccuga	scf4919:9712..9767:-
scf2173_11481	7.6	94 +/- 3%	-	9	7	0	2	yes	-	bdi-miR7770-5p_MIMAT0030290_Brachypodium_distachyon_miR7770-5p	-	-	ccuugaaaauguuggcuaaacugcu	cagagucagcauuuucacgaug	ccuugaaaauguuggcuaaacugcuguauugccaucauaaccugcagagucagcauuuucacgaug	scf2173:31505..31571:-
scf9184_22623	5.7	94 +/- 3%	-	43	43	0	0	yes	-	hsa-miR-99a-3p_MIMAT0004511_Homo_sapiens_miR-99a-3p	-	-	caagcucgaacuuuuccugcgu	gcgggaaaagcucgcauuuugac	gcgggaaaagcucgcauuuugacguucgcgucgcugccgucaagcucgaacuuuuccugcgu	scf9184:7988..8050:+
scf8953_22406	5.4	94 +/- 3%	-	49	48	0	1	yes	-	hsa-miR-99a-3p_MIMAT0004511_Homo_sapiens_miR-99a-3p	-	-	uaagcucggaacuaagcgc	gugcuuagcugcgggcuuacu	uaagcucggaacuaagcgccagugcauacuuggugcuuagcugcgggcuuacu	scf8953:1050..1103:+
scf148_2216	5.4	94 +/- 3%	-	30	30	0	0	yes	-	cel-miR-57-5p_MIMAT0000029_Caenorhabditis_elegans_miR-57-5p	-	-	uacccuguaauuccgagucguug	caggcucggauauacggggucgg	caggcucggauauacggggucggaguuuucauucccuacccuguaauuccgagucguug	scf148:72318..72377:-
scf4396_16751	5.3	94 +/- 3%	-	51	51	0	0	yes	-	ame-miR-3766_MIMAT0018540_Apis_mellifera_miR-3766	-	-	uagguggugcaacucagccu	gcugaguugaaccacuuaac	uagguggugcaacucagccuuagaagugucuaaggcugaguugaaccacuuaac	scf4396:23203..23257:+
scf40209_30642	5.3	94 +/- 3%	-	11	11	0	0	yes	-	osa-miR2101-5p_MIMAT0010066_Oryza_sativa_miR2101-5p	-	-	ucauguuuuucuugcuuggcugc	agccggcaagaaaaauaugaaa	ucauguuuuucuugcuuggcugcggcaaccaggcuacggcagccggcaagaaaaauaugaaa	scf40209:820..882:+
scf4875_17426	5.3	94 +/- 3%	-	68	67	0	1	yes	-	tca-miR-3850-3p_MIMAT0018755_Tribolium_castaneum_miR-3850-3p	-	-	uucgagacugacaccgacuuuag	agucggcgucgguaguggacc	agucggcgucgguaguggaccgcgacuuggagguucgagacugacaccgacuuuag	scf4875:28794..28850:-
scf1657_9891	5.3	94 +/- 3%	-	46	46	0	0	yes	-	mmu-miR-1963_MIMAT0009436_Mus_musculus_miR-1963	-	-	ugggacgaauaccugcccaga	ugggcaggaacucgcacnacg	ugggacgaauaccugcccagagaguugccauccgcugggcaggaacucgcacnacg	scf1657:36410..36466:-
scf1214_8057	5.2	94 +/- 3%	-	1784	1784	0	0	yes	-	cel-miR-57-5p_MIMAT0000029_Caenorhabditis_elegans_miR-57-5p	-	-	uacccuguagauccgagcuuugc	agagucgguucuagagggguuu	uacccuguagauccgagcuuugccuugugagguggcagagucgguucuagagggguuu	scf1214:40527..40585:-
scf3170_14272	5.2	94 +/- 3%	-	98	91	0	7	yes	-	hsa-miR-365a-3p_MIMAT0000710_Homo_sapiens_miR-365a-3p	-	-	caaugcccuuggaaauccca	ugggguuucaaagcggcaug	ugggguuucaaagcggcaugugccucccguuaugcaaugcccuuggaaauccca	scf3170:11647..11701:-
scf133_2059	5.2	94 +/- 3%	-	607	502	0	105	yes	-	mmu-miR-7680-5p_MIMAT0029874_Mus_musculus_miR-7680-5p	-	-	guuccagucacaaugucaucuc	gaugacauugcgacugaauuaagc	gaugacauugcgacugaauuaagcuguguaguuugcguuccagucacaaugucaucuc	scf133:14904..14962:+
scf214_2810	5.2	94 +/- 3%	-	18	18	0	0	yes	-	hvt-miR-H8_MIMAT0012720_Herpesvirus_of_miR-H8	-	-	cucucucgccuccaugaccuga	aggccaugcaggcgaaggaauaugug	aggccaugcaggcgaaggaauaugugcauaccacuuuguacucucucgccuccaugaccuga	scf214:42723..42785:-
scf4563_16968	5.1	94 +/- 3%	-	1366	1366	0	0	yes	-	dme-miR-10-5p_MIMAT0000115_Drosophila_melanogaster_miR-10-5p	-	-	ucccuguagcugcuuaggggcg	ccccuaugcugcuacacggucu	ucccuguagcugcuuaggggcgcagucuuggucauuccuccccuaugcugcuacacggucu	scf4563:2856..2917:+
scf4870_17408	5	94 +/- 3%	-	44	44	0	0	yes	-	dme-miR-3-3p_MIMAT0000108_Drosophila_melanogaster_miR-3-3p	-	-	ucacugggaaugagaugccgauu	ucggccucucuuccuuaguagaua	ucggccucucuuccuuaguagauaauuccuuuucuaucacugggaaugagaugccgauu	scf4870:15170..15229:-
scf15214_25902	5	94 +/- 3%	-	45	45	0	0	yes	-	ath-miR3932b-5p_MIMAT0032113_Arabidopsis_thaliana_miR3932b-5p	-	-	uuugacguagcuuugccgauuu	cucggcaaagcuacgucaaagg	cucggcaaagcuacgucaaagggacaaccaaaaacgccuuugacguagcuuugccgauuu	scf15214:4968..5028:+
scf148_2200	5	94 +/- 3%	-	11	11	0	0	yes	-	cfa-miR-450a_MIMAT0001548_Canis_familiaris_miR-450a	-	-	uuuuugcgaugauugcgucuua	ggacgcaaucaucgccagaagu	uuuuugcgaugauugcgucuuaauguuuccuauuauaggacgcaaucaucgccagaagu	scf148:50575..50634:+
scf323_3674	5	94 +/- 3%	-	612	612	0	0	yes	-	dps-miR-2548-3p_MIMAT0012357_Drosophila_pseudoobscura_miR-2548-3p	-	-	cuugguguuagggucacaguuug	acugugacucuaacacuuaaua	acugugacucuaacacuuaauauuuaugacucauacuugguguuagggucacaguuug	scf323:27186..27244:-
scf157_2290	4.9	93 +/- 3%	-	8	7	0	1	yes	-	-	-	-	auucucaagaagaugacaaga	cuugccuuuuucuugagauagg	auucucaagaagaugacaagaaguuuacuaucauucuugccuuuuucuugagauagg	scf157:127257..127314:+
scf946_6603	4.9	93 +/- 3%	-	20	20	0	0	yes	-	oan-miR-1410_MIMAT0007228_Ornithorhynchus_anatinus_miR-1410	-	-	cagacggauacugacuguuagu	cggcagucacuguccggcaguu	cggcagucacuguccggcaguugcuagcaacagacggauacugacuguuagu	scf946:21584..21636:+
scf740_5786	4.8	93 +/- 3%	-	18	18	0	0	yes	-	ddi-miR-7101_MIMAT0028104_Dictyostelium_discoideum_miR-7101	-	-	uuaguugaaugauucguagca	cugcgaauuauucaauuagug	cugcgaauuauucaauuaguggauuuugacuuacauuaguugaaugauucguagca	scf740:40253..40309:-
scf17869_26856	4.8	93 +/- 3%	-	3562	3562	0	0	yes	-	lmi-miR-10-3p_MIMAT0010145_Locusta_migratoria_miR-10-3p	-	-	uaauucggacauuuugcgaugu	uuugcaauauggccgauuuugca	uuugcaauauggccgauuuugcagucccauauuuguaauucggacauuuugcgaugu	scf17869:1244..1301:-
scf6684_20064	4.8	93 +/- 3%	-	58	58	0	0	yes	-	hsv1-miR-H8-5p_MIMAT0012597_Herpes_Simplex_miR-H8-5p	-	-	cauauagggauggacuuuggcgu	uccaaagccuaccuucuauaauug	uccaaagccuaccuucuauaauugaguucgucuucacauauagggauggacuuuggcgu	scf6684:2739..2798:-
scf51087_32004	4.7	93 +/- 3%	-	24	24	0	0	yes	-	dme-miR-3-3p_MIMAT0000108_Drosophila_melanogaster_miR-3-3p	-	-	ucacugggugucuugaugcaug	agcauucagucacccagcagac	agcauucagucacccagcagacauguugacauucugucacugggugucuugaugcaug	scf51087:489..547:-
scf6849_20251	4.7	93 +/- 3%	-	3562	3562	0	0	yes	-	lmi-miR-10-3p_MIMAT0010145_Locusta_migratoria_miR-10-3p	-	-	uaauucggacauuuugcgaugu	uuugcaauauggccgauuuugca	uuugcaauauggccgauuuugcagucccauauuuguaauucggacauuuugcgaugu	scf6849:6973..7030:+
scf17845_26849	4.7	93 +/- 3%	-	11	5	0	6	no	-	bdi-miR7712-3p_MIMAT0030147_Brachypodium_distachyon_miR7712-3p	-	-	uuauugugucgggagagccacc	uugcacuucugaucugacgga	uuauugugucgggagagccaccuucugcgccaguguguguaaagguugcacuucugaucugacgga	scf17845:3680..3746:-
scf6713_20089	4.7	93 +/- 3%	-	10	10	0	0	yes	-	eca-miR-8982_MIMAT0034519_Equus_caballus_miR-8982	-	-	cacccgggagcucuggcccaga	ucguccagaagcacccgggagcu	cacccgggagcucuggcccagaagcacccgggagcucuugcccaaaaucgcucgagagcucucguccagaagcacccgggagcu	scf6713:7876..7960:-
scf2459_12263	4.7	93 +/- 3%	-	16	16	0	0	yes	-	oan-miR-1421y-5p_MIMAT0007244_Ornithorhynchus_anatinus_miR-1421y-5p	-	-	cggagggcggcggcgagg	gagcugccgcuccaggg	cggagggcggcggcgaggagagcugccgcuccaggg	scf2459:21475..21511:+
scf5531_18451	4.5	93 +/- 3%	-	192	192	0	0	yes	-	prd-miR-7927c-3p_MIMAT0030611_Panagrellus_redivivus_miR-7927c-3p	-	-	gcagucguggccgagugguuaaggc	cuuaauaauuucggccucgagcgu	cuuaauaauuucggccucgagcgucaagcagucguggccgagugguuaaggc	scf5531:1523..1575:+
scf11165_24112	4.5	93 +/- 3%	-	24	24	0	0	yes	-	gga-miR-1579_MIMAT0007440_Gallus_gallus_miR-1579	-	-	uguggcggaaauaaacuguacu	uauanuuuauuuuuggccacaug	uauanuuuauuuuuggccacauguuacuauaaucuguggcggaaauaaacuguacu	scf11165:365..421:-
scf1051_7489	4.5	93 +/- 3%	-	17	17	0	0	yes	-	dps-miR-2568b-3p_MIMAT0012409_Drosophila_pseudoobscura_miR-2568b-3p	-	-	uuggcccgaucgaagcugagcaagg	uugcgucagucaaagcguggccuaca	uuggcccgaucgaagcugagcaaggcacaugccuugcgucagucaaagcguggccuaca	scf1051:38599..38658:-
scf3505_14885	4.5	93 +/- 3%	-	23	23	0	0	yes	-	hsa-miR-3910_MIMAT0018184_Homo_sapiens_miR-3910	-	-	caaggcauccuaacuauccagcac	gcucagauaguuuugaugccuccuguu	gcucagauaguuuugaugccuccuguugauaacaacaaggcauccuaacuauccagcac	scf3505:617..676:+
scf8899_22326	4.4	93 +/- 3%	-	10	10	0	0	yes	-	rlcv-miR-rL1-16-3p_MIMAT0003448_Rhesus_lymphocryptovirus_miR-rL1-16-3p	-	-	aaugaaacaaaagagcgucgca	caagcgcucuuuuguuucauugu	caagcgcucuuuuguuucauugugaaugauacaaugaaacaaaagagcgucgca	scf8899:14439..14493:-
scf6363_19798	4.3	93 +/- 3%	-	9	7	0	2	no	-	bdi-miR7770-5p_MIMAT0030290_Brachypodium_distachyon_miR7770-5p	-	-	ccuugaaaauguuggcuaaacugcu	cagagucagcauuuucacgaug	ccuugaaaauguuggcuaaacugcuguauugccauccuaaccugcagagucagcauuuucacgaug	scf6363:10506..10572:+
scf4870_17389	4.1	93 +/- 3%	-	7	5	0	2	yes	-	-	-	-	uaagcacucaggucacacaguaggc	ccacugggugcgugaugcuguc	uaagcacucaggucacacaguaggcaagucauuauucugccacugggugcgugaugcuguc	scf4870:6983..7044:-
scf18272_26998	4.1	93 +/- 3%	-	7	5	0	2	yes	-	-	-	-	uaagcacucaggucacacaguaggc	ccacugggugcgugaugcuguc	uaagcacucaggucacacaguaggcaagucaucauucugccacugggugcgugaugcuguc	scf18272:290..351:+
scf740_5785	4	93 +/- 3%	-	18	18	0	0	yes	-	ddi-miR-7101_MIMAT0028104_Dictyostelium_discoideum_miR-7101	-	-	uuaguugaaugauucguagca	cugccgucguugcaaucagug	uuaguugaaugauucguagcaucggugcaguuaaccucgucgcugccgucguugcaaucagug	scf740:40211..40274:-
scf4870_17386	4	93 +/- 3%	-	31	31	0	0	yes	-	sme-miR-750-5p_MIMAT0012124_Schmidtea_mediterranea_miR-750-5p	-	-	ucacuggauaugcugcagcacu	ugcucaacauuuucaguagaca	ugcucaacauuuucaguagacauguuccaauucugucacuggauaugcugcagcacu	scf4870:4681..4738:-
scf383_3993	3.8	85 +/- 4%	-	34	34	0	0	yes	-	dme-miR-252-5p_MIMAT0005516_Drosophila_melanogaster_miR-252-5p	-	-	uuaaguacgauucgaucagcu	cucuucgaaucuuacuuuaau	uuaaguacgauucgaucagcuguauucauuauaagcucuucgaaucuuacuuuaau	scf383:31971..32027:-
scf383_3995	3.7	85 +/- 4%	-	65	65	0	0	yes	-	cel-miR-251_MIMAT0000307_Caenorhabditis_elegans_miR-251	-	-	auaaguagcuuuugucugacu	uugcacaagagcuacuuauau	auaaguagcuuuugucugacuuauuaccauuaaaaguugcacaagagcuacuuauau	scf383:32123..32180:-
scf383_3999	3.6	85 +/- 4%	-	66	66	0	0	yes	-	cel-miR-251_MIMAT0000307_Caenorhabditis_elegans_miR-251	-	-	auaaguagguccuggccgacu	ucgcucaauaccuacuuuacu	auaaguagguccuggccgacuuauuuccacuuaagucgcucaauaccuacuuuacu	scf383:33609..33665:-
scf1979_10897	3.5	85 +/- 4%	-	661	661	0	0	yes	-	mmu-miR-143-3p_MIMAT0000247_Mus_musculus_miR-143-3p	-	-	agagaugaagacggagcucucu	aagggcacgucuuccccugucu	aagggcacgucuuccccugucuauuuuguaaagaacagagagaugaagacggagcucucu	scf1979:6925..6985:+
scf1813_10279	3.4	85 +/- 4%	-	11	11	0	0	yes	-	ame-miR-3725_MIMAT0018592_Apis_mellifera_miR-3725	-	-	auucuacacauaauaacugu	aguucuauuaugaucaaaucgg	auucuacacauaauaacuguuuuguuguaaugcaaaacaguucuauuaugaucaaaucgg	scf1813:44506..44566:-
scf6359_19796	3.2	85 +/- 4%	-	6	6	0	0	yes	-	dps-miR-2537-3p_MIMAT0012329_Drosophila_pseudoobscura_miR-2537-3p	-	-	caauagucuagugcucacc	ugagcacuagacuauucug	ugagcacuagacuauucugugguggacacacaauagucuagugcucacc	scf6359:13010..13059:-
scf4870_17404	3.2	85 +/- 4%	-	9	9	0	0	yes	-	mmu-miR-674-5p_MIMAT0003740_Mus_musculus_miR-674-5p	-	-	ucacugagagagcgaugcugcu	uagcaaucacuaccccagugaca	uagcaaucacuaccccagugacaaguuuucauucugucacugagagagcgaugcugcu	scf4870:11175..11233:-
scf13440_25228	3.1	85 +/- 4%	-	8	8	0	0	yes	-	mdo-miR-1540a_MIMAT0006139_Monodelphis_domestica_miR-1540a	-	-	cgauuccaugcucugugucu	ccacagagcacggaauuagcc	ccacagagcacggaauuagccggcugccaacucggcgcgcggcgauuccaugcucugugucu	scf13440:4909..4971:-
scf4870_17400	3	85 +/- 4%	-	9	9	0	0	yes	-	mmu-miR-674-5p_MIMAT0003740_Mus_musculus_miR-674-5p	-	-	ucacugagagagcgaugcugcu	uagcaaucacuaccccagugaca	uagcaaucacuaccccagugacaaguuuccauucugucacugagagagcgaugcugcu	scf4870:10747..10805:-
scf383_4005	2.9	79 +/- 4%	-	62	62	0	0	yes	-	cel-miR-251_MIMAT0000307_Caenorhabditis_elegans_miR-251	-	-	auaaguagaaccucaucggcu	ccguuaagucucugcuuauau	auaaguagaaccucaucggcuuguuuccaacuaagccguuaagucucugcuuauau	scf383:36143..36199:-
scf786_5990	2.9	79 +/- 4%	-	8	8	0	0	yes	-	mdo-miR-7325-3p_MIMAT0028651_Monodelphis_domestica_miR-7325-3p	-	-	aaguggaaucuguauuaacuga	agcugauacagagucuauuuau	aaguggaaucuguauuaacugaagaaggaacccuuaugucagcugauacagagucuauuuau	scf786:9718..9780:+
scf1191_8010	2.7	79 +/- 4%	-	10	10	0	0	yes	-	osa-miR5156_MIMAT0021106_Oryza_sativa_miR5156	-	-	ugccuguagacaauguaacauu	ucuuauacugucuagaugcacu	ugccuguagacaauguaacauucgauuuucagcaaucgaaucgauaucuuauacugucuagaugcacu	scf1191:13920..13988:+
scf7_375	2.6	79 +/- 4%	-	5	5	0	0	yes	-	dsi-miR-992-3p_MIMAT0012492_Drosophila_simulans_miR-992-3p	-	-	accuuuuuggccgcuagaacu	uucuaacggccaaaaagguga	accuuuuuggccgcuagaacuagguccguuacccaguucuaacggccaaaaagguga	scf7:265710..265767:-
scf6026_19283	2.5	79 +/- 4%	-	6	6	0	0	yes	-	dme-miR-980-5p_MIMAT0020877_Drosophila_melanogaster_miR-980-5p	-	-	aguuuuucggaggacuagccu	gcuaguccuccggaacucugu	aguuuuucggaggacuagccucugucucuguuagaggcgcuaguccuccggaacucugu	scf6026:14887..14946:-
scf2_122	2.5	79 +/- 4%	-	132	132	0	0	yes	-	-	-	-	agcaagcugucgacacgucgacg	ucgacguaucgacagcuugcugc	agcaagcugucgacacgucgacggcagacgucgacguaucgacagcuugcugc	scf2:92656..92709:+
scf2_145	2.4	79 +/- 4%	-	12	11	0	1	yes	-	-	-	-	agcaagcugucgauacgucgacg	acgugucgacagcuugcugc	agcaagcugucgauacgucgacgucugccgucgacgugucgacagcuugcugc	scf2:92654..92707:-
scf32117_29557	2.3	79 +/- 4%	-	45	39	0	6	yes	-	-	-	-	cgcgacgauuccaugcucugugu	agagcauggaaucgucgcgcgccg	agagcauggaaucgucgcgcgccgagcgggcggcgcgcgacgauuccaugcucugugu	scf32117:1346..1404:+
scf1_56	2.3	79 +/- 4%	-	5	5	0	0	yes	-	hsa-miR-4740-5p_MIMAT0019869_Homo_sapiens_miR-4740-5p	-	-	aggacugagaaguggcuagcca	gcuagccacuucucaguccuuu	aggacugagaaguggcuagccaauaggguuauuggcuagccacuucucaguccuuu	scf1:28518..28574:+
scf1403_8848	2.3	79 +/- 4%	-	183	134	0	49	yes	-	-	-	-	agcaagcugucgacacgucgacg	acgagucgacagcuugcugc	agcaagcugucgacacgucgacgucugccgucgacgagucgacagcuugcugc	scf1403:17583..17636:+
scf8686_22156	2.2	79 +/- 4%	-	4	4	0	0	yes	-	ata-miR169c-3p_MIMAT0037137_Aegilops_tauschii_miR169c-3p	-	-	ugcggucaggucgaagcgaucg	uucgcuucgaccugaccgcgga	ugcggucaggucgaagcgaucggacgucaugcgaguugcguucgcuucgaccugaccgcgga	scf8686:462..524:+
scf29725_29204	2.2	79 +/- 4%	-	5	5	0	0	yes	-	bmo-miR-3383-3p_MIMAT0015578_Bombyx_mori_miR-3383-3p	-	-	ccacgaaguuugucugaccu	gucagugucgaauuuuaucgcc	ccacgaaguuugucugaccuuccgccaaacacccuguuuuaauacaggguguuuggcggaaggucagugucgaauuuuaucgcc	scf29725:1518..1602:+
scf1134_7689	2	79 +/- 4%	-	7	7	0	0	yes	-	mmu-miR-376a-3p_MIMAT0000740_Mus_musculus_miR-376a-3p	-	-	cucguagaacuggacaggauugucu	accacuuuguccagaucagcgaaca	cucguagaacuggacaggauugucuugucgucgaccacuuuguccagaucagcgaaca	scf1134:47780..47838:-
scf4870_17384	2	79 +/- 4%	-	5	5	0	0	yes	-	hsa-miR-942-3p_MIMAT0026734_Homo_sapiens_miR-942-3p	-	-	aacauggcaguuugaggacuuagc	gcagucuucacacagccauuaguguuca	gcagucuucacacagccauuaguguucauugucauucugaacauggcaguuugaggacuuagc	scf4870:3900..3963:-
scf6738_20122	1.8	76 +/- 4%	-	11	11	0	0	yes	-	-	-	-	accaucgcugcacgucggcuga	cggcggcgugcagcgauggcgg	cggcggcgugcagcgauggcggucagacuuaaaugcauugaucaccaucgcugcacgucggcuga	scf6738:8989..9054:-
scf613_5210	1.8	76 +/- 4%	-	11	8	0	3	yes	-	-	-	-	gaccucgaaucguuugcguauu	aauacgcaaacgauucgaagacg	gaccucgaaucguuugcguauucgucgaauuuuguugaauacgcaaacgauucgaagacg	scf613:47646..47706:+
scf479_4502	1.8	76 +/- 4%	-	4	4	0	0	yes	-	hsa-miR-4282_MIMAT0016912_Homo_sapiens_miR-4282	-	-	aaaaauuucaaugacccgcgaa	cgcgggucauugaaauuuuuuc	aaaaauuucaaugacccgcgaauuguuugcccuaaauucgcgggucauugaaauuuuuuc	scf479:59737..59797:+
scf372_3944	1.8	76 +/- 4%	-	15	15	0	0	yes	-	-	-	-	caccgcgacagcgucaacugggc	ucagauggcguugucgcguuggg	ucagauggcguugucgcguuggggcuagcggagcucccaccgcgacagcgucaacugggc	scf372:64168..64228:-
scf4870_17382	1.8	76 +/- 4%	-	6	6	0	0	yes	-	sme-miR-750-5p_MIMAT0012124_Schmidtea_mediterranea_miR-750-5p	-	-	acacuggaugcgcgaugucug	gcauucgcucaucuaguaguca	gcauucgcucaucuaguagucauguuugacaucugacacuggaugcgcgaugucug	scf4870:3638..3694:-
scf8978_22412	1.7	76 +/- 4%	-	5	5	0	0	yes	-	aly-miR3441-5p.2_MIMAT0017713_Arabidopsis_lyrata_miR3441-5p.2	-	-	cgaagaaaccaccauagagacu	ccucuauggugguuucuuguac	cgaagaaaccaccauagagacuaccuacuuguagccucuauggugguuucuuguac	scf8978:882..938:+
scf5083_17780	1.7	76 +/- 4%	-	18	18	0	0	yes	-	-	-	-	caauaaguuucucaacaccu	guguuggggaacuuauuggc	guguuggggaacuuauuggcccggacgguugccaauaaguuucucaacaccu	scf5083:13741..13793:-
scf6889_20291	1.6	76 +/- 4%	-	33	33	0	0	yes	-	-	-	-	ugcgcucugaaccaaauucgau	cgaacuugguucggaacggacc	cgaacuugguucggaacggaccacgaacauggugcgcucugaaccaaauucgau	scf6889:8187..8241:+
scf38842_30475	1.6	76 +/- 4%	-	18	18	0	0	yes	-	-	-	-	cuuggcgacaucaagcagugucg	acacugccuccugucgccacaac	cuuggcgacaucaagcagugucggugaucagacacugccuccugucgccacaac	scf38842:691..745:-
scf3652_15203	1.6	76 +/- 4%	-	3	3	0	0	yes	-	cel-miR-2208a-3p_MIMAT0011428_Caenorhabditis_elegans_miR-2208a-3p	-	-	cugcaguuguuguagcuguc	cagcuacagcaacugcaguu	cugcaguuguuguagcugucucuuuguacaggaugcgacaagcuacaacugcagcuuguacaaagagacagcuacagcaacugcaguu	scf3652:22119..22207:-
scf2001_11039	1.6	76 +/- 4%	-	33	33	0	0	yes	-	-	-	-	ugcgcucugaaccaaauucgau	cgaacuugguucggaacggacc	cgaacuugguucggaacggaccacgaacauggugcgcucugaaccaaauucgau	scf2001:11804..11858:+
scf4870_17414	1.6	76 +/- 4%	-	5	5	0	0	yes	-	dme-miR-3-3p_MIMAT0000108_Drosophila_melanogaster_miR-3-3p	-	-	ucacugggaaugagacgcugau	cggcaucucuuccuuaguagaua	cggcaucucuuccuuaguagauaauuccuuuucuaucacugggaaugagacgcugau	scf4870:16474..16531:-
scf479_4503	1.6	76 +/- 4%	-	4	4	0	0	yes	-	hsa-miR-4282_MIMAT0016912_Homo_sapiens_miR-4282	-	-	aaaaauuucaaugacccgcgaa	cgcgggucauugaaauuuuuuc	aaaaauuucaaugacccgcgaauuuagggcaaacaauucgcgggucauugaaauuuuuuc	scf479:59735..59795:-
scf8211_21746	1.6	76 +/- 4%	-	18	18	0	0	yes	-	-	-	-	cuuggcgacaucaagcagugucg	acacugccuccugucgccacaac	cuuggcgacaucaagcagugucggugaucagacacugccuccugucgccacaac	scf8211:8550..8604:+
scf1_91	1.6	76 +/- 4%	-	4	4	0	0	yes	-	hsa-miR-4740-5p_MIMAT0019869_Homo_sapiens_miR-4740-5p	-	-	aggacugagaaguggcuagcca	gcuagccacuucucaguccuag	aggacugagaaguggcuagccaauaacccuauuggcuagccacuucucaguccuag	scf1:28516..28572:-
scf86_1475	1.5	76 +/- 4%	-	6	6	0	0	yes	-	mdo-miR-7283-3p_MIMAT0028541_Monodelphis_domestica_miR-7283-3p	-	-	ugccauagugaaguagugac	cacaguuuguaguggcgua	ugccauagugaaguagugacaacgccaucuguuggugcacaguuuguaguggcgua	scf86:41148..41204:-
scf3415_14769	1.5	76 +/- 4%	-	5	5	0	0	yes	-	dme-miR-974-3p_MIMAT0020871_Drosophila_melanogaster_miR-974-3p	-	-	cauaacuuuggaacgggacg	ucccguuccaauuccaauuc	cauaacuuuggaacgggacgugccccuugcacgucccguuccaauuccaauuc	scf3415:18167..18220:-
scf383_3997	1.5	76 +/- 4%	-	7	7	0	0	yes	-	cel-miR-251_MIMAT0000307_Caenorhabditis_elegans_miR-251	-	-	auaaguagguccuggcuggcu	ucacccaaaaccuacuuuaau	auaaguagguccuggcuggcuuauuuccauuuuaagucacccaaaaccuacuuuaau	scf383:33461..33518:-
scf2929_13568	1.4	76 +/- 4%	-	3	2	1	0	yes	-	cin-miR-4206-3p_MIMAT0016827_Ciona_intestinalis_miR-4206-3p	-	-	uuugaauauguaaguggcgg	gcaacuuauccaguag	uuugaauauguaaguggcggauagccuaucugacggaucauuugacguagguaggcuauccgcaacuuauccaguag	scf2929:4007..4084:+
scf27272_28735	1.4	76 +/- 4%	-	4	4	0	0	yes	-	kshv-miR-K12-12-5p_MIMAT0003712_Kaposi_sarcoma-associated_miR-K12-12-5p	-	-	caccaggcccggccaccg	ccggccgggcccgguacc	ccggccgggcccgguaccccuuuaagcacccaccaggcccggccaccg	scf27272:560..608:+
scf341_3720	1.4	76 +/- 4%	-	7	7	0	0	yes	-	hco-miR-5945-3p_MIMAT0023447_Haemonchus_contortus_miR-5945-3p	-	-	aaggacucggaagacucaaa	cuagucuuaaaaaucgagucuuuua	aaggacucggaagacucaaaggauucggauuguuucggauucauguaacuaaagaguucuagucuuaaaaaucgagucuuuua	scf341:32420..32503:+
scf383_3983	1.4	76 +/- 4%	-	4	2	0	2	yes	-	hbv-miR-B8-3p_MIMAT0031768_Herpes_B_miR-B8-3p	-	-	aaucuucaaucaaagaggaacu	uuccucuguggaggaggauu	aaucuucaaucaaagaggaacuguuccuccuaacguaguuccucuguggaggaggauu	scf383:18014..18072:-
scf157_2286	1.3	76 +/- 4%	-	44	44	0	0	yes	-	-	-	-	cuucucaagaagaugacaagaa	cuugaccuuuucuugaggungg	cuucucaagaagaugacaagaaguuuccuaucauucuugaccuuuucuugaggungg	scf157:126660..126717:+
scf1009_6943	1.3	76 +/- 4%	-	5	5	0	0	yes	-	bdi-miR5185a-3p_MIMAT0027086_Brachypodium_distachyon_miR5185a-3p	-	-	auugagaacuccgaccuccuccgcc	uggaggaggcugagucccagguu	auugagaacuccgaccuccuccgccaacuggaggaggcugagucccagguu	scf1009:16301..16352:-
scf5124_17885	1.2	76 +/- 4%	-	6	6	0	0	yes	-	hsa-miR-3662_MIMAT0018083_Homo_sapiens_miR-3662	-	-	aaaaaugaugagugacugauu	uuuuuuacuugucuauuuuugu	uuuuuuacuugucuauuuuuguacccauucuuacugagaaaggguacaaaaaugaugagugacugauu	scf5124:3696..3764:+
scf3594_15070	1.2	76 +/- 4%	-	3	3	0	0	yes	-	hsa-miR-1276_MIMAT0005930_Homo_sapiens_miR-1276	-	-	caaagagcuggugcucaucgucc	aggagggcgccuugcgagucgacgcc	caaagagcuggugcucaucguccagaggcuuggggcuugcucgggccgcauggaggagggcgccuugcgagucgacgcc	scf3594:22423..22502:+
scf37896_30307	1.1	76 +/- 4%	-	38	36	0	2	no	-	mghv-miR-M1-11-5p_MIMAT0018168_Mouse_gammaherpesvirus_miR-M1-11-5p	-	-	agcugucaguuguaggugucacc	cagcggcgguccccugacgg	cagcggcgguccccugacggugguggacgucgacggccagcugucaguuguaggugucacc	scf37896:1113..1174:+
scf1709_10029	1.1	76 +/- 4%	-	3	3	0	0	yes	-	bmo-miR-3425_MIMAT0015633_Bombyx_mori_miR-3425	-	-	acgaauuuacaaaaacaacug	guuguaucuguaaauucgugc	acgaauuuacaaaaacaacuguuuaacuucaguuguaucuguaaauucgugc	scf1709:17006..17058:-
scf1398_8792	1	76 +/- 4%	-	4	4	0	0	yes	-	aly-miR853-3p_MIMAT0017694_Arabidopsis_lyrata_miR853-3p	-	-	caaccggacaccugaccccaug	uggguccagcugucccauuagu	uggguccagcugucccauuaguguguguccaucaccaaccggacaccugaccccaug	scf1398:19284..19341:-
scf1332_8457	1	76 +/- 4%	-	38	36	0	2	no	-	mghv-miR-M1-11-5p_MIMAT0018168_Mouse_gammaherpesvirus_miR-M1-11-5p	-	-	agcugucaguuguaggugucacc	cagcggcgguccccugacgg	cagcggcgguccccugacgguggungauguggacggccagcugucaguuguaggugucacc	scf1332:11138..11199:+
scf9587_22974	1	76 +/- 4%	-	20	18	2	0	yes	-	-	-	-	cguccgcuggacauaggccu	gccugcguccagcgcuuccu	cguccgcuggacauaggccucccccaauacuuuccauguuacccgguugguagcagccugcguccagcgcuuccu	scf9587:7349..7424:+
scf120_1895	0.9	70 +/- 4%	-	3	3	0	0	yes	-	ppt-miR1025_MIMAT0005111_Physcomitrella_patens_miR1025	-	-	agccacaacugucgcuuugaucacc	ggaacggcgcgggccguggcuuc	agccacaacugucgcuuugaucaccggcuguagucggggaacggcgcgggccguggcuuc	scf120:26563..26623:-
scf4870_17394	0.9	70 +/- 4%	-	3	3	0	0	yes	-	sme-miR-750-5p_MIMAT0012124_Schmidtea_mediterranea_miR-750-5p	-	-	ucacuggauaugcugcagcaau	ugcucagcauguucaguagaca	ugcucagcauguucaguagacauguuccaauucugucacuggauaugcugcagcaau	scf4870:7928..7985:-
scf759_5854	0.9	70 +/- 4%	-	4	4	0	0	yes	-	mmu-miR-7241-3p_MIMAT0028451_Mus_musculus_miR-7241-3p	-	-	uaguagaucaagaaacguaugag	caugguuucgugaucuacccau	uaguagaucaagaaacguaugagaugucucauuccacucaugguuucgugaucuacccau	scf759:52978..53038:+
scf383_4001	0.9	70 +/- 4%	-	4	4	0	0	yes	-	hsa-miR-3653-3p_MIMAT0018073_Homo_sapiens_miR-3653-3p	-	-	guaagaagguugugacuggcu	ccacucaaaaccugcuuacau	guaagaagguugugacuggcuuguaagucauuuaagccacucaaaaccugcuuacau	scf383:34009..34066:-
scf157_2292	0.9	70 +/- 4%	-	44	44	0	0	yes	-	-	-	-	cuucucaagaagaugacaagaa	cuugucguuuccuugagnuaggg	cuucucaagaagaugacaagaaguuuauuaucacacuugucguuuccuugagnuaggg	scf157:127663..127721:+
scf13357_25178	0.9	70 +/- 4%	-	1879	1854	3	22	no	-	ppy-miR-613_MIMAT0016054_Pongo_pygmaeus_miR-613	-	-	ggggauguagcucagugguaga	aaggccccggguucgauc	ggggauguagcucagugguagagcguucgcuuugcaugugaaaggccccggguucgauc	scf13357:2191..2250:-
scf2073_11257	0.8	70 +/- 4%	-	12	6	5	1	no	-	mdo-miR-7395-3p_MIMAT0028889_Monodelphis_domestica_miR-7395-3p	-	-	augaccagccauuuuagcacaau	gccugggacggcuggcca	gccugggacggcuggccaagaggccgguuugaggcagagacauaguuacuguuggaaacccccaugaccagccauuuuagcacaau	scf2073:41867..41953:+
scf2073_11255	0.8	70 +/- 4%	-	12	6	5	1	no	-	mdo-miR-7395-3p_MIMAT0028889_Monodelphis_domestica_miR-7395-3p	-	-	augaccagccauuuuagcacaau	gccugggacggcuggcca	gccugggacggcuggccaagaggccgguuugaggcagagacauaguuacuguuggaaacccccaugaccagccauuuuagcacaau	scf2073:32001..32087:+
scf148_2202	0.8	70 +/- 4%	-	99	99	0	0	yes	-	-	-	-	uuuucgugaugauuguauccu	gauguaaucaccacgagaagu	uuuucgugaugauuguauccuuauguugccuauuuuaggauguaaucaccacgagaagu	scf148:51218..51277:+
scf3611_15112	0.8	70 +/- 4%	-	10	8	0	2	yes	-	-	-	-	uaucacggaguuuaaagcug	uuuaaauuccgugauauauuug	uuuaaauuccgugauauauuugagaaaaaacauaaaacguaaauauaucacggaguuuaaagcug	scf3611:26884..26949:-
scf8211_21748	0.8	70 +/- 4%	-	3	3	0	0	yes	-	ppc-miR-8364o-3p_MIMAT0033139_Pristionchus_pacificus_miR-8364o-3p	-	-	agagagagugucacuggccag	agccaaugacaaucccucuca	agagagagugucacuggccagacggcgagcgcuagccaaugacaaucccucuca	scf8211:8672..8726:+
scf39634_30567	0.7	70 +/- 4%	-	24	19	5	0	yes	-	-	-	-	uaguugaacgaugguagcgcc	cgccaccgucaauaucggaucgc	cgccaccgucaauaucggaucgcugguucugauuuuugccauguuggaagccauauaguugaacgaugguagcgcc	scf39634:303..379:+
scf1051_7480	0.7	70 +/- 4%	-	3	3	0	0	yes	-	gga-miR-2128_MIMAT0011204_Gallus_gallus_miR-2128	-	-	ggcagugaugaguucggc	cgguacgcgucgccga	ggcagugaugaguucggccacgacuccccgagccgguacgcgucgccga	scf1051:645..694:+
scf4894_17478	0.7	70 +/- 4%	-	2	2	0	0	yes	-	ath-miR173-5p_MIMAT0000206_Arabidopsis_thaliana_miR173-5p	-	-	uucgcuugucuaaaccuucuucu	aagaagguuuagacaagcgaaaa	aagaagguuuagacaagcgaaaacgcacgcuuuucgcuugucuaaaccuucuucu	scf4894:15805..15860:-
scf34132_29820	0.7	70 +/- 4%	-	3	3	0	0	yes	-	mmu-miR-3475-3p_MIMAT0015219_Mus_musculus_miR-3475-3p	-	-	ccuggagggagacauggccacc	uggccaccauccaggua	ccuggagggagacauggccaccauccagguaggccccuugcauguuacacagcuggcaguuuccuggagggagacauggccaccauccaggua	scf34132:974..1067:-
scf4870_17396	0.7	70 +/- 4%	-	4	4	0	0	yes	-	sme-miR-750-5p_MIMAT0012124_Schmidtea_mediterranea_miR-750-5p	-	-	ucacuggauauguugcagcagu	ugcucaacauuuucaguagaca	ugcucaacauuuucaguagacauguuccaauucugucacuggauauguugcagcagu	scf4870:8323..8380:-
scf4894_17475	0.7	70 +/- 4%	-	2	2	0	0	yes	-	ath-miR173-5p_MIMAT0000206_Arabidopsis_thaliana_miR173-5p	-	-	uucgcuugucuaaaccuucuucu	aagaagguuuagacaagcgaaaa	aagaagguuuagacaagcgaaaagcgugcguuuucgcuugucuaaaccuucuucu	scf4894:15807..15862:+
scf759_5851	0.7	70 +/- 4%	-	3	3	0	0	yes	-	bta-miR-2410_MIMAT0011968_Bos_taurus_miR-2410	-	-	uugagcugcugacacgugauga	uucacagcgucagcagguucaaua	uucacagcgucagcagguucaauaaauguugccuaauucuauugagcugcugacacgugauga	scf759:52345..52408:+
scf1831_10320	0.7	70 +/- 4%	-	13	13	0	0	yes	-	odi-miR-1476-3p_MIMAT0006028_Oikopleura_dioica_miR-1476-3p	-	-	uacauguagcaauuuauuuaa	aaguagauuuuggauguauu	uacauguagcaauuuauuuaauggaauuaaguagauuuuggauguauu	scf1831:20330..20378:+
scf1398_8789	0.6	70 +/- 4%	-	10177	10177	0	0	no	-	cel-miR-1824-3p_MIMAT0020360_Caenorhabditis_elegans_miR-1824-3p	-	-	cuuggccgcauuguaucuucgg	gcaacuucaaugcagccgccagga	cuuggccgcauuguaucuucggggacacucacuugucacacacuguucuccgcaacuucaaugcagccgccagga	scf1398:9931..10006:-
scf3745_15378	0.6	70 +/- 4%	-	4	4	0	0	yes	-	bta-miR-2421_MIMAT0011988_Bos_taurus_miR-2421	-	-	uauuuuuuggcgagauaacc	uuaucucgccauaaguuuu	uuaucucgccauaaguuuuagauauuuuuuggcgagauaacc	scf3745:8731..8773:-
scf3723_15291	0.6	70 +/- 4%	-	2	2	0	0	yes	-	gga-miR-1643-3p_MIMAT0007519_Gallus_gallus_miR-1643-3p	-	-	aaaaagugaauuagaaugccc	gcaugacuaauucacuuuuuuc	gcaugacuaauucacuuuuuucgaaugagcgaucgaagagagcgaauggugaagaaaaaagugaauuagaaugccc	scf3723:11843..11919:+
scf3983_15772	0.5	70 +/- 4%	-	2	2	0	0	yes	-	bmo-miR-2751_MIMAT0012631_Bombyx_mori_miR-2751	-	-	cucugggcugcuugggacuagcc	cagugccgagcagccagggcg	cagugccgagcagccagggcggcgaaacggacgcccucugggcugcuugggacuagcc	scf3983:6001..6059:-
scf2415_12177	0.5	70 +/- 4%	-	6	6	0	0	yes	-	mmu-miR-6368_MIMAT0025112_Mus_musculus_miR-6368	-	-	uugggaaguaaagaaagaaugcu	cguuuugauacaacuucccuaaa	uugggaaguaaagaaagaaugcugucuuaagcuuuggcagcguuuugauacaacuucccuaaa	scf2415:22969..23032:-
scf562_4913	0.5	70 +/- 4%	-	8	8	0	0	yes	-	cte-miR-1999_MIMAT0009710_Capitella_teleta_miR-1999	-	-	gauguagcucaaauggua	ccauagcugcauagg	ccauagcugcauagguaacgugaguguagaagugauguagcucaaauggua	scf562:58758..58809:+
scf2255_11663	0.5	70 +/- 4%	-	179	179	0	0	no	-	oan-miR-1388-3p_MIMAT0007169_Ornithorhynchus_anatinus_miR-1388-3p	-	-	gucucagguucgaauccug	ggacaguauacucugggacgc	ggacaguauacucugggacgcaguagguaagcgucucagguucgaauccug	scf2255:5604..5655:+
scf38842_30473	0.4	70 +/- 4%	-	3	3	0	0	yes	-	ppc-miR-8364o-3p_MIMAT0033139_Pristionchus_pacificus_miR-8364o-3p	-	-	agagagagugucacuggccag	agccaaugacaaucccucuca	agagagagugucacuggccagacggcgagcgcuagccaaugacaaucccucuca	scf38842:569..623:-
scf4919_17510	0.4	70 +/- 4%	-	3	3	0	0	yes	-	tca-miR-3886-5p_MIMAT0018870_Tribolium_castaneum_miR-3886-5p	-	-	gcacagcggaaauuaacuuuagg	uaaaguuuuuuuuuccguuguuuug	uaaaguuuuuuuuuccguuguuuuguagccaugacagcacagcggaaauuaacuuuagg	scf4919:9881..9940:-
scf10665_23821	0.4	70 +/- 4%	-	737	737	0	0	yes	-	-	-	-	ccuuagguccgcauuuuucaau	ucagaaaugcggacccaaagug	ucagaaaugcggacccaaaguguggguuagccuuagcagcaccuuagguccgcauuuuucaau	scf10665:1305..1368:+
scf4358_16527	0.3	70 +/- 4%	-	2	2	0	0	yes	-	cre-miR1161a_MIMAT0005413_Chlamydomonas_reinhardtii_miR1161a	-	-	cacuggagcccuucuccuggccu	guugggaggacgcugaguggc	guugggaggacgcugaguggccnagacauguggccacuggagcccuucuccuggccu	scf4358:9561..9618:+
scf1365_8560	0.3	70 +/- 4%	-	3	3	0	0	yes	-	mtr-miR2592a-3p_MIMAT0020946_Medicago_truncatula_miR2592a-3p	-	-	uaaaaacauauugaagggcagua	cugcccuucaauauauuuuugua	cugcccuucaauauauuuuuguauuggaggcauugauauaaaaacauauugaagggcagua	scf1365:8184..8245:-
scf8761_22194	0.3	70 +/- 4%	-	130	130	0	0	no	-	gma-miR4389_MIMAT0018302_Glycine_max_miR4389	-	-	gcggucggggguucgaauc	uguuagcucagccuggcacagcgg	uguuagcucagccuggcacagcggcgaacuauguccgcggucggggguucgaauc	scf8761:2836..2891:-
scf237_2996	0.3	70 +/- 4%	-	2	2	0	0	yes	-	osa-miR1855_MIMAT0007777_Oryza_sativa_miR1855	-	-	cgcacuggggcucgcugcgcc	cgcucgugaguaccgcccacugugca	cgcacuggggcucgcugcgccgcauccaccgccacuucaccgcggccaaggcgcucgugaguaccgcccacugugca	scf237:82213..82290:+
scf28235_28888	0.2	70 +/- 4%	-	2	2	0	0	yes	-	prd-miR-7872-3p_MIMAT0030489_Panagrellus_redivivus_miR-7872-3p	-	-	uaaguacgcagaggauguuagcu	uuagcagacaaguguagc	uuagcagacaaguguagcgcgccgcuugacgucaagcgguccgcuaaguacgcagaggauguuagcu	scf28235:311..378:-
scf3149_14017	0.1	70 +/- 4%	-	2	2	0	0	yes	-	gma-miR4383_MIMAT0018290_Glycine_max_miR4383	-	-	uauuggauaaacgaggaccuuca	aaguuccccguuuauccauuaau	uauuggauaaacgaggaccuucaaucuauuuaaguuccccguuuauccauuaau	scf3149:13957..14011:-
scf1214_8055	0.1	70 +/- 4%	-	3	3	0	0	yes	-	oan-miR-1340-5p_MIMAT0006868_Ornithorhynchus_anatinus_miR-1340-5p	-	-	uuuccaauaggacccuuuuuug	aaaaaugguucuauugaagccu	uuuccaauaggacccuuuuuugucugauaaaagccgacaaaaaaugguucuauugaagccu	scf1214:40210..40271:-
scf11972_24514	0.1	70 +/- 4%	-	2	2	0	0	yes	-	gma-miR1516d_MIMAT0024927_Glycine_max_miR1516d	-	-	cuacuuguaugaaaaaaaggaca	gcccuuuucauacaaguacua	gcccuuuucauacaaguacuauauuucuuguaaugcguggaauacgcacgcgggacaauaaauaccuacuuguaugaaaaaaaggaca	scf11972:2361..2449:-
scf15398_25957	0.1	70 +/- 4%	-	177	177	0	0	yes	-	-	-	-	ggucgcgaguucgagucuu	gguuugaauuuuuugauagu	ggucgcgaguucgagucuuccaguuacuugacccacuuuuagcuuggucuacgggccaagucgcugguuugaauuuuuugauagu	scf15398:16..101:-
scf11787_24434	0	70 +/- 4%	-	550	550	0	0	no	-	osa-miR2095-3p_MIMAT0010055_Oryza_sativa_miR2095-3p	-	-	cuuccauuuccuagaaguccuu	gucuucuaggaucuacagac	gucuucuaggaucuacagaccaucaauggaaccccaccagugaagacugauugguauuuuuccucuuccauuuccuagaaguccuu	scf11787:7304..7390:-
scf6359_19793	0	70 +/- 4%	-	2	2	0	0	yes	-	bhv1-miR-B4_MIMAT0013965_Bovine_herpesvirus_miR-B4	-	-	agcgugaugacgcggcgccug	gugcaccaccucaugacgcugc	gugcaccaccucaugacgcugcugcagugagugacacacggagcgagcgugaugacgcggcgccug	scf6359:8986..9052:+
scf3415_14765	0	70 +/- 4%	-	2	2	0	0	yes	-	oan-miR-7404-5p_MIMAT0028950_Ornithorhynchus_anatinus_miR-7404-5p	-	-	acgucccguuccaaaguuau	ggaauuggaacgggacgugc	ggaauuggaacgggacgugcaaggggcacgucccguuccaaaguuau	scf3415:18172..18219:+
mature miRBase miRNAs detected by miRDeep2
tag id	miRDeep2 score	estimated probability that the miRNA is a true positive	rfam alert	total read count	mature read count	loop read count	star read count	significant randfold p-value	mature miRBase miRNA	example miRBase miRNA with the same seed	UCSC browser	NCBI blastn	consensus mature sequence	consensus star sequence	consensus precursor sequence	precursor coordinate
scf762_5869	1190491.3	94 +/- 3%	-	2335089	2329863	0	5226	yes	bmo-miR-10-5p	cel-miR-57-5p_MIMAT0000029_Caenorhabditis_elegans_miR-57-5p	-	-	uacccuguagauccgaauuugu	caaauucgguucuagagagguuu	uacccuguagauccgaauuuguuugaagugaggcgacaaauucgguucuagagagguuu	scf762:23728..23787:-
scf50332_31926	1190491.2	94 +/- 3%	-	2335089	2329863	0	5226	yes	bmo-miR-10-5p	cel-miR-57-5p_MIMAT0000029_Caenorhabditis_elegans_miR-57-5p	-	-	uacccuguagauccgaauuugu	caaauucgguucuagagagguuu	uacccuguagauccgaauuuguuugaagugaggcgacaaauucgguucuagagagguuu	scf50332:11..70:+
scf26097_28529	1187822.6	94 +/- 3%	-	2329868	2329863	0	5	yes	bmo-miR-10-5p	cel-miR-57-5p_MIMAT0000029_Caenorhabditis_elegans_miR-57-5p	-	-	uacccuguagauccgaauuugu	caaauucgguucuagaga	uacccuguagauccgaauuuguuugaagugaggcgacaaauucgguucuagaga	scf26097:1855..1909:-
scf762_5871	1187822.6	94 +/- 3%	-	2329868	2329863	0	5	yes	bmo-miR-10-5p	cel-miR-57-5p_MIMAT0000029_Caenorhabditis_elegans_miR-57-5p	-	-	uacccuguagauccgaauuugu	caaauucgguucuagaga	uacccuguagauccgaauuuguuugaagugaggcgacaaauucgguucuagaga	scf762:24692..24746:-
scf1476_9186	239394.2	94 +/- 3%	-	469553	469505	0	48	yes	bmo-miR-263a-5p	mmu-miR-183-5p_MIMAT0000212_Mus_musculus_miR-183-5p	-	-	aauggcacuggaagaauucacgg	cguggucucuuaguggcauca	aauggcacuggaagaauucacggguuuuguuucauacucccguggucucuuaguggcauca	scf1476:12599..12660:+
scf3682_15234	199325.3	94 +/- 3%	-	390960	383995	0	6965	yes	bmo-miR-8-5p	dme-miR-8-3p_MIMAT0000113_Drosophila_melanogaster_miR-8-3p	-	-	uaauacugucagguaaagauguc	caucuuaccgggcagcauuaga	caucuuaccgggcagcauuagagucguauaguuauuuucuaauacugucagguaaagauguc	scf3682:20066..20128:-
scf403_4152	167042.6	94 +/- 3%	-	327638	320983	0	6655	yes	bmo-miR-281-5p	cel-miR-46-5p_MIMAT0015096_Caenorhabditis_elegans_miR-46-5p	-	-	aagagagcuauccgucgacagu	cugucauggaguugcucucuu	aagagagcuauccgucgacaguauugacgauaaacacugucauggaguugcucucuu	scf403:76123..76180:+
scf490_4589	154225.8	94 +/- 3%	-	302501	302434	0	67	yes	bmo-bantam-5p	cel-miR-80-3p_MIMAT0000053_Caenorhabditis_elegans_miR-80-3p	-	-	ugagaucauugugaaagcugau	cugguuuucauaaugauuugac	cugguuuucauaaugauuugacagauugguuacuauucugagaucauugugaaagcugau	scf490:61078..61138:+
scf1316_8406	94327	94 +/- 3%	-	185009	184994	0	15	yes	bmo-miR-31-5p	cel-miR-72-5p_MIMAT0000044_Caenorhabditis_elegans_miR-72-5p	-	-	aggcaagaagucggcauagcugu	ggcugugucacuucgagccagc	aggcaagaagucggcauagcuguuugaaguuauauacggcugugucacuucgagccagc	scf1316:12918..12977:+
scf38779_30463	47497.7	94 +/- 3%	-	93157	93072	0	85	yes	bmo-miR-184-3p	mmu-miR-184-3p_MIMAT0000213_Mus_musculus_miR-184-3p	-	-	uggacggagaacugauaagggc	ccuugucaugucucuugccccgu	ccuugucaugucucuugccccguguguugauacuacuggacggagaacugauaagggc	scf38779:505..563:+
scf950_6623	46103.8	94 +/- 3%	-	90423	90338	0	85	yes	bmo-miR-184-3p	mmu-miR-184-3p_MIMAT0000213_Mus_musculus_miR-184-3p	-	-	uggacggagaacugauaagggc	ccuugucaugucucuugccccgu	ccuugucaugucucuugccccguguguugauacuacuggacggagaacugauaagggc	scf950:35500..35558:+
scf383_4009	27779.1	94 +/- 3%	-	54479	53196	29	1254	yes	bmo-miR-274-5p	mmu-miR-153-5p_MIMAT0016992_Mus_musculus_miR-153-5p	-	-	uuugugaccgucacuaacgggca	cucguuuugacgaucgcaaaaug	uuugugaccgucacuaacgggcagugaaaugagaauuugcucguuuugacgaucgcaaaaug	scf383:39128..39190:-
scf4010_15791	25795.7	94 +/- 3%	-	50589	50378	0	211	yes	bmo-miR-9a-5p	dme-miR-9a-5p_MIMAT0000114_Drosophila_melanogaster_miR-9a-5p	-	-	ucuuugguuaucuagcuguauga	auaaagcuagguuaccggaguu	ucuuugguuaucuagcuguaugaguauuguagacaucauaaagcuagguuaccggaguu	scf4010:12492..12551:-
scf800_6041	22451	94 +/- 3%	-	44028	42281	7	1740	yes	bmo-miR-750-5p	sme-miR-750-3p_MIMAT0004017_Schmidtea_mediterranea_miR-750-3p	-	-	ccagaucuaucuuuccagcuca	aguuggacaggggaucuugaca	aguuggacaggggaucuugacaguuuaauguugaaugcugccagaucuaucuuuccagcuca	scf800:9147..9209:+
scf3239_14373	15605	94 +/- 3%	-	30600	29565	0	1035	yes	bmo-miR-14-3p	dme-miR-14-3p_MIMAT0000120_Drosophila_melanogaster_miR-14-3p	-	-	ucagucuuuuucucucuccuau	cggggggagauuuagacuuggcu	cggggggagauuuagacuuggcuuguucuaaucagucagucuuuuucucucuccuau	scf3239:7952..8009:+
scf5412_18286	12736	94 +/- 3%	-	24974	24973	0	1	yes	bmo-miR-2755-3p	cel-miR-57-5p_MIMAT0000029_Caenorhabditis_elegans_miR-57-5p	-	-	cacccugucagaccauacuugu	caagguggccuagcagcguguu	caagguggccuagcagcguguuuucuuuaagguuugcacccugucagaccauacuugu	scf5412:13236..13294:-
scf778_5939	12621	94 +/- 3%	-	24747	24622	0	125	yes	bmo-miR-1a-5p	cel-miR-1-3p_MIMAT0000003_Caenorhabditis_elegans_miR-1-3p	-	-	uggaauguaaagaaguauggag	ccgugcuuccuuacuucccaua	ccgugcuuccuuacuucccauagugcuuauaaucguauggaauguaaagaaguauggag	scf778:9005..9064:+
scf36269_30173	9849.7	94 +/- 3%	-	19311	19301	0	10	yes	bmo-miR-317-5p	dme-miR-317-3p_MIMAT0000409_Drosophila_melanogaster_miR-317-3p	-	-	ugaacacagcuggugguaucucagu	cgggugccacgcugugcucucu	cgggugccacgcugugcucucucgggauuugugcgagugaacacagcuggugguaucucagu	scf36269:1232..1294:+
scf864_6287	9849.7	94 +/- 3%	-	19311	19301	0	10	yes	bmo-miR-317-5p	dme-miR-317-3p_MIMAT0000409_Drosophila_melanogaster_miR-317-3p	-	-	ugaacacagcuggugguaucucagu	cgggugccacgcugugcucucu	cgggugccacgcugugcucucucgggauuugugcgagugaacacagcuggugguaucucagu	scf864:7125..7187:+
scf3455_14824	8097.5	94 +/- 3%	-	15874	15868	0	6	yes	bmo-miR-279d-3p	cel-miR-44-3p_MIMAT0000015_Caenorhabditis_elegans_miR-44-3p	-	-	ugacuagauuuucacuuauccu	auaggugaauuucuaguucaag	auaggugaauuucuaguucaaguguaugacguaucuugacuagauuuucacuuauccu	scf3455:7829..7887:-
scf5044_17748	3937.4	94 +/- 3%	-	7714	7712	0	2	yes	bmo-miR-970-5p	dme-miR-970-3p_MIMAT0005486_Drosophila_melanogaster_miR-970-3p	-	-	ucauaagacacacgcggcucu	agccuugcgugugcucuuauuggua	agccuugcgugugcucuuauugguaguguggcugauaaucuaucauaagacacacgcggcucu	scf5044:27..90:-
scf1728_10084	2875.3	94 +/- 3%	-	5631	5613	0	18	yes	bmo-miR-279a	cel-miR-44-3p_MIMAT0000015_Caenorhabditis_elegans_miR-44-3p	-	-	ugacuagauccacacucaucca	gaugaguggagguuuagugcaug	gaugaguggagguuuagugcauguuuuuguacaucaugacuagauccacacucaucca	scf1728:9274..9332:-
scf1190_8003	2588.6	94 +/- 3%	-	5069	3734	0	1335	yes	bmo-miR-278-3p	dme-miR-278-3p_MIMAT0000339_Drosophila_melanogaster_miR-278-3p	-	-	ucggugggaucuucguccguu	ccggacgaacuucccaguucggcc	ccggacgaacuucccaguucggccgacauacacgggucggugggaucuucguccguu	scf1190:45218..45275:+
scf2732_12946	1953.8	94 +/- 3%	-	3824	3712	0	112	yes	bmo-miR-965-3p	gga-miR-30c-2-3p_MIMAT0026515_Gallus_gallus_miR-30c-2-3p	-	-	cgggagaagcuguaucgcuauaug	uaagcguauagcuuuuccccu	cgggagaagcuguaucgcuauauguuaacuucauauucauaagcguauagcuuuuccccu	scf2732:13274..13334:+
scf53424_32293	1464.8	94 +/- 3%	-	2865	2151	0	714	yes	bmo-miR-927-5p	dme-miR-927-5p_MIMAT0005501_Drosophila_melanogaster_miR-927-5p	-	-	uuuagaauuccuacgcuuuacc	caaagcguuuggauucuaaaa	uuuagaauuccuacgcuuuaccguugcccaguugaaggcaaagcguuuggauucuaaaa	scf53424:939..998:-
scf940_6586	1259.7	94 +/- 3%	-	2461	2384	0	77	yes	bmo-miR-275-3p	dme-miR-275-3p_MIMAT0000333_Drosophila_melanogaster_miR-275-3p	-	-	ucagguaccugaaguagcgcgc	cgcgcuacuccggcgccggggcu	cgcgcuacuccggcgccggggcuguccucacagagucagguaccugaaguagcgcgc	scf940:46969..47026:-
scf3654_15207	917.4	94 +/- 3%	-	1799	1793	0	6	no	bmo-miR-92b	hsa-miR-25-3p_MIMAT0000081_Homo_sapiens_miR-25-3p	-	-	aauugcaccaaucccggccugc	uaggacgcgguucgguguaaauguu	uaggacgcgguucgguguaaauguugugucuuauaucucaaauugcaccaaucccggccugc	scf3654:20141..20203:+
scf7225_20705	722.2	94 +/- 3%	-	1408	1055	0	353	yes	bmo-miR-190-5p	cel-miR-50-5p_MIMAT0000021_Caenorhabditis_elegans_miR-50-5p	-	-	agauauguuugauauucuugguug	cccaggaaucaaacauauuacaca	agauauguuugauauucuugguuguuuuaauaucacccaggaaucaaacauauuacaca	scf7225:6213..6272:-
scf383_3985	521	94 +/- 3%	-	1015	1013	0	2	yes	bmo-miR-252-5p	dme-miR-252-5p_MIMAT0005516_Drosophila_melanogaster_miR-252-5p	-	-	cuaaguacuagugccgcaggag	ccugcugcuuaagugcuuauca	cuaaguacuagugccgcaggaguguuuugccuaucuccugcugcuuaagugcuuauca	scf383:19097..19155:-
scf864_6292	380.8	94 +/- 3%	-	738	698	0	40	yes	bmo-miR-34-5p	cel-miR-34-5p_MIMAT0000005_Caenorhabditis_elegans_miR-34-5p	-	-	uggcagugugguuagcugguugu	agccacuaacgacacugcuccu	uggcagugugguuagcugguuguuugguagagacaacagccacuaacgacacugcuccu	scf864:33866..33925:+
scf23044_28083	352.6	94 +/- 3%	-	684	625	0	59	yes	bmo-miR-87	cel-miR-87-3p_MIMAT0000060_Caenorhabditis_elegans_miR-87-3p	-	-	gugagcaaacuuucaggugugu	gggccugaauuguugcucuuaccu	gggccugaauuguugcucuuaccuguauuuggacuaggugagcaaacuuucaggugugu	scf23044:1662..1721:+
scf778_5943	346.8	94 +/- 3%	-	673	671	0	2	yes	bmo-miR-133	dme-miR-133-3p_MIMAT0000340_Drosophila_melanogaster_miR-133-3p	-	-	uugguccccuucaaccagcugu	agcugguugacuucgggucaaau	agcugguugacuucgggucaaauugucuuuucaauaucauuugguccccuucaaccagcugu	scf778:26470..26532:+
scf3654_15205	259	94 +/- 3%	-	498	487	0	11	yes	bmo-miR-92a	hsa-miR-25-3p_MIMAT0000081_Homo_sapiens_miR-25-3p	-	-	uauugcaccagucccggccuau	ggguugugacuggcgcuauauu	ggguugugacuggcgcuauauucgguugagugcgauauugcaccagucccggccuau	scf3654:19978..20035:+
scf3809_15493	245	94 +/- 3%	-	479	478	0	1	yes	bmo-miR-2768-5p	-	-	-	uugguuaagauauugcaucguc	ucggugaaauauuuugaccaauu	ucggugaaauauuuugaccaauuuuaaauugugacguuucgcggcucacgcggcagugaauugguuaagauauugcaucguc	scf3809:8772..8854:+
scf4541_16940	237.9	94 +/- 3%	-	459	354	0	105	yes	bmo-miR-993a-5p	hsa-miR-99a-3p_MIMAT0004511_Homo_sapiens_miR-99a-3p	-	-	gaagcucgucucuacagguaucu	uacccuguagauccgggcuuuu	uacccuguagauccgggcuuuuguaguuaagacaaaaucagaagcucgucucuacagguaucu	scf4541:13290..13353:-
scf15172_25891	185.9	94 +/- 3%	-	357	214	0	143	yes	bmo-miR-263b-5p	hsa-miR-96-5p_MIMAT0000095_Homo_sapiens_miR-96-5p	-	-	cuuggcacugggagaauucacag	cgugaauuuccugaugccuca	cuuggcacugggagaauucacaggaguuguguaaauacccgugaauuuccugaugccuca	scf15172:5769..5829:-
scf3377_14725	31.1	94 +/- 3%	-	53	35	0	18	yes	bmo-miR-929-5p	dme-miR-929-5p_MIMAT0020892_Drosophila_melanogaster_miR-929-5p	-	-	aaauugacucuaguagggagu	cucccuaaucgagucagguuga	aaauugacucuaguagggaguccguuuauaccgcgacucccuaaucgagucagguuga	scf3377:1260..1318:-
scf25486_28415	30.6	94 +/- 3%	-	53	35	0	18	yes	bmo-miR-929-5p	dme-miR-929-5p_MIMAT0020892_Drosophila_melanogaster_miR-929-5p	-	-	aaauugacucuaguagggagu	cucccuaaucgagucagguuga	aaauugacucuaguagggaguccguuuauaccgcgacucccuaaucgagucagguuga	scf25486:468..526:-
scf9388_22846	26.5	94 +/- 3%	-	47	46	0	1	yes	bmo-miR-137	mmu-miR-137-3p_MIMAT0000149_Mus_musculus_miR-137-3p	-	-	uuauugcuugagaauacacguag	acgcguauucuuggggaauuaaca	acgcguauucuuggggaauuaacacacauugugagauguuauugcuugagaauacacguag	scf9388:3021..3082:-
scf10308_23603	16.4	94 +/- 3%	-	25	24	0	1	yes	bmo-miR-33-5p	hsa-miR-33a-5p_MIMAT0000091_Homo_sapiens_miR-33a-5p	-	-	gugcauuguaguugcauugca	caauaucacuacaaggcaaauc	gugcauuguaguugcauugcacuuguuuccauuugugcaauaucacuacaaggcaaauc	scf10308:6088..6147:-
scf712_5682	15.1	94 +/- 3%	-	21	19	0	2	yes	bmo-miR-iab-8	dme-miR-iab-8-5p_MIMAT0005463_Drosophila_melanogaster_miR-iab-8-5p	-	-	uuacguauacugaagguauaccgga	aggauacauucaguauacguaca	uuacguauacugaagguauaccggaaagaaugaggcacucaggauacauucaguauacguaca	scf712:16245..16308:+
scf2727_12928	14.3	94 +/- 3%	-	20	16	0	4	yes	bmo-miR-3286-3p	hsa-miR-210-3p_MIMAT0000267_Homo_sapiens_miR-210-3p	-	-	uugugcguguuccaauaguuau	aacuauuggucacugcacag	aacuauuggucacugcacaggacuaguaacuuauuauacucuugugcguguuccaauaguuau	scf2727:26036..26099:-
scf5698_18786	5.8	94 +/- 3%	-	1414	1414	0	0	yes	bmo-miR-998	cel-miR-49-3p_MIMAT0000020_Caenorhabditis_elegans_miR-49-3p	-	-	uagcaccaugggauucagcuc	gcugggccccaugcggcucca	gcugggccccaugcggcuccagugccucguguagcaccaugggauucagcuc	scf5698:12107..12159:-
scf4446_16815	5.6	94 +/- 3%	-	2772	2772	0	0	yes	bmo-miR-308-3p	cel-miR-2-3p_MIMAT0000004_Caenorhabditis_elegans_miR-2-3p	-	-	aaucacaggauaauacug	guauuauaccugugaaugu	guauuauaccugugaauguguuucuauuacaaucacaggauaauacug	scf4446:698..746:+
scf5519_18419	5.5	94 +/- 3%	-	4164	4008	8	148	yes	bmo-let-7-5p	cel-let-7-5p_MIMAT0000001_Caenorhabditis_elegans_let-7-5p	-	-	ugagguaguagguuguauag	cuguauagccugcuaacuuucc	ugagguaguagguuguauaguacuguauuacaacauuuuggagagacuguauagccugcuaacuuucc	scf5519:6038..6106:-
scf3119_13962	5.5	94 +/- 3%	-	411	397	12	2	yes	bmo-miR-307-5p	cel-miR-67-3p_MIMAT0000039_Caenorhabditis_elegans_miR-67-3p	-	-	ucacaaccuccuugagugagc	acucacucaaccugggugugaugu	acucacucaaccugggugugaugugugcacuaguugcucggcccaucacaaccuccuugagugagc	scf3119:20290..20356:-
scf5275_18097	5.3	94 +/- 3%	-	54	54	0	0	yes	bmo-miR-2796-5p	hsa-miR-1295a_MIMAT0005885_Homo_sapiens_miR-1295a	-	-	guaggccggcggaaacuacuugc	agggguuucuuucggccuucag	agggguuucuuucggccuucagcuguguguagacuguaggccggcggaaacuacuugc	scf5275:17264..17322:+
scf2026_11137	5.1	94 +/- 3%	-	4327	4311	0	16	yes	bmo-miR-283-5p	dme-miR-283-5p_MIMAT0000347_Drosophila_melanogaster_miR-283-5p	-	-	aaauaucagcugguaauucug	caggcuaccaguugguauacag	aaauaucagcugguaauucugggcuauaagucgugcccaggcuaccaguugguauacag	scf2026:31551..31610:-
scf712_5683	4.9	93 +/- 3%	-	154	152	0	2	yes	bmo-miR-iab-4-5p	dme-miR-iab-4-5p_MIMAT0000412_Drosophila_melanogaster_miR-iab-4-5p	-	-	acguauacugaauguauccuga	uauaccuucaguauacguaaca	acguauacugaauguauccugagugccucauucuuuccgguauaccuucaguauacguaaca	scf712:16243..16305:-
scf800_6043	4.7	93 +/- 3%	-	3592	1477	0	2115	yes	bmo-miR-1175-5p	dme-miR-958-3p_MIMAT0005471_Drosophila_melanogaster_miR-958-3p	-	-	ugagauucaacuccuccaacuu	aaguggaggugugaucucuuca	aaguggaggugugaucucuucacuuuuuaugcuuaaagugagauucaacuccuccaacuu	scf800:9298..9358:+
scf17497_26765	4.6	93 +/- 3%	-	3520	3520	0	0	yes	bmo-miR-316-5p	dme-miR-316-5p_MIMAT0000408_Drosophila_melanogaster_miR-316-5p	-	-	ugucuuuuuccgcuuugcug	gcaaagngaaaaggucucc	ugucuuuuuccgcuuugcugcugauaauuguugacaugucaacagcaaagngaaaaggucucc	scf17497:1825..1888:-
scf39_1015	4.1	93 +/- 3%	-	9	7	0	2	yes	bmo-miR-932	ame-miR-932_MIMAT0004444_Apis_mellifera_miR-932	-	-	ucaauuccguagugcauugcagu	ugcaagcagugcggaagugagg	ucaauuccguagugcauugcagugcguggugcucccugcaagcagugcggaagugagg	scf39:112960..113018:-
scf2727_12930	3.8	85 +/- 4%	-	9	9	0	0	yes	bmo-miR-210	dme-miR-210-3p_MIMAT0000355_Drosophila_melanogaster_miR-210-3p	-	-	cuugugcgugugacagcggcu	cugcuggccacugcacaagau	cugcuggccacugcacaagauuaguacugcuuauacucuugugcgugugacagcggcu	scf2727:27465..27523:-
scf2167_11445	2.4	79 +/- 4%	-	7	7	0	0	yes	bmo-miR-285	cel-miR-49-3p_MIMAT0000020_Caenorhabditis_elegans_miR-49-3p	-	-	uagcaccauucgaauucagugc	acuguauucgaguguguggguaga	acuguauucgaguguguggguagagugauucaauucucuagcaccauucgaauucagugc	scf2167:4041..4101:+
scf6585_20002	0.9	70 +/- 4%	-	22	22	0	0	no	bmo-miR-124	mmu-miR-124-3p_MIMAT0000134_Mus_musculus_miR-124-3p	-	-	uaaggcacgcggugaaugcca	gcguucacugccggcgccuuuaug	gcguucacugccggcgccuuuauguaguucuaaguaucauaaggcacgcggugaaugcca	scf6585:14062..14122:-
scf4278_16410	0.6	70 +/- 4%	-	35	35	0	0	yes	bmo-miR-3338-5p	-	-	-	cauguacuuacuuuguuuguucu	agcaaacacaguagugugcaaugcu	agcaaacacaguagugugcaaugcuaaguugggacaugcauguacuuacuuuguuuguucu	scf4278:24251..24312:-
scf6585_20004	0	70 +/- 4%	-	22	22	0	0	no	bmo-miR-124	mmu-miR-124-3p_MIMAT0000134_Mus_musculus_miR-124-3p	-	-	uaaggcacgcggugaaugcca	gcguucacugccggcgccuuuaug	gcguucacugccggcgccuuuauguaguucuaaguaucauaaggcacgcggugaaugcca	scf6585:17433..17493:-
scf39_1016	-1.7	34 +/- 5%	-	7	7	0	0	no	bmo-miR-932	ame-miR-932_MIMAT0004444_Apis_mellifera_miR-932	-	-	ucaauuccguagugcauugcagu	aaagauucauugcgcgaguggagc	aaagauucauugcgcgaguggagccggcgggcauggcgucgaggccucaauuccguagugcauugcagu	scf39:112995..113064:-
scf2727_12929	-1.8	34 +/- 5%	-	9	9	0	0	no	bmo-miR-210	dme-miR-210-3p_MIMAT0000355_Drosophila_melanogaster_miR-210-3p	-	-	cuugugcgugugacagcggcu	ccgugagaacaccgcaagaa	cuugugcgugugacagcggcuauugcgggcgguucauugucgccgugagaacaccgcaagaa	scf2727:27424..27486:-
scf32250_29575	-1.9	34 +/- 5%	-	9	9	0	0	no	bmo-miR-210	dme-miR-210-3p_MIMAT0000355_Drosophila_melanogaster_miR-210-3p	-	-	cuugugcgugugacagcggcu	ccgugagaacaccgcaagaa	cuugugcgugugacagcggcuauugcgggcgguucauugucgccgugagaacaccgcaagaa	scf32250:1492..1554:-
scf2026_11132	-2.7	22 +/- 5%	-	4402	4402	0	0	no	bmo-miR-12	dme-miR-12-5p_MIMAT0000117_Drosophila_melanogaster_miR-12-5p	-	-	ugaguauuacuucagguacu	uagaagaaguauaaacuaga	uagaagaaguauaaacuagaagauucgccgaguaagccgcauugcuucugaguauuacuucagguacu	scf2026:30587..30655:-
scf778_5944	-9.5	6 +/- 3%	-	671	671	0	0	no	bmo-miR-133	dme-miR-133-3p_MIMAT0000340_Drosophila_melanogaster_miR-133-3p	-	-	uugguccccuucaaccagcugu	aucugcuuugcuuucuugaccaauu	uugguccccuucaaccagcuguaguugacaucugcuuugcuuucuugaccaauu	scf778:26510..26564:+
scf17497_26766	-9.5	6 +/- 3%	-	3520	3520	0	0	no	bmo-miR-316-5p	dme-miR-316-5p_MIMAT0000408_Drosophila_melanogaster_miR-316-5p	-	-	ugucuuuuuccgcuuugcug	gcagaagaauaccacaga	gcagaagaauaccacagaagaaagaagcgaaaguucuccauaaaauugucuuuuuccgcuuugcug	scf17497:1868..1934:-
scf6585_20003	-13	0.06 +/- 0.03	-	22	22	0	0	no	bmo-miR-124	mmu-miR-124-3p_MIMAT0000134_Mus_musculus_miR-124-3p	-	-	uaaggcacgcggugaaugcca	gacucaugcuacggucuaaaa	uaaggcacgcggugaaugccaagagcggacucaugcuacggucuaaaa	scf6585:17386..17434:-
scf4010_15792	-18.3	0.06 +/- 0.03	-	50378	50378	0	0	no	bmo-miR-9a-5p	dme-miR-9a-5p_MIMAT0000114_Drosophila_melanogaster_miR-9a-5p	-	-	ucuuugguuaucuagcuguauga	aagaacagaagaauagcgguagauu	aagaacagaagaauagcgguagauugguuaauuaucuuugguuaucuagcuguauga	scf4010:12528..12585:-
#miRBase miRNAs not detected by miRDeep2
miRBase precursor id	total read count	5p read counts	3p read counts	remaining reads	UCSC browser	NCBI blastn	miRBase 5p sequence(s)	miRBase 3p sequence(s)	miRBase precursor sequence
294358	66	294290	2	-	-	cugguuuucauaaugauuugaca	ugagaucauugugaaagcuaauu	uaaaaggaacuacgaaacugguuuucauaaugauuugacagauuguuuuguauucugagaucauugugaaagcuaauuuuguuccuggua
47865	45091	1396	1378	-	-	ucuuugguauccuagcug	uaaaguuaugguaccgaaguua	cagcgcgccgagggucgcgggccgucucuuugguauccuagcuguaggcgugcgcggcccuaaaguuaugguaccgaaguuacggcucgugacguaucagucgacguc
42825	0	42825	0	-	-	uagcacucgacaugugaccugu	caucacagucagaguucuagcu	guuuuguggcuagcacucgacaugugaccuguguucgguaaucacaucacagucagaguucuagcuacacggcgcg
39083	39076	0	7	-	-	aacccguagauccgaacuugug	-	cauuaagccucuuuaacuggaacccguagauccgaacuugugcgcuauugucguuggggacuccguccaaucgcgcguaacgauagcgacuauucaauggcaacaauaucgauucuaaaaguugccggcaaucaaaaccaaa
28992	58	28933	1	-	-	agcgagguauagaguuccuacg	uaggaacuucauaccgugcucu	cugguaauuaccacuagcgagguauagaguuccuacguaugcuaacacuguaggaacuucauaccgugcucuuggguuugccaa
26080	0	26079	1	-	-	ccgcccuucgucuugacuggcg	ucagucuugucgaauggug	cauuacucguccgcccuucgucuugacuggcgcugucgcuugcaucagucuugucgaauggugggugaguuuc
15819	0	15819	0	-	-	ucgacaaggugguugugacaug	uaucacagccagcuuuguugagu	cgcuagaacucgacaaggugguugugacaugggggcucaggaucauaucacagccagcuuuguugaguucucggcu
14440	0	14440	0	-	-	auggguauaggucuaguau	ugacuagaucuacacucauuga	uuuguaguuaauggguauaggucuaguaucaccgggcugauucugugacuagaucuacacucauugagugcuuaugg
12148	17	12130	1	-	-	ucgugccaggagugcguuugc	uaaaugcacuaucugguacgaca	uugauuacgccucgggguucgugccaggagugcguuugcaaagaggccgacauguuugcguuauugcaauguuaacacuguaaaugcacuaucugguacgacaucccggggcguguagcaac
9318	80	9232	6	-	-	ugaaagacauggguaguga	uucucacuaccuugucuuucau	gcaagaugcucucuaccucuugaaagacauggguagugagaugucccguacaucuaaaauucucacuaccuugucuuucaugcggauugggcaaauaucuucacucggcuucggaagau
8804	8801	1	2	-	-	ucagguacuaggugacucuga	cagagccgccucgugccucag	ccgcgggagacggaggcgggcggccgccucagguacuaggugacucugaguggugccggucucagagccgccucgugccucagcgcgggcuccgccgacacguccgcc
8015	4	8011	0	-	-	gggcgaguuugcuucugguuca	ugacuagauccauacucgucug	ugauauuugugggcgaguuugcuucugguucauguuuuauauugaucaugacuagauccauacucgucugcagccaucaa
3471	3361	110	0	-	-	accuagccucuccuuggcuuugucugu	acauagccugauagagguuacg	cgggacuuugaccuagccucuccuuggcuuugucuguuucguuaguagcucagacauagccugauagagguuacguuuugucccu
2964	2760	204	0	-	-	auuguacuucaucaggugcucug	ggcgcuuguuggaguacacuu	cgaccgccgcacgcccauuguacuucaucaggugcucuggugaucauaguuccaggcgcuuguuggaguacacuuaccgugucggcgguua
3894	2366	1528	0	-	-	cggcucaucguguggcaguuugcu	cagcugccuagcgaagggcaacg	uaguugguugcggcucaucguguggcaguuugcuagguuagaaugccagcugccuagcgaagggcaacgaacaacugag
31774	262	1748	29764	-	-	cugccugagcguucgaguuccau	gguucggaacgcgaagagcac	ucugccugagcguucgaguuccauggaauccuauagaagggagauaugguucggaacgcgaagagcac
1374	0	1374	0	-	-	cucacaaagugguugucguaug	uaucacagccagcuuugaugagc	aauguuucgucgcucacaaagugguugucguaugcguuuuuacuuuggccauaucacagccagcuuugaugagcgaugaa
653	0	653	0	-	-	ucguaaaaauggcugugucgug	uaucacagccauuuuugacgagu	guccauggcccacucguaaaaauggcugugucguguagcaacccucauaucacagccauuuuugacgaguugggcugugu
780	130	650	0	-	-	cuuuggcgauuuagcuccguga	uucauaaagcuagauuaccaaagcau	cgccgccgggcgcgcugcgacgcuuuggcgauuuagcuccgugacaucauuccguucauaaagcuagauuaccaaagcaucgcgucgcgccgucucaacg
4840	584	308	3948	-	-	agcccagcacugaaucccguuguu	auaacgggagaugugguguucgg	aguagcggcgagcgaacaggaauauagcccagcacugaaucccguuguuuuaaucgauaacgggagaugugguguucgggagguuccgcuuucucgucgcgacg
416	1	415	0	-	-	ugcaaaguagugaacauaauuuau	uauuaugcucauuucuuuggau	ggcaauguacugcaaaguagugaacauaauuuaucgugagauuuauuauuagauauuaugcucauuucuuuggauauguuguacg
359	343	16	0	-	-	uggaagacuagugauuuuguugu	aagaaaucacuaaucugccua	cgcuucguguuguauggaagacuagugauuuuguuguuuuuguugacuaacaagaaaucacuaaucugccuacaaagcgacagca
163076	224	3	162849	-	-	gcucugaggaccggggcguguc	gaugcggccggugccgggucu	ggauccguaacuucggaauaaggauuggcucugaggaccggggcgugucggguuuggacgggaagcggaugcggccggugccgggucuggucgauguucgugcguuauguucg
188	3	185	0	-	-	ccugucaaagcggcggugaaa	uaucacagccacuuugaugug	gauaaucucgauccugucaaagcggcggugaaaugucuccucccuuucauaucacagccacuuugauguggucgguuua
130	130	0	0	-	-	caaguuuggugauacgcgggcgc	-	cguccccacacaaguuuggugauacgcgggcgcaguuuuaguggcccgacaucgcucgcucuuucuucguuacgu
52954	0	127	52827	-	-	cgcgucuguugucgcagccgugc	aacgucugcgaugauacaguu	agugcggacgcgagugcgacgcgucuguugucgcagccgugcagucucggacuagugcguguuuguuugaacgucugcgaugauacaguuucgggcacucgcaggacccguc
82	82	0	0	-	-	uacccuguagauccgggcuuucg	aaagcucgucucuacagguauau	ggcacauucgugaucuacccuguagauccgggcuuucguaaaaaacaaaucgaaagcucgucucuacagguauaucacggcuggcccacgccaccuuuucuacaauuagucaagaacug
71	70	0	1	-	-	auauccggcucgaaggacca	-	uugcugguuuauauccggcucgaaggaccauauguugcguugugguaauugagcguggacuguauuuguuauu
58	6	52	0	-	-	acccgagcggucugagcaaacu	uuuguucgccccggcucgugucg	cagcaaggcgacccgagcggucugagcaaacugugacaauaucuaguuuguucgccccggcucgugucgccaagcguca
49	49	0	0	-	-	auauuguccugucacagcagu	-	ggcgcgucgcggccauauuguccugucacagcaguacuuggaagcuacugcugcgucuggacaagccggccgcggcgccgcc
15	15	0	0	-	-	ugguaacuccaccaccguuggc	-	uaucugggccugguaacuccaccaccguuggcguuaucaauccgccaacgggguaagaguucccuuuccuagacg
102	12	0	90	-	-	ugggguuucaaagcgguaugug	-	gccguagaacugggguuucaaagcgguaugugccuucgauuaugcaaugcccuuggaaaucccaaacgugcuggcg
16	8	0	8	-	-	uugcaagaaggacucagccagcgag	-	aaaucguugaccuauugcaagaaggacucagccagcgaguugucgcucgucggcuccacauaagccaguccuguguuucgaaagcu
5	0	5	0	-	-	-	gugugaugugacguaguggaa	gguucaggguugaaauggccauuaccucacagucacguggucaugaugguacaacgugugaugugacguaguggaagucucgaccuggaua
4	0	4	0	-	-	-	aucuuuuagaacggccaucugaug	auucucugaucuaaaugaugaauguucuuuaccauuaaaagacugauaugaauauugaagaucuuuuagaacggccaucugaugaaucauaaaaacuaaauuugggaaua
2	2	0	0	-	-	caaguaaaucucgugcgguuug	-	accguuguuucaaguaaaucucgugcgguuugucucauuccgaaccguaugagauuuacuuaaaaugauugug
1	0	1	0	-	-	-	caacuauugaucgggcaggacaa	cgcaccugaggagccuggcggaccaguuauguuacgaugaacaauccccccaacuauugaucgggcaggacaacuggggacuc
1	0	1	0	-	-	-	ugagauugucuagugucuuaagaa	aucuuuuucuacagucauauuucuuuggacgcagaagucacgaaugauggaauuaccgguugaaaaugagauugucuagugucuuaagaaaaguaguugcaugugugagagaa
1	1	0	0	-	-	uaggaggagauuuaucuggauaa	-	cgaacguuuguaggaggagauuuaucuggauaauucgucgauucagucaauaggucgauuuucuaacgagaagacaaauacuaauuaaucgauauacgaauuagcauaaaaucgauuuuugcaaaua
4	0	0	4	-	-	agguuaugcaggcgaaggaaua	-	ucauuucuucagguuaugcaggcgaaggaauaucagcuagcguacucucucgccuucaugaccuggugaauugu
2	0	0	2	-	-	uacuuuaucuugguaauugguuguc	cuaggcaaugggacaaaauca	aucauacuuuaucuugguaauugguugucuggauuuaugaagcgaaggcggacuguuaaucaaagacgugaucuuccuuggucuucuaggcaaugggacaaaaucaucugaaaaguggag
3	0	0	3	-	-	cugcgacggacuagacgcgca	-	cgcccgcgcggcugcgacggacuagacgcgcauuuuccucgggcugcuguugaaccuugcgcaguuucaguuauuuguuuaguuauuguuuuaguuauuacguuguggggg
1638	0	1637	1	-	-	gcaucaaagucgguuugucaua	uaucacagccagcuuugaugagc	ggcggaauguagucguggcaucaaagucgguuugucauaggucauaacguaacuaucacagccagcuuugaugagcacgacuucaucugu
5	0	0	5	-	-	-	cgagucagucgauuucuucga	cacgaauauuuacucgaugcgggaaucgaacccacgacccucggcgcaacaguuaggggcacuaacuacuacaccaccgagucagucgauuucuucgaauuacuauuugau

## Sheet: mature Os
mature miRBase miRNAs detected by miRDeep2
tag id	mature miRBase miRNA	example miRBase miRNA with the same seed	consensus mature sequence	consensus star sequence	consensus precursor sequence	precursor coordinate	miR gene number
scf25486_28415	bmo-miR-929-5p	dme-miR-929-5p_MIMAT0020892_Drosophila_melanogaster_miR-929-5p	aaauugacucuaguagggagu	cucccuaaucgagucagguuga	aaauugacucuaguagggaguccguuuauaccgcgacucccuaaucgagucagguuga	scf25486:468..526:-	1
scf3377_14725	bmo-miR-929-5p	dme-miR-929-5p_MIMAT0020892_Drosophila_melanogaster_miR-929-5p	aaauugacucuaguagggagu	cucccuaaucgagucagguuga	aaauugacucuaguagggaguccguuuauaccgcgacucccuaaucgagucagguuga	scf3377:1260..1318:-	1
scf403_4152	bmo-miR-281-5p	cel-miR-46-5p_MIMAT0015096_Caenorhabditis_elegans_miR-46-5p	aagagagcuauccgucgacagu	cugucauggaguugcucucuu	aagagagcuauccgucgacaguauugacgauaaacacugucauggaguugcucucuu	scf403:76123..76180:+	1
scf4446_16815	bmo-miR-308-3p	cel-miR-2-3p_MIMAT0000004_Caenorhabditis_elegans_miR-2-3p	aaucacaggauaauacug	guauuauaccugugaaugu	guauuauaccugugaauguguuucuauuacaaucacaggauaauacug	scf4446:698..746:+	1
scf1476_9186	bmo-miR-263a-5p	mmu-miR-183-5p_MIMAT0000212_Mus_musculus_miR-183-5p	aauggcacuggaagaauucacgg	cguggucucuuaguggcauca	aauggcacuggaagaauucacggguuuuguuucauacucccguggucucuuaguggcauca	scf1476:12599..12660:+	1
scf3654_15207	bmo-miR-92b	hsa-miR-25-3p_MIMAT0000081_Homo_sapiens_miR-25-3p	aauugcaccaaucccggccugc	uaggacgcgguucgguguaaauguu	uaggacgcgguucgguguaaauguugugucuuauaucucaaauugcaccaaucccggccugc	scf3654:20141..20203:+	1
scf712_5683	bmo-miR-iab-4-5p	dme-miR-iab-4-5p_MIMAT0000412_Drosophila_melanogaster_miR-iab-4-5p	acguauacugaauguauccuga	uauaccuucaguauacguaaca	acguauacugaauguauccugagugccucauucuuuccgguauaccuucaguauacguaaca	scf712:16243..16305:-	1
scf7225_20705	bmo-miR-190-5p	cel-miR-50-5p_MIMAT0000021_Caenorhabditis_elegans_miR-50-5p	agauauguuugauauucuugguug	cccaggaaucaaacauauuacaca	agauauguuugauauucuugguuguuuuaauaucacccaggaaucaaacauauuacaca	scf7225:6213..6272:-	1
scf1316_8406	bmo-miR-31-5p	cel-miR-72-5p_MIMAT0000044_Caenorhabditis_elegans_miR-72-5p	aggcaagaagucggcauagcugu	ggcugugucacuucgagccagc	aggcaagaagucggcauagcuguuugaaguuauauacggcugugucacuucgagccagc	scf1316:12918..12977:+	1
scf5412_18286	bmo-miR-2755-3p	cel-miR-57-5p_MIMAT0000029_Caenorhabditis_elegans_miR-57-5p	cacccugucagaccauacuugu	caagguggccuagcagcguguu	caagguggccuagcagcguguuuucuuuaagguuugcacccugucagaccauacuugu	scf5412:13236..13294:-	1
scf4278_16410	bmo-miR-3338-5p	-	cauguacuuacuuuguuuguucu	agcaaacacaguagugugcaaugcu	agcaaacacaguagugugcaaugcuaaguugggacaugcauguacuuacuuuguuuguucu	scf4278:24251..24312:-	1
scf800_6041	bmo-miR-750-5p	sme-miR-750-3p_MIMAT0004017_Schmidtea_mediterranea_miR-750-3p	ccagaucuaucuuuccagcuca	aguuggacaggggaucuugaca	aguuggacaggggaucuugacaguuuaauguugaaugcugccagaucuaucuuuccagcuca	scf800:9147..9209:+	1
scf2732_12946	bmo-miR-965-3p	gga-miR-30c-2-3p_MIMAT0026515_Gallus_gallus_miR-30c-2-3p	cgggagaagcuguaucgcuauaug	uaagcguauagcuuuuccccu	cgggagaagcuguaucgcuauauguuaacuucauauucauaagcguauagcuuuuccccu	scf2732:13274..13334:+	1
scf383_3985	bmo-miR-252-5p	dme-miR-252-5p_MIMAT0005516_Drosophila_melanogaster_miR-252-5p	cuaaguacuagugccgcaggag	ccugcugcuuaagugcuuauca	cuaaguacuagugccgcaggaguguuuugccuaucuccugcugcuuaagugcuuauca	scf383:19097..19155:-	1
scf15172_25891	bmo-miR-263b-5p	hsa-miR-96-5p_MIMAT0000095_Homo_sapiens_miR-96-5p	cuuggcacugggagaauucacag	cgugaauuuccugaugccuca	cuuggcacugggagaauucacaggaguuguguaaauacccgugaauuuccugaugccuca	scf15172:5769..5829:-	1
scf2727_12929	bmo-miR-210	dme-miR-210-3p_MIMAT0000355_Drosophila_melanogaster_miR-210-3p	cuugugcgugugacagcggcu	ccgugagaacaccgcaagaa	cuugugcgugugacagcggcuauugcgggcgguucauugucgccgugagaacaccgcaagaa	scf2727:27424..27486:-	1
scf2727_12930	bmo-miR-210	dme-miR-210-3p_MIMAT0000355_Drosophila_melanogaster_miR-210-3p	cuugugcgugugacagcggcu	cugcuggccacugcacaagau	cugcuggccacugcacaagauuaguacugcuuauacucuugugcgugugacagcggcu	scf2727:27465..27523:-	1
scf32250_29575	bmo-miR-210	dme-miR-210-3p_MIMAT0000355_Drosophila_melanogaster_miR-210-3p	cuugugcgugugacagcggcu	ccgugagaacaccgcaagaa	cuugugcgugugacagcggcuauugcgggcgguucauugucgccgugagaacaccgcaagaa	scf32250:1492..1554:-	1
scf4541_16940	bmo-miR-993a-5p	hsa-miR-99a-3p_MIMAT0004511_Homo_sapiens_miR-99a-3p	gaagcucgucucuacagguaucu	uacccuguagauccgggcuuuu	uacccuguagauccgggcuuuuguaguuaagacaaaaucagaagcucgucucuacagguaucu	scf4541:13290..13353:-	1
scf5275_18097	bmo-miR-2796-5p	hsa-miR-1295a_MIMAT0005885_Homo_sapiens_miR-1295a	guaggccggcggaaacuacuugc	agggguuucuuucggccuucag	agggguuucuuucggccuucagcuguguguagacuguaggccggcggaaacuacuugc	scf5275:17264..17322:+	1
scf23044_28083	bmo-miR-87	cel-miR-87-3p_MIMAT0000060_Caenorhabditis_elegans_miR-87-3p	gugagcaaacuuucaggugugu	gggccugaauuguugcucuuaccu	gggccugaauuguugcucuuaccuguauuuggacuaggugagcaaacuuucaggugugu	scf23044:1662..1721:+	1
scf10308_23603	bmo-miR-33-5p	hsa-miR-33a-5p_MIMAT0000091_Homo_sapiens_miR-33a-5p	gugcauuguaguugcauugca	caauaucacuacaaggcaaauc	gugcauuguaguugcauugcacuuguuuccauuugugcaauaucacuacaaggcaaauc	scf10308:6088..6147:-	1
scf6585_20002	bmo-miR-124	mmu-miR-124-3p_MIMAT0000134_Mus_musculus_miR-124-3p	uaaggcacgcggugaaugcca	gcguucacugccggcgccuuuaug	gcguucacugccggcgccuuuauguaguucuaaguaucauaaggcacgcggugaaugcca	scf6585:14062..14122:-	1
scf6585_20003	bmo-miR-124	mmu-miR-124-3p_MIMAT0000134_Mus_musculus_miR-124-3p	uaaggcacgcggugaaugcca	gacucaugcuacggucuaaaa	uaaggcacgcggugaaugccaagagcggacucaugcuacggucuaaaa	scf6585:17386..17434:-	1
scf6585_20004	bmo-miR-124	mmu-miR-124-3p_MIMAT0000134_Mus_musculus_miR-124-3p	uaaggcacgcggugaaugcca	gcguucacugccggcgccuuuaug	gcguucacugccggcgccuuuauguaguucuaaguaucauaaggcacgcggugaaugcca	scf6585:17433..17493:-	1
scf3682_15234	bmo-miR-8-5p	dme-miR-8-3p_MIMAT0000113_Drosophila_melanogaster_miR-8-3p	uaauacugucagguaaagauguc	caucuuaccgggcagcauuaga	caucuuaccgggcagcauuagagucguauaguuauuuucuaauacugucagguaaagauguc	scf3682:20066..20128:-	1
scf26097_28529	bmo-miR-10-5p	cel-miR-57-5p_MIMAT0000029_Caenorhabditis_elegans_miR-57-5p	uacccuguagauccgaauuugu	caaauucgguucuagaga	uacccuguagauccgaauuuguuugaagugaggcgacaaauucgguucuagaga	scf26097:1855..1909:-	1
scf50332_31926	bmo-miR-10-5p	cel-miR-57-5p_MIMAT0000029_Caenorhabditis_elegans_miR-57-5p	uacccuguagauccgaauuugu	caaauucgguucuagagagguuu	uacccuguagauccgaauuuguuugaagugaggcgacaaauucgguucuagagagguuu	scf50332:11..70:+	1
scf762_5869	bmo-miR-10-5p	cel-miR-57-5p_MIMAT0000029_Caenorhabditis_elegans_miR-57-5p	uacccuguagauccgaauuugu	caaauucgguucuagagagguuu	uacccuguagauccgaauuuguuugaagugaggcgacaaauucgguucuagagagguuu	scf762:23728..23787:-	1
scf762_5871	bmo-miR-10-5p	cel-miR-57-5p_MIMAT0000029_Caenorhabditis_elegans_miR-57-5p	uacccuguagauccgaauuugu	caaauucgguucuagaga	uacccuguagauccgaauuuguuugaagugaggcgacaaauucgguucuagaga	scf762:24692..24746:-	1
scf5698_18786	bmo-miR-998	cel-miR-49-3p_MIMAT0000020_Caenorhabditis_elegans_miR-49-3p	uagcaccaugggauucagcuc	gcugggccccaugcggcucca	gcugggccccaugcggcuccagugccucguguagcaccaugggauucagcuc	scf5698:12107..12159:-	1
scf2167_11445	bmo-miR-285	cel-miR-49-3p_MIMAT0000020_Caenorhabditis_elegans_miR-49-3p	uagcaccauucgaauucagugc	acuguauucgaguguguggguaga	acuguauucgaguguguggguagagugauucaauucucuagcaccauucgaauucagugc	scf2167:4041..4101:+	1
scf3654_15205	bmo-miR-92a	hsa-miR-25-3p_MIMAT0000081_Homo_sapiens_miR-25-3p	uauugcaccagucccggccuau	ggguugugacuggcgcuauauu	ggguugugacuggcgcuauauucgguugagugcgauauugcaccagucccggccuau	scf3654:19978..20035:+	1
scf39_1015	bmo-miR-932	ame-miR-932_MIMAT0004444_Apis_mellifera_miR-932	ucaauuccguagugcauugcagu	ugcaagcagugcggaagugagg	ucaauuccguagugcauugcagugcguggugcucccugcaagcagugcggaagugagg	scf39:112960..113018:-	1
scf39_1016	bmo-miR-932	ame-miR-932_MIMAT0004444_Apis_mellifera_miR-932	ucaauuccguagugcauugcagu	aaagauucauugcgcgaguggagc	aaagauucauugcgcgaguggagccggcgggcauggcgucgaggccucaauuccguagugcauugcagu	scf39:112995..113064:-	1
scf3119_13962	bmo-miR-307-5p	cel-miR-67-3p_MIMAT0000039_Caenorhabditis_elegans_miR-67-3p	ucacaaccuccuugagugagc	acucacucaaccugggugugaugu	acucacucaaccugggugugaugugugcacuaguugcucggcccaucacaaccuccuugagugagc	scf3119:20290..20356:-	1
scf940_6586	bmo-miR-275-3p	dme-miR-275-3p_MIMAT0000333_Drosophila_melanogaster_miR-275-3p	ucagguaccugaaguagcgcgc	cgcgcuacuccggcgccggggcu	cgcgcuacuccggcgccggggcuguccucacagagucagguaccugaaguagcgcgc	scf940:46969..47026:-	1
scf3239_14373	bmo-miR-14-3p	dme-miR-14-3p_MIMAT0000120_Drosophila_melanogaster_miR-14-3p	ucagucuuuuucucucuccuau	cggggggagauuuagacuuggcu	cggggggagauuuagacuuggcuuguucuaaucagucagucuuuuucucucuccuau	scf3239:7952..8009:+	1
scf5044_17748	bmo-miR-970-5p	dme-miR-970-3p_MIMAT0005486_Drosophila_melanogaster_miR-970-3p	ucauaagacacacgcggcucu	agccuugcgugugcucuuauuggua	agccuugcgugugcucuuauugguaguguggcugauaaucuaucauaagacacacgcggcucu	scf5044:27..90:-	1
scf1190_8003	bmo-miR-278-3p	dme-miR-278-3p_MIMAT0000339_Drosophila_melanogaster_miR-278-3p	ucggugggaucuucguccguu	ccggacgaacuucccaguucggcc	ccggacgaacuucccaguucggccgacauacacgggucggugggaucuucguccguu	scf1190:45218..45275:+	1
scf4010_15791	bmo-miR-9a-5p	dme-miR-9a-5p_MIMAT0000114_Drosophila_melanogaster_miR-9a-5p	ucuuugguuaucuagcuguauga	auaaagcuagguuaccggaguu	ucuuugguuaucuagcuguaugaguauuguagacaucauaaagcuagguuaccggaguu	scf4010:12492..12551:-	1
scf4010_15792	bmo-miR-9a-5p	dme-miR-9a-5p_MIMAT0000114_Drosophila_melanogaster_miR-9a-5p	ucuuugguuaucuagcuguauga	aagaacagaagaauagcgguagauu	aagaacagaagaauagcgguagauugguuaauuaucuuugguuaucuagcuguauga	scf4010:12528..12585:-	1
scf36269_30173	bmo-miR-317-5p	dme-miR-317-3p_MIMAT0000409_Drosophila_melanogaster_miR-317-3p	ugaacacagcuggugguaucucagu	cgggugccacgcugugcucucu	cgggugccacgcugugcucucucgggauuugugcgagugaacacagcuggugguaucucagu	scf36269:1232..1294:+	1
scf864_6287	bmo-miR-317-5p	dme-miR-317-3p_MIMAT0000409_Drosophila_melanogaster_miR-317-3p	ugaacacagcuggugguaucucagu	cgggugccacgcugugcucucu	cgggugccacgcugugcucucucgggauuugugcgagugaacacagcuggugguaucucagu	scf864:7125..7187:+	1
scf1728_10084	bmo-miR-279a	cel-miR-44-3p_MIMAT0000015_Caenorhabditis_elegans_miR-44-3p	ugacuagauccacacucaucca	gaugaguggagguuuagugcaug	gaugaguggagguuuagugcauguuuuuguacaucaugacuagauccacacucaucca	scf1728:9274..9332:-	1
scf3455_14824	bmo-miR-279d-3p	cel-miR-44-3p_MIMAT0000015_Caenorhabditis_elegans_miR-44-3p	ugacuagauuuucacuuauccu	auaggugaauuucuaguucaag	auaggugaauuucuaguucaaguguaugacguaucuugacuagauuuucacuuauccu	scf3455:7829..7887:-	1
scf490_4589	bmo-bantam-5p	cel-miR-80-3p_MIMAT0000053_Caenorhabditis_elegans_miR-80-3p	ugagaucauugugaaagcugau	cugguuuucauaaugauuugac	cugguuuucauaaugauuugacagauugguuacuauucugagaucauugugaaagcugau	scf490:61078..61138:+	1
scf800_6043	bmo-miR-1175-5p	dme-miR-958-3p_MIMAT0005471_Drosophila_melanogaster_miR-958-3p	ugagauucaacuccuccaacuu	aaguggaggugugaucucuuca	aaguggaggugugaucucuucacuuuuuaugcuuaaagugagauucaacuccuccaacuu	scf800:9298..9358:+	1
scf5519_18419	bmo-let-7-5p	cel-let-7-5p_MIMAT0000001_Caenorhabditis_elegans_let-7-5p	ugagguaguagguuguauag	cuguauagccugcuaacuuucc	ugagguaguagguuguauaguacuguauuacaacauuuuggagagacuguauagccugcuaacuuucc	scf5519:6038..6106:-	1
scf2026_11132	bmo-miR-12	dme-miR-12-5p_MIMAT0000117_Drosophila_melanogaster_miR-12-5p	ugaguauuacuucagguacu	uagaagaaguauaaacuaga	uagaagaaguauaaacuagaagauucgccgaguaagccgcauugcuucugaguauuacuucagguacu	scf2026:30587..30655:-	1
scf778_5939	bmo-miR-1a-5p	cel-miR-1-3p_MIMAT0000003_Caenorhabditis_elegans_miR-1-3p	uggaauguaaagaaguauggag	ccgugcuuccuuacuucccaua	ccgugcuuccuuacuucccauagugcuuauaaucguauggaauguaaagaaguauggag	scf778:9005..9064:+	1
scf38779_30463	bmo-miR-184-3p	mmu-miR-184-3p_MIMAT0000213_Mus_musculus_miR-184-3p	uggacggagaacugauaagggc	ccuugucaugucucuugccccgu	ccuugucaugucucuugccccguguguugauacuacuggacggagaacugauaagggc	scf38779:505..563:+	1
scf950_6623	bmo-miR-184-3p	mmu-miR-184-3p_MIMAT0000213_Mus_musculus_miR-184-3p	uggacggagaacugauaagggc	ccuugucaugucucuugccccgu	ccuugucaugucucuugccccguguguugauacuacuggacggagaacugauaagggc	scf950:35500..35558:+	1
scf864_6292	bmo-miR-34-5p	cel-miR-34-5p_MIMAT0000005_Caenorhabditis_elegans_miR-34-5p	uggcagugugguuagcugguugu	agccacuaacgacacugcuccu	uggcagugugguuagcugguuguuugguagagacaacagccacuaacgacacugcuccu	scf864:33866..33925:+	1
scf17497_26765	bmo-miR-316-5p	dme-miR-316-5p_MIMAT0000408_Drosophila_melanogaster_miR-316-5p	ugucuuuuuccgcuuugcug	gcaaagngaaaaggucucc	ugucuuuuuccgcuuugcugcugauaauuguugacaugucaacagcaaagngaaaaggucucc	scf17497:1825..1888:-	1
scf17497_26766	bmo-miR-316-5p	dme-miR-316-5p_MIMAT0000408_Drosophila_melanogaster_miR-316-5p	ugucuuuuuccgcuuugcug	gcagaagaauaccacaga	gcagaagaauaccacagaagaaagaagcgaaaguucuccauaaaauugucuuuuuccgcuuugcug	scf17497:1868..1934:-	1
scf712_5682	bmo-miR-iab-8	dme-miR-iab-8-5p_MIMAT0005463_Drosophila_melanogaster_miR-iab-8-5p	uuacguauacugaagguauaccgga	aggauacauucaguauacguaca	uuacguauacugaagguauaccggaaagaaugaggcacucaggauacauucaguauacguaca	scf712:16245..16308:+	1
scf9388_22846	bmo-miR-137	mmu-miR-137-3p_MIMAT0000149_Mus_musculus_miR-137-3p	uuauugcuugagaauacacguag	acgcguauucuuggggaauuaaca	acgcguauucuuggggaauuaacacacauugugagauguuauugcuugagaauacacguag	scf9388:3021..3082:-	1
scf778_5943	bmo-miR-133	dme-miR-133-3p_MIMAT0000340_Drosophila_melanogaster_miR-133-3p	uugguccccuucaaccagcugu	agcugguugacuucgggucaaau	agcugguugacuucgggucaaauugucuuuucaauaucauuugguccccuucaaccagcugu	scf778:26470..26532:+	1
scf778_5944	bmo-miR-133	dme-miR-133-3p_MIMAT0000340_Drosophila_melanogaster_miR-133-3p	uugguccccuucaaccagcugu	aucugcuuugcuuucuugaccaauu	uugguccccuucaaccagcuguaguugacaucugcuuugcuuucuugaccaauu	scf778:26510..26564:+	1
scf3809_15493	bmo-miR-2768-5p	-	uugguuaagauauugcaucguc	ucggugaaauauuuugaccaauu	ucggugaaauauuuugaccaauuuuaaauugugacguuucgcggcucacgcggcagugaauugguuaagauauugcaucguc	scf3809:8772..8854:+	1
scf2727_12928	bmo-miR-3286-3p	hsa-miR-210-3p_MIMAT0000267_Homo_sapiens_miR-210-3p	uugugcguguuccaauaguuau	aacuauuggucacugcacag	aacuauuggucacugcacaggacuaguaacuuauuauacucuugugcguguuccaauaguuau	scf2727:26036..26099:-	1
scf53424_32293	bmo-miR-927-5p	dme-miR-927-5p_MIMAT0005501_Drosophila_melanogaster_miR-927-5p	uuuagaauuccuacgcuuuacc	caaagcguuuggauucuaaaa	uuuagaauuccuacgcuuuaccguugcccaguugaaggcaaagcguuuggauucuaaaa	scf53424:939..998:-	1
scf383_4009	bmo-miR-274-5p	mmu-miR-153-5p_MIMAT0016992_Mus_musculus_miR-153-5p	uuugugaccgucacuaacgggca	cucguuuugacgaucgcaaaaug	uuugugaccgucacuaacgggcagugaaaugagaauuugcucguuuugacgaucgcaaaaug	scf383:39128..39190:-	1
						total	64

## Sheet: Novel Os
novel miRNAs predicted by miRDeep2
provisional id	example miRBase miRNA with the same seed	consensus mature sequence	consensus star sequence	consensus precursor sequence	precursor coordinate	miR gene number
scf3723_15291	gga-miR-1643-3p_MIMAT0007519_Gallus_gallus_miR-1643-3p	aaaaagugaauuagaaugccc	gcaugacuaauucacuuuuuuc	gcaugacuaauucacuuuuuucgaaugagcgaucgaagagagcgaauggugaagaaaaaagugaauuagaaugccc	scf3723:11843..11919:+	1
scf5124_17885	hsa-miR-3662_MIMAT0018083_Homo_sapiens_miR-3662	aaaaaugaugagugacugauu	uuuuuuacuugucuauuuuugu	uuuuuuacuugucuauuuuuguacccauucuuacugagaaaggguacaaaaaugaugagugacugauu	scf5124:3696..3764:+	1
scf479_4502	hsa-miR-4282_MIMAT0016912_Homo_sapiens_miR-4282	aaaaauuucaaugacccgcgaa	cgcgggucauugaaauuuuuuc	aaaaauuucaaugacccgcgaauuguuugcccuaaauucgcgggucauugaaauuuuuuc	scf479:59737..59797:+	1
scf479_4503	hsa-miR-4282_MIMAT0016912_Homo_sapiens_miR-4282	aaaaauuucaaugacccgcgaa	cgcgggucauugaaauuuuuuc	aaaaauuucaaugacccgcgaauuuagggcaaacaauucgcgggucauugaaauuuuuuc	scf479:59735..59795:-	1
scf4870_17384	hsa-miR-942-3p_MIMAT0026734_Homo_sapiens_miR-942-3p	aacauggcaguuugaggacuuagc	gcagucuucacacagccauuaguguuca	gcagucuucacacagccauuaguguucauugucauucugaacauggcaguuugaggacuuagc	scf4870:3900..3963:-	1
scf341_3720	hco-miR-5945-3p_MIMAT0023447_Haemonchus_contortus_miR-5945-3p	aaggacucggaagacucaaa	cuagucuuaaaaaucgagucuuuua	aaggacucggaagacucaaaggauucggauuguuucggauucauguaacuaaagaguucuagucuuaaaaaucgagucuuuua	scf341:32420..32503:+	1
scf786_5990	mdo-miR-7325-3p_MIMAT0028651_Monodelphis_domestica_miR-7325-3p	aaguggaaucuguauuaacuga	agcugauacagagucuauuuau	aaguggaaucuguauuaacugaagaaggaacccuuaugucagcugauacagagucuauuuau	scf786:9718..9780:+	1
scf383_3983	hbv-miR-B8-3p_MIMAT0031768_Herpes_B_miR-B8-3p	aaucuucaaucaaagaggaacu	uuccucuguggaggaggauu	aaucuucaaucaaagaggaacuguuccuccuaacguaguuccucuguggaggaggauu	scf383:18014..18072:-	1
scf8899_22326	rlcv-miR-rL1-16-3p_MIMAT0003448_Rhesus_lymphocryptovirus_miR-rL1-16-3p	aaugaaacaaaagagcgucgca	caagcgcucuuuuguuucauugu	caagcgcucuuuuguuucauugugaaugauacaaugaaacaaaagagcgucgca	scf8899:14439..14493:-	1
scf4870_17382	sme-miR-750-5p_MIMAT0012124_Schmidtea_mediterranea_miR-750-5p	acacuggaugcgcgaugucug	gcauucgcucaucuaguaguca	gcauucgcucaucuaguagucauguuugacaucugacacuggaugcgcgaugucug	scf4870:3638..3694:-	1
scf1557_9493	-	acagucuacccggacaggccg	cccugcacggucaggccgcgc	acagucuacccggacaggccgaccucauagagucgcccugcacggucaggccgcgc	scf1557:39784..39840:-	1
scf6738_20122	-	accaucgcugcacgucggcuga	cggcggcgugcagcgauggcgg	cggcggcgugcagcgauggcggucagacuuaaaugcauugaucaccaucgcugcacgucggcuga	scf6738:8989..9054:-	1
scf7_375	dsi-miR-992-3p_MIMAT0012492_Drosophila_simulans_miR-992-3p	accuuuuuggccgcuagaacu	uucuaacggccaaaaagguga	accuuuuuggccgcuagaacuagguccguuacccaguucuaacggccaaaaagguga	scf7:265710..265767:-	1
scf1709_10029	bmo-miR-3425_MIMAT0015633_Bombyx_mori_miR-3425	acgaauuuacaaaaacaacug	guuguaucuguaaauucgugc	acgaauuuacaaaaacaacuguuuaacuucaguuguaucuguaaauucgugc	scf1709:17006..17058:-	1
scf70_1325	ame-miR-6060_MIMAT0023684_Apis_mellifera_miR-6060	acggguaccuaacuggcaugcc	uaugccgaucagguaccagucg	acggguaccuaacuggcaugccgggcgcccgggaggguaugccgaucagguaccagucg	scf70:32300..32359:-	1
scf3415_14765	oan-miR-7404-5p_MIMAT0028950_Ornithorhynchus_anatinus_miR-7404-5p	acgucccguuccaaaguuau	ggaauuggaacgggacgugc	ggaauuggaacgggacgugcaaggggcacgucccguuccaaaguuau	scf3415:18172..18219:+	1
scf8211_21748	ppc-miR-8364o-3p_MIMAT0033139_Pristionchus_pacificus_miR-8364o-3p	agagagagugucacuggccag	agccaaugacaaucccucuca	agagagagugucacuggccagacggcgagcgcuagccaaugacaaucccucuca	scf8211:8672..8726:+	1
scf38842_30473	ppc-miR-8364o-3p_MIMAT0033139_Pristionchus_pacificus_miR-8364o-3p	agagagagugucacuggccag	agccaaugacaaucccucuca	agagagagugucacuggccagacggcgagcgcuagccaaugacaaucccucuca	scf38842:569..623:-	1
scf1979_10897	mmu-miR-143-3p_MIMAT0000247_Mus_musculus_miR-143-3p	agagaugaagacggagcucucu	aagggcacgucuuccccugucu	aagggcacgucuuccccugucuauuuuguaaagaacagagagaugaagacggagcucucu	scf1979:6925..6985:+	1
scf13348_25174	-	agcaagcugucgacacgucgacg	cgacgagucgacagcuug	agcaagcugucgacacgucgacgucugccgucgacgagucgacagcuug	scf13348:1180..1229:+	1
scf2_122	-	agcaagcugucgacacgucgacg	ucgacguaucgacagcuugcugc	agcaagcugucgacacgucgacggcagacgucgacguaucgacagcuugcugc	scf2:92656..92709:+	1
scf1403_8848	-	agcaagcugucgacacgucgacg	acgagucgacagcuugcugc	agcaagcugucgacacgucgacgucugccgucgacgagucgacagcuugcugc	scf1403:17583..17636:+	1
scf2_145	-	agcaagcugucgauacgucgacg	acgugucgacagcuugcugc	agcaagcugucgauacgucgacgucugccgucgacgugucgacagcuugcugc	scf2:92654..92707:-	1
scf120_1895	ppt-miR1025_MIMAT0005111_Physcomitrella_patens_miR1025	agccacaacugucgcuuugaucacc	ggaacggcgcgggccguggcuuc	agccacaacugucgcuuugaucaccggcuguagucggggaacggcgcgggccguggcuuc	scf120:26563..26623:-	1
scf6359_19793	bhv1-miR-B4_MIMAT0013965_Bovine_herpesvirus_miR-B4	agcgugaugacgcggcgccug	gugcaccaccucaugacgcugc	gugcaccaccucaugacgcugcugcagugagugacacacggagcgagcgugaugacgcggcgccug	scf6359:8986..9052:+	1
scf37896_30307	mghv-miR-M1-11-5p_MIMAT0018168_Mouse_gammaherpesvirus_miR-M1-11-5p	agcugucaguuguaggugucacc	cagcggcgguccccugacgg	cagcggcgguccccugacggugguggacgucgacggccagcugucaguuguaggugucacc	scf37896:1113..1174:+	1
scf1332_8457	mghv-miR-M1-11-5p_MIMAT0018168_Mouse_gammaherpesvirus_miR-M1-11-5p	agcugucaguuguaggugucacc	cagcggcgguccccugacgg	cagcggcgguccccugacgguggungauguggacggccagcugucaguuguaggugucacc	scf1332:11138..11199:+	1
scf1_56	hsa-miR-4740-5p_MIMAT0019869_Homo_sapiens_miR-4740-5p	aggacugagaaguggcuagcca	gcuagccacuucucaguccuuu	aggacugagaaguggcuagccaauaggguuauuggcuagccacuucucaguccuuu	scf1:28518..28574:+	1
scf1_91	hsa-miR-4740-5p_MIMAT0019869_Homo_sapiens_miR-4740-5p	aggacugagaaguggcuagcca	gcuagccacuucucaguccuag	aggacugagaaguggcuagccaauaacccuauuggcuagccacuucucaguccuag	scf1:28516..28572:-	1
scf6138_19389	-	aguccaagucacugugauguc	uaucacguuggucuuggaaauacc	aguccaagucacugugaugucuaucguuacuuagauaucacguuggucuuggaaauacc	scf6138:6651..6710:-	1
scf6026_19283	dme-miR-980-5p_MIMAT0020877_Drosophila_melanogaster_miR-980-5p	aguuuuucggaggacuagccu	gcuaguccuccggaacucugu	aguuuuucggaggacuagccucugucucuguuagaggcgcuaguccuccggaacucugu	scf6026:14887..14946:-	1
scf383_4005	cel-miR-251_MIMAT0000307_Caenorhabditis_elegans_miR-251	auaaguagaaccucaucggcu	ccguuaagucucugcuuauau	auaaguagaaccucaucggcuuguuuccaacuaagccguuaagucucugcuuauau	scf383:36143..36199:-	1
scf383_3995	cel-miR-251_MIMAT0000307_Caenorhabditis_elegans_miR-251	auaaguagcuuuugucugacu	uugcacaagagcuacuuauau	auaaguagcuuuugucugacuuauuaccauuaaaaguugcacaagagcuacuuauau	scf383:32123..32180:-	1
scf383_3999	cel-miR-251_MIMAT0000307_Caenorhabditis_elegans_miR-251	auaaguagguccuggccgacu	ucgcucaauaccuacuuuacu	auaaguagguccuggccgacuuauuuccacuuaagucgcucaauaccuacuuuacu	scf383:33609..33665:-	1
scf383_3997	cel-miR-251_MIMAT0000307_Caenorhabditis_elegans_miR-251	auaaguagguccuggcuggcu	ucacccaaaaccuacuuuaau	auaaguagguccuggcuggcuuauuuccauuuuaagucacccaaaaccuacuuuaau	scf383:33461..33518:-	1
scf8017_21616	sme-miR-2162-3p_MIMAT0012153_Schmidtea_mediterranea_miR-2162-3p	auauuaugcucauuacuuuggau	caaaguagugaacguaauuuaucgu	caaaguagugaacguaauuuaucgugaaccuuaauacauagauauuaugcucauuacuuuggau	scf8017:15316..15380:-	1
scf2073_11257	mdo-miR-7395-3p_MIMAT0028889_Monodelphis_domestica_miR-7395-3p	augaccagccauuuuagcacaau	gccugggacggcuggcca	gccugggacggcuggccaagaggccgguuugaggcagagacauaguuacuguuggaaacccccaugaccagccauuuuagcacaau	scf2073:41867..41953:+	1
scf2073_11255	mdo-miR-7395-3p_MIMAT0028889_Monodelphis_domestica_miR-7395-3p	augaccagccauuuuagcacaau	gccugggacggcuggcca	gccugggacggcuggccaagaggccgguuugaggcagagacauaguuacuguuggaaacccccaugaccagccauuuuagcacaau	scf2073:32001..32087:+	1
scf1813_10279	ame-miR-3725_MIMAT0018592_Apis_mellifera_miR-3725	auucuacacauaauaacugu	aguucuauuaugaucaaaucgg	auucuacacauaauaacuguuuuguuguaaugcaaaacaguucuauuaugaucaaaucgg	scf1813:44506..44566:-	1
scf157_2290	-	auucucaagaagaugacaaga	cuugccuuuuucuugagauagg	auucucaagaagaugacaagaaguuuacuaucauucuugccuuuuucuugagauagg	scf157:127257..127314:+	1
scf1009_6943	bdi-miR5185a-3p_MIMAT0027086_Brachypodium_distachyon_miR5185a-3p	auugagaacuccgaccuccuccgcc	uggaggaggcugagucccagguu	auugagaacuccgaccuccuccgccaacuggaggaggcugagucccagguu	scf1009:16301..16352:-	1
scf4870_17415	cel-miR-79-5p_MIMAT0020322_Caenorhabditis_elegans_miR-79-5p	auuuggugacucagcuuauga	auaaagcugacuuacuaaauauu	auuuggugacucagcuuaugaggguauugaugaucauaaagcugacuuacuaaauauu	scf4870:20946..21004:-	1
scf3594_15070	hsa-miR-1276_MIMAT0005930_Homo_sapiens_miR-1276	caaagagcuggugcucaucgucc	aggagggcgccuugcgagucgacgcc	caaagagcuggugcucaucguccagaggcuuggggcuugcucgggccgcauggaggagggcgccuugcgagucgacgcc	scf3594:22423..22502:+	1
scf1398_8792	aly-miR853-3p_MIMAT0017694_Arabidopsis_lyrata_miR853-3p	caaccggacaccugaccccaug	uggguccagcugucccauuagu	uggguccagcugucccauuaguguguguccaucaccaaccggacaccugaccccaug	scf1398:19284..19341:-	1
scf9184_22623	hsa-miR-99a-3p_MIMAT0004511_Homo_sapiens_miR-99a-3p	caagcucgaacuuuuccugcgu	gcgggaaaagcucgcauuuugac	gcgggaaaagcucgcauuuugacguucgcgucgcugccgucaagcucgaacuuuuccugcgu	scf9184:7988..8050:+	1
scf3505_14885	hsa-miR-3910_MIMAT0018184_Homo_sapiens_miR-3910	caaggcauccuaacuauccagcac	gcucagauaguuuugaugccuccuguu	gcucagauaguuuugaugccuccuguugauaacaacaaggcauccuaacuauccagcac	scf3505:617..676:+	1
scf148_2195	bmo-miR-2795_MIMAT0013695_Bombyx_mori_miR-2795	caaguuugcagaauuucuuuauu	cuaggaauucugcgaacaggug	cuaggaauucugcgaacaggugagguucauauacacaaguuugcagaauuucuuuauu	scf148:15431..15489:+	1
scf5083_17780	-	caauaaguuucucaacaccu	guguuggggaacuuauuggc	guguuggggaacuuauuggcccggacgguugccaauaaguuucucaacaccu	scf5083:13741..13793:-	1
scf6359_19796	dps-miR-2537-3p_MIMAT0012329_Drosophila_pseudoobscura_miR-2537-3p	caauagucuagugcucacc	ugagcacuagacuauucug	ugagcacuagacuauucugugguggacacacaauagucuagugcucacc	scf6359:13010..13059:-	1
scf3170_14272	hsa-miR-365a-3p_MIMAT0000710_Homo_sapiens_miR-365a-3p	caaugcccuuggaaauccca	ugggguuucaaagcggcaug	ugggguuucaaagcggcaugugccucccguuaugcaaugcccuuggaaauccca	scf3170:11647..11701:-	1
scf27272_28735	kshv-miR-K12-12-5p_MIMAT0003712_Kaposi_sarcoma-associated_miR-K12-12-5p	caccaggcccggccaccg	ccggccgggcccgguacc	ccggccgggcccgguaccccuuuaagcacccaccaggcccggccaccg	scf27272:560..608:+	1
scf6713_20089	eca-miR-8982_MIMAT0034519_Equus_caballus_miR-8982	cacccgggagcucuggcccaga	ucguccagaagcacccgggagcu	cacccgggagcucuggcccagaagcacccgggagcucuugcccaaaaucgcucgagagcucucguccagaagcacccgggagcu	scf6713:7876..7960:-	1
scf4919_17508	eca-miR-8908i_MIMAT0034719_Equus_caballus_miR-8908i	cacccgguucugggacgccuga	gacggcgucccagaaucggaug	gacggcgucccagaaucggaugcaauauuucuccacccgguucugggacgccuga	scf4919:9712..9767:-	1
scf372_3944	-	caccgcgacagcgucaacugggc	ucagauggcguugucgcguuggg	ucagauggcguugucgcguuggggcuagcggagcucccaccgcgacagcgucaacugggc	scf372:64168..64228:-	1
scf19009_27150	hsa-miR-598-3p_MIMAT0003266_Homo_sapiens_miR-598-3p	cacgucaucuguaucucguaa	gcgggauacagaugaagugga	gcgggauacagaugaaguggacgauugugguguuuccacgucaucuguaucucguaa	scf19009:3418..3475:+	1
scf10022_23441	hsa-miR-598-3p_MIMAT0003266_Homo_sapiens_miR-598-3p	cacgucaucuguaucucguaa	gcgggauacagaugaagugga	gcgggauacagaugaaguggacgauugugguguuuccacgucaucuguaucucguaa	scf10022:2737..2794:-	1
scf4358_16527	cre-miR1161a_MIMAT0005413_Chlamydomonas_reinhardtii_miR1161a	cacuggagcccuucuccuggccu	guugggaggacgcugaguggc	guugggaggacgcugaguggccnagacauguggccacuggagcccuucuccuggccu	scf4358:9561..9618:+	1
scf946_6603	oan-miR-1410_MIMAT0007228_Ornithorhynchus_anatinus_miR-1410	cagacggauacugacuguuagu	cggcagucacuguccggcaguu	cggcagucacuguccggcaguugcuagcaacagacggauacugacuguuagu	scf946:21584..21636:+	1
scf14_566	hsa-miR-3681-5p_MIMAT0018108_Homo_sapiens_miR-3681-5p	caguggaugccgcacacacaaggc	cuugugugcgaaauccauugc	caguggaugccgcacacacaaggcuauggccucgcagcacauucuugugugcgaaauccauugc	scf14:211814..211878:+	1
scf3415_14769	dme-miR-974-3p_MIMAT0020871_Drosophila_melanogaster_miR-974-3p	cauaacuuuggaacgggacg	ucccguuccaauuccaauuc	cauaacuuuggaacgggacgugccccuugcacgucccguuccaauuccaauuc	scf3415:18167..18220:-	1
scf6684_20064	hsv1-miR-H8-5p_MIMAT0012597_Herpes_Simplex_miR-H8-5p	cauauagggauggacuuuggcgu	uccaaagccuaccuucuauaauug	uccaaagccuaccuucuauaauugaguucgucuucacauauagggauggacuuuggcgu	scf6684:2739..2798:-	1
scf29725_29204	bmo-miR-3383-3p_MIMAT0015578_Bombyx_mori_miR-3383-3p	ccacgaaguuugucugaccu	gucagugucgaauuuuaucgcc	ccacgaaguuugucugaccuuccgccaaacacccuguuuuaauacaggguguuuggcggaaggucagugucgaauuuuaucgcc	scf29725:1518..1602:+	1
scf15851_26196	dme-miR-988-3p_MIMAT0005505_Drosophila_melanogaster_miR-988-3p	ccccuuguuacaaaccucacuu	gugugcguuguggcaaaggagauc	gugugcguuguggcaaaggagaucuguaugggcauaccauccccuuguuacaaaccucacuu	scf15851:223..285:-	1
scf301_3492	dme-miR-988-3p_MIMAT0005505_Drosophila_melanogaster_miR-988-3p	ccccuuguuacaaaccucacuu	gugugcguuguggcaaaggagauc	gugugcguuguggcaaaggagaucuguaugggcauaccauccccuuguuacaaaccucacuu	scf301:7106..7168:-	1
scf5537_18475	-	ccuaucuuuagcauaguaccua	ggugccaugcuaaagguaaaug	ccuaucuuuagcauaguaccuacauugccguugcgaggugccaugcuaaagguaaaug	scf5537:13437..13495:-	1
scf17987_26904	-	ccuaucuuuagcauaguaccua	ggugccaugcuaaagguaaaug	ccuaucuuuagcauaguaccuacauugccguugcgaggugccaugcuaaagguaaaug	scf17987:3288..3346:+	1
scf34132_29820	mmu-miR-3475-3p_MIMAT0015219_Mus_musculus_miR-3475-3p	ccuggagggagacauggccacc	uggccaccauccaggua	ccuggagggagacauggccaccauccagguaggccccuugcauguuacacagcuggcaguuuccuggagggagacauggccaccauccaggua	scf34132:974..1067:-	1
scf14_564	tgu-miR-215-3p_MIMAT0027009_Taeniopygia_guttata_miR-215-3p	ccugucacacacgaucgauucg	aaucggucgucugugacagcga	ccugucacacacgaucgauucgucuuuaguuugaaucggucgucugugacagcga	scf14:211668..211723:+	1
scf10665_23821	-	ccuuagguccgcauuuuucaau	ucagaaaugcggacccaaagug	ucagaaaugcggacccaaaguguggguuagccuuagcagcaccuuagguccgcauuuuucaau	scf10665:1305..1368:+	1
scf3962_15720	bdi-miR7770-5p_MIMAT0030290_Brachypodium_distachyon_miR7770-5p	ccuugaaaauguuggcuaaacugcu	cagagucagcauuuucacgaug	ccuugaaaauguuggcuaaacugcuguauugccauccuaaccugcagagucagcauuuucacgaug	scf3962:3510..3576:+	1
scf2173_11481	bdi-miR7770-5p_MIMAT0030290_Brachypodium_distachyon_miR7770-5p	ccuugaaaauguuggcuaaacugcu	cagagucagcauuuucacgaug	ccuugaaaauguuggcuaaacugcuguauugccaucauaaccugcagagucagcauuuucacgaug	scf2173:31505..31571:-	1
scf6363_19798	bdi-miR7770-5p_MIMAT0030290_Brachypodium_distachyon_miR7770-5p	ccuugaaaauguuggcuaaacugcu	cagagucagcauuuucacgaug	ccuugaaaauguuggcuaaacugcuguauugccauccuaaccugcagagucagcauuuucacgaug	scf6363:10506..10572:+	1
scf8978_22412	aly-miR3441-5p.2_MIMAT0017713_Arabidopsis_lyrata_miR3441-5p.2	cgaagaaaccaccauagagacu	ccucuauggugguuucuuguac	cgaagaaaccaccauagagacuaccuacuuguagccucuauggugguuucuuguac	scf8978:882..938:+	1
scf7386_20908	-	cgauuauggugaugaagauggc	caucuacaucgacauuaucauc	cgauuauggugaugaagauggcgucaccaccgucaucuacaucgacauuaucauc	scf7386:9549..9604:+	1
scf13440_25228	mdo-miR-1540a_MIMAT0006139_Monodelphis_domestica_miR-1540a	cgauuccaugcucugugucu	ccacagagcacggaauuagcc	ccacagagcacggaauuagccggcugccaacucggcgcgcggcgauuccaugcucugugucu	scf13440:4909..4971:-	1
scf237_2996	osa-miR1855_MIMAT0007777_Oryza_sativa_miR1855	cgcacuggggcucgcugcgcc	cgcucgugaguaccgcccacugugca	cgcacuggggcucgcugcgccgcauccaccgccacuucaccgcggccaaggcgcucgugaguaccgcccacugugca	scf237:82213..82290:+	1
scf32117_29557	-	cgcgacgauuccaugcucugugu	agagcauggaaucgucgcgcgccg	agagcauggaaucgucgcgcgccgagcgggcggcgcgcgacgauuccaugcucugugu	scf32117:1346..1404:+	1
scf2459_12263	oan-miR-1421y-5p_MIMAT0007244_Ornithorhynchus_anatinus_miR-1421y-5p	cggagggcggcggcgagg	gagcugccgcuccaggg	cggagggcggcggcgaggagagcugccgcuccaggg	scf2459:21475..21511:+	1
scf19574_27311	mmu-miR-3106-5p_MIMAT0014817_Mus_musculus_miR-3106-5p	cggcucaucguauggcaguuugcu	cagcugccuagcgaagggcaac	cggcucaucguauggcaguuugcugugugucuugccagcugccuagcgaagggcaac	scf19574:1030..1087:-	1
scf18_672	hsa-miR-4525_MIMAT0019064_Homo_sapiens_miR-4525	cgggggaucucuuuguauuccc	cgauacaaggggauccgucaug	cgauacaaggggauccgucaugaugucucacacgggggaucucuuuguauuccc	scf18:162808..162862:-	1
scf9587_22974	-	cguccgcuggacauaggccu	gccugcguccagcgcuuccu	cguccgcuggacauaggccucccccaauacuuuccauguuacccgguugguagcagccugcguccagcgcuuccu	scf9587:7349..7424:+	1
scf11972_24514	gma-miR1516d_MIMAT0024927_Glycine_max_miR1516d	cuacuuguaugaaaaaaaggaca	gcccuuuucauacaaguacua	gcccuuuucauacaaguacuauauuucuuguaaugcguggaauacgcacgcgggacaauaaauaccuacuuguaugaaaaaaaggaca	scf11972:2361..2449:-	1
scf16860_26572	pxy-miR-8506_MIMAT0033722_Plutella_xylostella_miR-8506	cuaggugugagggucacagcu	gcugugacucucacacuuaaua	gcugugacucucacacuuaauauuaucaccuuuauuacuaggugugagggucacagcu	scf16860:1356..1414:-	1
scf323_3670	pxy-miR-8506_MIMAT0033722_Plutella_xylostella_miR-8506	cuaggugugagggucacagcu	gcugugacucucacacuuaaua	gcugugacucucacacuuaauauaucaccuuuauuacuaggugugagggucacagcu	scf323:26764..26821:-	1
scf8086_21659	-	cuccggggaagugcaucgcuuac	gacacgaugcgcuuccucggag	gacacgaugcgcuuccucggagugcgucagacguacacuccggggaagugcaucgcuuac	scf8086:12302..12362:+	1
scf8086_21657	-	cuccggggaagugcaucgcuuac	gacacgaugcgcuuccucggag	gacacgaugcgcuuccucggagugcgucagacguacacuccggggaagugcaucgcuuac	scf8086:10828..10888:+	1
scf1134_7689	mmu-miR-376a-3p_MIMAT0000740_Mus_musculus_miR-376a-3p	cucguagaacuggacaggauugucu	accacuuuguccagaucagcgaaca	cucguagaacuggacaggauugucuugucgucgaccacuuuguccagaucagcgaaca	scf1134:47780..47838:-	1
scf214_2810	hvt-miR-H8_MIMAT0012720_Herpesvirus_of_miR-H8	cucucucgccuccaugaccuga	aggccaugcaggcgaaggaauaugug	aggccaugcaggcgaaggaauaugugcauaccacuuuguacucucucgccuccaugaccuga	scf214:42723..42785:-	1
scf3983_15772	bmo-miR-2751_MIMAT0012631_Bombyx_mori_miR-2751	cucugggcugcuugggacuagcc	cagugccgagcagccagggcg	cagugccgagcagccagggcggcgaaacggacgcccucugggcugcuugggacuagcc	scf3983:6001..6059:-	1
scf3652_15203	cel-miR-2208a-3p_MIMAT0011428_Caenorhabditis_elegans_miR-2208a-3p	cugcaguuguuguagcuguc	cagcuacagcaacugcaguu	cugcaguuguuguagcugucucuuuguacaggaugcgacaagcuacaacugcagcuuguacaaagagacagcuacagcaacugcaguu	scf3652:22119..22207:-	1
scf6818_20203	osa-miR2095-3p_MIMAT0010055_Oryza_sativa_miR2095-3p	cuuccauuuccuagaaguccuu	ggacuucugggaaauggauagg	cuuccauuuccuagaaguccuuguguucgagaugaaggacuucugggaaauggauagg	scf6818:7862..7920:-	1
scf40768_30737	osa-miR2095-3p_MIMAT0010055_Oryza_sativa_miR2095-3p	cuuccauuuccuagaaguccuu	ggacuucugggaaauggauagg	cuuccauuuccuagaaguccuuguguuugagaugaaggacuucugggaaauggauagg	scf40768:323..381:-	1
scf33463_29764	osa-miR2095-3p_MIMAT0010055_Oryza_sativa_miR2095-3p	cuuccauuuccuagaaguccuu	ggacuucugggaaauggauagg	cuuccauuuccuagaaguccuuguguuugagaugaaggacuucugggaaauggauagg	scf33463:783..841:+	1
scf11787_24433	osa-miR2095-3p_MIMAT0010055_Oryza_sativa_miR2095-3p	cuuccauuuccuagaaguccuu	ggacuucugggaaauggauagg	cuuccauuuccuagaaguccuuguguucgagaugaaggacuucugggaaauggauagg	scf11787:7268..7326:-	1
scf11787_24434	osa-miR2095-3p_MIMAT0010055_Oryza_sativa_miR2095-3p	cuuccauuuccuagaaguccuu	gucuucuaggaucuacagac	gucuucuaggaucuacagaccaucaauggaaccccaccagugaagacugauugguauuuuuccucuuccauuuccuagaaguccuu	scf11787:7304..7390:-	1
scf286_3415	osa-miR2095-3p_MIMAT0010055_Oryza_sativa_miR2095-3p	cuuccauuuccuaggaguccua	gggcuccugggaaauggauaga	cuuccauuuccuaggaguccuaguauuugaacacauagggcuccugggaaauggauaga	scf286:13114..13173:-	1
scf157_2284	-	cuucucaagaagaugacaagaa	cuugccguuuccuugaaaaagg	cuucucaagaagaugacaagaaguuuauuaucacucuugccguuuccuugaaaaagg	scf157:126496..126553:+	1
scf157_2286	-	cuucucaagaagaugacaagaa	cuugaccuuuucuugaggungg	cuucucaagaagaugacaagaaguuuccuaucauucuugaccuuuucuugaggungg	scf157:126660..126717:+	1
scf157_2292	-	cuucucaagaagaugacaagaa	cuugucguuuccuugagnuaggg	cuucucaagaagaugacaagaaguuuauuaucacacuugucguuuccuugagnuaggg	scf157:127663..127721:+	1
scf1398_8790	cel-miR-1824-3p_MIMAT0020360_Caenorhabditis_elegans_miR-1824-3p	cuuggccgcauuguaucuucgg	cugaagguacaaugcggcc	cugaagguacaaugcggccgucgagugacacccuucuuggccgcauuguaucuucgg	scf1398:9984..10041:-	1
scf1398_8789	cel-miR-1824-3p_MIMAT0020360_Caenorhabditis_elegans_miR-1824-3p	cuuggccgcauuguaucuucgg	gcaacuucaaugcagccgccagga	cuuggccgcauuguaucuucggggacacucacuugucacacacuguucuccgcaacuucaaugcagccgccagga	scf1398:9931..10006:-	1
scf38842_30475	-	cuuggcgacaucaagcagugucg	acacugccuccugucgccacaac	cuuggcgacaucaagcagugucggugaucagacacugccuccugucgccacaac	scf38842:691..745:-	1
scf8211_21746	-	cuuggcgacaucaagcagugucg	acacugccuccugucgccacaac	cuuggcgacaucaagcagugucggugaucagacacugccuccugucgccacaac	scf8211:8550..8604:+	1
scf16860_26574	dps-miR-2548-3p_MIMAT0012357_Drosophila_pseudoobscura_miR-2548-3p	cuuggugugagggucacagcuag	gcugugacucucauacuaaaua	gcugugacucucauacuaaauauuuuacuaaucuauacuuggugugagggucacagcuag	scf16860:1592..1652:-	1
scf323_3672	dps-miR-2548-3p_MIMAT0012357_Drosophila_pseudoobscura_miR-2548-3p	cuuggugugagggucacagcuag	gcugugacucucauacuaaaua	gcugugacucucauacuaaauauucuacuaaucuauacuuggugugagggucacagcuag	scf323:27004..27064:-	1
scf323_3674	dps-miR-2548-3p_MIMAT0012357_Drosophila_pseudoobscura_miR-2548-3p	cuugguguuagggucacaguuug	acugugacucuaacacuuaaua	acugugacucuaacacuuaauauuuaugacucauacuugguguuagggucacaguuug	scf323:27186..27244:-	1
scf157_2295	ppt-miR1060_MIMAT0005178_Physcomitrella_patens_miR1060	cuugucaucuacuugaggaagc	uuucucaagaagaugacaaga	uuucucaagaagaugacaagaaguuuguugucauucuugucaucuacuugaggaagc	scf157:128065..128122:+	1
scf157_2293	ppt-miR1060_MIMAT0005178_Physcomitrella_patens_miR1060	cuugucaucuacuugaggaagc	uuucucaagaagaugacaaga	uuucucaagaagaugacaagaaguuuguugucuuucuugucaucuacuugaggaagc	scf157:127822..127879:+	1
scf1889_10481	hco-miR-5903_MIMAT0023354_Haemonchus_contortus_miR-5903	gaccgggaguagaauuuuuu	aaaaugaagauuuguggcaaa	aaaaugaagauuuguggcaaaaggaguaaaaagaccgggaguagaauuuuuu	scf1889:8490..8542:+	1
scf613_5210	-	gaccucgaaucguuugcguauu	aauacgcaaacgauucgaagacg	gaccucgaaucguuugcguauucgucgaauuuuguugaauacgcaaacgauucgaagacg	scf613:47646..47706:+	1
scf562_4913	cte-miR-1999_MIMAT0009710_Capitella_teleta_miR-1999	gauguagcucaaauggua	ccauagcugcauagg	ccauagcugcauagguaacgugaguguagaagugauguagcucaaauggua	scf562:58758..58809:+	1
scf4919_17510	tca-miR-3886-5p_MIMAT0018870_Tribolium_castaneum_miR-3886-5p	gcacagcggaaauuaacuuuagg	uaaaguuuuuuuuuccguuguuuug	uaaaguuuuuuuuuccguuguuuuguagccaugacagcacagcggaaauuaacuuuagg	scf4919:9881..9940:-	1
scf5531_18451	prd-miR-7927c-3p_MIMAT0030611_Panagrellus_redivivus_miR-7927c-3p	gcagucguggccgagugguuaaggc	cuuaauaauuucggccucgagcgu	cuuaauaauuucggccucgagcgucaagcagucguggccgagugguuaaggc	scf5531:1523..1575:+	1
scf4266_16389	-	gccaccaugugucgggaagacu	ccucccgacacauggugggug	gccaccaugugucgggaagacuguuaccacuuuguccucccgacacauggugggug	scf4266:1282..1338:-	1
scf4266_16387	-	gcggccauguaccucgaaggc	cuuggcgguacauggccgc	gcggccauguaccucgaaggcuauuacuauuuugucuuggcgguacauggccgc	scf4266:1113..1167:-	1
scf8761_22194	gma-miR4389_MIMAT0018302_Glycine_max_miR4389	gcggucggggguucgaauc	uguuagcucagccuggcacagcgg	uguuagcucagccuggcacagcggcgaacuauguccgcggucggggguucgaauc	scf8761:2836..2891:-	1
scf1051_7480	gga-miR-2128_MIMAT0011204_Gallus_gallus_miR-2128	ggcagugaugaguucggc	cgguacgcgucgccga	ggcagugaugaguucggccacgacuccccgagccgguacgcgucgccga	scf1051:645..694:+	1
scf13357_25178	ppy-miR-613_MIMAT0016054_Pongo_pygmaeus_miR-613	ggggauguagcucagugguaga	aaggccccggguucgauc	ggggauguagcucagugguagagcguucgcuuugcaugugaaaggccccggguucgauc	scf13357:2191..2250:-	1
scf49361_31772	mmu-miR-3062-3p_MIMAT0014831_Mus_musculus_miR-3062-3p	gggggacaacgucggggaagu	ccccccgacguuguuuucccg	ccccccgacguuguuuucccgguuuuauuguuacucggggggacaacgucggggaagu	scf49361:702..760:-	1
scf1370_8569	mmu-miR-3062-3p_MIMAT0014831_Mus_musculus_miR-3062-3p	gggggacaacgucggggaagu	ccccccgacguuguuuucccg	ccccccgacguuguuuucccgguuuuauugguacggggggacaacgucggggaagu	scf1370:26669..26725:+	1
scf15398_25957	-	ggucgcgaguucgagucuu	gguuugaauuuuuugauagu	ggucgcgaguucgagucuuccaguuacuugacccacuuuuagcuuggucuacgggccaagucgcugguuugaauuuuuugauagu	scf15398:16..101:-	1
scf383_4001	hsa-miR-3653-3p_MIMAT0018073_Homo_sapiens_miR-3653-3p	guaagaagguugugacuggcu	ccacucaaaaccugcuuacau	guaagaagguugugacuggcuuguaagucauuuaagccacucaaaaccugcuuacau	scf383:34009..34066:-	1
scf1248_8158	mtr-miR2593e_MIMAT0023148_Medicago_truncatula_miR2593e	guacaucagcgcauuugagug	cuugaaugcgcugguauaucg	guacaucagcgcauuugaguguggaguaucacuugaaugcgcugguauaucg	scf1248:12452..12504:+	1
scf2255_11663	oan-miR-1388-3p_MIMAT0007169_Ornithorhynchus_anatinus_miR-1388-3p	gucucagguucgaauccug	ggacaguauacucugggacgc	ggacaguauacucugggacgcaguagguaagcgucucagguucgaauccug	scf2255:5604..5655:+	1
scf597_5143	bta-miR-2385-5p_MIMAT0011935_Bos_taurus_miR-2385-5p	guggggcaaauugcgaaagcug	gcuuucgcaauuugccgcaccc	gcuuucgcaauuugccgcacccguaaguugaccuggguggggcaaauugcgaaagcug	scf597:12009..12067:+	1
scf133_2059	mmu-miR-7680-5p_MIMAT0029874_Mus_musculus_miR-7680-5p	guuccagucacaaugucaucuc	gaugacauugcgacugaauuaagc	gaugacauugcgacugaauuaagcuguguaguuugcguuccagucacaaugucaucuc	scf133:14904..14962:+	1
scf1365_8560	mtr-miR2592a-3p_MIMAT0020946_Medicago_truncatula_miR2592a-3p	uaaaaacauauugaagggcagua	cugcccuucaauauauuuuugua	cugcccuucaauauauuuuuguauuggaggcauugauauaaaaacauauugaagggcagua	scf1365:8184..8245:-	1
scf1241_8138	dme-miR-10-3p_MIMAT0012531_Drosophila_melanogaster_miR-10-3p	uaaauucgugucaucggacguu	cguuugauuucacggauuuggc	cguuugauuucacggauuuggcgucaauauuggcuaaauucgugucaucggacguu	scf1241:15567..15623:-	1
scf4870_17389	-	uaagcacucaggucacacaguaggc	ccacugggugcgugaugcuguc	uaagcacucaggucacacaguaggcaagucauuauucugccacugggugcgugaugcuguc	scf4870:6983..7044:-	1
scf18272_26998	-	uaagcacucaggucacacaguaggc	ccacugggugcgugaugcuguc	uaagcacucaggucacacaguaggcaagucaucauucugccacugggugcgugaugcuguc	scf18272:290..351:+	1
scf8953_22406	hsa-miR-99a-3p_MIMAT0004511_Homo_sapiens_miR-99a-3p	uaagcucggaacuaagcgc	gugcuuagcugcgggcuuacu	uaagcucggaacuaagcgccagugcauacuuggugcuuagcugcgggcuuacu	scf8953:1050..1103:+	1
scf2035_11149	mtr-miR2087-5p_MIMAT0010036_Medicago_truncatula_miR2087-5p	uaaguaaaucucgugcggcuug	agccgugcgagauuuauuucg	uaaguaaaucucgugcggcuuguaauagaauuggagccgugcgagauuuauuucg	scf2035:8811..8866:-	1
scf28235_28888	prd-miR-7872-3p_MIMAT0030489_Panagrellus_redivivus_miR-7872-3p	uaaguacgcagaggauguuagcu	uuagcagacaaguguagc	uuagcagacaaguguagcgcgccgcuugacgucaagcgguccgcuaaguacgcagaggauguuagcu	scf28235:311..378:-	1
scf17869_26856	lmi-miR-10-3p_MIMAT0010145_Locusta_migratoria_miR-10-3p	uaauucggacauuuugcgaugu	uuugcaauauggccgauuuugca	uuugcaauauggccgauuuugcagucccauauuuguaauucggacauuuugcgaugu	scf17869:1244..1301:-	1
scf6849_20251	lmi-miR-10-3p_MIMAT0010145_Locusta_migratoria_miR-10-3p	uaauucggacauuuugcgaugu	uuugcaauauggccgauuuugca	uuugcaauauggccgauuuugcagucccauauuuguaauucggacauuuugcgaugu	scf6849:6973..7030:+	1
scf1831_10320	odi-miR-1476-3p_MIMAT0006028_Oikopleura_dioica_miR-1476-3p	uacauguagcaauuuauuuaa	aaguagauuuuggauguauu	uacauguagcaauuuauuuaauggaauuaaguagauuuuggauguauu	scf1831:20330..20378:+	1
scf148_2216	cel-miR-57-5p_MIMAT0000029_Caenorhabditis_elegans_miR-57-5p	uacccuguaauuccgagucguug	caggcucggauauacggggucgg	caggcucggauauacggggucggaguuuucauucccuacccuguaauuccgagucguug	scf148:72318..72377:-	1
scf1214_8057	cel-miR-57-5p_MIMAT0000029_Caenorhabditis_elegans_miR-57-5p	uacccuguagauccgagcuuugc	agagucgguucuagagggguuu	uacccuguagauccgagcuuugccuugugagguggcagagucgguucuagagggguuu	scf1214:40527..40585:-	1
scf3170_14276	mmu-miR-193a-3p_MIMAT0000223_Mus_musculus_miR-193a-3p	uacuggccugcuaagucccaag	agggucuuggcggucuagugag	agggucuuggcggucuagugagugugccaucuuacuggccugcuaagucccaag	scf3170:20452..20506:-	1
scf4396_16751	ame-miR-3766_MIMAT0018540_Apis_mellifera_miR-3766	uagguggugcaacucagccu	gcugaguugaaccacuuaac	uagguggugcaacucagccuuagaagugucuaaggcugaguugaaccacuuaac	scf4396:23203..23257:+	1
scf759_5854	mmu-miR-7241-3p_MIMAT0028451_Mus_musculus_miR-7241-3p	uaguagaucaagaaacguaugag	caugguuucgugaucuacccau	uaguagaucaagaaacguaugagaugucucauuccacucaugguuucgugaucuacccau	scf759:52978..53038:+	1
scf39634_30567	-	uaguugaacgaugguagcgcc	cgccaccgucaauaucggaucgc	cgccaccgucaauaucggaucgcugguucugauuuuugccauguuggaagccauauaguugaacgaugguagcgcc	scf39634:303..379:+	1
scf3611_15112	-	uaucacggaguuuaaagcug	uuuaaauuccgugauauauuug	uuuaaauuccgugauauauuugagaaaaaacauaaaacguaaauauaucacggaguuuaaagcug	scf3611:26884..26949:-	1
scf4875_17428	dme-miR-314-3p_MIMAT0000406_Drosophila_melanogaster_miR-314-3p	uauucgagaccucugcugauccu	aucagcgguggucugggguacc	aucagcgguggucugggguaccuagggacagccacuaccuuuccugggcugauugguauucgagaccucugcugauccu	scf4875:30367..30446:-	1
scf3149_14017	gma-miR4383_MIMAT0018290_Glycine_max_miR4383	uauuggauaaacgaggaccuuca	aaguuccccguuuauccauuaau	uauuggauaaacgaggaccuucaaucuauuuaaguuccccguuuauccauuaau	scf3149:13957..14011:-	1
scf3745_15378	bta-miR-2421_MIMAT0011988_Bos_taurus_miR-2421	uauuuuuuggcgagauaacc	uuaucucgccauaaguuuu	uuaucucgccauaaguuuuagauauuuuuuggcgagauaacc	scf3745:8731..8773:-	1
scf4870_17404	mmu-miR-674-5p_MIMAT0003740_Mus_musculus_miR-674-5p	ucacugagagagcgaugcugcu	uagcaaucacuaccccagugaca	uagcaaucacuaccccagugacaaguuuucauucugucacugagagagcgaugcugcu	scf4870:11175..11233:-	1
scf4870_17400	mmu-miR-674-5p_MIMAT0003740_Mus_musculus_miR-674-5p	ucacugagagagcgaugcugcu	uagcaaucacuaccccagugaca	uagcaaucacuaccccagugacaaguuuccauucugucacugagagagcgaugcugcu	scf4870:10747..10805:-	1
scf4870_17394	sme-miR-750-5p_MIMAT0012124_Schmidtea_mediterranea_miR-750-5p	ucacuggauaugcugcagcaau	ugcucagcauguucaguagaca	ugcucagcauguucaguagacauguuccaauucugucacuggauaugcugcagcaau	scf4870:7928..7985:-	1
scf4870_17386	sme-miR-750-5p_MIMAT0012124_Schmidtea_mediterranea_miR-750-5p	ucacuggauaugcugcagcacu	ugcucaacauuuucaguagaca	ugcucaacauuuucaguagacauguuccaauucugucacuggauaugcugcagcacu	scf4870:4681..4738:-	1
scf4870_17396	sme-miR-750-5p_MIMAT0012124_Schmidtea_mediterranea_miR-750-5p	ucacuggauauguugcagcagu	ugcucaacauuuucaguagaca	ugcucaacauuuucaguagacauguuccaauucugucacuggauauguugcagcagu	scf4870:8323..8380:-	1
scf4870_17414	dme-miR-3-3p_MIMAT0000108_Drosophila_melanogaster_miR-3-3p	ucacugggaaugagacgcugau	cggcaucucuuccuuaguagaua	cggcaucucuuccuuaguagauaauuccuuuucuaucacugggaaugagacgcugau	scf4870:16474..16531:-	1
scf4870_17408	dme-miR-3-3p_MIMAT0000108_Drosophila_melanogaster_miR-3-3p	ucacugggaaugagaugccgauu	ucggccucucuuccuuaguagaua	ucggccucucuuccuuaguagauaauuccuuuucuaucacugggaaugagaugccgauu	scf4870:15170..15229:-	1
scf51087_32004	dme-miR-3-3p_MIMAT0000108_Drosophila_melanogaster_miR-3-3p	ucacugggugucuugaugcaug	agcauucagucacccagcagac	agcauucagucacccagcagacauguugacauucugucacugggugucuugaugcaug	scf51087:489..547:-	1
scf40209_30642	osa-miR2101-5p_MIMAT0010066_Oryza_sativa_miR2101-5p	ucauguuuuucuugcuuggcugc	agccggcaagaaaaauaugaaa	ucauguuuuucuugcuuggcugcggcaaccaggcuacggcagccggcaagaaaaauaugaaa	scf40209:820..882:+	1
scf4563_16968	dme-miR-10-5p_MIMAT0000115_Drosophila_melanogaster_miR-10-5p	ucccuguagcugcuuaggggcg	ccccuaugcugcuacacggucu	ucccuguagcugcuuaggggcgcagucuuggucauuccuccccuaugcugcuacacggucu	scf4563:2856..2917:+	1
scf4970_17572	-	ucgcaccgcacagcuuggucg	accaaagcuuugcggaggcaugg	accaaagcuuugcggaggcauggccagauuaguguccucgcaccgcacagcuuggucg	scf4970:11161..11219:-	1
scf13_548	efu-miR-9189g_MIMAT0034885_Eptesicus_fuscus_miR-9189g	ucucuugguguacugucuaucg	agaggcaguacaguaaaagaac	agaggcaguacaguaaaagaacaguauguucucuugguguacugucuaucg	scf13:112552..112603:-	1
scf9087_22544	sme-miR-2156a-3p_MIMAT0011246_Schmidtea_mediterranea_miR-2156a-3p	ucuuacggacgugugaaggcgu	gccuuuacaugacugugauuuc	gccuuuacaugacugugauuucuaguugucaaugaucuuacggacgugugaaggcgu	scf9087:8995..9052:-	1
scf6138_19388	dme-miR-9a-5p_MIMAT0000114_Drosophila_melanogaster_miR-9a-5p	ucuuuggucacagccgguagc	cugcggcugcaaccaaacgcu	cugcggcugcaaccaaacgcuuguuguggucaagucuuuggucacagccgguagc	scf6138:3818..3873:-	1
scf5083_17778	-	ugaacacugccaacgggaccua	agucccguggucaguguucugc	agucccguggucaguguucugcgcgacggccgcugaacacugccaacgggaccua	scf5083:9838..9893:-	1
scf76_1353	nve-miR-2024c-5p_MIMAT0009763_Nematostella_vectensis_miR-2024c-5p	ugaauauuuguaguucaagccu	gcucgcacuacaaacaucagga	ugaauauuuguaguucaagccugugccaauuaggcucgcacuacaaacaucagga	scf76:11995..12050:-	1
scf11138_24090	gga-miR-6580-5p_MIMAT0025667_Gallus_gallus_miR-6580-5p	ugaauugacacugacuucaucu	augaagucagugucaagucaga	augaagucagugucaagucagacaugguauuacugaauugacacugacuucaucu	scf11138:13..68:-	1
scf11138_24092	gga-miR-6580-5p_MIMAT0025667_Gallus_gallus_miR-6580-5p	ugaauugacacugacuucaucu	augaagucagugucaagucaga	augaagucagugucaagucagacaugguauuacugaauugacacugacuucaucu	scf11138:2695..2750:-	1
scf86_1475	mdo-miR-7283-3p_MIMAT0028541_Monodelphis_domestica_miR-7283-3p	ugccauagugaaguagugac	cacaguuuguaguggcgua	ugccauagugaaguagugacaacgccaucuguuggugcacaguuuguaguggcgua	scf86:41148..41204:-	1
scf1191_8010	osa-miR5156_MIMAT0021106_Oryza_sativa_miR5156	ugccuguagacaauguaacauu	ucuuauacugucuagaugcacu	ugccuguagacaauguaacauucgauuuucagcaaucgaaucgauaucuuauacugucuagaugcacu	scf1191:13920..13988:+	1
scf6889_20291	-	ugcgcucugaaccaaauucgau	cgaacuugguucggaacggacc	cgaacuugguucggaacggaccacgaacauggugcgcucugaaccaaauucgau	scf6889:8187..8241:+	1
scf2001_11039	-	ugcgcucugaaccaaauucgau	cgaacuugguucggaacggacc	cgaacuugguucggaacggaccacgaacauggugcgcucugaaccaaauucgau	scf2001:11804..11858:+	1
scf8686_22156	ata-miR169c-3p_MIMAT0037137_Aegilops_tauschii_miR169c-3p	ugcggucaggucgaagcgaucg	uucgcuucgaccugaccgcgga	ugcggucaggucgaagcgaucggacgucaugcgaguugcguucgcuucgaccugaccgcgga	scf8686:462..524:+	1
scf1657_9891	mmu-miR-1963_MIMAT0009436_Mus_musculus_miR-1963	ugggacgaauaccugcccaga	ugggcaggaacucgcacnacg	ugggacgaauaccugcccagagaguugccauccgcugggcaggaacucgcacnacg	scf1657:36410..36466:-	1
scf11983_24524	gma-miR1510a-5p_MIMAT0017338_Glycine_max_miR1510a-5p	ugggauaggugggauaggucga	ccccuauuccaccuaucccggcu	ugggauaggugggauaggucgaauaggguucccccuauuccaccuaucccggcu	scf11983:3676..3730:+	1
scf11165_24112	gga-miR-1579_MIMAT0007440_Gallus_gallus_miR-1579	uguggcggaaauaaacuguacu	uauanuuuauuuuuggccacaug	uauanuuuauuuuuggccacauguuacuauaaucuguggcggaaauaaacuguacu	scf11165:365..421:-	1
scf383_3993	dme-miR-252-5p_MIMAT0005516_Drosophila_melanogaster_miR-252-5p	uuaaguacgauucgaucagcu	cucuucgaaucuuacuuuaau	uuaaguacgauucgaucagcuguauucauuauaagcucuucgaaucuuacuuuaau	scf383:31971..32027:-	1
scf740_5786	ddi-miR-7101_MIMAT0028104_Dictyostelium_discoideum_miR-7101	uuaguugaaugauucguagca	cugcgaauuauucaauuagug	cugcgaauuauucaauuaguggauuuugacuuacauuaguugaaugauucguagca	scf740:40253..40309:-	1
scf740_5785	ddi-miR-7101_MIMAT0028104_Dictyostelium_discoideum_miR-7101	uuaguugaaugauucguagca	cugccgucguugcaaucagug	uuaguugaaugauucguagcaucggugcaguuaaccucgucgcugccgucguugcaaucagug	scf740:40211..40274:-	1
scf17845_26849	bdi-miR7712-3p_MIMAT0030147_Brachypodium_distachyon_miR7712-3p	uuauugugucgggagagccacc	uugcacuucugaucugacgga	uuauugugucgggagagccaccuucugcgccaguguguguaaagguugcacuucugaucugacgga	scf17845:3680..3746:-	1
scf106_1720	-	uuccguuacauguuuuugac	uagagacaauaacugaaaagu	uuccguuacauguuuuugacuaucuuaggacuaacuaauguuugcaauccacuaaguuuacguuacguagaacacguuuagagacaauaacugaaaagu	scf106:7212..7311:-	1
scf4875_17426	tca-miR-3850-3p_MIMAT0018755_Tribolium_castaneum_miR-3850-3p	uucgagacugacaccgacuuuag	agucggcgucgguaguggacc	agucggcgucgguaguggaccgcgacuuggagguucgagacugacaccgacuuuag	scf4875:28794..28850:-	1
scf4894_17478	ath-miR173-5p_MIMAT0000206_Arabidopsis_thaliana_miR173-5p	uucgcuugucuaaaccuucuucu	aagaagguuuagacaagcgaaaa	aagaagguuuagacaagcgaaaacgcacgcuuuucgcuugucuaaaccuucuucu	scf4894:15805..15860:-	1
scf4894_17475	ath-miR173-5p_MIMAT0000206_Arabidopsis_thaliana_miR173-5p	uucgcuugucuaaaccuucuucu	aagaagguuuagacaagcgaaaa	aagaagguuuagacaagcgaaaagcgugcguuuucgcuugucuaaaccuucuucu	scf4894:15807..15862:+	1
scf759_5851	bta-miR-2410_MIMAT0011968_Bos_taurus_miR-2410	uugagcugcugacacgugauga	uucacagcgucagcagguucaaua	uucacagcgucagcagguucaauaaauguugccuaauucuauugagcugcugacacgugauga	scf759:52345..52408:+	1
scf1051_7489	dps-miR-2568b-3p_MIMAT0012409_Drosophila_pseudoobscura_miR-2568b-3p	uuggcccgaucgaagcugagcaagg	uugcgucagucaaagcguggccuaca	uuggcccgaucgaagcugagcaaggcacaugccuugcgucagucaaagcguggccuaca	scf1051:38599..38658:-	1
scf2415_12177	mmu-miR-6368_MIMAT0025112_Mus_musculus_miR-6368	uugggaaguaaagaaagaaugcu	cguuuugauacaacuucccuaaa	uugggaaguaaagaaagaaugcugucuuaagcuuuggcagcguuuugauacaacuucccuaaa	scf2415:22969..23032:-	1
scf1214_8055	oan-miR-1340-5p_MIMAT0006868_Ornithorhynchus_anatinus_miR-1340-5p	uuuccaauaggacccuuuuuug	aaaaaugguucuauugaagccu	uuuccaauaggacccuuuuuugucugauaaaagccgacaaaaaaugguucuauugaagccu	scf1214:40210..40271:-	1
scf157_2288	-	uuucucaagaagaugacaaga	cuugucguuuccuugaguuagg	uuucucaagaagaugacaagaaguuuauuaucacacuugucguuuccuugaguuagg	scf157:127097..127154:+	1
scf2929_13568	cin-miR-4206-3p_MIMAT0016827_Ciona_intestinalis_miR-4206-3p	uuugaauauguaaguggcgg	gcaacuuauccaguag	uuugaauauguaaguggcggauagccuaucugacggaucauuugacguagguaggcuauccgcaacuuauccaguag	scf2929:4007..4084:+	1
scf15214_25904	ath-miR3932b-5p_MIMAT0032113_Arabidopsis_thaliana_miR3932b-5p	uuugacguagcuuugccgagu	cggcaaagcuacgucaaaggc	cggcaaagcuacgucaaaggcguuuuugguugucccuuugacguagcuuugccgagu	scf15214:4967..5024:-	1
scf15214_25902	ath-miR3932b-5p_MIMAT0032113_Arabidopsis_thaliana_miR3932b-5p	uuugacguagcuuugccgauuu	cucggcaaagcuacgucaaagg	cucggcaaagcuacgucaaagggacaaccaaaaacgccuuugacguagcuuugccgauuu	scf15214:4968..5028:+	1
scf148_2202	-	uuuucgugaugauuguauccu	gauguaaucaccacgagaagu	uuuucgugaugauuguauccuuauguugccuauuuuaggauguaaucaccacgagaagu	scf148:51218..51277:+	1
scf148_2200	cfa-miR-450a_MIMAT0001548_Canis_familiaris_miR-450a	uuuuugcgaugauugcgucuua	ggacgcaaucaucgccagaagu	uuuuugcgaugauugcgucuuaauguuuccuauuauaggacgcaaucaucgccagaagu	scf148:50575..50634:+	1
					total	190

## Sheet: correspondance mature OnvsOs
mature miRBase miRNAs detected by miRDeep2								mature miRBase miRNAs detected by miRDeep2
tag id	mature miRBase miRNA	example miRBase miRNA with the same seed	consensus mature sequence	consensus star sequence	consensus precursor sequence	precursor coordinate		tag id	mature miRBase miRNA	example miRBase miRNA with the same seed	consensus mature sequence	consensus star sequence	consensus precursor sequence	precursor coordinate
scf10308_19055	bmo-miR-33-5p	hsa-miR-33a-5p_MIMAT0000091_Homo_sapiens_miR-33a-5p	gugcauuguaguugcauugca	caauaucacuacaaggcaaauc	gugcauuguaguugcauugcacuuguuuccauuugugcaauaucacuacaaggcaaauc	scf10308:6088..6147:-		scf10308_23603	bmo-miR-33-5p	hsa-miR-33a-5p_MIMAT0000091_Homo_sapiens_miR-33a-5p	gugcauuguaguugcauugca	caauaucacuacaaggcaaauc	gugcauuguaguugcauugcacuuguuuccauuugugcaauaucacuacaaggcaaauc	scf10308:6088..6147:-
scf1190_6457	bmo-miR-278-3p	dme-miR-278-3p_MIMAT0000339_Drosophila_melanogaster_miR-278-3p	ucggugggaucuucguccguu	ccggacgaacuucccaguucggcc	ccggacgaacuucccaguucggccgacauacacgggucggugggaucuucguccguu	scf1190:45218..45275:+		scf1190_8003	bmo-miR-278-3p	dme-miR-278-3p_MIMAT0000339_Drosophila_melanogaster_miR-278-3p	ucggugggaucuucguccguu	ccggacgaacuucccaguucggcc	ccggacgaacuucccaguucggccgacauacacgggucggugggaucuucguccguu	scf1190:45218..45275:+
scf1316_6760	bmo-miR-31-5p	cel-miR-72-5p_MIMAT0000044_Caenorhabditis_elegans_miR-72-5p	aggcaagaagucggcauagcugu	ggcugugucacuucgagccagc	aggcaagaagucggcauagcuguuugaaguuauauacggcugugucacuucgagccagc	scf1316:12918..12977:+		scf1316_8406	bmo-miR-31-5p	cel-miR-72-5p_MIMAT0000044_Caenorhabditis_elegans_miR-72-5p	aggcaagaagucggcauagcugu	ggcugugucacuucgagccagc	aggcaagaagucggcauagcuguuugaaguuauauacggcugugucacuucgagccagc	scf1316:12918..12977:+
scf1476_7458	bmo-miR-263a-5p	mmu-miR-183-5p_MIMAT0000212_Mus_musculus_miR-183-5p	aauggcacuggaagaauucacgg	cguggucucuuaguggcaucac	aauggcacuggaagaauucacggguuuuguuucauacucccguggucucuuaguggcaucac	scf1476:12599..12661:+		scf1476_9186	bmo-miR-263a-5p	mmu-miR-183-5p_MIMAT0000212_Mus_musculus_miR-183-5p	aauggcacuggaagaauucacgg	cguggucucuuaguggcauca	aauggcacuggaagaauucacggguuuuguuucauacucccguggucucuuaguggcauca	scf1476:12599..12660:+
scf15172_21005	bmo-miR-263b-5p	hsa-miR-96-5p_MIMAT0000095_Homo_sapiens_miR-96-5p	cuuggcacugggagaauucacag	cgugaauuuccugaugccuca	cuuggcacugggagaauucacaggaguuguguaaauacccgugaauuuccugaugccuca	scf15172:5769..5829:-		scf15172_25891	bmo-miR-263b-5p	hsa-miR-96-5p_MIMAT0000095_Homo_sapiens_miR-96-5p	cuuggcacugggagaauucacag	cgugaauuuccugaugccuca	cuuggcacugggagaauucacaggaguuguguaaauacccgugaauuuccugaugccuca	scf15172:5769..5829:-
scf1728_8184	bmo-miR-279a	cel-miR-44-3p_MIMAT0000015_Caenorhabditis_elegans_miR-44-3p	ugacuagauccacacucaucca	gaugaguggagguuuagugcaug	gaugaguggagguuuagugcauguuuuuguacaucaugacuagauccacacucaucca	scf1728:9274..9332:-		scf1728_10084	bmo-miR-279a	cel-miR-44-3p_MIMAT0000015_Caenorhabditis_elegans_miR-44-3p	ugacuagauccacacucaucca	gaugaguggagguuuagugcaug	gaugaguggagguuuagugcauguuuuuguacaucaugacuagauccacacucaucca	scf1728:9274..9332:-
scf17497_21641	bmo-miR-316-5p	dme-miR-316-5p_MIMAT0000408_Drosophila_melanogaster_miR-316-5p	ugucuuuuuccgcuuugcug	gcaaagngaaaaggucucc	ugucuuuuuccgcuuugcugcugauaauuguugacaugucaacagcaaagngaaaaggucucc	scf17497:1825..1888:-		scf17497_26765	bmo-miR-316-5p	dme-miR-316-5p_MIMAT0000408_Drosophila_melanogaster_miR-316-5p	ugucuuuuuccgcuuugcug	gcaaagngaaaaggucucc	ugucuuuuuccgcuuugcugcugauaauuguugacaugucaacagcaaagngaaaaggucucc	scf17497:1825..1888:-
scf17497_21642	bmo-miR-316-5p	dme-miR-316-5p_MIMAT0000408_Drosophila_melanogaster_miR-316-5p	ugucuuuuuccgcuuugcug	gcagaagaauaccacaga	gcagaagaauaccacagaagaaagaagcgaaaguucuccauaaaauugucuuuuuccgcuuugcug	scf17497:1868..1934:-		scf17497_26766	bmo-miR-316-5p	dme-miR-316-5p_MIMAT0000408_Drosophila_melanogaster_miR-316-5p	ugucuuuuuccgcuuugcug	gcagaagaauaccacaga	gcagaagaauaccacagaagaaagaagcgaaaguucuccauaaaauugucuuuuuccgcuuugcug	scf17497:1868..1934:-
scf2026_9118	bmo-miR-12	dme-miR-12-5p_MIMAT0000117_Drosophila_melanogaster_miR-12-5p	ugaguauuacuucagguacu	uagaagaaguauaaacuaga	uagaagaaguauaaacuagaagauucgccgaguaagccgcauugcuucugaguauuacuucagguacu	scf2026:30587..30655:-		scf2026_11132	bmo-miR-12	dme-miR-12-5p_MIMAT0000117_Drosophila_melanogaster_miR-12-5p	ugaguauuacuucagguacu	uagaagaaguauaaacuaga	uagaagaaguauaaacuagaagauucgccgaguaagccgcauugcuucugaguauuacuucagguacu	scf2026:30587..30655:-
scf2026_9123	bmo-miR-283-5p	dme-miR-283-5p_MIMAT0000347_Drosophila_melanogaster_miR-283-5p	aaauaucagcugguaauucuggg	caggcuaccaguugguauacag	aaauaucagcugguaauucugggcuauaagucgugcccaggcuaccaguugguauacag	scf2026:31551..31610:-		scf2026_11137	bmo-miR-283-5p	dme-miR-283-5p_MIMAT0000347_Drosophila_melanogaster_miR-283-5p	aaauaucagcugguaauucug	caggcuaccaguugguauacag	aaauaucagcugguaauucugggcuauaagucgugcccaggcuaccaguugguauacag	scf2026:31551..31610:-
scf2167_9347	bmo-miR-285	cel-miR-49-3p_MIMAT0000020_Caenorhabditis_elegans_miR-49-3p	uagcaccauucgaauucagugc	acuguauucgaguguguggguaga	acuguauucgaguguguggguagagugauucaauucucuagcaccauucgaauucagugc	scf2167:4041..4101:+		scf2167_11445	bmo-miR-285	cel-miR-49-3p_MIMAT0000020_Caenorhabditis_elegans_miR-49-3p	uagcaccauucgaauucagugc	acuguauucgaguguguggguaga	acuguauucgaguguguggguagagugauucaauucucuagcaccauucgaauucagugc	scf2167:4041..4101:+
scf23044_22777	bmo-miR-87	cel-miR-87-3p_MIMAT0000060_Caenorhabditis_elegans_miR-87-3p	gugagcaaacuuucaggugugu	gggccugaauuguugcucuuaccu	gggccugaauuguugcucuuaccuguauuuggacuaggugagcaaacuuucaggugugu	scf23044:1662..1721:+		scf23044_28083	bmo-miR-87	cel-miR-87-3p_MIMAT0000060_Caenorhabditis_elegans_miR-87-3p	gugagcaaacuuucaggugugu	gggccugaauuguugcucuuaccu	gggccugaauuguugcucuuaccuguauuuggacuaggugagcaaacuuucaggugugu	scf23044:1662..1721:+
scf25486_23063	bmo-miR-929-5p	dme-miR-929-5p_MIMAT0020892_Drosophila_melanogaster_miR-929-5p	aaauugacucuaguagggagu	cucccuaaucgagucagguuga	aaauugacucuaguagggaguccguuuauaccgcgacucccuaaucgagucagguuga	scf25486:468..526:-		scf25486_28415	bmo-miR-929-5p	dme-miR-929-5p_MIMAT0020892_Drosophila_melanogaster_miR-929-5p	aaauugacucuaguagggagu	cucccuaaucgagucagguuga	aaauugacucuaguagggaguccguuuauaccgcgacucccuaaucgagucagguuga	scf25486:468..526:-
scf26097_23139	bmo-miR-10-5p	cel-miR-57-5p_MIMAT0000029_Caenorhabditis_elegans_miR-57-5p	uacccuguagauccgaauuugu	caaauucgguucuagaga	uacccuguagauccgaauuuguuugaagugaggcgacaaauucgguucuagaga	scf26097:1855..1909:-		scf26097_28529	bmo-miR-10-5p	cel-miR-57-5p_MIMAT0000029_Caenorhabditis_elegans_miR-57-5p	uacccuguagauccgaauuugu	caaauucgguucuagaga	uacccuguagauccgaauuuguuugaagugaggcgacaaauucgguucuagaga	scf26097:1855..1909:-
scf2727_10466	bmo-miR-3286-3p	hsa-miR-210-3p_MIMAT0000267_Homo_sapiens_miR-210-3p	uugugcguguuccaauaguuau	aacuauuggucacugcacaggac	aacuauuggucacugcacaggacuaguaacuuauuauacucuugugcguguuccaauaguuau	scf2727:26036..26099:-		scf2727_12928	bmo-miR-3286-3p	hsa-miR-210-3p_MIMAT0000267_Homo_sapiens_miR-210-3p	uugugcguguuccaauaguuau	aacuauuggucacugcacag	aacuauuggucacugcacaggacuaguaacuuauuauacucuugugcguguuccaauaguuau	scf2727:26036..26099:-
scf2727_10467	bmo-miR-210	dme-miR-210-3p_MIMAT0000355_Drosophila_melanogaster_miR-210-3p	cuugugcgugugacagcggcu	ccgugagaacaccgcaagaa	cuugugcgugugacagcggcuauugcgggcgguucauugucgccgugagaacaccgcaagaa	scf2727:27424..27486:-		scf2727_12929	bmo-miR-210	dme-miR-210-3p_MIMAT0000355_Drosophila_melanogaster_miR-210-3p	cuugugcgugugacagcggcu	ccgugagaacaccgcaagaa	cuugugcgugugacagcggcuauugcgggcgguucauugucgccgugagaacaccgcaagaa	scf2727:27424..27486:-
scf2727_10468	bmo-miR-210	dme-miR-210-3p_MIMAT0000355_Drosophila_melanogaster_miR-210-3p	cuugugcgugugacagcggcu	cugcuggccacugcacaagau	cugcuggccacugcacaagauuaguacugcuuauacucuugugcgugugacagcggcu	scf2727:27465..27523:-		scf2727_12930	bmo-miR-210	dme-miR-210-3p_MIMAT0000355_Drosophila_melanogaster_miR-210-3p	cuugugcgugugacagcggcu	cugcuggccacugcacaagau	cugcuggccacugcacaagauuaguacugcuuauacucuugugcgugugacagcggcu	scf2727:27465..27523:-
scf2732_10474	bmo-miR-965-3p	gga-miR-30c-2-3p_MIMAT0026515_Gallus_gallus_miR-30c-2-3p	cgggagaagcuguaucgcuauaug	uaagcguauagcuuuuccccu	cgggagaagcuguaucgcuauauguuaacuucauauucauaagcguauagcuuuuccccu	scf2732:13274..13334:+		scf2732_12946	bmo-miR-965-3p	gga-miR-30c-2-3p_MIMAT0026515_Gallus_gallus_miR-30c-2-3p	cgggagaagcuguaucgcuauaug	uaagcguauagcuuuuccccu	cgggagaagcuguaucgcuauauguuaacuucauauucauaagcguauagcuuuuccccu	scf2732:13274..13334:+
scf3119_11294	bmo-miR-307-5p	cel-miR-67-3p_MIMAT0000039_Caenorhabditis_elegans_miR-67-3p	ucacaaccuccuugagugagc	acucacucaaccugggugugaugu	acucacucaaccugggugugaugugugcacuaguugcucggcccaucacaaccuccuugagugagc	scf3119:20290..20356:-		scf3119_13962	bmo-miR-307-5p	cel-miR-67-3p_MIMAT0000039_Caenorhabditis_elegans_miR-67-3p	ucacaaccuccuugagugagc	acucacucaaccugggugugaugu	acucacucaaccugggugugaugugugcacuaguugcucggcccaucacaaccuccuugagugagc	scf3119:20290..20356:-
scf32250_24037	bmo-miR-210	dme-miR-210-3p_MIMAT0000355_Drosophila_melanogaster_miR-210-3p	cuugugcgugugacagcggcu	ccgugagaacaccgcaagaa	cuugugcgugugacagcggcuauugcgggcgguucauugucgccgugagaacaccgcaagaa	scf32250:1492..1554:-		scf32250_29575	bmo-miR-210	dme-miR-210-3p_MIMAT0000355_Drosophila_melanogaster_miR-210-3p	cuugugcgugugacagcggcu	ccgugagaacaccgcaagaa	cuugugcgugugacagcggcuauugcgggcgguucauugucgccgugagaacaccgcaagaa	scf32250:1492..1554:-
scf3239_11621	bmo-miR-14-3p	dme-miR-14-3p_MIMAT0000120_Drosophila_melanogaster_miR-14-3p	ucagucuuuuucucucuccuau	cggggggagauuuagacuuggcu	cggggggagauuuagacuuggcuuguucuaaucagucagucuuuuucucucuccuau	scf3239:7952..8009:+		scf3239_14373	bmo-miR-14-3p	dme-miR-14-3p_MIMAT0000120_Drosophila_melanogaster_miR-14-3p	ucagucuuuuucucucuccuau	cggggggagauuuagacuuggcu	cggggggagauuuagacuuggcuuguucuaaucagucagucuuuuucucucuccuau	scf3239:7952..8009:+
scf3377_11937	bmo-miR-929-5p	dme-miR-929-5p_MIMAT0020892_Drosophila_melanogaster_miR-929-5p	aaauugacucuaguagggagu	cucccuaaucgagucagguuga	aaauugacucuaguagggaguccguuuauaccgcgacucccuaaucgagucagguuga	scf3377:1260..1318:-		scf3377_14725	bmo-miR-929-5p	dme-miR-929-5p_MIMAT0020892_Drosophila_melanogaster_miR-929-5p	aaauugacucuaguagggagu	cucccuaaucgagucagguuga	aaauugacucuaguagggaguccguuuauaccgcgacucccuaaucgagucagguuga	scf3377:1260..1318:-
scf3455_12030	bmo-miR-279d-3p	cel-miR-44-3p_MIMAT0000015_Caenorhabditis_elegans_miR-44-3p	ugacuagauuuucacuuauccu	gauaggugaauuucuaguucaag	gauaggugaauuucuaguucaaguguaugacguaucuugacuagauuuucacuuauccu	scf3455:7829..7888:-		scf3455_14824	bmo-miR-279d-3p	cel-miR-44-3p_MIMAT0000015_Caenorhabditis_elegans_miR-44-3p	ugacuagauuuucacuuauccu	auaggugaauuucuaguucaag	auaggugaauuucuaguucaaguguaugacguaucuugacuagauuuucacuuauccu	scf3455:7829..7887:-
scf36269_24589	bmo-miR-317-5p	dme-miR-317-3p_MIMAT0000409_Drosophila_melanogaster_miR-317-3p	ugaacacagcuggugguaucucagu	cgggugccacgcugugcucucu	cgggugccacgcugugcucucucgggauuugugcgagugaacacagcuggugguaucucagu	scf36269:1232..1294:+		scf36269_30173	bmo-miR-317-5p	dme-miR-317-3p_MIMAT0000409_Drosophila_melanogaster_miR-317-3p	ugaacacagcuggugguaucucagu	cgggugccacgcugugcucucu	cgggugccacgcugugcucucucgggauuugugcgagugaacacagcuggugguaucucagu	scf36269:1232..1294:+
scf3654_12335	bmo-miR-92a	hsa-miR-25-3p_MIMAT0000081_Homo_sapiens_miR-25-3p	uauugcaccagucccggccuau	ggguugugacuggcgcuauauu	ggguugugacuggcgcuauauucgguugagugcgauauugcaccagucccggccuau	scf3654:19978..20035:+		scf3654_15205	bmo-miR-92a	hsa-miR-25-3p_MIMAT0000081_Homo_sapiens_miR-25-3p	uauugcaccagucccggccuau	ggguugugacuggcgcuauauu	ggguugugacuggcgcuauauucgguugagugcgauauugcaccagucccggccuau	scf3654:19978..20035:+
scf3654_12337	bmo-miR-92b	hsa-miR-25-3p_MIMAT0000081_Homo_sapiens_miR-25-3p	aauugcaccaaucccggccugc	aggacgcgguucgguguaaauguug	aggacgcgguucgguguaaauguugugucuuauaucucaaauugcaccaaucccggccugc	scf3654:20142..20203:+		scf3654_15207	bmo-miR-92b	hsa-miR-25-3p_MIMAT0000081_Homo_sapiens_miR-25-3p	aauugcaccaaucccggccugc	uaggacgcgguucgguguaaauguu	uaggacgcgguucgguguaaauguugugucuuauaucucaaauugcaccaaucccggccugc	scf3654:20141..20203:+
scf3682_12366	bmo-miR-8-5p	dme-miR-8-3p_MIMAT0000113_Drosophila_melanogaster_miR-8-3p	uaauacugucagguaaagauguc	caucuuaccgggcagcauuaga	caucuuaccgggcagcauuagagucguauaguuauuuucuaauacugucagguaaagauguc	scf3682:20066..20128:-		scf3682_15234	bmo-miR-8-5p	dme-miR-8-3p_MIMAT0000113_Drosophila_melanogaster_miR-8-3p	uaauacugucagguaaagauguc	caucuuaccgggcagcauuaga	caucuuaccgggcagcauuagagucguauaguuauuuucuaauacugucagguaaagauguc	scf3682:20066..20128:-
scf3809_12551	bmo-miR-2768-5p	-	uugguuaagauauugcaucguc	ucggugaaauauuuugaccaau	ucggugaaauauuuugaccaauuuuaaauugugacguuucgcggcucacgcggcagugaauugguuaagauauugcaucguc	scf3809:8772..8854:+		scf3809_15493	bmo-miR-2768-5p	-	uugguuaagauauugcaucguc	ucggugaaauauuuugaccaauu	ucggugaaauauuuugaccaauuuuaaauugugacguuucgcggcucacgcggcagugaauugguuaagauauugcaucguc	scf3809:8772..8854:+
scf383_3119	bmo-miR-252-5p	dme-miR-252-5p_MIMAT0005516_Drosophila_melanogaster_miR-252-5p	cuaaguacuagugccgcaggag	cugcugcuuaagugcuuauca	cuaaguacuagugccgcaggaguguuuugccuaucuccugcugcuuaagugcuuauca	scf383:19097..19155:-		scf383_3985	bmo-miR-252-5p	dme-miR-252-5p_MIMAT0005516_Drosophila_melanogaster_miR-252-5p	cuaaguacuagugccgcaggag	ccugcugcuuaagugcuuauca	cuaaguacuagugccgcaggaguguuuugccuaucuccugcugcuuaagugcuuauca	scf383:19097..19155:-
scf383_3145	bmo-miR-274-5p	mmu-miR-153-5p_MIMAT0016992_Mus_musculus_miR-153-5p	uuugugaccgucacuaacgggca	cucguuuugacgaucgcaaaaug	uuugugaccgucacuaacgggcagugaaaugagaauuugcucguuuugacgaucgcaaaaug	scf383:39128..39190:-		scf383_4009	bmo-miR-274-5p	mmu-miR-153-5p_MIMAT0016992_Mus_musculus_miR-153-5p	uuugugaccgucacuaacgggca	cucguuuugacgaucgcaaaaug	uuugugaccgucacuaacgggcagugaaaugagaauuugcucguuuugacgaucgcaaaaug	scf383:39128..39190:-
scf38779_24859	bmo-miR-184-3p	mmu-miR-184-3p_MIMAT0000213_Mus_musculus_miR-184-3p	uggacggagaacugauaagggc	ccuugucaugucucuugccc	ccuugucaugucucuugccccguguguugauacuacuggacggagaacugauaagggc	scf38779:505..563:+		scf38779_30463	bmo-miR-184-3p	mmu-miR-184-3p_MIMAT0000213_Mus_musculus_miR-184-3p	uggacggagaacugauaagggc	ccuugucaugucucuugccccgu	ccuugucaugucucuugccccguguguugauacuacuggacggagaacugauaagggc	scf38779:505..563:+
scf39_805	bmo-miR-932	ame-miR-932_MIMAT0004444_Apis_mellifera_miR-932	ucaauuccguagugcauugcagu	ugcaagcagugcggaagugagg	ucaauuccguagugcauugcagugcguggugcucccugcaagcagugcggaagugagg	scf39:112960..113018:-		scf39_1015	bmo-miR-932	ame-miR-932_MIMAT0004444_Apis_mellifera_miR-932	ucaauuccguagugcauugcagu	ugcaagcagugcggaagugagg	ucaauuccguagugcauugcagugcguggugcucccugcaagcagugcggaagugagg	scf39:112960..113018:-
scf39_806	bmo-miR-932	ame-miR-932_MIMAT0004444_Apis_mellifera_miR-932	ucaauuccguagugcauugcagu	aaagauucauugcgcgaguggagc	aaagauucauugcgcgaguggagccggcgggcauggcgucgaggccucaauuccguagugcauugcagu	scf39:112995..113064:-		scf39_1016	bmo-miR-932	ame-miR-932_MIMAT0004444_Apis_mellifera_miR-932	ucaauuccguagugcauugcagu	aaagauucauugcgcgaguggagc	aaagauucauugcgcgaguggagccggcgggcauggcgucgaggccucaauuccguagugcauugcagu	scf39:112995..113064:-
scf4010_12841	bmo-miR-9a-5p	dme-miR-9a-5p_MIMAT0000114_Drosophila_melanogaster_miR-9a-5p	ucuuugguuaucuagcuguauga	auaaagcuagguuaccggaguu	ucuuugguuaucuagcuguaugaguauuguagacaucauaaagcuagguuaccggaguu	scf4010:12492..12551:-		scf4010_15791	bmo-miR-9a-5p	dme-miR-9a-5p_MIMAT0000114_Drosophila_melanogaster_miR-9a-5p	ucuuugguuaucuagcuguauga	auaaagcuagguuaccggaguu	ucuuugguuaucuagcuguaugaguauuguagacaucauaaagcuagguuaccggaguu	scf4010:12492..12551:-
scf4010_12842	bmo-miR-9a-5p	dme-miR-9a-5p_MIMAT0000114_Drosophila_melanogaster_miR-9a-5p	ucuuugguuaucuagcuguauga	aagaacagaagaauagcgguagauu	aagaacagaagaauagcgguagauugguuaauuaucuuugguuaucuagcuguauga	scf4010:12528..12585:-		scf4010_15792	bmo-miR-9a-5p	dme-miR-9a-5p_MIMAT0000114_Drosophila_melanogaster_miR-9a-5p	ucuuugguuaucuagcuguauga	aagaacagaagaauagcgguagauu	aagaacagaagaauagcgguagauugguuaauuaucuuugguuaucuagcuguauga	scf4010:12528..12585:-
scf403_3298	bmo-miR-281-5p	cel-miR-46-5p_MIMAT0015096_Caenorhabditis_elegans_miR-46-5p	aagagagcuauccgucgacagu	cugucauggaguugcucucuu	aagagagcuauccgucgacaguauugacgauaaacacugucauggaguugcucucuu	scf403:76123..76180:+		scf403_4152	bmo-miR-281-5p	cel-miR-46-5p_MIMAT0015096_Caenorhabditis_elegans_miR-46-5p	aagagagcuauccgucgacagu	cugucauggaguugcucucuu	aagagagcuauccgucgacaguauugacgauaaacacugucauggaguugcucucuu	scf403:76123..76180:+
scf4278_13362	bmo-miR-3327-5p	rno-miR-379-3p_MIMAT0004791_Rattus_norvegicus_miR-379-3p	auauguaacguuuuuguugucuu	aacaacaggaauguuauguacag	aacaacaggaauguuauguacaguauacagauaauucuauauguaacguuuuuguugucuu	scf4278:24115..24176:-
scf4278_13364	bmo-miR-3338-5p	-	cauguacuuacuuuguuuguucu	agcaaacacaguagugugcaaugcu	agcaaacacaguagugugcaaugcuaaguugggacaugcauguacuuacuuuguuuguucu	scf4278:24251..24312:-		scf4278_16410	bmo-miR-3338-5p	-	cauguacuuacuuuguuuguucu	agcaaacacaguagugugcaaugcu	agcaaacacaguagugugcaaugcuaaguugggacaugcauguacuuacuuuguuuguucu	scf4278:24251..24312:-
scf4446_13639	bmo-miR-308-3p	cel-miR-2-3p_MIMAT0000004_Caenorhabditis_elegans_miR-2-3p	aaucacaggauaauacug	guauuauaccugugaaugu	guauuauaccugugaauguguuucuauuacaaucacaggauaauacug	scf4446:698..746:+		scf4446_16815	bmo-miR-308-3p	cel-miR-2-3p_MIMAT0000004_Caenorhabditis_elegans_miR-2-3p	aaucacaggauaauacug	guauuauaccugugaaugu	guauuauaccugugaauguguuucuauuacaaucacaggauaauacug	scf4446:698..746:+
scf4541_13730	bmo-miR-993a-5p	hsa-miR-99a-3p_MIMAT0004511_Homo_sapiens_miR-99a-3p	gaagcucgucucuacagguaucu	uacccuguagauccgggcuuuu	uacccuguagauccgggcuuuuguaguuaagacaaaaucagaagcucgucucuacagguaucu	scf4541:13290..13353:-		scf4541_16940	bmo-miR-993a-5p	hsa-miR-99a-3p_MIMAT0004511_Homo_sapiens_miR-99a-3p	gaagcucgucucuacagguaucu	uacccuguagauccgggcuuuu	uacccuguagauccgggcuuuuguaguuaagacaaaaucagaagcucgucucuacagguaucu	scf4541:13290..13353:-
scf490_3559	bmo-bantam-5p	cel-miR-80-3p_MIMAT0000053_Caenorhabditis_elegans_miR-80-3p	ugagaucauugugaaagcugau	cugguuuucauaaugauuugac	cugguuuucauaaugauuugacagauugguuacuauucugagaucauugugaaagcugau	scf490:61078..61138:+		scf490_4589	bmo-bantam-5p	cel-miR-80-3p_MIMAT0000053_Caenorhabditis_elegans_miR-80-3p	ugagaucauugugaaagcugau	cugguuuucauaaugauuugac	cugguuuucauaaugauuugacagauugguuacuauucugagaucauugugaaagcugau	scf490:61078..61138:+
scf50332_26090	bmo-miR-10-5p	cel-miR-57-5p_MIMAT0000029_Caenorhabditis_elegans_miR-57-5p	uacccuguagauccgaauuugu	caaauucgguucuagagagguuu	uacccuguagauccgaauuuguuugaagugaggcgacaaauucgguucuagagagguuu	scf50332:11..70:+		scf50332_31926	bmo-miR-10-5p	cel-miR-57-5p_MIMAT0000029_Caenorhabditis_elegans_miR-57-5p	uacccuguagauccgaauuugu	caaauucgguucuagagagguuu	uacccuguagauccgaauuuguuugaagugaggcgacaaauucgguucuagagagguuu	scf50332:11..70:+
scf5044_14376	bmo-miR-970-5p	dme-miR-970-3p_MIMAT0005486_Drosophila_melanogaster_miR-970-3p	ucauaagacacacgcggcucu	agccuugcgugugcucuuauuggua	agccuugcgugugcucuuauugguaguguggcugauaaucuaucauaagacacacgcggcucu	scf5044:27..90:-		scf5044_17748	bmo-miR-970-5p	dme-miR-970-3p_MIMAT0005486_Drosophila_melanogaster_miR-970-3p	ucauaagacacacgcggcucu	agccuugcgugugcucuuauuggua	agccuugcgugugcucuuauugguaguguggcugauaaucuaucauaagacacacgcggcucu	scf5044:27..90:-
scf5275_14707	bmo-miR-2796-5p	hsa-miR-1295a_MIMAT0005885_Homo_sapiens_miR-1295a	guaggccggcggaaacuacuugc	agggguuucuuucggccuucag	agggguuucuuucggccuucagcuguguguagacuguaggccggcggaaacuacuugc	scf5275:17264..17322:+		scf5275_18097	bmo-miR-2796-5p	hsa-miR-1295a_MIMAT0005885_Homo_sapiens_miR-1295a	guaggccggcggaaacuacuugc	agggguuucuuucggccuucag	agggguuucuuucggccuucagcuguguguagacuguaggccggcggaaacuacuugc	scf5275:17264..17322:+
scf53424_26415	bmo-miR-927-5p	dme-miR-927-5p_MIMAT0005501_Drosophila_melanogaster_miR-927-5p	uuuagaauuccuacgcuuuacc	caaagcguuuggauucuaaaa	uuuagaauuccuacgcuuuaccguugcccaguugaaggcaaagcguuuggauucuaaaa	scf53424:939..998:-		scf53424_32293	bmo-miR-927-5p	dme-miR-927-5p_MIMAT0005501_Drosophila_melanogaster_miR-927-5p	uuuagaauuccuacgcuuuacc	caaagcguuuggauucuaaaa	uuuagaauuccuacgcuuuaccguugcccaguugaaggcaaagcguuuggauucuaaaa	scf53424:939..998:-
scf5412_14832	bmo-miR-2755-3p	cel-miR-57-5p_MIMAT0000029_Caenorhabditis_elegans_miR-57-5p	cacccugucagaccauacuugu	caagguggccuagcagcguguu	caagguggccuagcagcguguuuucuuuaagguuugcacccugucagaccauacuugu	scf5412:13236..13294:-		scf5412_18286	bmo-miR-2755-3p	cel-miR-57-5p_MIMAT0000029_Caenorhabditis_elegans_miR-57-5p	cacccugucagaccauacuugu	caagguggccuagcagcguguu	caagguggccuagcagcguguuuucuuuaagguuugcacccugucagaccauacuugu	scf5412:13236..13294:-
scf5519_14917	bmo-let-7-5p	cel-let-7-5p_MIMAT0000001_Caenorhabditis_elegans_let-7-5p	ugagguaguagguuguauag	cuguauagccugcuaacuuucc	ugagguaguagguuguauaguacuguauuacaacauuuuggagagacuguauagccugcuaacuuucc	scf5519:6038..6106:-		scf5519_18419	bmo-let-7-5p	cel-let-7-5p_MIMAT0000001_Caenorhabditis_elegans_let-7-5p	ugagguaguagguuguauag	cuguauagccugcuaacuuucc	ugagguaguagguuguauaguacuguauuacaacauuuuggagagacuguauagccugcuaacuuucc	scf5519:6038..6106:-
scf5698_15190	bmo-miR-998	cel-miR-49-3p_MIMAT0000020_Caenorhabditis_elegans_miR-49-3p	uagcaccaugggauucagcuc	gcugggccccaugcggcucca	gcugggccccaugcggcuccagugccucguguagcaccaugggauucagcuc	scf5698:12107..12159:-		scf5698_18786	bmo-miR-998	cel-miR-49-3p_MIMAT0000020_Caenorhabditis_elegans_miR-49-3p	uagcaccaugggauucagcuc	gcugggccccaugcggcucca	gcugggccccaugcggcuccagugccucguguagcaccaugggauucagcuc	scf5698:12107..12159:-
scf6585_16150	bmo-miR-124	mmu-miR-124-3p_MIMAT0000134_Mus_musculus_miR-124-3p	uaaggcacgcggugaaugcca	gcguucacugccggcgccuuuaug	gcguucacugccggcgccuuuauguaguucuaaguaucauaaggcacgcggugaaugcca	scf6585:14062..14122:-		scf6585_20002	bmo-miR-124	mmu-miR-124-3p_MIMAT0000134_Mus_musculus_miR-124-3p	uaaggcacgcggugaaugcca	gcguucacugccggcgccuuuaug	gcguucacugccggcgccuuuauguaguucuaaguaucauaaggcacgcggugaaugcca	scf6585:14062..14122:-
scf6585_16151	bmo-miR-124	mmu-miR-124-3p_MIMAT0000134_Mus_musculus_miR-124-3p	uaaggcacgcggugaaugcca	gacucaugcuacggucuaaaa	uaaggcacgcggugaaugccaagagcggacucaugcuacggucuaaaa	scf6585:17386..17434:-		scf6585_20003	bmo-miR-124	mmu-miR-124-3p_MIMAT0000134_Mus_musculus_miR-124-3p	uaaggcacgcggugaaugcca	gacucaugcuacggucuaaaa	uaaggcacgcggugaaugccaagagcggacucaugcuacggucuaaaa	scf6585:17386..17434:-
scf6585_16152	bmo-miR-124	mmu-miR-124-3p_MIMAT0000134_Mus_musculus_miR-124-3p	uaaggcacgcggugaaugcca	gcguucacugccggcgccuuuaug	gcguucacugccggcgccuuuauguaguucuaaguaucauaaggcacgcggugaaugcca	scf6585:17433..17493:-		scf6585_20004	bmo-miR-124	mmu-miR-124-3p_MIMAT0000134_Mus_musculus_miR-124-3p	uaaggcacgcggugaaugcca	gcguucacugccggcgccuuuaug	gcguucacugccggcgccuuuauguaguucuaaguaucauaaggcacgcggugaaugcca	scf6585:17433..17493:-
scf712_4522	bmo-miR-iab-8	dme-miR-iab-8-5p_MIMAT0005463_Drosophila_melanogaster_miR-iab-8-5p	uuacguauacugaagguauaccgga	aggauacauucaguauacguaca	uuacguauacugaagguauaccggaaagaaugaggcacucaggauacauucaguauacguaca	scf712:16245..16308:+		scf712_5682	bmo-miR-iab-8	dme-miR-iab-8-5p_MIMAT0005463_Drosophila_melanogaster_miR-iab-8-5p	uuacguauacugaagguauaccgga	aggauacauucaguauacguaca	uuacguauacugaagguauaccggaaagaaugaggcacucaggauacauucaguauacguaca	scf712:16245..16308:+
scf712_4523	bmo-miR-iab-4-5p	dme-miR-iab-4-5p_MIMAT0000412_Drosophila_melanogaster_miR-iab-4-5p	acguauacugaauguauccuga	uauaccuucaguauacguaaca	acguauacugaauguauccugagugccucauucuuuccgguauaccuucaguauacguaaca	scf712:16243..16305:-		scf712_5683	bmo-miR-iab-4-5p	dme-miR-iab-4-5p_MIMAT0000412_Drosophila_melanogaster_miR-iab-4-5p	acguauacugaauguauccuga	uauaccuucaguauacguaaca	acguauacugaauguauccugagugccucauucuuuccgguauaccuucaguauacguaaca	scf712:16243..16305:-
scf7225_16649	bmo-miR-190-5p	cel-miR-50-5p_MIMAT0000021_Caenorhabditis_elegans_miR-50-5p	agauauguuugauauucuugguug	cccaggaaucaaacauauuacaca	agauauguuugauauucuugguuguuuuaauaucacccaggaaucaaacauauuacaca	scf7225:6213..6272:-		scf7225_20705	bmo-miR-190-5p	cel-miR-50-5p_MIMAT0000021_Caenorhabditis_elegans_miR-50-5p	agauauguuugauauucuugguug	cccaggaaucaaacauauuacaca	agauauguuugauauucuugguuguuuuaauaucacccaggaaucaaacauauuacaca	scf7225:6213..6272:-
scf762_4697	bmo-miR-10-5p	cel-miR-57-5p_MIMAT0000029_Caenorhabditis_elegans_miR-57-5p	uacccuguagauccgaauuugu	caaauucgguucuagagagguuu	uacccuguagauccgaauuuguuugaagugaggcgacaaauucgguucuagagagguuu	scf762:23728..23787:-		scf762_5869	bmo-miR-10-5p	cel-miR-57-5p_MIMAT0000029_Caenorhabditis_elegans_miR-57-5p	uacccuguagauccgaauuugu	caaauucgguucuagagagguuu	uacccuguagauccgaauuuguuugaagugaggcgacaaauucgguucuagagagguuu	scf762:23728..23787:-
scf762_4699	bmo-miR-10-5p	cel-miR-57-5p_MIMAT0000029_Caenorhabditis_elegans_miR-57-5p	uacccuguagauccgaauuugu	caaauucgguucuagaga	uacccuguagauccgaauuuguuugaagugaggcgacaaauucgguucuagaga	scf762:24692..24746:-		scf762_5871	bmo-miR-10-5p	cel-miR-57-5p_MIMAT0000029_Caenorhabditis_elegans_miR-57-5p	uacccuguagauccgaauuugu	caaauucgguucuagaga	uacccuguagauccgaauuuguuugaagugaggcgacaaauucgguucuagaga	scf762:24692..24746:-
scf778_4769	bmo-miR-1a-5p	cel-miR-1-3p_MIMAT0000003_Caenorhabditis_elegans_miR-1-3p	uggaauguaaagaaguauggag	ccgugcuuccuuacuucccaua	ccgugcuuccuuacuucccauagugcuuauaaucguauggaauguaaagaaguauggag	scf778:9005..9064:+		scf778_5939	bmo-miR-1a-5p	cel-miR-1-3p_MIMAT0000003_Caenorhabditis_elegans_miR-1-3p	uggaauguaaagaaguauggag	ccgugcuuccuuacuucccaua	ccgugcuuccuuacuucccauagugcuuauaaucguauggaauguaaagaaguauggag	scf778:9005..9064:+
scf778_4771	bmo-miR-133	dme-miR-133-3p_MIMAT0000340_Drosophila_melanogaster_miR-133-3p	uugguccccuucaaccagcugu	agcugguugacuucgggucaaau	agcugguugacuucgggucaaauugucuuuucaauaucauuugguccccuucaaccagcugu	scf778:26470..26532:+		scf778_5943	bmo-miR-133	dme-miR-133-3p_MIMAT0000340_Drosophila_melanogaster_miR-133-3p	uugguccccuucaaccagcugu	agcugguugacuucgggucaaau	agcugguugacuucgggucaaauugucuuuucaauaucauuugguccccuucaaccagcugu	scf778:26470..26532:+
scf778_4772	bmo-miR-133	dme-miR-133-3p_MIMAT0000340_Drosophila_melanogaster_miR-133-3p	uugguccccuucaaccagcugu	aucugcuuugcuuucuugaccaauu	uugguccccuucaaccagcuguaguugacaucugcuuugcuuucuugaccaauu	scf778:26510..26564:+		scf778_5944	bmo-miR-133	dme-miR-133-3p_MIMAT0000340_Drosophila_melanogaster_miR-133-3p	uugguccccuucaaccagcugu	aucugcuuugcuuucuugaccaauu	uugguccccuucaaccagcuguaguugacaucugcuuugcuuucuugaccaauu	scf778:26510..26564:+
scf800_4851	bmo-miR-750-5p	sme-miR-750-3p_MIMAT0004017_Schmidtea_mediterranea_miR-750-3p	ccagaucuaucuuuccagcuca	aguuggacaggggaucuugaca	aguuggacaggggaucuugacaguuuaauguugaaugcugccagaucuaucuuuccagcuca	scf800:9147..9209:+		scf800_6041	bmo-miR-750-5p	sme-miR-750-3p_MIMAT0004017_Schmidtea_mediterranea_miR-750-3p	ccagaucuaucuuuccagcuca	aguuggacaggggaucuugaca	aguuggacaggggaucuugacaguuuaauguugaaugcugccagaucuaucuuuccagcuca	scf800:9147..9209:+
scf800_4854	bmo-miR-1175-5p	sme-miR-1175-5p_MIMAT0012147_Schmidtea_mediterranea_miR-1175-5p	aaguggaggugugaucucuucacu	ugagauucaacuccuccaacuu	aaguggaggugugaucucuucacuuuuuaugcuuaaagugagauucaacuccuccaacuu	scf800:9298..9358:+		scf800_6043	bmo-miR-1175-5p	dme-miR-958-3p_MIMAT0005471_Drosophila_melanogaster_miR-958-3p	ugagauucaacuccuccaacuu	aaguggaggugugaucucuuca	aaguggaggugugaucucuucacuuuuuaugcuuaaagugagauucaacuccuccaacuu	scf800:9298..9358:+
scf864_5013	bmo-miR-317-5p	dme-miR-317-3p_MIMAT0000409_Drosophila_melanogaster_miR-317-3p	ugaacacagcuggugguaucucagu	cgggugccacgcugugcucucu	cgggugccacgcugugcucucucgggauuugugcgagugaacacagcuggugguaucucagu	scf864:7125..7187:+		scf864_6287	bmo-miR-317-5p	dme-miR-317-3p_MIMAT0000409_Drosophila_melanogaster_miR-317-3p	ugaacacagcuggugguaucucagu	cgggugccacgcugugcucucu	cgggugccacgcugugcucucucgggauuugugcgagugaacacagcuggugguaucucagu	scf864:7125..7187:+
scf864_5018	bmo-miR-34-5p	cel-miR-34-5p_MIMAT0000005_Caenorhabditis_elegans_miR-34-5p	uggcagugugguuagcugguugu	agccacuaacgacacugcuccu	uggcagugugguuagcugguuguuugguagagacaacagccacuaacgacacugcuccu	scf864:33866..33925:+		scf864_6292	bmo-miR-34-5p	cel-miR-34-5p_MIMAT0000005_Caenorhabditis_elegans_miR-34-5p	uggcagugugguuagcugguugu	agccacuaacgacacugcuccu	uggcagugugguuagcugguuguuugguagagacaacagccacuaacgacacugcuccu	scf864:33866..33925:+
scf9388_18434	bmo-miR-137	mmu-miR-137-3p_MIMAT0000149_Mus_musculus_miR-137-3p	uuauugcuugagaauacacguag	acgcguauucuuggggaauuaaca	acgcguauucuuggggaauuaacacacauugugagauguuauugcuugagaauacacguag	scf9388:3021..3082:-		scf9388_22846	bmo-miR-137	mmu-miR-137-3p_MIMAT0000149_Mus_musculus_miR-137-3p	uuauugcuugagaauacacguag	acgcguauucuuggggaauuaaca	acgcguauucuuggggaauuaacacacauugugagauguuauugcuugagaauacacguag	scf9388:3021..3082:-
scf940_5237	bmo-miR-305-5p	cel-miR-238-3p_MIMAT0000293_Caenorhabditis_elegans_miR-238-3p	auuguacuucaucaggugcuc	aggcgcuuguuggaguacacuu	auuguacuucaucaggugcucuggugaugaucguuccaggcgcuuguuggaguacacuu	scf940:46848..46907:-
scf940_5239	bmo-miR-275-3p	dme-miR-275-3p_MIMAT0000333_Drosophila_melanogaster_miR-275-3p	ucagguaccugaaguagcgcgc	cgcgcuacuccggcgccggggcu	cgcgcuacuccggcgccggggcuguccucacagagucagguaccugaaguagcgcgc	scf940:46969..47026:-		scf940_6586	bmo-miR-275-3p	dme-miR-275-3p_MIMAT0000333_Drosophila_melanogaster_miR-275-3p	ucagguaccugaaguagcgcgc	cgcgcuacuccggcgccggggcu	cgcgcuacuccggcgccggggcuguccucacagagucagguaccugaaguagcgcgc	scf940:46969..47026:-
scf950_5263	bmo-miR-184-3p	mmu-miR-184-3p_MIMAT0000213_Mus_musculus_miR-184-3p	uggacggagaacugauaagggc	ccuugucaugucucuugccc	ccuugucaugucucuugccccguguguugauacuacuggacggagaacugauaagggc	scf950:35500..35558:+		scf950_6623	bmo-miR-184-3p	mmu-miR-184-3p_MIMAT0000213_Mus_musculus_miR-184-3p	uggacggagaacugauaagggc	ccuugucaugucucuugccccgu	ccuugucaugucucuugccccguguguugauacuacuggacggagaacugauaagggc	scf950:35500..35558:+

## Sheet: correspondance novel OnvsOs
novel miRNAs predicted by miRDeep2							novel miRNAs predicted by miRDeep2
provisional id	example miRBase miRNA with the same seed	consensus mature sequence	consensus star sequence	consensus precursor sequence	precursor coordinate		provisional id	example miRBase miRNA with the same seed	consensus mature sequence	consensus star sequence	consensus precursor sequence	precursor coordinate		On para	On ortho	nbre copie 2	Os ortho	Os para
scf1_74	hsa-miR-3149_MIMAT0015022_Homo_sapiens_miR-3149	auuguauguguaguggacgc	gaucgaaaaaauaugcgauag	gaucgaaaaaauaugcgauaguucgaauuuuauuguauguguaguggacgc	scf1:185398..185449:-									1	0		0
							scf1_56	hsa-miR-4740-5p_MIMAT0019869_Homo_sapiens_miR-4740-5p	aggacugagaaguggcuagcca	gcuagccacuucucaguccuuu	aggacugagaaguggcuagccaauaggguuauuggcuagccacuucucaguccuuu	scf1:28518..28574:+		0	0			1
							scf1_91	hsa-miR-4740-5p_MIMAT0019869_Homo_sapiens_miR-4740-5p	aggacugagaaguggcuagcca	gcuagccacuucucaguccuag	aggacugagaaguggcuagccaauaacccuauuggcuagccacuucucaguccuag	scf1:28516..28572:-		0	0			1
scf10022_18907	hsa-miR-598-3p_MIMAT0003266_Homo_sapiens_miR-598-3p	cacgucaucuguaucucguaa	gcgggauacagaugaagugga	gcgggauacagaugaaguggacgauugugguguuuccacgucaucuguaucucguaa	scf10022:2737..2794:-		scf10022_23441	hsa-miR-598-3p_MIMAT0003266_Homo_sapiens_miR-598-3p	cacgucaucuguaucucguaa	gcgggauacagaugaagugga	gcgggauacagaugaaguggacgauugugguguuuccacgucaucuguaucucguaa	scf10022:2737..2794:-			1		1
							scf1009_6943	bdi-miR5185a-3p_MIMAT0027086_Brachypodium_distachyon_miR5185a-3p	auugagaacuccgaccuccuccgcc	uggaggaggcugagucccagguu	auugagaacuccgaccuccuccgccaacuggaggaggcugagucccagguu	scf1009:16301..16352:-						1
							scf1051_7480	gga-miR-2128_MIMAT0011204_Gallus_gallus_miR-2128	ggcagugaugaguucggc	cgguacgcgucgccga	ggcagugaugaguucggccacgacuccccgagccgguacgcgucgccga	scf1051:645..694:+						1
scf1051_6025	dps-miR-2568b-3p_MIMAT0012409_Drosophila_pseudoobscura_miR-2568b-3p	uuggcccgaucgaagcugagcaagg	uugcgucagucaaagcguggccuaca	uuggcccgaucgaagcugagcaaggcacaugccuugcgucagucaaagcguggccuaca	scf1051:38599..38658:-		scf1051_7489	dps-miR-2568b-3p_MIMAT0012409_Drosophila_pseudoobscura_miR-2568b-3p	uuggcccgaucgaagcugagcaagg	uugcgucagucaaagcguggccuaca	uuggcccgaucgaagcugagcaaggcacaugccuugcgucagucaaagcguggccuaca	scf1051:38599..38658:-			1		1
							scf106_1720	-	uuccguuacauguuuuugac	uagagacaauaacugaaaagu	uuccguuacauguuuuugacuaucuuaggacuaacuaauguuugcaauccacuaaguuuacguuacguagaacacguuuagagacaauaacugaaaagu	scf106:7212..7311:-						1
scf10665_19239	-	ccuuagguccgcauuuuucaau	agaaaugcggacccaaagugu	agaaaugcggacccaaaguguggguuagccuuagcagcaccuuagguccgcauuuuucaau	scf10665:1307..1368:+		scf10665_23821	-	ccuuagguccgcauuuuucaau	ucagaaaugcggacccaaagug	ucagaaaugcggacccaaaguguggguuagccuuagcagcaccuuagguccgcauuuuucaau	scf10665:1305..1368:+			1		1
scf11138_19416	gga-miR-6580-5p_MIMAT0025667_Gallus_gallus_miR-6580-5p	ugaauugacacugacuucaucu	augaagucagugucaagucaga	augaagucagugucaagucagacaugguauuacugaauugacacugacuucaucu	scf11138:13..68:-		scf11138_24090	gga-miR-6580-5p_MIMAT0025667_Gallus_gallus_miR-6580-5p	ugaauugacacugacuucaucu	augaagucagugucaagucaga	augaagucagugucaagucagacaugguauuacugaauugacacugacuucaucu	scf11138:13..68:-			1	1	1
scf11138_19418	gga-miR-6580-5p_MIMAT0025667_Gallus_gallus_miR-6580-5p	ugaauugacacugacuucaucu	augaagucagugucaagucaga	augaagucagugucaagucagacaugguauuacugaauugacacugacuucaucu	scf11138:2695..2750:-		scf11138_24092	gga-miR-6580-5p_MIMAT0025667_Gallus_gallus_miR-6580-5p	ugaauugacacugacuucaucu	augaagucagugucaagucaga	augaagucagugucaagucagacaugguauuacugaauugacacugacuucaucu	scf11138:2695..2750:-			1		1
scf11165_19428	gga-miR-1579_MIMAT0007440_Gallus_gallus_miR-1579	uguggcggaaauaaacuguacu	uauanuuuauuuuuggccacaug	uauanuuuauuuuuggccacauguuacuauaaucuguggcggaaauaaacuguacu	scf11165:365..421:-		scf11165_24112	gga-miR-1579_MIMAT0007440_Gallus_gallus_miR-1579	uguggcggaaauaaacuguacu	uauanuuuauuuuuggccacaug	uauanuuuauuuuuggccacauguuacuauaaucuguggcggaaauaaacuguacu	scf11165:365..421:-			1		1
scf1134_6203	-	ucguagaacuggacaggauugucu	cacuuuguccagaucagcgaacac	ucguagaacuggacaggauugucuugucgucgaccacuuuguccagaucagcgaacac	scf1134:47779..47837:-		scf1134_7689	mmu-miR-376a-3p_MIMAT0000740_Mus_musculus_miR-376a-3p	cucguagaacuggacaggauugucu	accacuuuguccagaucagcgaaca	cucguagaacuggacaggauugucuugucgucgaccacuuuguccagaucagcgaaca	scf1134:47780..47838:-			1		1
scf11652_19636	oan-miR-875-3p_MIMAT0006831_Ornithorhynchus_anatinus_miR-875-3p	ucuggcaaagguaacgauaccu	guauaacguuaccuuugcuauuaacg	guauaacguuaccuuugcuauuaacguuaucgucgucuggcaaagguaacgauaccu	scf11652:8011..8068:-									1
scf11787_19685	osa-miR2095-3p_MIMAT0010055_Oryza_sativa_miR2095-3p	cuuccauuuccuagaaguccuu	ggacuucugggaaauggauagg	cuuccauuuccuagaaguccuuguguucgagaugaaggacuucugggaaauggauagg	scf11787:7268..7326:-		scf11787_24433	osa-miR2095-3p_MIMAT0010055_Oryza_sativa_miR2095-3p	cuuccauuuccuagaaguccuu	ggacuucugggaaauggauagg	cuuccauuuccuagaaguccuuguguucgagaugaaggacuucugggaaauggauagg	scf11787:7268..7326:-			1	1	1
scf11787_19686	osa-miR2095-3p_MIMAT0010055_Oryza_sativa_miR2095-3p	cuuccauuuccuagaaguccuu	gucuucuaggaucuacagac	gucuucuaggaucuacagaccaucaauggaaccccaccagugaagacugauugguauuuuuccucuuccauuuccuagaaguccuu	scf11787:7304..7390:-		scf11787_24434	osa-miR2095-3p_MIMAT0010055_Oryza_sativa_miR2095-3p	cuuccauuuccuagaaguccuu	gucuucuaggaucuacagac	gucuucuaggaucuacagaccaucaauggaaccccaccagugaagacugauugguauuuuuccucuuccauuuccuagaaguccuu	scf11787:7304..7390:-			1		1
scf119_1549	hsa-miR-4787-5p_MIMAT0019956_Homo_sapiens_miR-4787-5p	gcgggggucucggcgcggaucgacg	acucgcgccgcgcucccucgcgu	acucgcgccgcgcucccucgcguaaucaagucgcggacgcgggggucucggcgcggaucgacg	scf119:123816..123879:+									1
scf1191_6462	osa-miR5156_MIMAT0021106_Oryza_sativa_miR5156	ugccuguagacaauguaacauu	ucuuauacugucuagaugcacu	ugccuguagacaauguaacauucgauuuucagcaaucgaaucgauaucuuauacugucuagaugcacu	scf1191:13920..13988:+		scf1191_8010	osa-miR5156_MIMAT0021106_Oryza_sativa_miR5156	ugccuguagacaauguaacauu	ucuuauacugucuagaugcacu	ugccuguagacaauguaacauucgauuuucagcaaucgaaucgauaucuuauacugucuagaugcacu	scf1191:13920..13988:+			1		1
							scf11972_24514	gma-miR1516d_MIMAT0024927_Glycine_max_miR1516d	cuacuuguaugaaaaaaaggaca	gcccuuuucauacaaguacua	gcccuuuucauacaaguacuauauuucuuguaaugcguggaauacgcacgcgggacaauaaauaccuacuuguaugaaaaaaaggaca	scf11972:2361..2449:-						1
							scf11983_24524	gma-miR1510a-5p_MIMAT0017338_Glycine_max_miR1510a-5p	ugggauaggugggauaggucga	ccccuauuccaccuaucccggcu	ugggauaggugggauaggucgaauaggguucccccuauuccaccuaucccggcu	scf11983:3676..3730:+						1
							scf120_1895	ppt-miR1025_MIMAT0005111_Physcomitrella_patens_miR1025	agccacaacugucgcuuugaucacc	ggaacggcgcgggccguggcuuc	agccacaacugucgcuuugaucaccggcuguagucggggaacggcgcgggccguggcuuc	scf120:26563..26623:-						1
scf1214_6491	oan-miR-1340-5p_MIMAT0006868_Ornithorhynchus_anatinus_miR-1340-5p	uuuccaauaggacccuuuuuugu	aaaaaaugguucuauugaagccu	uuuccaauaggacccuuuuuugucugauaaaagccgacaaaaaaugguucuauugaagccu	scf1214:40210..40271:-		scf1214_8055	oan-miR-1340-5p_MIMAT0006868_Ornithorhynchus_anatinus_miR-1340-5p	uuuccaauaggacccuuuuuug	aaaaaugguucuauugaagccu	uuuccaauaggacccuuuuuugucugauaaaagccgacaaaaaaugguucuauugaagccu	scf1214:40210..40271:-			1		1
scf1214_6493	cel-miR-57-5p_MIMAT0000029_Caenorhabditis_elegans_miR-57-5p	uacccuguagauccgagcuuugc	agagucgguucuagagggguuu	uacccuguagauccgagcuuugccuugugagguggcagagucgguucuagagggguuu	scf1214:40527..40585:-		scf1214_8057	cel-miR-57-5p_MIMAT0000029_Caenorhabditis_elegans_miR-57-5p	uacccuguagauccgagcuuugc	agagucgguucuagagggguuu	uacccuguagauccgagcuuugccuugugagguggcagagucgguucuagagggguuu	scf1214:40527..40585:-			1		1
scf1241_6558	dme-miR-10-3p_MIMAT0012531_Drosophila_melanogaster_miR-10-3p	uaaauucgugucaucggacguu	cguuugauuucacggauuuggc	cguuugauuucacggauuuggcgucaauauuggcuaaauucgugucaucggacguu	scf1241:15567..15623:-		scf1241_8138	dme-miR-10-3p_MIMAT0012531_Drosophila_melanogaster_miR-10-3p	uaaauucgugucaucggacguu	cguuugauuucacggauuuggc	cguuugauuucacggauuuggcgucaauauuggcuaaauucgugucaucggacguu	scf1241:15567..15623:-			1		1
scf1248_6582	mtr-miR2593e_MIMAT0023148_Medicago_truncatula_miR2593e	guacaucagcgcauuugagug	cuugaaugcgcugguauaucg	guacaucagcgcauuugaguguggaguaucacuugaaugcgcugguauaucg	scf1248:12452..12504:+		scf1248_8158	mtr-miR2593e_MIMAT0023148_Medicago_truncatula_miR2593e	guacaucagcgcauuugagug	cuugaaugcgcugguauaucg	guacaucagcgcauuugaguguggaguaucacuugaaugcgcugguauaucg	scf1248:12452..12504:+			1		1
scf13_452	efu-miR-9189g_MIMAT0034885_Eptesicus_fuscus_miR-9189g	ucucuugguguacugucuaucg	agaggcaguacaguaaaagaac	agaggcaguacaguaaaagaacaguauguucucuugguguacugucuaucg	scf13:112552..112603:-		scf13_548	efu-miR-9189g_MIMAT0034885_Eptesicus_fuscus_miR-9189g	ucucuugguguacugucuaucg	agaggcaguacaguaaaagaac	agaggcaguacaguaaaagaacaguauguucucuugguguacugucuaucg	scf13:112552..112603:-			1		1
scf132_1668	age-miR-513e_MIMAT0005750_Ateles_geoffroyi_miR-513e	auacaagaucuauccuggcc	uuaagguggauggcaaggua	auacaagaucuauccuggccauggaaaaaccaugguuaagguggauggcaaggua	scf132:23728..23783:+									1
scf133_1707	mmu-miR-7680-5p_MIMAT0029874_Mus_musculus_miR-7680-5p	guuccagucacaaugucaucuc	gaugacauugcgacugaauuaagc	gaugacauugcgacugaauuaagcuguguaguuugcguuccagucacaaugucaucuc	scf133:14904..14962:+		scf133_2059	mmu-miR-7680-5p_MIMAT0029874_Mus_musculus_miR-7680-5p	guuccagucacaaugucaucuc	gaugacauugcgacugaauuaagc	gaugacauugcgacugaauuaagcuguguaguuugcguuccagucacaaugucaucuc	scf133:14904..14962:+			1		1
							scf1332_8457	mghv-miR-M1-11-5p_MIMAT0018168_Mouse_gammaherpesvirus_miR-M1-11-5p	agcugucaguuguaggugucacc	cagcggcgguccccugacgg	cagcggcgguccccugacgguggungauguggacggccagcugucaguuguaggugucacc	scf1332:11138..11199:+						1
							scf13348_25174	-	agcaagcugucgacacgucgacg	cgacgagucgacagcuug	agcaagcugucgacacgucgacgucugccgucgacgagucgacagcuug	scf13348:1180..1229:+						1
scf13357_20354	ppy-miR-613_MIMAT0016054_Pongo_pygmaeus_miR-613	ggggauguagcucagugguaga	aaggccccggguucgauccccggc	ggggauguagcucagugguagagcguucgcuuugcaugugaaaggccccggguucgauccccggc	scf13357:2185..2250:-		scf13357_25178	ppy-miR-613_MIMAT0016054_Pongo_pygmaeus_miR-613	ggggauguagcucagugguaga	aaggccccggguucgauc	ggggauguagcucagugguagagcguucgcuuugcaugugaaaggccccggguucgauc	scf13357:2191..2250:-			1		1
scf13440_20384	gga-miR-1626-5p_MIMAT0007495_Gallus_gallus_miR-1626-5p	auuccaugcucugugucug	accacagagcacggaauua	accacagagcacggaauuagccggcugccaacucggcgcgcggcgauuccaugcucugugucug	scf13440:4908..4972:-		scf13440_25228	mdo-miR-1540a_MIMAT0006139_Monodelphis_domestica_miR-1540a	cgauuccaugcucugugucu	ccacagagcacggaauuagcc	ccacagagcacggaauuagccggcugccaacucggcgcgcggcgauuccaugcucugugucu	scf13440:4909..4971:-			1		1
							scf1365_8560	mtr-miR2592a-3p_MIMAT0020946_Medicago_truncatula_miR2592a-3p	uaaaaacauauugaagggcagua	cugcccuucaauauauuuuugua	cugcccuucaauauauuuuuguauuggaggcauugauauaaaaacauauugaagggcagua	scf1365:8184..8245:-						1
scf1370_6881	-	ggggggacaacgucggggaagu	ccccccgacguuguuuucccgg	ccccccgacguuguuuucccgguuuuauugguacggggggacaacgucggggaagu	scf1370:26669..26725:+		scf1370_8569	mmu-miR-3062-3p_MIMAT0014831_Mus_musculus_miR-3062-3p	gggggacaacgucggggaagu	ccccccgacguuguuuucccg	ccccccgacguuguuuucccgguuuuauugguacggggggacaacgucggggaagu	scf1370:26669..26725:+			1		1
scf1398_7063	cel-miR-1824-3p_MIMAT0020360_Caenorhabditis_elegans_miR-1824-3p	cuuggccgcauuguaucuucgg	gcaacuucaaugcagccgccagga	cuuggccgcauuguaucuucggggacacucacuugucacacacuguucuccgcaacuucaaugcagccgccagga	scf1398:9931..10006:-		scf1398_8789	cel-miR-1824-3p_MIMAT0020360_Caenorhabditis_elegans_miR-1824-3p	cuuggccgcauuguaucuucgg	gcaacuucaaugcagccgccagga	cuuggccgcauuguaucuucggggacacucacuugucacacacuguucuccgcaacuucaaugcagccgccagga	scf1398:9931..10006:-			1	1	1
scf1398_7064	cel-miR-1824-3p_MIMAT0020360_Caenorhabditis_elegans_miR-1824-3p	cuuggccgcauuguaucuucgg	gaagguacaaugcggccgucga	gaagguacaaugcggccgucgagugacacccuucuuggccgcauuguaucuucgg	scf1398:9984..10039:-		scf1398_8790	cel-miR-1824-3p_MIMAT0020360_Caenorhabditis_elegans_miR-1824-3p	cuuggccgcauuguaucuucgg	cugaagguacaaugcggcc	cugaagguacaaugcggccgucgagugacacccuucuuggccgcauuguaucuucgg	scf1398:9984..10041:-			1		1
scf1398_7066	aly-miR853-3p_MIMAT0017694_Arabidopsis_lyrata_miR853-3p	caaccggacaccugaccccaug	uggguccagcugucccauuagu	uggguccagcugucccauuaguguguguccaucaccaaccggacaccugaccccaug	scf1398:19284..19341:-		scf1398_8792	aly-miR853-3p_MIMAT0017694_Arabidopsis_lyrata_miR853-3p	caaccggacaccugaccccaug	uggguccagcugucccauuagu	uggguccagcugucccauuaguguguguccaucaccaaccggacaccugaccccaug	scf1398:19284..19341:-			1		1
scf14_464	tgu-miR-215-3p_MIMAT0027009_Taeniopygia_guttata_miR-215-3p	ccugucacacacgaucgauucg	aaucggucgucugugacagcga	ccugucacacacgaucgauucgucuuuaguuugaaucggucgucugugacagcga	scf14:211668..211723:+		scf14_564	tgu-miR-215-3p_MIMAT0027009_Taeniopygia_guttata_miR-215-3p	ccugucacacacgaucgauucg	aaucggucgucugugacagcga	ccugucacacacgaucgauucgucuuuaguuugaaucggucgucugugacagcga	scf14:211668..211723:+			1		1
scf14_466	hsa-miR-3681-5p_MIMAT0018108_Homo_sapiens_miR-3681-5p	caguggaugccgcacacacaaggc	cuugugugcgaaauccauugc	caguggaugccgcacacacaaggcuauggccucgcagcacauucuugugugcgaaauccauugc	scf14:211814..211878:+		scf14_566	hsa-miR-3681-5p_MIMAT0018108_Homo_sapiens_miR-3681-5p	caguggaugccgcacacacaaggc	cuugugugcgaaauccauugc	caguggaugccgcacacacaaggcuauggccucgcagcacauucuugugugcgaaauccauugc	scf14:211814..211878:+			1		1
							scf1403_8848	-	agcaagcugucgacacgucgacg	acgagucgacagcuugcugc	agcaagcugucgacacgucgacgucugccgucgacgagucgacagcuugcugc	scf1403:17583..17636:+						1
scf148_1797	bmo-miR-2795_MIMAT0013695_Bombyx_mori_miR-2795	caaguuugcagaauuucuuuauu	cuaggaauucugcgaacaggug	cuaggaauucugcgaacaggugagguucauauacacaaguuugcagaauuucuuuauu	scf148:15431..15489:+		scf148_2195	bmo-miR-2795_MIMAT0013695_Bombyx_mori_miR-2795	caaguuugcagaauuucuuuauu	cuaggaauucugcgaacaggug	cuaggaauucugcgaacaggugagguucauauacacaaguuugcagaauuucuuuauu	scf148:15431..15489:+			1		1
scf148_1800	cfa-miR-450a_MIMAT0001548_Canis_familiaris_miR-450a	uuuuugcgaugauugcgucuua	uaggacgcaaucaucgccaga	uuuuugcgaugauugcgucuuaauguuuccuauuauaggacgcaaucaucgccaga	scf148:50575..50631:+		scf148_2200	cfa-miR-450a_MIMAT0001548_Canis_familiaris_miR-450a	uuuuugcgaugauugcgucuua	ggacgcaaucaucgccagaagu	uuuuugcgaugauugcgucuuaauguuuccuauuauaggacgcaaucaucgccagaagu	scf148:50575..50634:+			1		1
scf148_1802	-	uuuucgugaugauuguauccu	gauguaaucaccacgagaagu	uuuucgugaugauuguauccuuauguugccuauuuuaggauguaaucaccacgagaagu	scf148:51218..51277:+		scf148_2202	-	uuuucgugaugauuguauccu	gauguaaucaccacgagaagu	uuuucgugaugauuguauccuuauguugccuauuuuaggauguaaucaccacgagaagu	scf148:51218..51277:+			1		1
scf148_1803	-	agacgcaaucaucgccagaugu	guuugucgcgaugauugcgucuua	guuugucgcgaugauugcgucuuaauguuuuccuauucuaagacgcaaucaucgccagaugu	scf148:51360..51422:+									1
scf148_1814	cel-miR-57-5p_MIMAT0000029_Caenorhabditis_elegans_miR-57-5p	uacccuguaauuccgagucguug	caggcucggauauacggggucgg	caggcucggauauacggggucggaguuuucauucccuacccuguaauuccgagucguug	scf148:72318..72377:-		scf148_2216	cel-miR-57-5p_MIMAT0000029_Caenorhabditis_elegans_miR-57-5p	uacccuguaauuccgagucguug	caggcucggauauacggggucgg	caggcucggauauacggggucggaguuuucauucccuacccuguaauuccgagucguug	scf148:72318..72377:-			1		1
scf14834_20885	aly-miR844-5p_MIMAT0017629_Arabidopsis_lyrata_miR844-5p	agaaggaccaaguugcaaaauguc	gacauuuugcaauuuggaccu	agaaggaccaaguugcaaaauguccaauuuccgaucuggacauuuugcaauuuggaccu	scf14834:2349..2408:-									1
scf1520_7571	prd-miR-7968-5p_MIMAT0030838_Panagrellus_redivivus_miR-7968-5p	uauuacauaaauuuagcuugggac	cuccauuugcuaaauaauguuuacca	uauuacauaaauuuagcuugggacagcgauuuuccauuuaguggagaaaugcccaucuccauuugcuaaauaauguuuacca	scf1520:38051..38133:-									1
scf15214_21016	ath-miR3932b-5p_MIMAT0032113_Arabidopsis_thaliana_miR3932b-5p	uuugacguagcuuugccgauuu	ucggcaaagcuacgucaaagg	ucggcaaagcuacgucaaagggacaaccaaaaacgccuuugacguagcuuugccgauuu	scf15214:4969..5028:+		scf15214_25902	ath-miR3932b-5p_MIMAT0032113_Arabidopsis_thaliana_miR3932b-5p	uuugacguagcuuugccgauuu	cucggcaaagcuacgucaaagg	cucggcaaagcuacgucaaagggacaaccaaaaacgccuuugacguagcuuugccgauuu	scf15214:4968..5028:+			1	1	1
scf15214_21018	ath-miR3932b-5p_MIMAT0032113_Arabidopsis_thaliana_miR3932b-5p	uuugacguagcuuugccgagu	cggcaaagcuacgucaaaggc	cggcaaagcuacgucaaaggcguuuuugguugucccuuugacguagcuuugccgagu	scf15214:4967..5024:-		scf15214_25904	ath-miR3932b-5p_MIMAT0032113_Arabidopsis_thaliana_miR3932b-5p	uuugacguagcuuugccgagu	cggcaaagcuacgucaaaggc	cggcaaagcuacgucaaaggcguuuuugguugucccuuugacguagcuuugccgagu	scf15214:4967..5024:-			1		1
							scf15398_25957	-	ggucgcgaguucgagucuu	gguuugaauuuuuugauagu	ggucgcgaguucgagucuuccaguuacuugacccacuuuuagcuuggucuacgggccaagucgcugguuugaauuuuuugauagu	scf15398:16..101:-
scf1557_7699	-	acagucuacccggacaggccg	cccugcacggucaggccgcgc	acagucuacccggacaggccgaccucauagagucgcccugcacggucaggccgcgc	scf1557:39784..39840:-		scf1557_9493	-	acagucuacccggacaggccg	cccugcacggucaggccgcgc	acagucuacccggacaggccgaccucauagagucgcccugcacggucaggccgcgc	scf1557:39784..39840:-			1		1
scf157_1878	-	cuucucaagaagaugacaaga	cuugccguuuccuugaaaaagg	cuucucaagaagaugacaagaaguuuauuaucacucuugccguuuccuugaaaaagg	scf157:126496..126553:+		scf157_2284	-	cuucucaagaagaugacaagaa	cuugccguuuccuugaaaaagg	cuucucaagaagaugacaagaaguuuauuaucacucuugccguuuccuugaaaaagg	scf157:126496..126553:+			1	1	1
scf157_1880	-	cuucucaagaagaugacaaga	uugaccuuuucuugaggungg	cuucucaagaagaugacaagaaguuuccuaucauucuugaccuuuucuugaggungg	scf157:126660..126717:+		scf157_2286	-	cuucucaagaagaugacaagaa	cuugaccuuuucuugaggungg	cuucucaagaagaugacaagaaguuuccuaucauucuugaccuuuucuugaggungg	scf157:126660..126717:+			1		1
scf157_1882	-	uuucucaagaagaugacaaga	cuugucguuuccuugaguuagg	uuucucaagaagaugacaagaaguuuauuaucacacuugucguuuccuugaguuagg	scf157:127097..127154:+		scf157_2288	-	uuucucaagaagaugacaaga	cuugucguuuccuugaguuagg	uuucucaagaagaugacaagaaguuuauuaucacacuugucguuuccuugaguuagg	scf157:127097..127154:+			1		1
scf157_1884	-	auucucaagaagaugacaaga	cuugccuuuuucuugagauagg	auucucaagaagaugacaagaaguuuacuaucauucuugccuuuuucuugagauagg	scf157:127257..127314:+		scf157_2290	-	auucucaagaagaugacaaga	cuugccuuuuucuugagauagg	auucucaagaagaugacaagaaguuuacuaucauucuugccuuuuucuugagauagg	scf157:127257..127314:+			1		1
scf157_1886	-	cuucucaagaagaugacaaga	uugucguuuccuugagnuaggg	cuucucaagaagaugacaagaaguuuauuaucacacuugucguuuccuugagnuaggg	scf157:127663..127721:+		scf157_2292	-	cuucucaagaagaugacaagaa	cuugucguuuccuugagnuaggg	cuucucaagaagaugacaagaaguuuauuaucacacuugucguuuccuugagnuaggg	scf157:127663..127721:+			1		1
scf157_1888	-	uuucucaagaagaugacaaga	cuugucaucuacuugaggaagc	uuucucaagaagaugacaagaaguuuguugucuuucuugucaucuacuugaggaagc	scf157:127822..127879:+		scf157_2293	ppt-miR1060_MIMAT0005178_Physcomitrella_patens_miR1060	cuugucaucuacuugaggaagc	uuucucaagaagaugacaaga	uuucucaagaagaugacaagaaguuuguugucuuucuugucaucuacuugaggaagc	scf157:127822..127879:+			1	1	1
scf157_1892	-	uuucucaagaagaugacaaga	cuugucaucuacuugaggaagc	uuucucaagaagaugacaagaaguuuguugucauucuugucaucuacuugaggaagc	scf157:128065..128122:+		scf157_2295	ppt-miR1060_MIMAT0005178_Physcomitrella_patens_miR1060	cuugucaucuacuugaggaagc	uuucucaagaagaugacaaga	uuucucaagaagaugacaagaaguuuguugucauucuugucaucuacuugaggaagc	scf157:128065..128122:+			1		1
scf15851_21226	dme-miR-988-3p_MIMAT0005505_Drosophila_melanogaster_miR-988-3p	ccccuuguuacaaaccucacuu	gugugcguuguggcaaaggaga	gugugcguuguggcaaaggagaucuguaugggcauaccauccccuuguuacaaaccucacuu	scf15851:223..285:-		scf15851_26196	dme-miR-988-3p_MIMAT0005505_Drosophila_melanogaster_miR-988-3p	ccccuuguuacaaaccucacuu	gugugcguuguggcaaaggagauc	gugugcguuguggcaaaggagaucuguaugggcauaccauccccuuguuacaaaccucacuu	scf15851:223..285:-			1		1
scf1650_8000	osa-miR167a-3p_MIMAT0006780_Oryza_sativa_miR167a-3p	aucaugcagcauuuggaccu	ccucauuugcuggaugaauu	aucaugcagcauuuggaccucgcgucuacguauugccaucuggcggauuuuucgaucgcgaaaacccucauuugcuggaugaauu	scf1650:31989..32074:-									1
scf1657_8009	mmu-miR-1963_MIMAT0009436_Mus_musculus_miR-1963	ugggacgaauaccugcccaga	ugggcaggaacucgcacnacg	ugggacgaauaccugcccagagaguugccauccgcugggcaggaacucgcacnacg	scf1657:36410..36466:-		scf1657_9891	mmu-miR-1963_MIMAT0009436_Mus_musculus_miR-1963	ugggacgaauaccugcccaga	ugggcaggaacucgcacnacg	ugggacgaauaccugcccagagaguugccauccgcugggcaggaacucgcacnacg	scf1657:36410..36466:-			1		1
scf16596_21411	hsa-miR-493-3p_MIMAT0003161_Homo_sapiens_miR-493-3p	ugaaggucuagcgaagagcu	gucuuaacucgucugacucaacgca	ugaaggucuagcgaagagcuuacuauagaaaugauccuaugaaguaaggucuuaacucgucugacucaacgca	scf16596:978..1051:-									1
scf16860_21460	pxy-miR-8506_MIMAT0033722_Plutella_xylostella_miR-8506	cuaggugugagggucacagcu	gcugugacucucacacuuaaua	gcugugacucucacacuuaauauuaucaccuuuauuacuaggugugagggucacagcu	scf16860:1356..1414:-		scf16860_26572	pxy-miR-8506_MIMAT0033722_Plutella_xylostella_miR-8506	cuaggugugagggucacagcu	gcugugacucucacacuuaaua	gcugugacucucacacuuaauauuaucaccuuuauuacuaggugugagggucacagcu	scf16860:1356..1414:-			1		1
scf16860_21462	dps-miR-2548-3p_MIMAT0012357_Drosophila_pseudoobscura_miR-2548-3p	cuuggugugagggucacagcuag	gcugugacucucauacuaaaua	gcugugacucucauacuaaauauuuuacuaaucuauacuuggugugagggucacagcuag	scf16860:1592..1652:-		scf16860_26574	dps-miR-2548-3p_MIMAT0012357_Drosophila_pseudoobscura_miR-2548-3p	cuuggugugagggucacagcuag	gcugugacucucauacuaaaua	gcugugacucucauacuaaauauuuuacuaaucuauacuuggugugagggucacagcuag	scf16860:1592..1652:-			1		1
scf1728_8181	oan-miR-875-3p_MIMAT0006831_Ornithorhynchus_anatinus_miR-875-3p	ucuggcaaagguaacgauaccu	guauaacguuaccuuugcuauuaacg	guauaacguuaccuuugcuauuaacguuaucgucgucuggcaaagguaacgauaccu	scf1728:20737..20794:+									1
							scf1709_10029	bmo-miR-3425_MIMAT0015633_Bombyx_mori_miR-3425	acgaauuuacaaaaacaacug	guuguaucuguaaauucgugc	acgaauuuacaaaaacaacuguuuaacuucaguuguaucuguaaauucgugc	scf1709:17006..17058:-						1
							scf17845_26849	bdi-miR7712-3p_MIMAT0030147_Brachypodium_distachyon_miR7712-3p	uuauugugucgggagagccacc	uugcacuucugaucugacgga	uuauugugucgggagagccaccuucugcgccaguguguguaaagguugcacuucugaucugacgga	scf17845:3680..3746:-						1
scf17869_21734	lmi-miR-10-3p_MIMAT0010145_Locusta_migratoria_miR-10-3p	uaauucggacauuuugcgaugu	uuugcaauauggccgauuuugca	uuugcaauauggccgauuuugcagucccauauuuguaauucggacauuuugcgaugu	scf17869:1244..1301:-		scf17869_26856	lmi-miR-10-3p_MIMAT0010145_Locusta_migratoria_miR-10-3p	uaauucggacauuuugcgaugu	uuugcaauauggccgauuuugca	uuugcaauauggccgauuuugcagucccauauuuguaauucggacauuuugcgaugu	scf17869:1244..1301:-			1		1
scf17987_21776	-	ccuaucuuuagcauaguaccua	ggugccaugcuaaagguaaaug	ccuaucuuuagcauaguaccuacauugccguugcgaggugccaugcuaaagguaaaug	scf17987:3288..3346:+		scf17987_26904	-	ccuaucuuuagcauaguaccua	ggugccaugcuaaagguaaaug	ccuaucuuuagcauaguaccuacauugccguugcgaggugccaugcuaaagguaaaug	scf17987:3288..3346:+			1		1
scf18_550	hsa-miR-4525_MIMAT0019064_Homo_sapiens_miR-4525	cgggggaucucuuuguauuccc	cgauacaaggggauccgucau	cgauacaaggggauccgucaugaugucucacacgggggaucucuuuguauuccc	scf18:162808..162862:-		scf18_672	hsa-miR-4525_MIMAT0019064_Homo_sapiens_miR-4525	cgggggaucucuuuguauuccc	cgauacaaggggauccgucaug	cgauacaaggggauccgucaugaugucucacacgggggaucucuuuguauuccc	scf18:162808..162862:-			1		1
							scf1813_10279	ame-miR-3725_MIMAT0018592_Apis_mellifera_miR-3725	auucuacacauaauaacugu	aguucuauuaugaucaaaucgg	auucuacacauaauaacuguuuuguuguaaugcaaaacaguucuauuaugaucaaaucgg	scf1813:44506..44566:-						1
scf18272_21850	-	uaagcacucaggucacacaguagg	ccacugggugcgugaugcugu	uaagcacucaggucacacaguaggcaagucaucauucugccacugggugcgugaugcugu	scf18272:290..350:+		scf18272_26998	-	uaagcacucaggucacacaguaggc	ccacugggugcgugaugcuguc	uaagcacucaggucacacaguaggcaagucaucauucugccacugggugcgugaugcuguc	scf18272:290..351:+			1		1
scf18272_21851	cel-miR-359_MIMAT0000701_Caenorhabditis_elegans_miR-359	acacugguuaagcgaugucug	gcauucgcucauccaguaguca	gcauucgcucauccaguagucauuuugacaucugacacugguuaagcgaugucug	scf18272:3559..3614:+									1
scf18727_21919	bmo-miR-3233_MIMAT0015415_Bombyx_mori_miR-3233	acuucgugcuguuguauuuacu	cgcaggcaacggaggcgcugucc	cgcaggcaacggaggcgcuguccgagggagaccuggacuucgugcuguuguauuuacu	scf18727:3659..3717:+									1
scf18727_21920	bmo-miR-3233_MIMAT0015415_Bombyx_mori_miR-3233	acuucgugcuguuguauuuacu	aaaugcaacagcacgaaguc	acuucgugcuguuguauuuacuuuuguuguuacucuguaaaugcaacagcacgaaguc	scf18727:3695..3753:+									1				1
							scf1831_10320	odi-miR-1476-3p_MIMAT0006028_Oikopleura_dioica_miR-1476-3p	uacauguagcaauuuauuuaa	aaguagauuuuggauguauu	uacauguagcaauuuauuuaauggaauuaaguagauuuuggauguauu	scf1831:20330..20378:+						1
							scf1889_10481	hco-miR-5903_MIMAT0023354_Haemonchus_contortus_miR-5903	gaccgggaguagaauuuuuu	aaaaugaagauuuguggcaaa	aaaaugaagauuuguggcaaaaggaguaaaaagaccgggaguagaauuuuuu	scf1889:8490..8542:+						1
scf19009_21984	hsa-miR-598-3p_MIMAT0003266_Homo_sapiens_miR-598-3p	cacgucaucuguaucucguaa	gcgggauacagaugaagugga	gcgggauacagaugaaguggacgauugugguguuuccacgucaucuguaucucguaa	scf19009:3418..3475:+		scf19009_27150	hsa-miR-598-3p_MIMAT0003266_Homo_sapiens_miR-598-3p	cacgucaucuguaucucguaa	gcgggauacagaugaagugga	gcgggauacagaugaaguggacgauugugguguuuccacgucaucuguaucucguaa	scf19009:3418..3475:+			1		1
scf19574_22139	mmu-miR-3106-5p_MIMAT0014817_Mus_musculus_miR-3106-5p	cggcucaucguauggcaguuugcu	cagcugccuagcgaagggcaac	cggcucaucguauggcaguuugcugugugucuugccagcugccuagcgaagggcaac	scf19574:1030..1087:-		scf19574_27311	mmu-miR-3106-5p_MIMAT0014817_Mus_musculus_miR-3106-5p	cggcucaucguauggcaguuugcu	cagcugccuagcgaagggcaac	cggcucaucguauggcaguuugcugugugucuugccagcugccuagcgaagggcaac	scf19574:1030..1087:-			1		1
scf1979_8923	mmu-miR-143-3p_MIMAT0000247_Mus_musculus_miR-143-3p	agagaugaagacggagcucucu	gggcacgucuuccccugucuauuuu	gggcacgucuuccccugucuauuuuguaaagaacagagagaugaagacggagcucucu	scf1979:6927..6985:+		scf1979_10897	mmu-miR-143-3p_MIMAT0000247_Mus_musculus_miR-143-3p	agagaugaagacggagcucucu	aagggcacgucuuccccugucu	aagggcacgucuuccccugucuauuuuguaaagaacagagagaugaagacggagcucucu	scf1979:6925..6985:+			1		1
scf19868_22189	-	ccgcugcugaacaugggccu	ccuauguucagcaguagacg	ccuauguucagcaguagacguccauucagccacaggacguccgcugcugaacaugggccu	scf19868:559..619:+									1
							scf2_122	-	agcaagcugucgacacgucgacg	ucgacguaucgacagcuugcugc	agcaagcugucgacacgucgacggcagacgucgacguaucgacagcuugcugc	scf2:92656..92709:+						1
							scf2_145	-	agcaagcugucgauacgucgacg	acgugucgacagcuugcugc	agcaagcugucgauacgucgacgucugccgucgacgugucgacagcuugcugc	scf2:92654..92707:-						1
							scf2001_11039	-	ugcgcucugaaccaaauucgau	cgaacuugguucggaacggacc	cgaacuugguucggaacggaccacgaacauggugcgcucugaaccaaauucgau	scf2001:11804..11858:+						1
scf2035_9137	mtr-miR2087-5p_MIMAT0010036_Medicago_truncatula_miR2087-5p	uaaguaaaucucgugcggcuug	agccgugcgagauuuauuucga	uaaguaaaucucgugcggcuuguaauagaauuggagccgugcgagauuuauuucga	scf2035:8810..8866:-		scf2035_11149	mtr-miR2087-5p_MIMAT0010036_Medicago_truncatula_miR2087-5p	uaaguaaaucucgugcggcuug	agccgugcgagauuuauuucg	uaaguaaaucucgugcggcuuguaauagaauuggagccgugcgagauuuauuucg	scf2035:8811..8866:-			1		1
							scf2073_11255	mdo-miR-7395-3p_MIMAT0028889_Monodelphis_domestica_miR-7395-3p	augaccagccauuuuagcacaau	gccugggacggcuggcca	gccugggacggcuggccaagaggccgguuugaggcagagacauaguuacuguuggaaacccccaugaccagccauuuuagcacaau	scf2073:32001..32087:+						1
							scf2073_11257	mdo-miR-7395-3p_MIMAT0028889_Monodelphis_domestica_miR-7395-3p	augaccagccauuuuagcacaau	gccugggacggcuggcca	gccugggacggcuggccaagaggccgguuugaggcagagacauaguuacuguuggaaacccccaugaccagccauuuuagcacaau	scf2073:41867..41953:+						1
scf214_2278	hvt-miR-H8_MIMAT0012720_Herpesvirus_of_miR-H8	cucucucgccuccaugaccuga	aggccaugcaggcgaaggaauaugug	aggccaugcaggcgaaggaauaugugcauaccacuuuguacucucucgccuccaugaccuga	scf214:42723..42785:-		scf214_2810	hvt-miR-H8_MIMAT0012720_Herpesvirus_of_miR-H8	cucucucgccuccaugaccuga	aggccaugcaggcgaaggaauaugug	aggccaugcaggcgaaggaauaugugcauaccacuuuguacucucucgccuccaugaccuga	scf214:42723..42785:-			1		1
scf2173_9368	bdi-miR7770-5p_MIMAT0030290_Brachypodium_distachyon_miR7770-5p	ccuugaaaauguuggcuaaacugcu	cagugggccuaauuuaugaagcgg	cagugggccuaauuuaugaagcggugauaagggcccuguuacaccuugaaaauguuggcuaaacugcu	scf2173:31546..31614:-		scf2173_11481	bdi-miR7770-5p_MIMAT0030290_Brachypodium_distachyon_miR7770-5p	ccuugaaaauguuggcuaaacugcu	cagagucagcauuuucacgaug	ccuugaaaauguuggcuaaacugcuguauugccaucauaaccugcagagucagcauuuucacgaug	scf2173:31505..31571:-			1		1
scf2255_9521	oan-miR-1388-3p_MIMAT0007169_Ornithorhynchus_anatinus_miR-1388-3p	gucucagguucgaauccug	ggacaguauacucugggacgc	ggacaguauacucugggacgcaguagguaagcgucucagguucgaauccug	scf2255:5604..5655:+		scf2255_11663	oan-miR-1388-3p_MIMAT0007169_Ornithorhynchus_anatinus_miR-1388-3p	gucucagguucgaauccug	ggacaguauacucugggacgc	ggacaguauacucugggacgcaguagguaagcgucucagguucgaauccug	scf2255:5604..5655:+			1		1
scf2481_10002	-	aagucuacuuugaucaccug	ggugaucagcguggaauaga	aagucuacuuugaucaccugggugaucuaauccaggugaucagcguggaauaga	scf2481:14200..14254:+									1
scf25471_23061	nve-miR-9448_MIMAT0035409_Nematostella_vectensis_miR-9448	uccgcagccgugucgucaggc	cuggccucgcggcugcaggcgu	uccgcagccgugucgucaggcuguagaggcgucgcuuccuugccuggccucgcggcugcaggcgu	scf25471:381..446:-									1
scf2636_10327	chi-miR-224-3p_MIMAT0036074_Capra_hircus_miR-224-3p	aaaugguagagcucucgc	ggaacgaguucuaucuagugu	aaaugguagagcucucgccuauuucauauaguccggaacgaguucuaucuagugu	scf2636:5956..6011:-									1
scf27174_23317	-	auugaauucuguuagggcca	gcccguuucaauucaauuc	auugaauucuguuagggccaaucaauauaucggcuccaaagagacauaguagugaugugcccguuucaauucaauuc	scf27174:1149..1226:-									1
scf285_2713	cin-miR-4194-3p_MIMAT0016813_Ciona_intestinalis_miR-4194-3p	ugguauaugaaaacucuuggc	auggaguauucauauaccgga	ugguauaugaaaacucuuggcugccuaaugcgugggcugcauggaguauucauauaccgga	scf285:92212..92273:-									1
							scf237_2996	osa-miR1855_MIMAT0007777_Oryza_sativa_miR1855	cgcacuggggcucgcugcgcc	cgcucgugaguaccgcccacugugca	cgcacuggggcucgcugcgccgcauccaccgccacuucaccgcggccaaggcgcucgugaguaccgcccacugugca	scf237:82213..82290:+						1
							scf2415_12177	mmu-miR-6368_MIMAT0025112_Mus_musculus_miR-6368	uugggaaguaaagaaagaaugcu	cguuuugauacaacuucccuaaa	uugggaaguaaagaaagaaugcugucuuaagcuuuggcagcguuuugauacaacuucccuaaa	scf2415:22969..23032:-						1
							scf2459_12263	oan-miR-1421y-5p_MIMAT0007244_Ornithorhynchus_anatinus_miR-1421y-5p	cggagggcggcggcgagg	gagcugccgcuccaggg	cggagggcggcggcgaggagagcugccgcuccaggg	scf2459:21475..21511:+						1
							scf27272_28735	kshv-miR-K12-12-5p_MIMAT0003712_Kaposi_sarcoma-associated_miR-K12-12-5p	caccaggcccggccaccg	ccggccgggcccgguacc	ccggccgggcccgguaccccuuuaagcacccaccaggcccggccaccg	scf27272:560..608:+						1
							scf28235_28888	prd-miR-7872-3p_MIMAT0030489_Panagrellus_redivivus_miR-7872-3p	uaaguacgcagaggauguuagcu	uuagcagacaaguguagc	uuagcagacaaguguagcgcgccgcuugacgucaagcgguccgcuaaguacgcagaggauguuagcu	scf28235:311..378:-						1
scf286_2715	osa-miR2095-3p_MIMAT0010055_Oryza_sativa_miR2095-3p	cuuccauuuccuaggaguccua	gggcuccugggaaauggauaga	cuuccauuuccuaggaguccuaguauuugaacacauagggcuccugggaaauggauaga	scf286:13114..13173:-		scf286_3415	osa-miR2095-3p_MIMAT0010055_Oryza_sativa_miR2095-3p	cuuccauuuccuaggaguccua	gggcuccugggaaauggauaga	cuuccauuuccuaggaguccuaguauuugaacacauagggcuccugggaaauggauaga	scf286:13114..13173:-			1		1
scf2888_10937	-	ggucgcgaguucgagucuu	gguuugaauuuuuugauagu	ggucgcgaguucgagucuuccaguuacuugacccacuuuuagcuuggucuacgggccaagucgcugguuugaauuuuuugauagu	scf2888:9087..9172:-									1
scf289_2739	dme-miR-5-5p_MIMAT0000110_Drosophila_melanogaster_miR-5-5p	gaaggaacguugaugcuggcaa	gcuaucaucacgggccaaucca	gcuaucaucacgggccaauccacgugguucuaacguggaaggaacguugaugcuggcaa	scf289:47134..47193:+									1
scf29854_23753	-	caagcggacccgaguucgaaucc	guuguucucguggcucgguugg	guuguucucguggcucgguuggggcaggcgcugcgcaaauccaagcggacccgaguucgaaucc	scf29854:855..919:+									1
scf30019_23776	-	ccacugcugaacauaggccu	gccugcguccagcgccuucc	ccacugcugaacauaggccucccccaauaacuuccacauugcacgguugguggcggccugcguccagcgccuucc	scf30019:1296..1371:-									1
scf301_2780	dme-miR-988-3p_MIMAT0005505_Drosophila_melanogaster_miR-988-3p	ccccuuguuacaaaccucacuu	gugugcguuguggcaaaggaga	gugugcguuguggcaaaggagaucuguaugggcauaccauccccuuguuacaaaccucacuu	scf301:7106..7168:-									1
scf3094_11214	dme-miR-5-5p_MIMAT0000110_Drosophila_melanogaster_miR-5-5p	gaaggaacguugaugcuggcaa	gccaucaucauggaccaaucca	gccaucaucauggaccaauccacgugguucuaacguggaaggaacguugaugcuggcaa	scf3094:22862..22921:-									1
scf3152_11327	aca-let-7e-3p_MIMAT0021702_Anolis_carolinensis_let-7e-3p	uaacuauaccguucgaggcc	ccaccguauaguuacg	uaacuauaccguucgaggcccugccaccguauaguuacg	scf3152:23992..24031:+									1
scf3152_11328	aca-let-7e-3p_MIMAT0021702_Anolis_carolinensis_let-7e-3p	uaacuauaccguucgaggcc	ccaccguauaguuacg	uaacuauaccguucgaggcccugccaccguauaguuacg	scf3152:23992..24031:+									1
scf3152_11330	aca-let-7e-3p_MIMAT0021702_Anolis_carolinensis_let-7e-3p	uaacuauaccguucgaggcc	ccaccguauaguuacg	uaacuauaccguucgaggcccugccaccguauaguuacg	scf3152:24840..24879:+									1
							scf2929_13568	cin-miR-4206-3p_MIMAT0016827_Ciona_intestinalis_miR-4206-3p	uuugaauauguaaguggcgg	gcaacuuauccaguag	uuugaauauguaaguggcggauagccuaucugacggaucauuugacguagguaggcuauccgcaacuuauccaguag	scf2929:4007..4084:+						1
							scf29725_29204	bmo-miR-3383-3p_MIMAT0015578_Bombyx_mori_miR-3383-3p	ccacgaaguuugucugaccu	gucagugucgaauuuuaucgcc	ccacgaaguuugucugaccuuccgccaaacacccuguuuuaauacaggguguuuggcggaaggucagugucgaauuuuaucgcc	scf29725:1518..1602:+						1
							scf301_3492	dme-miR-988-3p_MIMAT0005505_Drosophila_melanogaster_miR-988-3p	ccccuuguuacaaaccucacuu	gugugcguuguggcaaaggagauc	gugugcguuguggcaaaggagaucuguaugggcauaccauccccuuguuacaaaccucacuu	scf301:7106..7168:-						1
							scf3149_14017	gma-miR4383_MIMAT0018290_Glycine_max_miR4383	uauuggauaaacgaggaccuuca	aaguuccccguuuauccauuaau	uauuggauaaacgaggaccuucaaucuauuuaaguuccccguuuauccauuaau	scf3149:13957..14011:-						1
scf3170_11540	hsa-miR-365a-3p_MIMAT0000710_Homo_sapiens_miR-365a-3p	caaugcccuuggaaaucccaaa	ugggguuucaaagcggcaugu	ugggguuucaaagcggcaugugccucccguuaugcaaugcccuuggaaaucccaaa	scf3170:11645..11701:-		scf3170_14272	hsa-miR-365a-3p_MIMAT0000710_Homo_sapiens_miR-365a-3p	caaugcccuuggaaauccca	ugggguuucaaagcggcaug	ugggguuucaaagcggcaugugccucccguuaugcaaugcccuuggaaauccca	scf3170:11647..11701:-			1		1
scf3170_11544	mmu-miR-193a-3p_MIMAT0000223_Mus_musculus_miR-193a-3p	uacuggccugcuaagucccaag	agggucuuggcggucuagugag	agggucuuggcggucuagugagugugccaucuuacuggccugcuaagucccaag	scf3170:20452..20506:-		scf3170_14276	mmu-miR-193a-3p_MIMAT0000223_Mus_musculus_miR-193a-3p	uacuggccugcuaagucccaag	agggucuuggcggucuagugag	agggucuuggcggucuagugagugugccaucuuacuggccugcuaagucccaag	scf3170:20452..20506:-			1		1
scf32117_24023	-	cgcgacgauuccaugcucugugu	agagcauggaaucgucgcgcgcc	agagcauggaaucgucgcgcgccgagcgggcggcgcgcgacgauuccaugcucugugu	scf32117:1346..1404:+		scf32117_29557	-	cgcgacgauuccaugcucugugu	agagcauggaaucgucgcgcgccg	agagcauggaaucgucgcgcgccgagcgggcggcgcgcgacgauuccaugcucugugu	scf32117:1346..1404:+			1		1
scf323_2904	pxy-miR-8506_MIMAT0033722_Plutella_xylostella_miR-8506	cuaggugugagggucacagcu	gcugugacucucacacuuaaua	gcugugacucucacacuuaauauaucaccuuuauuacuaggugugagggucacagcu	scf323:26764..26821:-		scf323_3670	pxy-miR-8506_MIMAT0033722_Plutella_xylostella_miR-8506	cuaggugugagggucacagcu	gcugugacucucacacuuaaua	gcugugacucucacacuuaauauaucaccuuuauuacuaggugugagggucacagcu	scf323:26764..26821:-			1		1
scf323_2906	dps-miR-2548-3p_MIMAT0012357_Drosophila_pseudoobscura_miR-2548-3p	cuuggugugagggucacagcuag	gcugugacucucauacuaaaua	gcugugacucucauacuaaauauucuacuaaucuauacuuggugugagggucacagcuag	scf323:27004..27064:-		scf323_3672	dps-miR-2548-3p_MIMAT0012357_Drosophila_pseudoobscura_miR-2548-3p	cuuggugugagggucacagcuag	gcugugacucucauacuaaaua	gcugugacucucauacuaaauauucuacuaaucuauacuuggugugagggucacagcuag	scf323:27004..27064:-			1		1
scf323_2908	dps-miR-2548-3p_MIMAT0012357_Drosophila_pseudoobscura_miR-2548-3p	cuugguguuagggucacaguuug	acugugacucuaacacuuaaua	acugugacucuaacacuuaauauuuaugacucauacuugguguuagggucacaguuug	scf323:27186..27244:-		scf323_3674	dps-miR-2548-3p_MIMAT0012357_Drosophila_pseudoobscura_miR-2548-3p	cuugguguuagggucacaguuug	acugugacucuaacacuuaaua	acugugacucuaacacuuaauauuuaugacucauacuugguguuagggucacaguuug	scf323:27186..27244:-			1		1
scf3246_11635	-	guucuugaaagagucgauucgc	gaauugacuccuucgagaacu	gaauugacuccuucgagaacuaguaaucucauacuauuaguucuugaaagagucgauucgc	scf3246:631..692:+									1
scf33355_24195	ath-miR866-3p_MIMAT0004316_Arabidopsis_thaliana_miR866-3p	ucaaaaucgguguagaucac	gauccacccgaucaaaagc	gauccacccgaucaaaagccuucucaaaaucgguguagaucac	scf33355:103..146:+									1
scf33463_24214	osa-miR2095-3p_MIMAT0010055_Oryza_sativa_miR2095-3p	cuuccauuuccuagaaguccuu	ggacuucugggaaauggauagg	cuuccauuuccuagaaguccuuguguuugagaugaaggacuucugggaaauggauagg	scf33463:783..841:+		scf33463_29764	osa-miR2095-3p_MIMAT0010055_Oryza_sativa_miR2095-3p	cuuccauuuccuagaaguccuu	ggacuucugggaaauggauagg	cuuccauuuccuagaaguccuuguguuugagaugaaggacuucugggaaauggauagg	scf33463:783..841:+			1		1
scf33820_24251	gga-miR-3524a_MIMAT0016374_Gallus_gallus_miR-3524a	aagaaucgucauuacucaag	ugaguaccuaaaugacgauuuuuuc	aagaaucgucauuacucaaguaaaagcuaaacuugaguaccuaaaugacgauuuuuuc	scf33820:586..644:-									1
scf341_2926	hco-miR-5945-3p_MIMAT0023447_Haemonchus_contortus_miR-5945-3p	aaggacucggaagacucaaa	cuagucuuaaaaaucgagucuuuua	aaggacucggaagacucaaaggauucggauuguuucggauucauguaacuaaagaguucuagucuuaaaaaucgagucuuuua	scf341:32420..32503:+		scf341_3720	hco-miR-5945-3p_MIMAT0023447_Haemonchus_contortus_miR-5945-3p	aaggacucggaagacucaaa	cuagucuuaaaaaucgagucuuuua	aaggacucggaagacucaaaggauucggauuguuucggauucauguaacuaaagaguucuagucuuaaaaaucgagucuuuua	scf341:32420..32503:+			1		1
							scf34132_29820	mmu-miR-3475-3p_MIMAT0015219_Mus_musculus_miR-3475-3p	ccuggagggagacauggccacc	uggccaccauccaggua	ccuggagggagacauggccaccauccagguaggccccuugcauguuacacagcuggcaguuuccuggagggagacauggccaccauccaggua	scf34132:974..1067:-						1
scf3415_11979	oan-miR-7404-5p_MIMAT0028950_Ornithorhynchus_anatinus_miR-7404-5p	acgucccguuccaaaguuau	ggaauuggaacgggacgugc	ggaauuggaacgggacgugcaaggggcacgucccguuccaaaguuau	scf3415:18172..18219:+		scf3415_14765	oan-miR-7404-5p_MIMAT0028950_Ornithorhynchus_anatinus_miR-7404-5p	acgucccguuccaaaguuau	ggaauuggaacgggacgugc	ggaauuggaacgggacgugcaaggggcacgucccguuccaaaguuau	scf3415:18172..18219:+			1		1
scf3415_11987	dsi-miR-2582b-3p_MIMAT0012524_Drosophila_simulans_miR-2582b-3p	uaacuuuggaacgggacgug	cgucccguuccaauuccaau	uaacuuuggaacgggacgugccccuugcacgucccguuccaauuccaau	scf3415:18169..18218:-		scf3415_14769	dme-miR-974-3p_MIMAT0020871_Drosophila_melanogaster_miR-974-3p	cauaacuuuggaacgggacg	ucccguuccaauuccaauuc	cauaacuuuggaacgggacgugccccuugcacgucccguuccaauuccaauuc	scf3415:18167..18220:-			1		1
scf34762_24364	zma-miR171b-5p_MIMAT0015155_Zea_mays_miR171b-5p	aauauugguuuuguaaacu	uuuacagaagcaacuaggu	uuuacagaagcaacuagguaccucuaccuaaauauugguuuuguaaacu	scf34762:289..338:-									1
scf3505_12077	hsa-miR-3910_MIMAT0018184_Homo_sapiens_miR-3910	caaggcauccuaacuauccagcac	gcucagauaguuuugaugccuccuguu	gcucagauaguuuugaugccuccuguugauaacaacaaggcauccuaacuauccagcac	scf3505:617..676:+		scf3505_14885	hsa-miR-3910_MIMAT0018184_Homo_sapiens_miR-3910	caaggcauccuaacuauccagcac	gcucagauaguuuugaugccuccuguu	gcucagauaguuuugaugccuccuguugauaacaacaaggcauccuaacuauccagcac	scf3505:617..676:+			1		1
scf36085_24557	crm-miR-2230-3p_MIMAT0011630_Caenorhabditis_remanei_miR-2230-3p	uaacccaaaucuugcugguacu	ugccagcuagguuugggucacc	uaacccaaaucuugcugguacucuuauguauaagugccagcuagguuugggucacc	scf36085:315..371:-									1
scf36561_24616	ahy-miR3513-5p_MIMAT0016337_Arachis_hypogaea_miR3513-5p	uuaauuucugugacgggucu	accggccggaaauugaaa	accggccggaaauugaaaugaugaauuuuaauuucugugacgggucu	scf36561:601..648:+									1
scf37003_24649	mmu-miR-694_MIMAT0003474_Mus_musculus_miR-694	uugaaaauguuggcuaaacugc	cagagucagcauuuucacgaug	uugaaaauguuggcuaaacugcugaauugucauauuugucauccuaaccugcagagucagcauuuucacgaug	scf37003:527..600:-									1
							scf3594_15070	hsa-miR-1276_MIMAT0005930_Homo_sapiens_miR-1276	caaagagcuggugcucaucgucc	aggagggcgccuugcgagucgacgcc	caaagagcuggugcucaucguccagaggcuuggggcuugcucgggccgcauggaggagggcgccuugcgagucgacgcc	scf3594:22423..22502:+						1
							scf3611_15112	-	uaucacggaguuuaaagcug	uuuaaauuccgugauauauuug	uuuaaauuccgugauauauuugagaaaaaacauaaaacguaaauauaucacggaguuuaaagcug	scf3611:26884..26949:-						1
							scf3652_15203	cel-miR-2208a-3p_MIMAT0011428_Caenorhabditis_elegans_miR-2208a-3p	cugcaguuguuguagcuguc	cagcuacagcaacugcaguu	cugcaguuguuguagcugucucuuuguacaggaugcgacaagcuacaacugcagcuuguacaaagagacagcuacagcaacugcaguu	scf3652:22119..22207:-						1
scf372_3086	-	caccgcgacagcgucaacugggc	ucagauggcguugucgcguuggg	ucagauggcguugucgcguuggggcuagcggagcucccaccgcgacagcgucaacugggc	scf372:64168..64228:-		scf372_3944	-	caccgcgacagcgucaacugggc	ucagauggcguugucgcguuggg	ucagauggcguugucgcguuggggcuagcggagcucccaccgcgacagcgucaacugggc	scf372:64168..64228:-			1		1
scf3732_12422	-	auaacggggauuaaugaacuuuu	ucacuaauccccguugacgg	auaacggggauuaaugaacuuuuuaguucuuuauuccccauuauaagcuccaauuggcguuaacggggaauaaugaacaaaaaguucacuaauccccguugacgg	scf3732:14672..14777:-									1
scf3769_12502	mml-miR-567_MIMAT0006430_Macaca_mulatta_miR-567	ccuauguucagcaguggacg	aggaaagugcuggaugcag	aggaaagugcuggaugcaggucgcuaccaagcggucauuaugaaaaucauugggguacaggccuauguucagcaguggacg	scf3769:21320..21401:-									1
							scf3723_15291	gga-miR-1643-3p_MIMAT0007519_Gallus_gallus_miR-1643-3p	aaaaagugaauuagaaugccc	gcaugacuaauucacuuuuuuc	gcaugacuaauucacuuuuuucgaaugagcgaucgaagagagcgaauggugaagaaaaaagugaauuagaaugccc	scf3723:11843..11919:+						1
							scf3745_15378	bta-miR-2421_MIMAT0011988_Bos_taurus_miR-2421	uauuuuuuggcgagauaacc	uuaucucgccauaaguuuu	uuaucucgccauaaguuuuagauauuuuuuggcgagauaacc	scf3745:8731..8773:-						1
scf37896_24719	mghv-miR-M1-11-5p_MIMAT0018168_Mouse_gammaherpesvirus_miR-M1-11-5p	agcugucaguuguaggugucacc	agcggcgguccccugacg	agcggcgguccccugacggugguggacgucgacggccagcugucaguuguaggugucacc	scf37896:1114..1174:+		scf37896_30307	mghv-miR-M1-11-5p_MIMAT0018168_Mouse_gammaherpesvirus_miR-M1-11-5p	agcugucaguuguaggugucacc	cagcggcgguccccugacgg	cagcggcgguccccugacggugguggacgucgacggccagcugucaguuguaggugucacc	scf37896:1113..1174:+			1		1
scf383_3117	hbv-miR-B8-3p_MIMAT0031768_Herpes_B_miR-B8-3p	aaucuucaaucaaagaggaacu	uuccucuguggaggaggauu	aaucuucaaucaaagaggaacuguuccuccuaacguaguuccucuguggaggaggauu	scf383:18014..18072:-		scf383_3983	hbv-miR-B8-3p_MIMAT0031768_Herpes_B_miR-B8-3p	aaucuucaaucaaagaggaacu	uuccucuguggaggaggauu	aaucuucaaucaaagaggaacuguuccuccuaacguaguuccucuguggaggaggauu	scf383:18014..18072:-			1		1
scf383_3125	bta-miR-6536_MIMAT0025572_Bos_taurus_miR-6536	uuuaaguacgauucgaucagcu	cucuucgaaucuuacuuuaauu	uuuaaguacgauucgaucagcuguauucauuauaagcucuucgaaucuuacuuuaauu	scf383:31970..32028:-		scf383_3993	dme-miR-252-5p_MIMAT0005516_Drosophila_melanogaster_miR-252-5p	uuaaguacgauucgaucagcu	cucuucgaaucuuacuuuaau	uuaaguacgauucgaucagcuguauucauuauaagcucuucgaaucuuacuuuaau	scf383:31971..32027:-			1		1
scf383_3127	cel-miR-251_MIMAT0000307_Caenorhabditis_elegans_miR-251	auaaguagcuuuugucugacu	uugcacaagagcuacuuauau	auaaguagcuuuugucugacuuauuaccauuaaaaguugcacaagagcuacuuauau	scf383:32123..32180:-		scf383_3995	cel-miR-251_MIMAT0000307_Caenorhabditis_elegans_miR-251	auaaguagcuuuugucugacu	uugcacaagagcuacuuauau	auaaguagcuuuugucugacuuauuaccauuaaaaguugcacaagagcuacuuauau	scf383:32123..32180:-			1		1
scf383_3129	cel-miR-251_MIMAT0000307_Caenorhabditis_elegans_miR-251	auaaguagguccuggcuggcu	ucacccaaaaccuacuuuaau	auaaguagguccuggcuggcuuauuuccauuuuaagucacccaaaaccuacuuuaau	scf383:33461..33518:-		scf383_3997	cel-miR-251_MIMAT0000307_Caenorhabditis_elegans_miR-251	auaaguagguccuggcuggcu	ucacccaaaaccuacuuuaau	auaaguagguccuggcuggcuuauuuccauuuuaagucacccaaaaccuacuuuaau	scf383:33461..33518:-			1		1
scf383_3131	cel-miR-251_MIMAT0000307_Caenorhabditis_elegans_miR-251	auaaguagguccuggccgacu	ucgcucaauaccuacuuuacu	auaaguagguccuggccgacuuauuuccacuuaagucgcucaauaccuacuuuacu	scf383:33609..33665:-		scf383_3999	cel-miR-251_MIMAT0000307_Caenorhabditis_elegans_miR-251	auaaguagguccuggccgacu	ucgcucaauaccuacuuuacu	auaaguagguccuggccgacuuauuuccacuuaagucgcucaauaccuacuuuacu	scf383:33609..33665:-			1		1
scf383_3133	hsa-miR-3653-3p_MIMAT0018073_Homo_sapiens_miR-3653-3p	guaagaagguugugacuggcu	ccacucaaaaccugcuuacau	guaagaagguugugacuggcuuguaagucauuuaagccacucaaaaccugcuuacau	scf383:34009..34066:-		scf383_4001	hsa-miR-3653-3p_MIMAT0018073_Homo_sapiens_miR-3653-3p	guaagaagguugugacuggcu	ccacucaaaaccugcuuacau	guaagaagguugugacuggcuuguaagucauuuaagccacucaaaaccugcuuacau	scf383:34009..34066:-			1		1
scf383_3135	cel-miR-251_MIMAT0000307_Caenorhabditis_elegans_miR-251	auaaguaggcacuagacggcuu	gucgcuuauucccugcuuuugu	auaaguaggcacuagacggcuuauuucccacuuaagucgcuuauucccugcuuuugu	scf383:34189..34246:-									1
scf383_3137	mtr-miR5257_MIMAT0021257_Medicago_truncatula_miR5257	acaaguagguucugauugacu	ucauucaauaccugcuuaguu	acaaguagguucugauugacuuguugccuuuaaagucauucaauaccugcuuaguu	scf383:35202..35258:-									1
scf383_3140	cel-miR-251_MIMAT0000307_Caenorhabditis_elegans_miR-251	auaaguagcuuuucaucggcuu	acccguuuaaaaucuacugacg	auaaguagcuuuucaucggcuuauuuccauuaacccguuuaaaaucuacugacg	scf383:35337..35391:-									1
scf383_3141	cel-miR-251_MIMAT0000307_Caenorhabditis_elegans_miR-251	auaaguagaaccucaucggcu	ccguuaagucucugcuuauau	auaaguagaaccucaucggcuuguuuccaacuaagccguuaagucucugcuuauau	scf383:36143..36199:-									1
scf383_3143	-	uaaguaggaucccggccaacu	uugcacgaauccuacuuuaag	uaaguaggaucccggccaacuuuuuaagacuaaguugcacgaauccuacuuuaag	scf383:36273..36328:-									1
							scf383_4005	cel-miR-251_MIMAT0000307_Caenorhabditis_elegans_miR-251	auaaguagaaccucaucggcu	ccguuaagucucugcuuauau	auaaguagaaccucaucggcuuguuuccaacuaagccguuaagucucugcuuauau	scf383:36143..36199:-						1
							scf38842_30473	ppc-miR-8364o-3p_MIMAT0033139_Pristionchus_pacificus_miR-8364o-3p	agagagagugucacuggccag	agccaaugacaaucccucuca	agagagagugucacuggccagacggcgagcgcuagccaaugacaaucccucuca	scf38842:569..623:-						1
scf38842_24873	-	cuuggcgacaucaagcagugucg	acacugccuccugucgccacaac	cuuggcgacaucaagcagugucggugaucagacacugccuccugucgccacaac	scf38842:691..745:-		scf38842_30475	-	cuuggcgacaucaagcagugucg	acacugccuccugucgccacaac	cuuggcgacaucaagcagugucggugaucagacacugccuccugucgccacaac	scf38842:691..745:-			1		1
							scf3962_15720	bdi-miR7770-5p_MIMAT0030290_Brachypodium_distachyon_miR7770-5p	ccuugaaaauguuggcuaaacugcu	cagagucagcauuuucacgaug	ccuugaaaauguuggcuaaacugcuguauugccauccuaaccugcagagucagcauuuucacgaug	scf3962:3510..3576:+
							scf39634_30567	-	uaguugaacgaugguagcgcc	cgccaccgucaauaucggaucgc	cgccaccgucaauaucggaucgcugguucugauuuuugccauguuggaagccauauaguugaacgaugguagcgcc	scf39634:303..379:+
							scf3983_15772	bmo-miR-2751_MIMAT0012631_Bombyx_mori_miR-2751	cucugggcugcuugggacuagcc	cagugccgagcagccagggcg	cagugccgagcagccagggcggcgaaacggacgcccucugggcugcuugggacuagcc	scf3983:6001..6059:-
scf40209_24976	osa-miR2101-5p_MIMAT0010066_Oryza_sativa_miR2101-5p	ucauguuuuucuugcuuggcugc	agccggcaagaaaaauaugaaa	ucauguuuuucuugcuuggcugcggcaaccaggcuacggcagccggcaagaaaaauaugaaa	scf40209:820..882:+		scf40209_30642	osa-miR2101-5p_MIMAT0010066_Oryza_sativa_miR2101-5p	ucauguuuuucuugcuuggcugc	agccggcaagaaaaauaugaaa	ucauguuuuucuugcuuggcugcggcaaccaggcuacggcagccggcaagaaaaauaugaaa	scf40209:820..882:+			1		1
scf40768_25049	osa-miR2095-3p_MIMAT0010055_Oryza_sativa_miR2095-3p	cuuccauuuccuagaaguccuu	ggacuucugggaaauggauagg	cuuccauuuccuagaaguccuuguguuugagaugaaggacuucugggaaauggauagg	scf40768:323..381:-		scf40768_30737	osa-miR2095-3p_MIMAT0010055_Oryza_sativa_miR2095-3p	cuuccauuuccuagaaguccuu	ggacuucugggaaauggauagg	cuuccauuuccuagaaguccuuguguuugagaugaaggacuucugggaaauggauagg	scf40768:323..381:-			1		1
scf41113_25092	oan-miR-7411-3p_MIMAT0028969_Ornithorhynchus_anatinus_miR-7411-3p	uagauauaguagaauacuacu	uagaauucuacuauaucuaaa	uagaauucuacuauaucuaaauauccuuauuuagauauaguagaauacuacu	scf41113:266..318:-									1
scf4266_13343	-	gcggccauguaccucgaaggc	cuuggcgguacauggccgca	gcggccauguaccucgaaggcuauuacuauuuugucuuggcgguacauggccgca	scf4266:1112..1167:-		scf4266_16387	-	gcggccauguaccucgaaggc	cuuggcgguacauggccgc	gcggccauguaccucgaaggcuauuacuauuuugucuuggcgguacauggccgc	scf4266:1113..1167:-			1		1
scf4266_13345	-	gccaccaugugucgggaagacu	ccucccgacacauggugggug	gccaccaugugucgggaagacuguuaccacuuuguccucccgacacauggugggug	scf4266:1282..1338:-		scf4266_16389	-	gccaccaugugucgggaagacu	ccucccgacacauggugggug	gccaccaugugucgggaagacuguuaccacuuuguccucccgacacauggugggug	scf4266:1282..1338:-			1		1
scf43858_25429	hsa-miR-891a-3p_MIMAT0026717_Homo_sapiens_miR-891a-3p	aguggcaccaacuguugagcgc	acucacuaguuggcgccauugu	acucacuaguuggcgccauuguagauuaagguccuuucauucguuaguggcugagaaaguggcaccaacuguugagcgc	scf43858:600..679:+									1
scf44882_25527	ahy-miR3511-3p_MIMAT0016335_Arachis_hypogaea_miR3511-3p	aguuacuaacaucgauggucaga	ucacugucgaugguuguaucuaaa	aguuacuaacaucgauggucagaaaugucgauagucucacugucgaugguuguaucuaaa	scf44882:886..946:-									1
scf4563_13760	dme-miR-10-5p_MIMAT0000115_Drosophila_melanogaster_miR-10-5p	ucccuguagcugcuuaggggcg	ccccuaugcugcuacacggucu	ucccuguagcugcuuaggggcgcagucuuggucauuccuccccuaugcugcuacacggucu	scf4563:2856..2917:+									1
							scf4358_16527	cre-miR1161a_MIMAT0005413_Chlamydomonas_reinhardtii_miR1161a	cacuggagcccuucuccuggccu	guugggaggacgcugaguggc	guugggaggacgcugaguggccnagacauguggccacuggagcccuucuccuggccu	scf4358:9561..9618:+						1
							scf4396_16751	ame-miR-3766_MIMAT0018540_Apis_mellifera_miR-3766	uagguggugcaacucagccu	gcugaguugaaccacuuaac	uagguggugcaacucagccuuagaagugucuaaggcugaguugaaccacuuaac	scf4396:23203..23257:+						1
							scf4563_16968	dme-miR-10-5p_MIMAT0000115_Drosophila_melanogaster_miR-10-5p	ucccuguagcugcuuaggggcg	ccccuaugcugcuacacggucu	ucccuguagcugcuuaggggcgcagucuuggucauuccuccccuaugcugcuacacggucu	scf4563:2856..2917:+						1
							scf479_4502	hsa-miR-4282_MIMAT0016912_Homo_sapiens_miR-4282	aaaaauuucaaugacccgcgaa	cgcgggucauugaaauuuuuuc	aaaaauuucaaugacccgcgaauuguuugcccuaaauucgcgggucauugaaauuuuuuc	scf479:59737..59797:+						1
							scf479_4503	hsa-miR-4282_MIMAT0016912_Homo_sapiens_miR-4282	aaaaauuucaaugacccgcgaa	cgcgggucauugaaauuuuuuc	aaaaauuucaaugacccgcgaauuuagggcaaacaauucgcgggucauugaaauuuuuuc	scf479:59735..59795:-						1
scf4870_14078	sme-miR-750-5p_MIMAT0012124_Schmidtea_mediterranea_miR-750-5p	acacuggaugcgcgaugucug	gcauucgcucaucuaguagucau	gcauucgcucaucuaguagucauguuugacaucugacacuggaugcgcgaugucug	scf4870:3638..3694:-		scf4870_17382	sme-miR-750-5p_MIMAT0012124_Schmidtea_mediterranea_miR-750-5p	acacuggaugcgcgaugucug	gcauucgcucaucuaguaguca	gcauucgcucaucuaguagucauguuugacaucugacacuggaugcgcgaugucug	scf4870:3638..3694:-			1		1
scf4870_14080	cel-miR-359_MIMAT0000701_Caenorhabditis_elegans_miR-359	acacugguuaagcgaugucug	gcauucgcucauccaguaguca	gcauucgcucauccaguagucaugucugacaucugacacugguuaagcgaugucug	scf4870:4125..4181:-									1
							scf4870_17384	hsa-miR-942-3p_MIMAT0026734_Homo_sapiens_miR-942-3p	aacauggcaguuugaggacuuagc	gcagucuucacacagccauuaguguuca	gcagucuucacacagccauuaguguucauugucauucugaacauggcaguuugaggacuuagc	scf4870:3900..3963:-						1
scf4870_14082	sme-miR-750-5p_MIMAT0012124_Schmidtea_mediterranea_miR-750-5p	ucacuggauaugcugcagcacu	ugcucaacauuuucaguagaca	ugcucaacauuuucaguagacauguuccaauucugucacuggauaugcugcagcacu	scf4870:4681..4738:-		scf4870_17386	sme-miR-750-5p_MIMAT0012124_Schmidtea_mediterranea_miR-750-5p	ucacuggauaugcugcagcacu	ugcucaacauuuucaguagaca	ugcucaacauuuucaguagacauguuccaauucugucacuggauaugcugcagcacu	scf4870:4681..4738:-			1		1
scf4870_14085	-	uaagcacucaggucacacaguagg	ccacugggugcgugaugcugu	uaagcacucaggucacacaguaggcaagucauuauucugccacugggugcgugaugcugu	scf4870:6984..7044:-		scf4870_17389	-	uaagcacucaggucacacaguaggc	ccacugggugcgugaugcuguc	uaagcacucaggucacacaguaggcaagucauuauucugccacugggugcgugaugcuguc	scf4870:6983..7044:-			1		1
scf4870_14087	-	uaagcacucaggucacacaguagg	cacugggugugagaugcuauca	uaagcacucaggucacacaguaggcaagucauuauucugccacugggugugagaugcuauca	scf4870:7507..7569:-									1
scf4870_14090	sme-miR-750-5p_MIMAT0012124_Schmidtea_mediterranea_miR-750-5p	ucacuggauaugcugcagcaau	ugcucagcauguucaguagaca	ugcucagcauguucaguagacauguuccaauucugucacuggauaugcugcagcaau	scf4870:7928..7985:-		scf4870_17394	sme-miR-750-5p_MIMAT0012124_Schmidtea_mediterranea_miR-750-5p	ucacuggauaugcugcagcaau	ugcucagcauguucaguagaca	ugcucagcauguucaguagacauguuccaauucugucacuggauaugcugcagcaau	scf4870:7928..7985:-
							scf4870_17396	sme-miR-750-5p_MIMAT0012124_Schmidtea_mediterranea_miR-750-5p	ucacuggauauguugcagcagu	ugcucaacauuuucaguagaca	ugcucaacauuuucaguagacauguuccaauucugucacuggauauguugcagcagu	scf4870:8323..8380:-						1
scf4870_14094	mmu-miR-674-5p_MIMAT0003740_Mus_musculus_miR-674-5p	ucacugagagagcgaugcugcu	uagcaaucacuaccccagugaca	uagcaaucacuaccccagugacaaguuuccauucugucacugagagagcgaugcugcu	scf4870:10747..10805:-		scf4870_17400	mmu-miR-674-5p_MIMAT0003740_Mus_musculus_miR-674-5p	ucacugagagagcgaugcugcu	uagcaaucacuaccccagugaca	uagcaaucacuaccccagugacaaguuuccauucugucacugagagagcgaugcugcu	scf4870:10747..10805:-			1	1	1
scf4870_14098	mmu-miR-674-5p_MIMAT0003740_Mus_musculus_miR-674-5p	ucacugagagagcgaugcugcu	uagcaaucacuaccccagugaca	uagcaaucacuaccccagugacaaguuuucauucugucacugagagagcgaugcugcu	scf4870:11175..11233:-		scf4870_17404	mmu-miR-674-5p_MIMAT0003740_Mus_musculus_miR-674-5p	ucacugagagagcgaugcugcu	uagcaaucacuaccccagugaca	uagcaaucacuaccccagugacaaguuuucauucugucacugagagagcgaugcugcu	scf4870:11175..11233:-			1		1
scf4870_14099	-	uccaagggugagugacaccug	agcugucacugauccaggagaca	agcugucacugauccaggagacauguuaacuaucuguccaagggugagugacaccug	scf4870:11523..11580:-									1
scf4870_14102	dme-miR-3-3p_MIMAT0000108_Drosophila_melanogaster_miR-3-3p	ucacugggugugcgaugaccu	guugucauacugucaguugaca	guugucauacugucaguugacauguugacauucugucacugggugugcgaugaccu	scf4870:15059..15115:-									1
scf4870_14104	dme-miR-3-3p_MIMAT0000108_Drosophila_melanogaster_miR-3-3p	ucacugggaaugagaugccgau	cggccucucuuccuuaguagaua	cggccucucuuccuuaguagauaauuccuuuucuaucacugggaaugagaugccgau	scf4870:15171..15228:-		scf4870_17408	dme-miR-3-3p_MIMAT0000108_Drosophila_melanogaster_miR-3-3p	ucacugggaaugagaugccgauu	ucggccucucuuccuuaguagaua	ucggccucucuuccuuaguagauaauuccuuuucuaucacugggaaugagaugccgauu	scf4870:15170..15229:-			1		1
scf4870_14108	dme-miR-3-3p_MIMAT0000108_Drosophila_melanogaster_miR-3-3p	ucacugggugugcgaugaccu	agguuaucauacugucaguugaca	agguuaucauacugucaguugacauguugacauucagucacugggugugcgaugaccu	scf4870:16364..16422:-									1
							scf4870_17414	dme-miR-3-3p_MIMAT0000108_Drosophila_melanogaster_miR-3-3p	ucacugggaaugagacgcugau	cggcaucucuuccuuaguagaua	cggcaucucuuccuuaguagauaauuccuuuucuaucacugggaaugagacgcugau	scf4870:16474..16531:-						1
scf4870_14109	cel-miR-79-5p_MIMAT0020322_Caenorhabditis_elegans_miR-79-5p	auuuggugacucagcuuauga	auaaagcugacuuacuaaauau	auuuggugacucagcuuaugaggguauugaugaucauaaagcugacuuacuaaauau	scf4870:20947..21004:-		scf4870_17415	cel-miR-79-5p_MIMAT0020322_Caenorhabditis_elegans_miR-79-5p	auuuggugacucagcuuauga	auaaagcugacuuacuaaauauu	auuuggugacucagcuuaugaggguauugaugaucauaaagcugacuuacuaaauauu	scf4870:20946..21004:-			1		1
scf4875_14118	tca-miR-3850-3p_MIMAT0018755_Tribolium_castaneum_miR-3850-3p	uucgagacugacaccgacuuuag	agagucggcgucgguaguggacc	agagucggcgucgguaguggaccgcgacuuggagguucgagacugacaccgacuuuag	scf4875:28794..28852:-		scf4875_17426	tca-miR-3850-3p_MIMAT0018755_Tribolium_castaneum_miR-3850-3p	uucgagacugacaccgacuuuag	agucggcgucgguaguggacc	agucggcgucgguaguggaccgcgacuuggagguucgagacugacaccgacuuuag	scf4875:28794..28850:-			1		1
scf4875_14120	dme-miR-314-3p_MIMAT0000406_Drosophila_melanogaster_miR-314-3p	uauucgagaccucugcugauccu	aucagcgguggucugggguacc	aucagcgguggucugggguaccuagggacagccacuaccuuuccugggcugauugguauucgagaccucugcugauccu	scf4875:30367..30446:-		scf4875_17428	dme-miR-314-3p_MIMAT0000406_Drosophila_melanogaster_miR-314-3p	uauucgagaccucugcugauccu	aucagcgguggucugggguacc	aucagcgguggucugggguaccuagggacagccacuaccuuuccugggcugauugguauucgagaccucugcugauccu	scf4875:30367..30446:-			1		1
							scf4894_17475	ath-miR173-5p_MIMAT0000206_Arabidopsis_thaliana_miR173-5p	uucgcuugucuaaaccuucuucu	aagaagguuuagacaagcgaaaa	aagaagguuuagacaagcgaaaagcgugcguuuucgcuugucuaaaccuucuucu	scf4894:15807..15862:+						1
							scf4894_17478	ath-miR173-5p_MIMAT0000206_Arabidopsis_thaliana_miR173-5p	uucgcuugucuaaaccuucuucu	aagaagguuuagacaagcgaaaa	aagaagguuuagacaagcgaaaacgcacgcuuuucgcuugucuaaaccuucuucu	scf4894:15805..15860:-						1
scf49_888	-	uacuaucgauaguauugucgcu	cuaucgauacuaucgauaguauc	uacuaucgauaguauugucgcuuuuaaauaaaaagcuaucgauacuaucgauaguauc	scf49:70895..70953:+									1
scf4919_14186	eca-miR-8908i_MIMAT0034719_Equus_caballus_miR-8908i	cacccgguucugggacgccuga	cggcgucccagaaucggaug	cggcgucccagaaucggaugcaauauuucuccacccgguucugggacgccuga	scf4919:9712..9765:-		scf4919_17508	eca-miR-8908i_MIMAT0034719_Equus_caballus_miR-8908i	cacccgguucugggacgccuga	gacggcgucccagaaucggaug	gacggcgucccagaaucggaugcaauauuucuccacccgguucugggacgccuga	scf4919:9712..9767:-			1		1
							scf4919_17510	tca-miR-3886-5p_MIMAT0018870_Tribolium_castaneum_miR-3886-5p	gcacagcggaaauuaacuuuagg	uaaaguuuuuuuuuccguuguuuug	uaaaguuuuuuuuuccguuguuuuguagccaugacagcacagcggaaauuaacuuuagg	scf4919:9881..9940:-						1
scf49361_25956	-	ggggggacaacgucggggaagu	ccccccgacguuguuuucccgg	ccccccgacguuguuuucccgguuuuauuguuacucggggggacaacgucggggaagu	scf49361:702..760:-		scf49361_31772	mmu-miR-3062-3p_MIMAT0014831_Mus_musculus_miR-3062-3p	gggggacaacgucggggaagu	ccccccgacguuguuuucccg	ccccccgacguuguuuucccgguuuuauuguuacucggggggacaacgucggggaagu	scf49361:702..760:-			1		1
scf4970_14228	-	ucgcaccgcacagcuuggucg	accaaagcuuugcggaggcaugg	accaaagcuuugcggaggcauggccagauuaguguccucgcaccgcacagcuuggucg	scf4970:11161..11219:-		scf4970_17572	-	ucgcaccgcacagcuuggucg	accaaagcuuugcggaggcaugg	accaaagcuuugcggaggcauggccagauuaguguccucgcaccgcacagcuuggucg	scf4970:11161..11219:-			1		1
scf5083_14414	-	ugaacacugccaacgggaccua	agucccguggucaguguucugc	agucccguggucaguguucugcgcgacggccgcugaacacugccaacgggaccua	scf5083:9838..9893:-		scf5083_17778	-	ugaacacugccaacgggaccua	agucccguggucaguguucugc	agucccguggucaguguucugcgcgacggccgcugaacacugccaacgggaccua	scf5083:9838..9893:-			1		1
scf5083_14418	-	caauaaguuucucaacaccu	aguguuggggaacuuauuggccc	aguguuggggaacuuauuggcccggacgguugccaauaaguuucucaacaccu	scf5083:13741..13794:-		scf5083_17780	-	caauaaguuucucaacaccu	guguuggggaacuuauuggc	guguuggggaacuuauuggcccggacgguugccaauaaguuucucaacaccu	scf5083:13741..13793:-			1		1
scf51087_26150	dme-miR-3-3p_MIMAT0000108_Drosophila_melanogaster_miR-3-3p	ucacugggugucuugaugcaug	agcauucagucacccagcagac	agcauucagucacccagcagacauguugacauucugucacugggugucuugaugcaug	scf51087:489..547:-		scf51087_32004	dme-miR-3-3p_MIMAT0000108_Drosophila_melanogaster_miR-3-3p	ucacugggugucuugaugcaug	agcauucagucacccagcagac	agcauucagucacccagcagacauguugacauucugucacugggugucuugaugcaug	scf51087:489..547:-			1		1
scf5217_14633	chi-miR-451-3p_MIMAT0036238_Capra_hircus_miR-451-3p	auuaguaauauaaaguacuaa	cguacuuuucauuacuaaacc	auuaguaauauaaaguacuaaauuuuuaauuaaugacguacuuuucauuacuaaacc	scf5217:5988..6045:-									1
scf5477_14884	-	uuauaaaaagugacuggaucauu	ugaucagucacuuuuuauaaau	ugaucagucacuuuuuauaaaucggaaguuauuagaauuuauaaaaagugacuggaucauu	scf5477:11274..11335:-									1
							scf5124_17885	hsa-miR-3662_MIMAT0018083_Homo_sapiens_miR-3662	aaaaaugaugagugacugauu	uuuuuuacuugucuauuuuugu	uuuuuuacuugucuauuuuuguacccauucuuacugagaaaggguacaaaaaugaugagugacugauu	scf5124:3696..3764:+						1
scf5531_14947	prd-miR-7927c-3p_MIMAT0030611_Panagrellus_redivivus_miR-7927c-3p	gcagucguggccgagugguuaaggc	cuuaauaauuucggccucgagcgu	cuuaauaauuucggccucgagcgucaagcagucguggccgagugguuaaggc	scf5531:1523..1575:+		scf5531_18451	prd-miR-7927c-3p_MIMAT0030611_Panagrellus_redivivus_miR-7927c-3p	gcagucguggccgagugguuaaggc	cuuaauaauuucggccucgagcgu	cuuaauaauuucggccucgagcgucaagcagucguggccgagugguuaaggc	scf5531:1523..1575:+			1		1
scf5537_14971	-	ccuaucuuuagcauaguaccua	ggugccaugcuaaagguaaaug	ccuaucuuuagcauaguaccuacauugccguugcgaggugccaugcuaaagguaaaug	scf5537:13437..13495:-		scf5537_18475	-	ccuaucuuuagcauaguaccua	ggugccaugcuaaagguaaaug	ccuaucuuuagcauaguaccuacauugccguugcgaggugccaugcuaaagguaaaug	scf5537:13437..13495:-			1		1
scf5808_15270	-	aucgccaucacugcacgccggc	cgacgugcagcgauggcgauc	cgacgugcagcgauggcgaucagacuuaugcauugaucgccaucacugcacgccggc	scf5808:9553..9610:-									1
scf5894_15392	mdo-miR-7281-5p_MIMAT0028536_Monodelphis_domestica_miR-7281-5p	uaauaggccaguagaauuac	uacacuacuggccuauaagac	uaauaggccaguagaauuacauuacacuacuggccuauaagac	scf5894:16346..16389:+									1
							scf562_4913	cte-miR-1999_MIMAT0009710_Capitella_teleta_miR-1999	gauguagcucaaauggua	ccauagcugcauagg	ccauagcugcauagguaacgugaguguagaagugauguagcucaaauggua	scf562:58758..58809:+						1
scf597_4079	bta-miR-2385-5p_MIMAT0011935_Bos_taurus_miR-2385-5p	guggggcaaauugcgaaagcug	gcuuucgcaauuugccgcaccc	gcuuucgcaauuugccgcacccguaaguugaccuggguggggcaaauugcgaaagcug	scf597:12009..12067:+		scf597_5143	bta-miR-2385-5p_MIMAT0011935_Bos_taurus_miR-2385-5p	guggggcaaauugcgaaagcug	gcuuucgcaauuugccgcaccc	gcuuucgcaauuugccgcacccguaaguugaccuggguggggcaaauugcgaaagcug	scf597:12009..12067:+			1		1
scf597_4082	ppe-miR6297b_MIMAT0027336_Prunus_persica_miR6297b	aauguauuugucgaagagg	ucuucuugaaucuauucc	ucuucuugaaucuauuccucacggucuccaagcaaggaggaauguauuugucgaagagg	scf597:20561..20620:-									1
scf6014_15578	-	uauuccacuuugaucaccug	uaugaucaaaguggaauagacc	uauuccacuuugaucaccugguuuugaugacccauaugaucaaaguggaauagacc	scf6014:9122..9178:-									1
							scf6026_19283	dme-miR-980-5p_MIMAT0020877_Drosophila_melanogaster_miR-980-5p	aguuuuucggaggacuagccu	gcuaguccuccggaacucugu	aguuuuucggaggacuagccucugucucuguuagaggcgcuaguccuccggaacucugu	scf6026:14887..14946:-						1
							scf613_5210	-	gaccucgaaucguuugcguauu	aauacgcaaacgauucgaagacg	gaccucgaaucguuugcguauucgucgaauuuuguugaauacgcaaacgauucgaagacg	scf613:47646..47706:+						1
scf6138_15658	dme-miR-9a-5p_MIMAT0000114_Drosophila_melanogaster_miR-9a-5p	ucuuuggucacagccgguagc	cugcggcugcaaccaaacgcu	cugcggcugcaaccaaacgcuuguuguggucaagucuuuggucacagccgguagc	scf6138:3818..3873:-		scf6138_19388	dme-miR-9a-5p_MIMAT0000114_Drosophila_melanogaster_miR-9a-5p	ucuuuggucacagccgguagc	cugcggcugcaaccaaacgcu	cugcggcugcaaccaaacgcuuguuguggucaagucuuuggucacagccgguagc	scf6138:3818..3873:-			1		1
scf6138_15660	-	uaucacguuggucuuggaaauacc	aguccaagucacugugauguc	aguccaagucacugugaugucuaucguuacuuagauaucacguuggucuuggaaauacc	scf6138:6651..6710:-		scf6138_19389	-	aguccaagucacugugauguc	uaucacguuggucuuggaaauacc	aguccaagucacugugaugucuaucguuacuuagauaucacguuggucuuggaaauacc	scf6138:6651..6710:-			1		1
scf617_4129	cin-miR-4206-3p_MIMAT0016827_Ciona_intestinalis_miR-4206-3p	uuugaauauugaugguggccu	gccaccaucaauauucaaaau	gccaccaucaauauucaaaauagguacauaauuuugaauauugaugguggccu	scf617:35062..35115:+									1
scf617_4132	cin-miR-4206-3p_MIMAT0016827_Ciona_intestinalis_miR-4206-3p	uuugaauauugaugguggccu	gccaccaucaauauucaaaau	gccaccaucaauauucaaaauuauguaccuauuuugaauauugaugguggccu	scf617:35060..35113:-									1
scf6402_16001	dme-miR-5-5p_MIMAT0000110_Drosophila_melanogaster_miR-5-5p	gaaggaacguugaugcuggcaa	gccaucauuacggaccaaccca	gccaucauuacggaccaacccacgugguuucuaacguggaaggaacguugaugcuggcaa	scf6402:10595..10655:+									1
							scf6359_19793	bhv1-miR-B4_MIMAT0013965_Bovine_herpesvirus_miR-B4	agcgugaugacgcggcgccug	gugcaccaccucaugacgcugc	gugcaccaccucaugacgcugcugcagugagugacacacggagcgagcgugaugacgcggcgccug	scf6359:8986..9052:+						1
							scf6359_19796	dps-miR-2537-3p_MIMAT0012329_Drosophila_pseudoobscura_miR-2537-3p	caauagucuagugcucacc	ugagcacuagacuauucug	ugagcacuagacuauucugugguggacacacaauagucuagugcucacc	scf6359:13010..13059:-						1
							scf6363_19798	bdi-miR7770-5p_MIMAT0030290_Brachypodium_distachyon_miR7770-5p	ccuugaaaauguuggcuaaacugcu	cagagucagcauuuucacgaug	ccuugaaaauguuggcuaaacugcuguauugccauccuaaccugcagagucagcauuuucacgaug	scf6363:10506..10572:+						1
scf6453_16049	sme-let-7a-3p_MIMAT0012087_Schmidtea_mediterranea_let-7a-3p	gcuguucagaacuuggucuc	gagcugacgugcgacagccc	gcuguucagaacuuggucucgggauaaagccacuagucucccgaaagcgucuuaaaacuuucgaaccccaggacuggcugauguggagcugacgugcgacagccc	scf6453:9001..9106:-									1
scf6500_16085	sbi-miR6222-3p_MIMAT0026411_Sorghum_bicolor_miR6222-3p	uuagcugagaauugugaccaaga	cuucucaggaugagucaguggag	cuucucaggaugagucaguggaggaagaguugccuuuagcugagaauugugaccaaga	scf6500:19685..19743:+									1
scf6684_16202	hsv1-miR-H8-5p_MIMAT0012597_Herpes_Simplex_miR-H8-5p	cauauagggauggacuuuggcgu	uccaaagccuaccuucuauaauu	uccaaagccuaccuucuauaauugaguucgucuucacauauagggauggacuuuggcgu	scf6684:2739..2798:-		scf6684_20064	hsv1-miR-H8-5p_MIMAT0012597_Herpes_Simplex_miR-H8-5p	cauauagggauggacuuuggcgu	uccaaagccuaccuucuauaauug	uccaaagccuaccuucuauaauugaguucgucuucacauauagggauggacuuuggcgu	scf6684:2739..2798:-			1		1
							scf6713_20089	eca-miR-8982_MIMAT0034519_Equus_caballus_miR-8982	cacccgggagcucuggcccaga	ucguccagaagcacccgggagcu	cacccgggagcucuggcccagaagcacccgggagcucuugcccaaaaucgcucgagagcucucguccagaagcacccgggagcu	scf6713:7876..7960:-						1
scf6738_16240	-	accaucgcugcacgucggcuga	cggcgugcagcgauggcgguc	cggcgugcagcgauggcggucagacuuaaaugcauugaucaccaucgcugcacgucggcuga	scf6738:8989..9051:-		scf6738_20122	-	accaucgcugcacgucggcuga	cggcggcgugcagcgauggcgg	cggcggcgugcagcgauggcggucagacuuaaaugcauugaucaccaucgcugcacgucggcuga	scf6738:8989..9054:-			1		1
scf6818_16311	osa-miR2095-3p_MIMAT0010055_Oryza_sativa_miR2095-3p	cuuccauuuccuagaaguccuu	ggacuucugggaaauggauagg	cuuccauuuccuagaaguccuuguguucgagaugaaggacuucugggaaauggauagg	scf6818:7862..7920:-		scf6818_20203	osa-miR2095-3p_MIMAT0010055_Oryza_sativa_miR2095-3p	cuuccauuuccuagaaguccuu	ggacuucugggaaauggauagg	cuuccauuuccuagaaguccuuguguucgagaugaaggacuucugggaaauggauagg	scf6818:7862..7920:-			1		1
scf6849_16337	lmi-miR-10-3p_MIMAT0010145_Locusta_migratoria_miR-10-3p	uaauucggacauuuugcgaugu	uuugcaauauggccgauuuugca	uuugcaauauggccgauuuugcagucccauauuuguaauucggacauuuugcgaugu	scf6849:6973..7030:+		scf6849_20251	lmi-miR-10-3p_MIMAT0010145_Locusta_migratoria_miR-10-3p	uaauucggacauuuugcgaugu	uuugcaauauggccgauuuugca	uuugcaauauggccgauuuugcagucccauauuuguaauucggacauuuugcgaugu	scf6849:6973..7030:+			1		1
scf688_4401	-	uguuaauuauaguccuaguuauu	agcuaggaauauaauuaacuca	agcuaggaauauaauuaacucaucguuaaaaagauuguguuaauuauaguccuaguuauu	scf688:74197..74257:+									1
scf7_305	dre-miR-737-5p_MIMAT0032013_Danio_rerio_miR-737-5p	cuuuuuuucaccuucaaaccuuu	gguuugaagcugaaaaaauaacgg	gguuugaagcugaaaaaauaacgguggauugauaacccuuuuuuucaccuucaaaccuuu	scf7:127899..127959:+									1
							scf6889_20291	-	ugcgcucugaaccaaauucgau	cgaacuugguucggaacggacc	cgaacuugguucggaacggaccacgaacauggugcgcucugaaccaaauucgau	scf6889:8187..8241:+						1
scf7_329	dsi-miR-992-3p_MIMAT0012492_Drosophila_simulans_miR-992-3p	accuuuuuggccgcuagaacu	uucuaacggccaaaaagguga	accuuuuuggccgcuagaacuagguccguuacccaguucuaacggccaaaaagguga	scf7:265710..265767:-		scf7_375	dsi-miR-992-3p_MIMAT0012492_Drosophila_simulans_miR-992-3p	accuuuuuggccgcuagaacu	uucuaacggccaaaaagguga	accuuuuuggccgcuagaacuagguccguuacccaguucuaacggccaaaaagguga	scf7:265710..265767:-			1		1
scf70_1080	-	uaugccgaucagguaccagucg	acggguaccuaacuggcaugcc	acggguaccuaacuggcaugccgggcgcccgggaggguaugccgaucagguaccagucg	scf70:32300..32359:-		scf70_1325	ame-miR-6060_MIMAT0023684_Apis_mellifera_miR-6060	acggguaccuaacuggcaugcc	uaugccgaucagguaccagucg	acggguaccuaacuggcaugccgggcgcccgggaggguaugccgaucagguaccagucg	scf70:32300..32359:-			1		1
scf7386_16812	-	cgauuauggugaugaagauggc	caucuacaucgacauuaucauc	cgauuauggugaugaagauggcgucaccaccgucaucuacaucgacauuaucauc	scf7386:9549..9604:+		scf7386_20908	-	cgauuauggugaugaagauggc	caucuacaucgacauuaucauc	cgauuauggugaugaagauggcgucaccaccgucaucuacaucgacauuaucauc	scf7386:9549..9604:+			1		1
scf740_4619	ddi-miR-7101_MIMAT0028104_Dictyostelium_discoideum_miR-7101	uuaguugaaugauucguagca	cugccgucguugcaaucagug	uuaguugaaugauucguagcaucggugcaguuaaccucgucgcugccgucguugcaaucagug	scf740:40211..40274:-		scf740_5785	ddi-miR-7101_MIMAT0028104_Dictyostelium_discoideum_miR-7101	uuaguugaaugauucguagca	cugccgucguugcaaucagug	uuaguugaaugauucguagcaucggugcaguuaaccucgucgcugccgucguugcaaucagug	scf740:40211..40274:-			1	1	1
scf740_4620	ddi-miR-7101_MIMAT0028104_Dictyostelium_discoideum_miR-7101	uuaguugaaugauucguagca	cugcgaauuauucaauuagug	cugcgaauuauucaauuaguggauuuugacuuacauuaguugaaugauucguagca	scf740:40253..40309:-		scf740_5786	ddi-miR-7101_MIMAT0028104_Dictyostelium_discoideum_miR-7101	uuaguugaaugauucguagca	cugcgaauuauucaauuagug	cugcgaauuauucaauuaguggauuuugacuuacauuaguugaaugauucguagca	scf740:40253..40309:-			1		1
scf7565_16942	-	auucugggcugagguuauaauc	agguaaucuuauugugcagaaucu	agguaaucuuauugugcagaaucuuaguuacgauacagauucugggcugagguuauaauc	scf7565:12180..12240:-									1
							scf759_5851	bta-miR-2410_MIMAT0011968_Bos_taurus_miR-2410	uugagcugcugacacgugauga	uucacagcgucagcagguucaaua	uucacagcgucagcagguucaauaaauguugccuaauucuauugagcugcugacacgugauga	scf759:52345..52408:+						1
scf759_4678	mmu-miR-7241-3p_MIMAT0028451_Mus_musculus_miR-7241-3p	uaguagaucaagaaacguaugag	caugguuucgugaucuacccau	uaguagaucaagaaacguaugagaugucucauuccacucaugguuucgugaucuacccau	scf759:52978..53038:+		scf759_5854	mmu-miR-7241-3p_MIMAT0028451_Mus_musculus_miR-7241-3p	uaguagaucaagaaacguaugag	caugguuucgugaucuacccau	uaguagaucaagaaacguaugagaugucucauuccacucaugguuucgugaucuacccau	scf759:52978..53038:+			1		1
scf759_4679	hsa-miR-1910-3p_MIMAT0026917_Homo_sapiens_miR-1910-3p	caggcagacuuugucaaaaggu	cuuuugccaaaguugucccgua	cuuuugccaaaguugucccguauguuuccauuuuacaggcagacuuugucaaaaggu	scf759:62892..62949:+									1
scf759_4681	hsa-miR-3714_MIMAT0018165_Homo_sapiens_miR-3714	aaaggcaguccuguauuagcuu	gcuaacuacaugauugacucuucu	gcuaacuacaugauugacucuucuuguuuuuuaucaugaaaggcaguccuguauuagcuu	scf759:71652..71712:+									1
scf76_1113	nve-miR-2024c-5p_MIMAT0009763_Nematostella_vectensis_miR-2024c-5p	ugaauauuuguaguucaagccu	cucgcacuacaaacaucaggaaag	ugaauauuuguaguucaagccugugccaauuaggcucgcacuacaaacaucaggaaag	scf76:11992..12050:-		scf76_1353	nve-miR-2024c-5p_MIMAT0009763_Nematostella_vectensis_miR-2024c-5p	ugaauauuuguaguucaagccu	gcucgcacuacaaacaucagga	ugaauauuuguaguucaagccugugccaauuaggcucgcacuacaaacaucagga	scf76:11995..12050:-			1		1
scf7661_17192	pgi-miR6138_MIMAT0027259_Panax_ginseng_miR6138	uacguuuggucuucuggcuc	gccagaagacaaaaccccga	gccagaagacaaaaccccgauuacguuuggucuucuggcuc	scf7661:11868..11909:-									1
scf786_4802	mdo-miR-7325-3p_MIMAT0028651_Monodelphis_domestica_miR-7325-3p	aaguggaaucuguauuaacuga	agcugauacagagucuauuuau	aaguggaaucuguauuaacugaagaaggaacccuuaugucagcugauacagagucuauuuau	scf786:9718..9780:+		scf786_5990	mdo-miR-7325-3p_MIMAT0028651_Monodelphis_domestica_miR-7325-3p	aaguggaaucuguauuaacuga	agcugauacagagucuauuuau	aaguggaaucuguauuaacugaagaaggaacccuuaugucagcugauacagagucuauuuau	scf786:9718..9780:+			1		1
scf7888_17287	tch-miR-9771b_MIMAT0036477_Tupaia_chinensis_miR-9771b	cacuaugugaaaccacccu	ggugguuucacagugugau	ggugguuucacagugugauggacuagcacuaugugaaaccacccu	scf7888:3967..4012:+									1
scf8017_17426	sme-miR-2162-3p_MIMAT0012153_Schmidtea_mediterranea_miR-2162-3p	auauuaugcucauuacuuuggau	cccaaaguagugaacguaauuuauc	cccaaaguagugaacguaauuuaucgugaaccuuaauacauagauauuaugcucauuacuuuggau	scf8017:15316..15382:-		scf8017_21616	sme-miR-2162-3p_MIMAT0012153_Schmidtea_mediterranea_miR-2162-3p	auauuaugcucauuacuuuggau	caaaguagugaacguaauuuaucgu	caaaguagugaacguaauuuaucgugaaccuuaauacauagauauuaugcucauuacuuuggau	scf8017:15316..15380:-			1		1
scf8086_17451	-	cuccggggaagugcaucgcuuacu	acgaugcgcuuccucggagug	acgaugcgcuuccucggagugcgucagacguacacuccggggaagugcaucgcuuacu	scf8086:10831..10889:+		scf8086_21657	-	cuccggggaagugcaucgcuuac	gacacgaugcgcuuccucggag	gacacgaugcgcuuccucggagugcgucagacguacacuccggggaagugcaucgcuuac	scf8086:10828..10888:+			1	1	1
scf8086_17453	-	cuccggggaagugcaucgcuuacu	acgaugcgcuuccucggagug	acgaugcgcuuccucggagugcgucagacguacacuccggggaagugcaucgcuuacu	scf8086:12305..12363:+		scf8086_21659	-	cuccggggaagugcaucgcuuac	gacacgaugcgcuuccucggag	gacacgaugcgcuuccucggagugcgucagacguacacuccggggaagugcaucgcuuac	scf8086:12302..12362:+			1		1
scf8211_17518	-	cuuggcgacaucaagcagugucg	acacugccuccugucgccacaac	cuuggcgacaucaagcagugucggugaucagacacugccuccugucgccacaac	scf8211:8550..8604:+		scf8211_21746	-	cuuggcgacaucaagcagugucg	acacugccuccugucgccacaac	cuuggcgacaucaagcagugucggugaucagacacugccuccugucgccacaac	scf8211:8550..8604:+			1		1
							scf8211_21748	ppc-miR-8364o-3p_MIMAT0033139_Pristionchus_pacificus_miR-8364o-3p	agagagagugucacuggccag	agccaaugacaaucccucuca	agagagagugucacuggccagacggcgagcgcuagccaaugacaaucccucuca	scf8211:8672..8726:+						1
							scf86_1475	mdo-miR-7283-3p_MIMAT0028541_Monodelphis_domestica_miR-7283-3p	ugccauagugaaguagugac	cacaguuuguaguggcgua	ugccauagugaaguagugacaacgccaucuguuggugcacaguuuguaguggcgua	scf86:41148..41204:-						1
scf8686_17828	ata-miR169c-3p_MIMAT0037137_Aegilops_tauschii_miR169c-3p	ugcggucaggucgaagcgaucg	uucgcuucgaccugaccgcgga	ugcggucaggucgaagcgaucggacgucaugcgaguugcguucgcuucgaccugaccgcgga	scf8686:462..524:+		scf8686_22156	ata-miR169c-3p_MIMAT0037137_Aegilops_tauschii_miR169c-3p	ugcggucaggucgaagcgaucg	uucgcuucgaccugaccgcgga	ugcggucaggucgaagcgaucggacgucaugcgaguugcguucgcuucgaccugaccgcgga	scf8686:462..524:+			1		1
							scf8761_22194	gma-miR4389_MIMAT0018302_Glycine_max_miR4389	gcggucggggguucgaauc	uguuagcucagccuggcacagcgg	uguuagcucagccuggcacagcggcgaacuauguccgcggucggggguucgaauc	scf8761:2836..2891:-						1
scf8899_17994	rno-miR-653-5p_MIMAT0012838_Rattus_norvegicus_miR-653-5p	augaaacaaaagagcgucgcac	cgcaagcgcucuuuuguuucauu	cgcaagcgcucuuuuguuucauugugaaugauacaaugaaacaaaagagcgucgcac	scf8899:14438..14495:-		scf8899_22326	rlcv-miR-rL1-16-3p_MIMAT0003448_Rhesus_lymphocryptovirus_miR-rL1-16-3p	aaugaaacaaaagagcgucgca	caagcgcucuuuuguuucauugu	caagcgcucuuuuguuucauugugaaugauacaaugaaacaaaagagcgucgca	scf8899:14439..14493:-			1		1
scf8899_17995	rno-miR-653-5p_MIMAT0012838_Rattus_norvegicus_miR-653-5p	augaaacaaaagagcgucgcac	gcgccguucuuuacguug	augaaacaaaagagcgucgcacgcgccugcgucuacaccgcgcgcgccgcugcgccguucuuuacguug	scf8899:14521..14590:-									1
scf8953_18044	hsa-miR-99a-3p_MIMAT0004511_Homo_sapiens_miR-99a-3p	uaagcucggaacuaagcgc	gcuuagcugcgggcuuacu	uaagcucggaacuaagcgccagugcauacuuggugcuuagcugcgggcuuacu	scf8953:1050..1103:+		scf8953_22406	hsa-miR-99a-3p_MIMAT0004511_Homo_sapiens_miR-99a-3p	uaagcucggaacuaagcgc	gugcuuagcugcgggcuuacu	uaagcucggaacuaagcgccagugcauacuuggugcuuagcugcgggcuuacu	scf8953:1050..1103:+			1		1
							scf8978_22412	aly-miR3441-5p.2_MIMAT0017713_Arabidopsis_lyrata_miR3441-5p.2	cgaagaaaccaccauagagacu	ccucuauggugguuucuuguac	cgaagaaaccaccauagagacuaccuacuuguagccucuauggugguuucuuguac	scf8978:882..938:+						1
							scf9087_22544	sme-miR-2156a-3p_MIMAT0011246_Schmidtea_mediterranea_miR-2156a-3p	ucuuacggacgugugaaggcgu	gccuuuacaugacugugauuuc	gccuuuacaugacugugauuucuaguugucaaugaucuuacggacgugugaaggcgu	scf9087:8995..9052:-						1
scf9184_18207	hsa-miR-99a-3p_MIMAT0004511_Homo_sapiens_miR-99a-3p	caagcucgaacuuuuccugcgu	gcgggaaaagcucgcauuuugac	gcgggaaaagcucgcauuuugacguucgcgucgcugccgucaagcucgaacuuuuccugcgu	scf9184:7988..8050:+		scf9184_22623	hsa-miR-99a-3p_MIMAT0004511_Homo_sapiens_miR-99a-3p	caagcucgaacuuuuccugcgu	gcgggaaaagcucgcauuuugac	gcgggaaaagcucgcauuuugacguucgcgucgcugccgucaagcucgaacuuuuccugcgu	scf9184:7988..8050:+			1		1
scf9340_18360	mtr-miR2593a_MIMAT0013280_Medicago_truncatula_miR2593a	auaaaugaugauucagauucugauu	ccauuaucuguacccaucguuuguac	ccauuaucuguacccaucguuuguaccacauuaaaugugguacacaacaaauaaaugaugauucagauucugauu	scf9340:157..232:-									1
scf94_1297	cel-miR-270_MIMAT0000326_Caenorhabditis_elegans_miR-270	ugcaugauugguuauuuuugac	caaaauccaccaaucacgcagc	ugcaugauugguuauuuuugacaugacaugucaaaauccaccaaucacgcagc	scf94:123004..123057:+									1
scf946_5251	oan-miR-1410_MIMAT0007228_Ornithorhynchus_anatinus_miR-1410	cagacggauacugacuguuagu	cggcagucacuguccggcaguu	cggcagucacuguccggcaguugcuagcaacagacggauacugacuguuagu	scf946:21584..21636:+		scf946_6603	oan-miR-1410_MIMAT0007228_Ornithorhynchus_anatinus_miR-1410	cagacggauacugacuguuagu	cggcagucacuguccggcaguu	cggcagucacuguccggcaguugcuagcaacagacggauacugacuguuagu	scf946:21584..21636:+			1		1
scf950_5265	mmu-miR-124-3p_MIMAT0000134_Mus_musculus_miR-124-3p	caaggcacgacaucuuuaugcg	auggggaugucggaccuucgu	auggggaugucggaccuucguaguuauuuugcaccaaggcacgacaucuuuaugcg	scf950:35653..35709:+									1
scf9587_18520	-	cguccgcuggacauaggccu	gccugcguccagcgcuuccu	cguccgcuggacauaggccucccccaauacuuuccauguuacccgguugguagcagccugcguccagcgcuuccu	scf9587:7349..7424:+		scf9587_22974	-	cguccgcuggacauaggccu	gccugcguccagcgcuuccu	cguccgcuggacauaggccucccccaauacuuuccauguuacccgguugguagcagccugcguccagcgcuuccu	scf9587:7349..7424:+			1		1
scf986_5355	cel-miR-41-5p_MIMAT0020770_Caenorhabditis_elegans_miR-41-5p	agugguuuauacgaagagaggc	uucgcuucauauaagcuacuga	uucgcuucauauaagcuacugaucguuccaaucucagugguuuauacgaagagaggc	scf986:3522..3579:+									1
														75	120	9	120	66
