# Supplementary material for: Integrated miRNA and transcriptome profiling to explore the molecular determinism of convergent adaptation to corn in two lepidopteran pests of agriculture
Source: BMC Genomics. 2021 Aug 9;22:606. doi: 10.1186/s12864-021-07905-7 (PMC8351448; doi:10.1186/s12864-021-07905-7)
Supplement: Supplementary file 6 — Additional file 6: Supplementary Excel Table S3. Relative expression resulting from DESEQ2 analysis within sibling species according to the host-plant. [file 12864_2021_7905_MOESM6_ESM.xlsx]

## Sheet: known miRNA On on plants
mirId On	Mature mirbase miRNA	mirId Os	baseMean	log2FoldChange	lfcSE	stat	pvalue	padj
scf10308_19055	bmo-miR-33-5p	scf10308_23603	13.5388	-1.35468	0.812556	-1.66719	0.0954766	0.16863
scf1190_6457	bmo-miR-278-3p	scf1190_8003	1399.57	-0.853347	0.3398	-2.51132	0.0120281	0.0248079
scf1316_6760	bmo-miR-31-5p	scf1316_8406	118553	-1.64595	0.475516	-3.4614	0.000537366	0.00197034
scf1476_7458	bmo-miR-263a-5p	scf1476_9186	201202	2.45755	0.64013	3.83913	0.00012347	0.000543266
scf15172_21005	bmo-miR-263b-5p	scf15172_25891	47.6825	1.88067	0.531041	3.54148	0.00039789	0.0016413
scf1728_8184	bmo-miR-279a	scf1728_10084	2737.81	-0.521943	0.332085	-1.57171	0.116017	0.186759
scf17497_21642	bmo-miR-316-5p	scf17497_26766	821.308	0.796555	0.337539	2.35989	0.0182803	0.0365606
scf2026_9118	bmo-miR-12	scf2026_11132	2843.71	1.05659	0.393922	2.68222	0.00731348	0.0172389
scf2026_9123	bmo-miR-283-5p	scf2026_11137	2533.25	-1.80806	0.40992	-4.41075	1.03014e-05	5.22992e-05
scf2167_9347	bmo-miR-285	scf2167_11445	2.8619	-2.17882	1.48714	-1.4651	0.142892	0.224545
scf23044_22777	bmo-miR-87	scf23044_28083	300.861	-1.08037	0.388806	-2.77868	0.00545799	0.0133417
scf25486_23063	bmo-miR-929-5p	scf25486_28415	25.2284	-0.0247333	0.614454	-0.0402525	0.967892	0.970926
scf26097_23139	bmo-miR-10-5p	scf26097_28529	917806	2.19768	0.731033	3.00627	0.00264477	0.00698218
scf2727_10466	bmo-miR-3286-3p	scf2727_12928	7.74484	0.978871	0.919319	1.06478	0.286977	0.402988
scf2727_10467	bmo-miR-210	scf2727_12929	2.89212	-0.465836	1.32209	-0.352349	0.724576	0.896902
scf2727_10468	bmo-miR-210	scf2727_12930	2.39497	-0.0503238	1.38075	-0.0364466	0.970926	0.970926
scf2732_10474	bmo-miR-965-3p	scf2732_12946	2348.62	3.32372	0.355383	9.3525	8.55977e-21	1.88315e-19
scf3119_11294	bmo-miR-307-5p	scf3119_13962	76.5436	-1.49568	0.566518	-2.64013	0.00828734	0.0188609
scf32250_24037	bmo-miR-210	scf32250_29575	2.89212	-0.465836	1.32209	-0.352349	0.724576	0.896902
scf3239_11621	bmo-miR-14-3p	scf3239_14373	12530.5	-0.509729	0.315059	-1.61788	0.105688	0.178857
scf3377_11937	bmo-miR-929-5p	scf3377_14725	25.2284	-0.0247333	0.614454	-0.0402525	0.967892	0.970926
scf3455_12030	bmo-miR-279d-3p	scf3455_14824	13507.2	0.223306	0.342247	0.65247	0.514098	0.692458
scf36269_24589	bmo-miR-317-5p	scf36269_30173	7580.85	-5.65846	0.348632	-16.2305	3.0698e-59	1.01304e-57
scf3654_12335	bmo-miR-92a	scf3654_15205	106.032	-0.144552	0.425108	-0.340036	0.733829	0.896902
scf3654_12337	bmo-miR-92b	scf3654_15207	829.165	-0.528699	0.31866	-1.65913	0.09709	0.16863
scf3682_12366	bmo-miR-8-5p	scf3682_15234	187946	-1.77407	0.563404	-3.14884	0.00163918	0.0054093
scf3809_12551	bmo-miR-2768-5p	scf3809_15493	241.938	-1.77048	0.373268	-4.74319	2.1038e-06	1.54279e-05
scf383_3119	bmo-miR-252-5p	scf383_3985	514.427	0.800945	0.35856	2.23378	0.0254974	0.0480809
scf383_3145	bmo-miR-274-5p	scf383_4009	34820	-1.56073	0.336451	-4.63879	3.5046e-06	2.31304e-05
scf38779_24859	bmo-miR-184-3p	scf38779_30463	46519.3	2.64921	0.35034	7.56184	3.97416e-14	5.24589e-13
scf39_805	bmo-miR-932	scf39_1015	6.97911	-0.617682	0.983271	-0.628191	0.529879	0.69944
scf39_806	bmo-miR-932	scf39_1016	6.41517	-0.436645	1.00678	-0.433705	0.664502	0.859944
scf4010_12841	bmo-miR-9a-5p	scf4010_15791	39264.4	-1.07041	0.412757	-2.59331	0.00950561	0.0209123
scf4010_12842	bmo-miR-9a-5p	scf4010_15792	38538.3	-1.06454	0.412668	-2.57964	0.00989022	0.0210566
scf403_3298	bmo-miR-281-5p	scf403_4152	93847.8	0.119745	0.406368	0.294672	0.768245	0.921894
scf4278_13362	bmo-miR-3327-5p	scf4278_16410	0.860715	-2.37739	1.88772	-1.2594	0.207886	0.311829
scf4278_13364	bmo-miR-3338-5p		30.2695	-1.0014	0.624281	-1.60408	0.108696	0.179349
scf4446_13639	bmo-miR-308-3p	scf4446_16815	1804.41	1.9866	0.430485	4.61479	3.93496e-06	2.36098e-05
scf4541_13730	bmo-miR-993a-5p	scf4541_16940	121.09	0.464261	0.449763	1.03223	0.301962	0.415198
scf490_3559	bmo-bantam-5p	scf490_4589	193237	0.722508	0.512494	1.40979	0.158602	0.243436
scf50332_26090	bmo-miR-10-5p	scf50332_31926	917806	2.19768	0.731033	3.00627	0.00264477	0.00698218
scf5044_14376	bmo-miR-970-5p	scf5044_17748	2406.4	-0.078867	0.338613	-0.232912	0.81583	0.944645
scf5275_14707	bmo-miR-2796-5p	scf5275_18097	20.8537	0.763491	0.645073	1.18357	0.236582	0.346987
scf53424_26415	bmo-miR-927-5p	scf53424_32293	816.905	1.05964	0.323378	3.27679	0.00104994	0.00364715
scf5412_14832	bmo-miR-2755-3p	scf5412_18286	2761.49	1.05196	0.336487	3.12629	0.00177027	0.0055637
scf5519_14917	bmo-let-7-5p	scf5519_18419	3389.43	-0.0785758	0.532393	-0.14759	0.882667	0.970926
scf5698_15190	bmo-miR-998	scf5698_18786	472.987	2.93545	0.474478	6.1867	6.14375e-10	5.79268e-09
scf6585_16150	bmo-miR-124	scf6585_20002	13.9447	0.058685	0.775213	0.0757018	0.939656	0.970926
scf6585_16151	bmo-miR-124	scf6585_20003	13.9447	0.058685	0.775213	0.0757018	0.939656	0.970926
scf6585_16152	bmo-miR-124	scf6585_20004	13.9447	0.058685	0.775213	0.0757018	0.939656	0.970926
scf712_4522	bmo-miR-iab-8	scf712_5682	9.94393	-2.23645	1.00796	-2.21879	0.0265009	0.0485849
scf712_4523	bmo-miR-iab-4-5p	scf712_5683	95.8809	-1.52302	0.518633	-2.93661	0.00331824	0.00842323
scf7225_16649	bmo-miR-190-5p	scf7225_20705	656.323	1.76409	0.366856	4.80865	1.51951e-06	1.25359e-05
scf762_4697	bmo-miR-10-5p	scf762_5869	917806	2.19768	0.731033	3.00627	0.00264477	0.00698218
scf762_4699	bmo-miR-10-5p	scf762_5871	917806	2.19768	0.731033	3.00627	0.00264477	0.00698218
scf778_4769	bmo-miR-1a-5p	scf778_5939	4327.65	3.86423	0.546274	7.07379	1.50761e-12	1.65837e-11
scf778_4771	bmo-miR-133	scf778_5943	233.852	0.0503897	0.371605	0.1356	0.892137	0.970926
scf778_4772	bmo-miR-133	scf778_5944	239.209	0.0738303	0.371799	0.198575	0.842595	0.958815
scf800_4851	bmo-miR-750-5p	scf800_6041	19595.2	0.650987	0.282528	2.30415	0.0212139	0.04118
scf800_4854	bmo-miR-1175-5p	scf800_6043	1495.54	-1.17236	0.338012	-3.4684	0.000523568	0.00197034
scf864_5013	bmo-miR-317-5p	scf864_6287	7580.85	-5.65846	0.348632	-16.2305	3.0698e-59	1.01304e-57
scf864_5018	bmo-miR-34-5p	scf864_6292	215.142	1.5855	0.394906	4.01487	5.9478e-05	0.000280396
scf9388_18434	bmo-miR-137	scf9388_22846	38.48	-0.636531	0.550495	-1.15629	0.247563	0.355199
scf940_5237	bmo-miR-305-5p		2047.96	-1.82009	0.399853	-4.5519	5.31642e-06	2.92403e-05
scf940_5239	bmo-miR-275-3p	scf940_6586	1018.54	0.0960846	0.3842	0.25009	0.802518	0.944645
scf950_5263	bmo-miR-184-3p	scf950_6623	46519.3	2.64921	0.35034	7.56184	3.97416e-14	5.24589e-13
67-7			60 microARN différeents

## Sheet: novel miRNA On on plants
mirId On	baseMean	log2FoldChange	lfcSE	stat	pvalue	padj
scf1214_6493	666.56	3.65426	0.572426	6.38381	1.72733e-10	7.42752e-09
scf597_4082	3.75096	3.2545	1.3612	2.39091	0.0168068	0.0985488
scf13440_20384	19.8294	3.14403	0.918576	3.42272	0.000619972	0.0057126
scf148_1814	10.0094	2.82627	1.19386	2.36734	0.0179166	0.100489
scf19868_22189	114.665	2.81866	0.675744	4.17119	3.03008e-05	0.000558401
scf285_2713	2.85309	2.79852	1.37018	2.04245	0.0411073	NA
scf1650_8000	202.485	2.22978	0.621355	3.58857	0.000332497	0.00357435
scf132_1668	12.3163	2.17788	1.08155	2.01368	0.0440436	0.207757
scf30019_23776	322.898	2.10152	0.5778	3.63711	0.000275711	0.00357435
scf6453_16049	479.441	2.09444	0.542456	3.86103	0.00011291	0.00182067
scf44882_25527	2.24465	1.96707	1.34593	1.4615	0.14388	NA
scf986_5355	6.15816	1.75633	1.21254	1.44847	0.147486	0.422792
scf9587_18520	20.5022	1.72468	1.02088	1.68941	0.0911399	0.317758
scf1051_6025	30.9195	1.63322	0.820505	1.99051	0.0465347	0.207757
scf37896_24719	17.8987	1.5995	0.912606	1.75267	0.0796583	0.285442
scf6500_16085	7.52847	1.49632	1.29698	1.15369	0.248626	0.654547
scf76_1113	7268.73	1.4775	0.522899	2.82559	0.00471936	0.0338221
scf6014_15578	36.4948	1.43696	0.75101	1.91336	0.0557015	0.224547
scf946_5251	29.4633	1.26398	0.793341	1.59323	0.111108	0.361839
scf2481_10002	9.4979	1.23022	1.10505	1.11327	0.265592	0.676626
scf148_1800	2.19147	1.1971	1.36967	0.874007	0.382114	NA
scf10665_19239	108.942	1.18935	0.597163	1.99167	0.0464075	0.207757
scf13357_20354	2301.12	1.17191	0.555848	2.10832	0.0350034	0.180617
scf41113_25092	1.45212	1.13901	1.30946	0.869835	0.38439	NA
scf4875_14120	67608	1.02229	0.474343	2.15516	0.0311493	0.167428
scf14_464	2354.8	1.0004	0.510179	1.96088	0.0498931	0.21454
scf6684_16202	11.0696	0.928717	1.05118	0.883501	0.376966	0.748132
scf1398_7066	6.13671	0.925303	1.22602	0.754724	0.450415	0.839554
scf33820_24251	10.4682	0.915772	1.22423	0.748039	0.454437	0.839554
scf133_1707	250.392	0.878732	0.555216	1.58269	0.113493	0.361839
scf8086_17451	16.0977	0.873681	0.937596	0.931831	0.351424	0.708339
scf8086_17453	16.0977	0.873681	0.937596	0.931831	0.351424	0.708339
scf2035_9137	95.916	0.853966	0.814259	1.04876	0.294287	0.698035
scf3415_11987	3.73457	0.624249	1.31354	0.47524	0.634616	0.889841
scf94_1297	67.341	0.622792	0.656027	0.949338	0.342449	0.708339
scf4870_14104	8.76464	0.622546	1.14906	0.541788	0.587965	0.861903
scf3732_12422	8.03557	0.580029	1.14141	0.508169	0.611335	0.876247
scf3170_11540	19.1984	0.562599	0.927288	0.606714	0.54404	0.855064
scf286_2715	173.177	0.538928	0.56218	0.95864	0.33774	0.708339
scf29854_23753	4.2009	0.517984	1.3374	0.387306	0.69853	0.910206
scf372_3086	5.82678	0.513021	1.29879	0.394999	0.692843	0.910206
scf1248_6582	254.921	0.505673	0.533294	0.948207	0.343024	0.708339
scf3769_12502	31.7669	0.499058	0.790609	0.631232	0.527889	0.855064
scf1214_6491	1.25986	0.497875	1.32719	0.375136	0.70756	NA
scf148_1803	4.7295	0.495967	1.25776	0.394327	0.69334	0.910206
scf3505_12077	1.44495	0.471862	1.36284	0.346234	0.729167	NA
scf157_1884	4.03724	0.443279	1.29289	0.342859	0.731705	0.91516
scf27174_23317	1.49095	0.427164	1.36539	0.312852	0.754393	NA
scf25471_23061	43.0329	0.397463	0.776383	0.511941	0.608692	0.876247
scf40209_24976	3.96972	0.337959	1.30217	0.259536	0.795222	0.933283
scf17869_21734	2275.01	0.294739	0.486351	0.606021	0.544501	0.855064
scf6849_16337	2275.01	0.294739	0.486351	0.606021	0.544501	0.855064
scf6138_15658	5.54143	0.264511	1.30034	0.203416	0.83881	0.933283
scf37003_24649	1.68828	0.224542	1.36828	0.164105	0.869649	NA
scf15851_21226	11.6482	0.184205	1.20325	0.15309	0.878327	0.944202
scf301_2780	11.6482	0.184205	1.20325	0.15309	0.878327	0.944202
scf157_1882	19.504	0.182691	0.900497	0.202877	0.839231	0.933283
scf157_1888	19.504	0.182691	0.900497	0.202877	0.839231	0.933283
scf157_1892	19.504	0.182691	0.900497	0.202877	0.839231	0.933283
scf3170_11544	40.546	0.181586	0.728878	0.249131	0.80326	0.933283
scf11787_19685	214.398	0.179292	0.535579	0.334763	0.737804	0.91516
scf33463_24214	214.398	0.179292	0.535579	0.334763	0.737804	0.91516
scf40768_25049	214.398	0.179292	0.535579	0.334763	0.737804	0.91516
scf6818_16311	214.398	0.179292	0.535579	0.334763	0.737804	0.91516
scf5083_14414	229.675	0.175974	0.557439	0.315683	0.752243	0.915466
scf4266_13345	374.31	0.169606	0.525838	0.322544	0.74704	0.915466
scf11787_19686	207.298	0.139483	0.538433	0.259054	0.795593	0.933283
scf1191_6462	3.89206	0.128735	1.35044	0.0953285	0.924054	0.968664
scf4875_14118	17.0986	0.117348	0.949004	0.123654	0.901589	0.961198
scf8899_17995	2.70987	0.0960128	1.35076	0.0710808	0.943333	NA
scf1557_7699	520.631	0.0828975	0.527388	0.157185	0.875099	0.944202
scf1370_6881	76.6916	0.0553789	0.719257	0.0769946	0.938628	0.968664
scf49361_25956	76.6916	0.0553789	0.719257	0.0769946	0.938628	0.968664
scf157_1878	3.67213	0.0499434	1.31366	0.0380185	0.969673	0.984943
scf32117_24023	67.7376	0.0393372	0.720932	0.0545644	0.956485	0.979259
scf2888_10937	45.1116	-0.00551296	1.04745	-0.00526322	0.995801	0.995801
scf1_74	0.916259	-0.0114982	1.27461	-0.00902099	0.992802	NA
scf4870_14102	0.916259	-0.0114982	1.27461	-0.00902099	0.992802	NA
scf4870_14108	0.916259	-0.0114982	1.27461	-0.00902099	0.992802	NA
scf5894_15392	5.62331	-0.0199138	1.24323	-0.0160177	0.98722	0.994933
scf19574_22139	964.65	-0.0528478	0.492167	-0.107378	0.914489	0.96696
scf7565_16942	1.16068	-0.0897554	1.26251	-0.071093	0.943324	NA
scf1134_6203	2.88678	-0.0907784	1.36367	-0.0665694	0.946925	NA
scf617_4129	1.14735	-0.092272	1.31623	-0.0701031	0.944112	NA
scf617_4132	1.14735	-0.092272	1.31623	-0.0701031	0.944112	NA
scf4870_14094	2.94611	-0.123718	1.36231	-0.0908149	0.92764	NA
scf4870_14098	2.94611	-0.123718	1.36231	-0.0908149	0.92764	NA
scf36561_24616	77.3294	-0.144144	0.632788	-0.227792	0.819808	0.933283
scf2173_9368	4.35721	-0.196795	1.28441	-0.153218	0.878226	0.944202
scf8017_17426	235.235	-0.238974	0.548989	-0.435299	0.663346	0.900754
scf5477_14884	1.34468	-0.248864	1.33647	-0.18621	0.85228	NA
scf148_1797	10.7976	-0.258188	1.0534	-0.245101	0.806379	0.933283
scf759_4679	1.40401	-0.299646	1.34373	-0.222997	0.823538	NA
scf10022_18907	18305.9	-0.357216	0.493134	-0.724379	0.468833	0.839554
scf19009_21984	18305.9	-0.357216	0.493134	-0.724379	0.468833	0.839554
scf4870_14078	1.58201	-0.360789	1.31442	-0.274486	0.783711	NA
scf15214_21018	533.072	-0.360832	0.614054	-0.587623	0.556786	0.855064
scf597_4079	3.78361	-0.393026	1.31241	-0.29947	0.764581	0.921785
scf49_888	2.6096	-0.41094	1.35881	-0.302426	0.762328	NA
scf383_3140	2.49718	-0.416165	1.36911	-0.303968	0.761152	NA
scf7_329	2.52384	-0.41658	1.37047	-0.303969	0.761152	NA
scf383_3137	2.62293	-0.426787	1.35608	-0.314721	0.752974	NA
scf38842_24873	14.2969	-0.447894	0.982493	-0.455875	0.64848	0.889935
scf8211_17518	14.2969	-0.447894	0.982493	-0.455875	0.64848	0.889935
scf8953_18044	30.5173	-0.469471	0.79239	-0.592475	0.553533	0.855064
scf14834_20885	6.06304	-0.484776	1.23097	-0.393818	0.693716	0.910206
scf4870_14109	28.935	-0.517753	0.914723	-0.566022	0.571379	0.857068
scf4266_13343	437.308	-0.52815	0.617522	-0.855274	0.392399	0.755515
scf148_1802	37.5145	-0.530167	0.757175	-0.700191	0.483808	0.839554
scf759_4678	1.59425	-0.544439	1.35461	-0.401916	0.687746	NA
scf7888_17287	0.256664	-0.548465	1.07718	-0.509168	0.610634	NA
scf950_5265	5.42386	-0.591362	1.24057	-0.476686	0.633586	0.889841
scf6738_16240	21.6648	-0.598664	0.88716	-0.67481	0.499796	0.839554
scf9184_18207	23.2199	-0.600989	0.86825	-0.692184	0.488821	0.839554
scf11652_19636	0.361996	-0.617999	1.10619	-0.558671	0.576386	NA
scf1728_8181	0.361996	-0.617999	1.10619	-0.558671	0.576386	NA
scf18727_21919	0.361996	-0.617999	1.10619	-0.558671	0.576386	NA
scf18727_21920	0.361996	-0.617999	1.10619	-0.558671	0.576386	NA
scf3152_11327	0.361996	-0.617999	1.10619	-0.558671	0.576386	NA
scf3152_11328	0.361996	-0.617999	1.10619	-0.558671	0.576386	NA
scf3152_11330	0.361996	-0.617999	1.10619	-0.558671	0.576386	NA
scf3246_11635	0.361996	-0.617999	1.10619	-0.558671	0.576386	NA
scf3415_11979	0.361996	-0.617999	1.10619	-0.558671	0.576386	NA
scf786_4802	1.91734	-0.641844	1.36709	-0.469498	0.638714	NA
scf289_2739	0.421329	-0.649847	1.11787	-0.581324	0.561022	NA
scf3094_11214	0.421329	-0.649847	1.11787	-0.581324	0.561022	NA
scf6402_16001	0.421329	-0.649847	1.11787	-0.581324	0.561022	NA
scf16596_21411	0.453995	-0.657901	1.12069	-0.587052	0.557169	NA
scf8686_17828	3.36735	-0.659642	1.35363	-0.487313	0.626037	NA
scf4870_14090	6.70103	-0.659802	1.20361	-0.548185	0.583565	0.861903
scf7_305	0.467328	-0.6674	1.12393	-0.593808	0.552641	NA
scf7661_17192	0.526661	-0.691145	1.13173	-0.610696	0.541401	NA
scf4919_14186	3.1425	-0.711443	1.36165	-0.522484	0.601333	NA
scf18272_21851	0.61866	-0.717834	1.14	-0.62968	0.528904	NA
scf4870_14080	0.61866	-0.717834	1.14	-0.62968	0.528904	NA
scf5217_14633	0.61866	-0.717834	1.14	-0.62968	0.528904	NA
scf14_466	3.66401	-0.771938	1.35046	-0.571612	0.567585	0.857068
scf5083_14418	8.74412	-0.775963	1.12141	-0.691956	0.488965	0.839554
scf1398_7064	3840.81	-0.779767	0.529188	-1.47352	0.140612	0.412249
scf36085_24557	0.723992	-0.790586	1.16989	-0.675779	0.499181	NA
scf383_3135	0.94799	-0.792514	1.16099	-0.682621	0.494847	NA
scf17987_21776	64.8125	-0.794414	0.795393	-0.998769	0.317906	0.698035
scf5537_14971	64.8125	-0.794414	0.795393	-0.998769	0.317906	0.698035
scf214_2278	0.783325	-0.832924	1.18571	-0.702467	0.482388	NA
scf1398_7063	4262.82	-0.83509	0.529846	-1.5761	0.115003	0.361839
scf34762_24364	3.94601	-0.842135	1.35156	-0.623083	0.53323	0.855064
scf5531_14947	1013.07	-0.846198	0.82248	-1.02884	0.303556	0.698035
scf8899_17994	2.10758	-0.855122	1.36967	-0.624326	0.532414	NA
scf7386_16812	8.13162	-0.864338	1.16893	-0.739428	0.459647	0.839554
scf11138_19416	23.9511	-0.866522	0.870013	-0.995987	0.319256	0.698035
scf11138_19418	23.9511	-0.866522	0.870013	-0.995987	0.319256	0.698035
scf16860_21460	106.958	-0.895671	0.598315	-1.49699	0.134396	0.403188
scf323_2904	106.958	-0.895671	0.598315	-1.49699	0.134396	0.403188
scf13_452	4.01868	-0.901061	1.33944	-0.672714	0.501129	0.839554
scf341_2926	2.43067	-0.924049	1.37008	-0.674448	0.500026	NA
scf70_1080	2.43067	-0.924049	1.37008	-0.674448	0.500026	NA
scf1979_8923	216.426	-0.945585	0.599575	-1.57709	0.114774	0.361839
scf4563_13760	802.284	-0.953871	0.494574	-1.92867	0.0537717	0.22376
scf15214_21016	26.6558	-0.988991	0.891922	-1.10883	0.267503	0.676626
scf18272_21850	2.628	-1.01626	1.36872	-0.742487	0.457792	NA
scf4870_14085	2.628	-1.01626	1.36872	-0.742487	0.457792	NA
scf4870_14087	2.628	-1.01626	1.36872	-0.742487	0.457792	NA
scf383_3117	1.02666	-1.05307	1.25609	-0.838373	0.401821	NA
scf33355_24195	1.11866	-1.10819	1.26911	-0.873207	0.382551	NA
scf43858_25429	5.75008	-1.11881	1.28385	-0.871444	0.383512	0.749591
scf4870_14082	11.0715	-1.22481	1.16056	-1.05536	0.29126	0.698035
scf1520_7571	9.72409	-1.23052	1.15554	-1.06489	0.286925	0.698035
scf759_4681	1.29665	-1.25934	1.30065	-0.968238	0.332926	NA
scf688_4401	1.37532	-1.30239	1.30793	-0.995764	0.319365	NA
scf1241_6558	752.192	-1.30534	0.706681	-1.84714	0.0647269	0.245582
scf383_3129	15.2927	-1.33067	1.1028	-1.20663	0.227573	0.611603
scf383_3125	35.0245	-1.44879	0.781481	-1.85391	0.0637522	0.245582
scf323_2908	284.262	-1.50734	0.542684	-2.77756	0.0054768	0.0371846
scf5808_15270	6.41465	-1.60533	1.26824	-1.2658	0.205585	0.564265
scf9340_18360	100.959	-1.61572	0.660448	-2.4464	0.0144289	0.0930663
scf51087_26150	2.30398	-1.82282	1.36038	-1.33993	0.180268	NA
scf2636_10327	4.85331	-1.82381	1.32594	-1.37549	0.168981	0.473881
scf119_1549	2.50731	-1.97561	1.36718	-1.44502	0.148452	NA
scf383_3131	61.6882	-2.19514	0.720829	-3.04529	0.00232454	0.0176391
scf383_3143	11.8589	-2.19843	1.10531	-1.98897	0.046705	0.207757
scf18_550	111.354	-2.21066	0.613902	-3.601	0.00031699	0.00357435
scf6138_15660	218.003	-2.28188	0.666121	-3.42561	0.00061341	0.0057126
scf383_3141	64.218	-2.29498	0.699173	-3.28242	0.0010292	0.00885111
scf4870_14099	3.69863	-2.48177	1.36722	-1.8152	0.0694936	0.256133
scf383_3127	93.5245	-2.77029	0.660624	-4.19345	2.74744e-05	0.000558401
scf4970_14228	27.6128	-2.85585	0.935039	-3.05426	0.00225616	0.0176391
scf2255_9521	65.3767	-3.03986	0.841801	-3.61114	0.000304849	0.00357435
scf383_3133	6.35127	-3.22244	1.33378	-2.41603	0.0156908	0.0963865
scf16860_21462	413.064	-3.45566	0.539286	-6.40784	1.47598e-10	7.42752e-09
scf323_2906	413.064	-3.45566	0.539286	-6.40784	1.47598e-10	7.42752e-09
scf740_4620	195.436	-3.52649	0.704176	-5.00797	5.5008e-07	1.41921e-05
scf740_4619	196.97	-3.5368	0.705287	-5.0147	5.31165e-07	1.41921e-05

## Sheet: known miRNA Os on plants
mirID Os	Mature mirbase miRNA	mirIDOn	baseMean	log2FoldChange	lfcSE	stat	pvalue	padj
scf10308_23603	bmo-miR-33-5p	scf10308_19055	10.9535	-2.95078	1.05528	-2.7962	0.00517071	0.0194662
scf1190_8003	bmo-miR-278-3p	scf1190_6457	1242.26	-1.24528	0.583839	-2.13292	0.0329312	0.0920569
scf1316_8406	bmo-miR-31-5p	scf1316_6760	67372.9	-1.79217	0.5395	-3.32191	0.000894029	0.00440137
scf1476_9186	bmo-miR-263a-5p	scf1476_7458	128889	0.618381	0.660817	0.935783	0.349385	0.48768
scf15172_25891	bmo-miR-263b-5p	scf15172_21005	61.0091	1.96342	0.680972	2.88326	0.00393578	0.0157431
scf1728_10084	bmo-miR-279a	scf1728_8184	2178.09	0.338756	0.548462	0.617647	0.536808	0.673641
scf17497_26766	bmo-miR-316-5p	scf17497_21642	482.931	-0.0993093	0.6059	-0.163904	0.869807	0.929079
scf2026_11132	bmo-miR-12	scf2026_9118	1726.86	0.795528	0.564904	1.40825	0.159056	0.290845
scf2026_11137	bmo-miR-283-5p	scf2026_9123	1687	-2.2549	0.561108	-4.01865	5.85317e-05	0.000535147
scf2167_11445	bmo-miR-285	scf2167_9347	3.08127	-2.59233	1.42125	-1.82398	0.0681549	0.150411
scf23044_28083	bmo-miR-87	scf23044_22777	195.902	-0.985247	0.548522	-1.79618	0.0724653	0.152657
scf25486_28415	bmo-miR-929-5p	scf25486_23063	15.0506	-1.2141	0.838717	-1.44757	0.147737	0.278093
scf26097_28529	bmo-miR-10-5p	scf26097_23139	628281	0.677968	0.678342	0.999449	0.317577	0.461931
scf2727_12928	bmo-miR-3286-3p	scf2727_10466	5.96761	-0.944626	1.06872	-0.883887	0.376757	0.502343
scf2727_12929	bmo-miR-210	scf2727_10467	3.89305	0.543279	1.23139	0.441192	0.659074	0.781125
scf2727_12930	bmo-miR-210	scf2727_10468	3.18889	0.101018	1.31309	0.0769318	0.938678	0.968958
scf2732_12946	bmo-miR-965-3p	scf2732_10474	1131.44	2.53176	0.55475	4.56379	5.02392e-06	6.43061e-05
scf3119_13962	bmo-miR-307-5p	scf3119_11294	96.4446	-1.24681	0.645978	-1.93011	0.0535932	0.127036
scf32250_29575	bmo-miR-210	scf32250_24037	3.89305	0.543279	1.23139	0.441192	0.659074	0.781125
scf3239_14373	bmo-miR-14-3p	scf3239_11621	8995.44	0.111818	0.540729	0.206791	0.836173	0.922674
scf3377_14725	bmo-miR-929-5p	scf3377_11937	15.0506	-1.2141	0.838717	-1.44757	0.147737	0.278093
scf3455_14824	bmo-miR-279d-3p	scf3455_12030	6728.27	0.662284	0.553917	1.19564	0.231838	0.37094
scf36269_30173	bmo-miR-317-5p	scf36269_24589	7226.14	-5.3627	0.630601	-8.50411	1.82991e-17	5.85571e-16
scf3654_15205	bmo-miR-92a	scf3654_12335	128.936	1.83182	0.66758	2.74397	0.00607015	0.0215827
scf3654_15207	bmo-miR-92b	scf3654_12337	655.905	-0.486806	0.609933	-0.79813	0.424795	0.554835
scf3682_15234	bmo-miR-8-5p	scf3682_12366	102388	-2.1584	0.533416	-4.04637	5.2017e-05	0.000535147
scf3809_15493	bmo-miR-2768-5p	scf3809_12551	170.565	-1.81475	0.611037	-2.96995	0.00297847	0.0127081
scf383_3985	bmo-miR-252-5p	scf383_3119	327.707	1.07888	0.558691	1.93109	0.0534717	0.127036
scf383_4009	bmo-miR-274-5p	scf383_3145	20890.7	-2.14769	0.538954	-3.98492	6.75015e-05	0.000540012
scf38779_30463	bmo-miR-184-3p	scf38779_24859	30262.5	2.09273	0.550319	3.80276	0.000143092	0.000915788
scf39_1015	bmo-miR-932	scf39_805	3.38069	-1.20099	1.30696	-0.918915	0.35814	0.48768
scf39_1016	bmo-miR-932	scf39_806	3.38069	-1.20099	1.30696	-0.918915	0.35814	0.48768
scf4010_15791	bmo-miR-9a-5p	scf4010_12841	18144.7	-1.92153	0.530351	-3.62313	0.000291061	0.00159397
scf4010_15792	bmo-miR-9a-5p	scf4010_12842	17715.1	-1.91649	0.529962	-3.61628	0.00029887	0.00159397
scf403_4152	bmo-miR-281-5p	scf403_3298	100029	0.373012	0.567591	0.657185	0.511062	0.654159
scf4278_16410	bmo-miR-3338-5p	scf4278_13362	13.8618	-2.61749	0.874385	-2.99352	0.00275775	0.0126069
scf4446_16815	bmo-miR-308-3p	scf4446_13639	815.511	-1.25184	0.67428	-1.85656	0.0633737	0.144854
scf4541_16940	bmo-miR-993a-5p	scf4541_13730	126.648	0.144263	0.562795	0.256334	0.797693	0.895655
scf490_4589	bmo-bantam-5p	scf490_3559	95094.9	0.306525	0.539022	0.568669	0.56958	0.701022
scf50332_31926	bmo-miR-10-5p	scf50332_26090	628281	0.677968	0.678342	0.999449	0.317577	0.461931
scf5044_17748	bmo-miR-970-5p	scf5044_14376	3178.56	0.72695	0.564504	1.28777	0.197827	0.333182
scf5275_18097	bmo-miR-2796-5p	scf5275_14707	13.7736	0.0474862	0.84162	0.0564224	0.955005	0.970164
scf53424_32293	bmo-miR-927-5p	scf53424_26415	640.002	1.04676	0.585774	1.78696	0.0739433	0.152657
scf5412_18286	bmo-miR-2755-3p	scf5412_14832	4963.47	0.75219	0.591406	1.27187	0.20342	0.333817
scf5519_18419	bmo-let-7-5p	scf5519_14917	1439.98	-1.05568	0.531379	-1.98668	0.0469581	0.125222
scf5698_18786	bmo-miR-998	scf5698_15190	323.149	1.13814	0.579601	1.96367	0.0495689	0.126896
scf6585_20002	bmo-miR-124	scf6585_16150	9.52989	0.140282	0.974425	0.143964	0.885529	0.929079
scf6585_20003	bmo-miR-124	scf6585_16151	10.0943	0.277431	0.939007	0.295452	0.767649	0.877313
scf6585_20004	bmo-miR-124	scf6585_16152	9.52989	0.140282	0.974425	0.143964	0.885529	0.929079
scf712_5682	bmo-miR-iab-8	scf712_4522	8.06339	-1.72827	0.998695	-1.73052	0.0835366	0.167073
scf712_5683	bmo-miR-iab-4-5p	scf712_4523	56.2383	-1.46679	0.615849	-2.38173	0.0172313	0.0580424
scf7225_20705	bmo-miR-190-5p	scf7225_16649	295.886	1.34824	0.632659	2.13108	0.033083	0.0920569
scf762_5869	bmo-miR-10-5p	scf762_4697	628281	0.677968	0.678342	0.999449	0.317577	0.461931
scf762_5871	bmo-miR-10-5p	scf762_4699	628281	0.677968	0.678342	0.999449	0.317577	0.461931
scf778_5939	bmo-miR-1a-5p	scf778_4769	4999.91	5.14004	0.74609	6.8893	5.60668e-12	1.19609e-10
scf778_5943	bmo-miR-133	scf778_4771	216.901	0.791073	0.595689	1.328	0.184179	0.31858
scf778_5944	bmo-miR-133	scf778_4772	227.548	0.819573	0.600885	1.36394	0.172586	0.306819
scf800_6041	bmo-miR-750-5p	scf800_4851	13860.1	1.16848	0.526974	2.21734	0.0265996	0.0810654
scf800_6043	bmo-miR-1175-5p	scf800_4854	409.244	3.54433	0.58581	6.05031	1.44565e-09	2.31304e-08
scf864_6287	bmo-miR-317-5p	scf864_5013	7226.14	-5.3627	0.630601	-8.50411	1.82991e-17	5.85571e-16
scf864_6292	bmo-miR-34-5p	scf864_5018	249.263	1.36501	0.590386	2.31206	0.0207744	0.066478
scf9388_22846	bmo-miR-137	scf9388_18434	20.2115	-0.278258	0.768111	-0.362263	0.717155	0.834508
scf940_6586	bmo-miR-275-3p	scf940_5239	655.493	-0.00480346	0.545798	-0.00880081	0.992978	0.992978
scf950_6623	bmo-miR-184-3p	scf950_5263	30262.5	2.09273	0.550319	3.80276	0.000143092	0.000915788
65-6			59

## Sheet: novel miRNA Os on plants
mirID Os	baseMean	log2FoldChange	lfcSE	stat	pvalue	padj
scf2035_11149	88.1	2.81417	0.722208	3.89662	9.75442e-05	0.00184441
scf27272_28735	185.5	2.55701	0.632078	4.0454	5.22341e-05	0.00184441
scf11983_24524	6.01522	2.38977	1.08946	2.19354	0.0282682	NA
scf10665_23821	140.501	1.97563	0.681698	2.89811	0.0037542	0.0394191
scf9087_22544	4.24712	1.92154	1.1121	1.72784	0.0840174	NA
scf214_2810	3.74527	1.92094	1.11905	1.71658	0.0860565	NA
scf1214_8057	523.361	1.77312	0.647403	2.73882	0.00616599	0.0568985
scf3170_14272	17.2494	1.75328	0.914965	1.91623	0.0553359	0.24408
scf1398_8792	1.92627	1.64165	1.10056	1.49165	0.135791	NA
scf8761_22194	81.747	1.63917	0.811135	2.02084	0.0432963	0.242459
scf2459_12263	4.27413	1.6054	1.09934	1.46032	0.144202	NA
scf2173_11481	1.90239	1.55111	1.09178	1.42071	0.1554	NA
scf3962_15720	1.90239	1.55111	1.09178	1.42071	0.1554	NA
scf6363_19798	1.90239	1.55111	1.09178	1.42071	0.1554	NA
scf6713_20089	3.29964	1.55024	1.12371	1.37957	0.16772	NA
scf3505_14885	10.9259	1.50543	0.946241	1.59096	0.111618	0.323308
scf1557_9493	243.145	1.50279	0.55499	2.70777	0.00677363	0.0568985
scf6684_20064	9.97776	1.50176	0.99926	1.50287	0.132873	0.360042
scf8086_21657	12.0859	1.4905	0.917515	1.62449	0.104271	0.323308
scf8086_21659	12.0859	1.4905	0.917515	1.62449	0.104271	0.323308
scf148_2216	4.8885	1.48725	1.10648	1.34412	0.178909	NA
scf2073_11255	1.65769	1.41465	1.07712	1.31336	0.189062	NA
scf2073_11257	1.65769	1.41465	1.07712	1.31336	0.189062	NA
scf13_548	7.63383	1.24209	1.0593	1.17256	0.240973	NA
scf17987_26904	63.0783	1.23724	0.661556	1.8702	0.0614554	0.24408
scf5537_18475	63.0783	1.23724	0.661556	1.8702	0.0614554	0.24408
scf133_2059	180.867	1.19553	0.57022	2.0966	0.0360288	0.221414
scf34132_29820	1.11309	1.08	1.0228	1.05593	0.291001	NA
scf4875_17428	65585.2	1.04713	0.565192	1.8527	0.0639256	0.24408
scf5083_17780	6.38323	1.02114	1.04376	0.978332	0.32791	NA
scf1009_6943	1.2235	0.982972	0.996765	0.986162	0.324054	NA
scf1248_8158	146.983	0.957478	0.58492	1.63694	0.101643	0.323308
scf38842_30473	0.923594	0.915629	0.982257	0.932169	0.351249	NA
scf8211_21748	0.923594	0.915629	0.982257	0.932169	0.351249	NA
scf9587_22974	7.30564	0.91341	1.0233	0.892609	0.372066	NA
scf372_3944	5.00376	0.860677	1.07057	0.803939	0.421432	NA
scf3745_15378	0.978798	0.820635	0.950445	0.863423	0.387905	NA
scf17845_26849	1.3848	0.757039	1.07469	0.704425	0.481168	NA
scf479_4502	1.3296	0.736959	1.07392	0.686235	0.492565	NA
scf479_4503	1.3296	0.736959	1.07392	0.686235	0.492565	NA
scf1831_10320	2.21356	0.71867	1.12269	0.640133	0.522086	NA
scf4894_17475	0.678894	0.710202	0.913918	0.777096	0.437102	NA
scf4894_17478	0.678894	0.710202	0.913918	0.777096	0.437102	NA
scf16860_26572	142.886	0.701066	0.643355	1.0897	0.275844	0.609761
scf323_3670	142.886	0.701066	0.643355	1.0897	0.275844	0.609761
scf740_5785	6.79338	0.673342	1.01422	0.663902	0.506753	NA
scf15851_26196	35.4054	0.669388	0.72496	0.923345	0.355828	0.672876
scf301_3492	35.4054	0.669388	0.72496	0.923345	0.355828	0.672876
scf3594_15070	0.734098	0.643275	0.883132	0.728401	0.466368	NA
scf148_2195	8.85691	0.616716	0.963109	0.640339	0.521952	0.852308
scf2415_12177	1.1953	0.558323	1.01988	0.547442	0.584075	NA
scf237_2996	0.489399	0.534362	0.83262	0.641784	0.521013	NA
scf2929_13568	0.489399	0.534362	0.83262	0.641784	0.521013	NA
scf3149_14017	0.489399	0.534362	0.83262	0.641784	0.521013	NA
scf3723_15291	0.489399	0.534362	0.83262	0.641784	0.521013	NA
scf6359_19793	0.489399	0.534362	0.83262	0.641784	0.521013	NA
scf14_564	2065.17	0.49868	0.522638	0.95416	0.340003	0.672876
scf4266_16389	264.13	0.493846	0.565704	0.872976	0.382676	0.683931
scf11138_24090	23.6012	0.483868	0.779836	0.620474	0.534946	0.852308
scf11138_24092	23.6012	0.483868	0.779836	0.620474	0.534946	0.852308
scf3983_15772	2.1947	0.477572	1.10026	0.434056	0.664248	NA
scf6738_20122	8.95346	0.460346	1.06335	0.432921	0.665072	0.91069
scf6138_19388	3.76248	0.438743	1.12486	0.390043	0.696505	NA
scf1813_10279	2.49773	0.433584	1.12488	0.385448	0.699906	NA
scf946_6603	7.38558	0.408585	1.01301	0.403337	0.6867	NA
scf3170_14276	33.2724	0.404543	0.742583	0.544778	0.585906	0.878859
scf17869_26856	1153.6	0.368095	0.520989	0.70653	0.479859	0.822615
scf6849_20251	1153.6	0.368095	0.520989	0.70653	0.479859	0.822615
scf1191_8010	3.64808	0.357054	1.10653	0.32268	0.746937	NA
scf1051_7489	9.76748	0.354468	0.996119	0.355849	0.721954	0.91069
scf6026_19283	1.41181	0.344528	1.0488	0.328498	0.742535	NA
scf4919_17510	1.01826	0.306651	1.02773	0.298376	0.765416	NA
scf157_2290	2.48097	0.294949	1.12436	0.262326	0.79307	NA
scf383_4005	24.0526	0.292993	0.771182	0.379927	0.703999	0.91069
scf157_2293	12.8495	0.273932	0.904298	0.302922	0.761949	0.91069
scf157_2295	12.8495	0.273932	0.904298	0.302922	0.761949	0.91069
scf740_5786	5.38038	0.271798	1.05534	0.257545	0.796758	NA
scf157_2288	13.4781	0.26748	0.875277	0.305595	0.759913	0.91069
scf286_3415	184.417	0.265642	0.557241	0.476709	0.633569	0.91069
scf4870_17414	0.705905	0.220223	0.911765	0.241535	0.809141	NA
scf759_5851	0.705905	0.220223	0.911765	0.241535	0.809141	NA
scf8978_22412	0.705905	0.220223	0.911765	0.241535	0.809141	NA
scf786_5990	2.34667	0.212283	1.12497	0.188701	0.850327	NA
scf32117_29557	14.7218	0.204436	0.928402	0.220201	0.825714	0.92409
scf15398_25957	82.8764	0.202973	0.838783	0.241985	0.808792	0.92409
scf1134_7689	2.06353	0.184106	1.12177	0.164121	0.869636	NA
scf13440_25228	2.00833	0.157976	1.12237	0.140753	0.888065	NA
scf29725_29204	1.28997	0.129972	1.06248	0.122329	0.902639	NA
scf120_1895	0.828765	0.127457	0.946082	0.134721	0.892832	NA
scf1214_8055	0.828765	0.127457	0.946082	0.134721	0.892832	NA
scf2_145	4.22783	0.110638	1.08876	0.101618	0.91906	NA
scf8686_22156	1.23477	0.105529	1.08283	0.0974564	0.922364	NA
scf11787_24433	185.173	0.099763	0.557914	0.178814	0.858083	0.92409
scf33463_29764	185.173	0.099763	0.557914	0.178814	0.858083	0.92409
scf40768_30737	185.173	0.099763	0.557914	0.178814	0.858083	0.92409
scf6818_20203	185.173	0.099763	0.557914	0.178814	0.858083	0.92409
scf11787_24434	179.133	0.0755268	0.559148	0.135075	0.892553	0.93718
scf4870_17408	16.6637	0.0729065	0.842818	0.0865033	0.931066	0.953775
scf40209_30642	2.79645	0.059899	1.12459	0.0532631	0.957522	NA
scf157_2284	14.2276	0.0431598	0.867576	0.0497476	0.960324	0.960324
scf76_1353	3643.55	0.0329841	0.573157	0.0575482	0.954109	0.960324
scf6359_19796	1.35763	0.0164505	1.07141	0.015354	0.98775	NA
scf613_5210	2.4581	-0.00172594	1.12015	-0.00154081	0.998771	NA
scf4870_17400	3.29399	-0.0069707	1.1118	-0.00626977	0.994997	NA
scf4870_17404	3.29399	-0.0069707	1.1118	-0.00626977	0.994997	NA
scf383_4001	1.30242	-0.0196139	1.06655	-0.0183901	0.985328	NA
scf8017_21616	144.435	-0.0503489	0.568482	-0.0885673	0.929426	0.953775
scf383_3993	6.3215	-0.108073	1.04067	-0.10385	0.917289	NA
scf38842_30475	7.33335	-0.112306	1.00683	-0.111544	0.911185	NA
scf8211_21746	7.33335	-0.112306	1.00683	-0.111544	0.911185	NA
scf1889_10481	24.2284	-0.116656	0.7993	-0.145947	0.883963	0.93718
scf341_3720	2.15287	-0.151017	1.11668	-0.135237	0.892425	NA
scf8953_22406	19.8688	-0.163072	0.835902	-0.195085	0.845326	0.92409
scf148_2200	3.43141	-0.169247	1.10703	-0.152884	0.87849	NA
scf148_2202	36.3623	-0.251794	0.72116	-0.349151	0.726976	0.91069
scf37896_30307	9.03024	-0.281129	0.960464	-0.292702	0.76975	0.91069
scf4396_16751	11.1571	-0.297358	0.912645	-0.32582	0.74456	0.91069
scf10022_23441	10928.9	-0.298978	0.510439	-0.585727	0.558059	0.852308
scf19009_27150	10928.9	-0.298978	0.510439	-0.585727	0.558059	0.852308
scf7386_20908	5.98418	-0.306459	1.04832	-0.292334	0.770031	NA
scf383_3999	25.2304	-0.332427	0.78194	-0.425131	0.670741	0.91069
scf106_1720	32.5233	-0.338653	0.727104	-0.465755	0.641391	0.91069
scf9184_22623	14.0846	-0.345487	0.87239	-0.396024	0.692087	0.91069
scf5083_17778	145.126	-0.349454	0.569685	-0.613416	0.539601	0.852308
scf4870_17396	1.24502	-0.356369	1.03134	-0.345538	0.72969	NA
scf2255_11663	98.6318	-0.356616	0.874977	-0.407572	0.683588	0.91069
scf4875_17426	12.1098	-0.357071	0.901074	-0.396273	0.691904	0.91069
scf5124_17885	1.47828	-0.385225	1.08451	-0.355205	0.722436	NA
scf3611_15112	1.80309	-0.421459	1.10352	-0.381923	0.702518	NA
scf3415_14769	1.77388	-0.430473	1.1041	-0.389885	0.696621	NA
scf1709_10029	0.433013	-0.549775	0.82893	-0.663234	0.50718	NA
scf28235_28888	0.433013	-0.549775	0.82893	-0.663234	0.50718	NA
scf3415_14765	0.433013	-0.549775	0.82893	-0.663234	0.50718	NA
scf3652_15203	0.433013	-0.549775	0.82893	-0.663234	0.50718	NA
scf597_5143	3.65816	-0.571956	1.10473	-0.517735	0.604643	NA
scf19574_27311	783.176	-0.602972	0.532194	-1.13299	0.257217	0.609127
scf7_375	1.58438	-0.616181	1.09365	-0.563417	0.573151	NA
scf13357_25178	651.435	-0.616624	0.548646	-1.1239	0.261055	0.609127
scf13348_25174	51.5281	-0.61926	0.688584	-0.899325	0.36848	0.672876
scf1403_8848	51.5281	-0.61926	0.688584	-0.899325	0.36848	0.672876
scf4870_17394	0.555872	-0.621541	0.864239	-0.719177	0.472032	NA
scf4919_17508	0.555872	-0.621541	0.864239	-0.719177	0.472032	NA
scf11972_24514	0.678732	-0.62269	0.863958	-0.72074	0.471069	NA
scf383_3983	0.678732	-0.62269	0.863958	-0.72074	0.471069	NA
scf2_122	50.8492	-0.662963	0.694136	-0.955091	0.339532	0.672876
scf1_56	1.17838	-0.713414	1.05494	-0.676257	0.498877	NA
scf1_91	1.17838	-0.713414	1.05494	-0.676257	0.498877	NA
scf759_5854	1.17838	-0.713414	1.05494	-0.676257	0.498877	NA
scf14_566	2.5338	-0.744612	1.12493	-0.661921	0.508022	NA
scf4870_17384	1.8301	-0.750929	1.10792	-0.67778	0.497911	NA
scf383_3997	2.45261	-0.787961	1.12366	-0.701248	0.483148	NA
scf1370_8569	71.5848	-0.811176	0.636926	-1.27358	0.202812	0.501065
scf49361_31772	71.5848	-0.811176	0.636926	-1.27358	0.202812	0.501065
scf562_4913	1.39489	-0.86715	1.07829	-0.804191	0.421287	NA
scf4870_17382	2.04661	-0.8806	1.1164	-0.788782	0.430239	NA
scf1051_7480	0.895238	-0.932403	0.976601	-0.954744	0.339707	NA
scf1365_8560	0.895238	-0.932403	0.976601	-0.954744	0.339707	NA
scf4870_17415	11.8231	-0.938195	0.90633	-1.03516	0.300595	0.63125
scf70_1325	2.14025	-0.939149	1.11871	-0.839496	0.401191	NA
scf1241_8138	315.716	-0.957433	0.651103	-1.47048	0.141432	0.371259
scf2001_11039	7.40879	-0.982487	1.02206	-0.961284	0.336409	NA
scf6889_20291	7.40879	-0.982487	1.02206	-0.961284	0.336409	NA
scf4563_16968	458.594	-1.04545	0.588789	-1.77559	0.0757997	0.276834
scf15214_25902	8.40911	-1.07274	1.0166	-1.05522	0.291323	0.627465
scf1398_8790	2988.51	-1.11524	0.574391	-1.94161	0.0521845	0.243921
scf1398_8789	3260.66	-1.11667	0.571235	-1.95483	0.0506029	0.243921
scf1979_10897	217.139	-1.18806	0.698563	-1.70072	0.0889949	0.311482
scf8899_22326	1.20539	-1.19823	1.03678	-1.15572	0.247794	NA
scf51087_32004	5.37277	-1.24108	1.07169	-1.15806	0.24684	NA
scf5531_18451	306.18	-1.24239	0.640105	-1.94091	0.0522689	0.243921
scf4970_17572	19.1732	-1.37351	0.8829	-1.55567	0.119785	0.335399
scf383_3995	23.3178	-1.38004	0.860098	-1.60451	0.108601	0.323308
scf18272_26998	2.50663	-1.52576	1.12382	-1.35766	0.174573	NA
scf4870_17389	2.50663	-1.52576	1.12382	-1.35766	0.174573	NA
scf15214_25904	163.124	-1.58285	0.661106	-2.39424	0.0166547	0.116583
scf86_1475	3.21458	-1.804	1.12434	-1.60449	0.108605	NA
scf6138_19389	22.9747	-1.97517	0.790802	-2.49768	0.0125008	0.0954606
scf323_3674	161.315	-2.02325	0.575498	-3.51565	0.000438682	0.00526418
scf4870_17386	9.89884	-2.06169	0.987945	-2.08684	0.0369023	0.221414
scf16860_26574	291.319	-2.10006	0.549297	-3.82318	0.000131744	0.00184441
scf323_3672	291.319	-2.10006	0.549297	-3.82318	0.000131744	0.00184441
scf39634_30567	5.25898	-2.12554	1.09156	-1.94725	0.0515042	NA
scf4266_16387	181.202	-2.19847	0.574916	-3.82398	0.000131314	0.00184441
scf18_672	115.546	-2.89617	0.634719	-4.56292	5.04465e-06	0.00042375
