# Supplementary material for: Integrated miRNA and transcriptome profiling to explore the molecular determinism of convergent adaptation to corn in two lepidopteran pests of agriculture
Source: BMC Genomics. 2021 Aug 9;22:606. doi: 10.1186/s12864-021-07905-7 (PMC8351448; doi:10.1186/s12864-021-07905-7)
Supplement: Supplementary file 8 — Additional file 8: Supplementary Excel Table S4. Relative expression resulting from DESEQ2 analysis according to the genetic background on the same host-plant. [file 12864_2021_7905_MOESM8_ESM.xlsx]

## Sheet: known OsvsOn on corn
miRNA ID Os	Mirbase ID	baseMean	log2FoldChange	lfcSE	stat	pvalue	padj
scf5412_14832	bmo-miR-2755-3p	2996.8	1.18738	0.324307	3.66129	0.000250946	0.00803027
scf5698_15190	bmo-miR-998	166.885	1.02226	0.349371	2.926	0.00343348	0.0479293
scf1476_7458	bmo-miR-263a-5p	87195.4	0.903409	0.349274	2.58654	0.00969459	0.0689393
scf4446_13639	bmo-miR-308-3p	1016.35	0.893986	0.319631	2.79693	0.00515901	0.0479293
scf762_4699	bmo-miR-10-5p	426500	0.844015	0.307108	2.74827	0.00599116	0.0479293
scf762_4697	bmo-miR-10-5p	426500	0.844015	0.307108	2.74827	0.00599116	0.0479293
scf50332_26090	bmo-miR-10-5p	426500	0.844015	0.307108	2.74827	0.00599116	0.0479293
scf26097_23139	bmo-miR-10-5p	426500	0.844015	0.307108	2.74827	0.00599116	0.0479293
scf864_5018	bmo-miR-34-5p	129.541	0.584824	0.358438	1.63159	0.102766	0.554179
scf3119_11294	bmo-miR-307-5p	133.783	0.505656	0.340379	1.48557	0.137394	0.554179
scf4541_13730	bmo-miR-993a-5p	117.779	0.501775	0.338755	1.48123	0.138545	0.554179
scf2727_10466	bmo-miR-3286-3p	7.09076	0.49358	0.446515	1.10541	0.268984	0.680991
scf15172_21005	bmo-miR-263b-5p	23.2829	0.438918	0.406703	1.07921	0.280494	0.680991
scf1190_6457	bmo-miR-278-3p	1867.76	0.294379	0.309332	0.95166	0.341269	0.704556
scf403_3298	bmo-miR-281-5p	92721.4	0.278652	0.30829	0.903862	0.366069	0.714134
scf864_5013	bmo-miR-317-5p	15144.8	0.265159	0.301649	0.879032	0.379384	0.714134
scf36269_24589	bmo-miR-317-5p	15144.8	0.265159	0.301649	0.879032	0.379384	0.714134
scf5044_14376	bmo-miR-970-5p	2546.79	0.263236	0.324212	0.811926	0.416834	0.762211
scf10308_19055	bmo-miR-33-5p	20.6999	0.231259	0.421514	0.548639	0.583253	0.895181
scf2727_10468	bmo-miR-210	2.96201	0.220786	0.414016	0.533278	0.593841	0.895181
scf2167_9347	bmo-miR-285	5.63462	0.194554	0.443756	0.438427	0.661077	0.900555
scf950_5263	bmo-miR-184-3p	12397.9	0.160588	0.323434	0.496511	0.619534	0.895181
scf38779_24859	bmo-miR-184-3p	12397.9	0.160588	0.323434	0.496511	0.619534	0.895181
scf5275_14707	bmo-miR-2796-5p	15.0876	0.0998055	0.429219	0.232528	0.816128	0.900555
scf3377_11937	bmo-miR-929-5p	24.2981	0.0974069	0.400726	0.243076	0.807947	0.900555
scf25486_23063	bmo-miR-929-5p	24.2981	0.0974069	0.400726	0.243076	0.807947	0.900555
scf17497_21642	bmo-miR-316-5p	571.784	0.0937096	0.345151	0.271503	0.786004	0.900555
scf32250_24037	bmo-miR-210	3.40859	0.0740556	0.423371	0.174919	0.861143	0.918553
scf2727_10467	bmo-miR-210	3.40859	0.0740556	0.423371	0.174919	0.861143	0.918553
scf3654_12337	bmo-miR-92b	906.721	0.0206196	0.359466	0.0573618	0.954257	0.992074
scf53424_26415	bmo-miR-927-5p	487.278	0.00702959	0.322	0.021831	0.982583	0.992074
scf2732_10474	bmo-miR-965-3p	381.115	0.00312677	0.314765	0.00993367	0.992074	0.992074
scf712_4522	bmo-miR-iab-8	15.1428	-0.020864	0.43452	-0.0480161	0.961703	0.992074
scf3809_12551	bmo-miR-2768-5p	329.627	-0.0978403	0.314019	-0.311575	0.755364	0.900555
scf2026_9123	bmo-miR-283-5p	3464.14	-0.0998595	0.297916	-0.335193	0.73748	0.900555
scf778_4772	bmo-miR-133	203.62	-0.110954	0.353701	-0.313695	0.753753	0.900555
scf6585_16152	bmo-miR-124	11.6721	-0.120641	0.438933	-0.274851	0.783431	0.900555
scf6585_16151	bmo-miR-124	11.6721	-0.120641	0.438933	-0.274851	0.783431	0.900555
scf6585_16150	bmo-miR-124	11.6721	-0.120641	0.438933	-0.274851	0.783431	0.900555
scf778_4771	bmo-miR-133	198.772	-0.135488	0.350392	-0.386676	0.698996	0.900555
scf39_806	bmo-miR-932	6.38995	-0.148825	0.445597	-0.33399	0.738387	0.900555
scf2026_9118	bmo-miR-12	1576.44	-0.151424	0.313808	-0.482537	0.629424	0.895181
scf940_5239	bmo-miR-275-3p	844.04	-0.182419	0.338702	-0.538582	0.590175	0.895181
scf383_3145	bmo-miR-274-5p	44093.4	-0.200687	0.304398	-0.659289	0.50971	0.858459
scf23044_22777	bmo-miR-87	342.5	-0.23731	0.306616	-0.773964	0.438952	0.7747
scf39_805	bmo-miR-932	6.88705	-0.241456	0.44629	-0.54103	0.588487	0.895181
scf4278_13364	bmo-miR-3327-5p	32.8899	-0.29741	0.391862	-0.758965	0.447873	0.7747
scf1728_8184	bmo-miR-279a	2619.24	-0.322728	0.317574	-1.01623	0.30952	0.692181
scf3239_11621	bmo-miR-14-3p	11802.3	-0.323933	0.321488	-1.0076	0.313645	0.692181
scf712_4523	bmo-miR-iab-4-5p	114.075	-0.327945	0.338063	-0.97007	0.332012	0.704556
scf490_3559	bmo-bantam-5p	116082	-0.337148	0.316845	-1.06408	0.287293	0.680991
scf1316_6760	bmo-miR-31-5p	144887	-0.34438	0.311334	-1.10614	0.268664	0.680991
scf3682_12366	bmo-miR-8-5p	232719	-0.362863	0.303238	-1.19663	0.231451	0.654279
scf7225_16649	bmo-miR-190-5p	231.036	-0.397057	0.334436	-1.18724	0.235132	0.654279
scf5519_14917	bmo-let-7-5p	2747.15	-0.402077	0.294506	-1.36526	0.172171	0.559559
scf383_3119	bmo-miR-252-5p	295.304	-0.404439	0.325385	-1.24296	0.213884	0.651836
scf800_4851	bmo-miR-750-5p	11925.4	-0.411526	0.298296	-1.37959	0.167713	0.559559
scf4010_12841	bmo-miR-9a-5p	41456.1	-0.448074	0.291146	-1.539	0.123803	0.554179
scf4010_12842	bmo-miR-9a-5p	40556.8	-0.454037	0.291146	-1.55948	0.118882	0.554179
scf3654_12335	bmo-miR-92a	83.169	-0.498098	0.367127	-1.35675	0.174862	0.559559
scf9388_18434	bmo-miR-137	34.7988	-0.542159	0.386849	-1.40147	0.161073	0.559559
scf778_4769	bmo-miR-1a-5p	376.561	-0.594124	0.369248	-1.60901	0.107613	0.554179
scf3455_12030	bmo-miR-279d-3p	8686.57	-0.718851	0.344999	-2.08363	0.0371935	0.238039
scf800_4854	bmo-miR-1175-5p	982.092	-3.88743	0.334636	-11.6169	3.38149e-31	2.16415e-29

## Sheet: novel OsvsOn on corn
miRNA ID Os	log2FoldChange	lfcSE	stat	pvalue	baseMean	padj
scf740_4620	-5.06658	0.552161	-9.1759	4.47813e-20	197.059	2.02471e-18
scf740_4619	-5.07328	0.553854	-9.15996	5.19157e-20	198.652	2.02471e-18
scf6138_15660	-2.53682	0.352619	-7.19423	6.28159e-13	228.039	1.63321e-11
scf1214_6493	1.85269	0.39272	4.71757	2.38676e-06	224.928	4.65418e-05
scf1557_7699	-1.39143	0.327787	-4.24491	2.18677e-05	367.428	0.000341136
scf383_3125	-2.08343	0.587098	-3.54869	0.00038715	33.5248	0.00503295
scf383_3127	-1.47355	0.48053	-3.0665	0.0021658	118.967	0.0241332
scf157_1878	2.14041	0.722962	2.96061	0.00307033	13.5783	0.0299357
scf32117_24023	-1.50274	0.545579	-2.7544	0.00588004	46.2874	0.0509604
scf286_2715	0.861666	0.334257	2.57785	0.00994162	212.186	0.0775446
scf15851_21226	1.66777	0.659128	2.53026	0.0113977	27.0403	0.0808198
scf383_3131	-1.146	0.465157	-2.46368	0.0137518	79.5519	0.0893865
scf1370_6881	0.897532	0.38267	2.34544	0.0190044	116.497	0.0988229
scf49361_25956	0.897532	0.38267	2.34544	0.0190044	116.497	0.0988229
scf14_464	0.756373	0.31921	2.36951	0.0178115	2223.69	0.0988229
scf4870_14104	1.6459	0.712598	2.30972	0.0209037	17.1673	0.101905
scf383_3129	-1.63934	0.730229	-2.24497	0.0247702	15.6789	0.113651
scf18_550	0.783177	0.365005	2.14566	0.0318999	274.045	0.138233
scf1979_8923	0.722441	0.360821	2.00221	0.0452619	414.238	0.170802
scf19574_22139	0.587588	0.292013	2.0122	0.0441988	1321.5	0.170802
scf5531_14947	-0.911574	0.456808	-1.99553	0.0459852	1062.56	0.170802
scf1241_6558	-0.680191	0.3483	-1.95289	0.0508328	941.804	0.180225
scf76_1113	0.586835	0.317517	1.8482	0.0645729	4997.77	0.212131
scf2035_9137	-1.13919	0.617982	-1.8434	0.0652709	48.2548	0.212131
scf4875_14120	0.519971	0.294328	1.76664	0.0772892	57269.8	0.241142
scf6738_16240	-1.12935	0.686282	-1.6456	0.0998459	20.0001	0.299538
scf11787_19685	0.453401	0.306884	1.47743	0.13956	254.422	0.362855
scf33463_24214	0.453401	0.306884	1.47743	0.13956	254.422	0.362855
scf40768_25049	0.453401	0.306884	1.47743	0.13956	254.422	0.362855
scf6818_16311	0.453401	0.306884	1.47743	0.13956	254.422	0.362855
scf11787_19686	0.445941	0.307955	1.44807	0.147598	248.957	0.371374
scf15214_21018	-0.615803	0.444337	-1.38589	0.16578	524.027	0.404088
scf1398_7064	0.388348	0.287762	1.34954	0.177162	6030.14	0.418747
scf1248_6582	-0.467533	0.360335	-1.29749	0.194461	191.043	0.446116
scf1398_7063	0.344651	0.281513	1.22428	0.220845	6672.75	0.463258
scf17869_21734	-0.367238	0.303117	-1.21154	0.22569	1917.36	0.463258
scf6849_16337	-0.367238	0.303117	-1.21154	0.22569	1917.36	0.463258
scf15214_21016	-0.785827	0.64716	-1.21427	0.224644	29.4936	0.463258
scf37896_24719	0.836974	0.715909	1.16911	0.242361	12.5064	0.484722
scf4870_14082	0.596765	0.644114	0.926491	0.354191	23.7771	0.627884
scf148_1802	0.43665	0.465897	0.937225	0.348643	57.1486	0.627884
scf17987_21776	-0.541044	0.581111	-0.931051	0.351827	75.1812	0.627884
scf5537_14971	-0.541044	0.581111	-0.931051	0.351827	75.1812	0.627884
scf946_5251	-0.674005	0.718343	-0.938277	0.348102	13.6488	0.627884
scf2255_9521	0.516966	0.639253	0.808703	0.418686	162.444	0.725723
scf5083_14414	0.243469	0.325681	0.74757	0.45472	251.215	0.771046
scf4870_14109	-0.412796	0.582223	-0.709	0.478325	32.5274	0.793815
scf10665_19239	0.256308	0.424891	0.603233	0.546354	75.4554	0.807225
scf16860_21460	0.21369	0.346741	0.61628	0.53771	161.869	0.807225
scf323_2904	0.21369	0.346741	0.61628	0.53771	161.869	0.807225
scf38842_24873	-0.417277	0.695449	-0.600011	0.548499	15.5121	0.807225
scf8211_17518	-0.417277	0.695449	-0.600011	0.548499	15.5121	0.807225
scf3170_11540	-0.533431	0.786592	-0.678154	0.497674	12.6343	0.807225
scf4875_14118	0.355952	0.664312	0.53582	0.592083	20.5712	0.848705
scf10022_18907	-0.123883	0.256202	-0.483538	0.628714	21069.7	0.848705
scf19009_21984	-0.123883	0.256202	-0.483538	0.628714	21069.7	0.848705
scf4266_13343	-0.148297	0.30683	-0.48332	0.628869	527.564	0.848705
scf8017_17426	-0.154269	0.321262	-0.480196	0.631088	258.803	0.848705
scf8086_17451	-0.338235	0.776082	-0.435823	0.662965	9.88067	0.861854
scf8086_17453	-0.338235	0.776082	-0.435823	0.662965	9.88067	0.861854
scf3170_11544	0.183902	0.519224	0.354187	0.723199	42.8505	0.924746
scf13357_20354	-0.119417	0.416967	-0.286394	0.774576	1398.67	0.942135
scf4970_14228	-0.124791	0.457675	-0.272662	0.785113	51.1177	0.942135
scf9184_18207	-0.170037	0.559083	-0.304136	0.761024	28.7512	0.942135
scf148_1797	-0.220759	0.734965	-0.300367	0.763897	11.7345	0.942135
scf4266_13345	-0.0698357	0.311636	-0.224094	0.822684	365.061	0.948748
scf133_1707	-0.0820575	0.368224	-0.222847	0.823655	178.499	0.948748
scf8953_18044	-0.114317	0.523417	-0.218405	0.827113	36.9954	0.948748
scf16860_21462	-0.0239717	0.284175	-0.0843553	0.932774	805.73	0.955322
scf323_2906	-0.0239717	0.284175	-0.0843553	0.932774	805.73	0.955322
scf323_2908	-0.045856	0.300588	-0.152554	0.87875	445.745	0.955322
scf157_1888	-0.0467531	0.654749	-0.0714062	0.943075	19.2937	0.955322
scf157_1892	-0.0467531	0.654749	-0.0714062	0.943075	19.2937	0.955322
scf7386_16812	-0.0592998	0.752002	-0.0788559	0.937147	11.8114	0.955322
scf1051_6025	-0.0882611	0.794174	-0.111136	0.911509	13.6149	0.955322
scf11138_19416	-0.0972125	0.559936	-0.173614	0.862169	33.1571	0.955322
scf11138_19418	-0.0972125	0.559936	-0.173614	0.862169	33.1571	0.955322
scf157_1882	0.029089	0.623693	0.04664	0.9628	19.5359	0.9628
scf3505_12077	1.69562	0.928461	1.82627	0.067809	4.0621	NA
scf148_1800	1.62423	0.947198	1.71477	0.0863867	3.47746	NA
scf51087_26150	1.06268	0.87117	1.21983	0.22253	9.74652	NA
scf4870_14078	0.670444	0.948661	0.706727	0.479736	3.90781	NA
scf18272_21850	0.55993	0.8626	0.649119	0.516261	6.07917	NA
scf4870_14085	0.55993	0.8626	0.649119	0.516261	6.07917	NA
scf597_4079	0.521744	0.860288	0.606476	0.544198	6.32467	NA
scf4870_14094	0.445958	0.902631	0.494065	0.621261	4.51249	NA
scf4870_14098	0.445958	0.902631	0.494065	0.621261	4.51249	NA
scf70_1080	0.36358	0.889926	0.408551	0.682869	4.92304	NA
scf3415_11987	0.33759	0.941276	0.358651	0.719856	3.2722	NA
scf3415_11979	0.293121	0.876198	0.334537	0.737974	1.06271	NA
scf759_4678	0.234742	0.946275	0.24807	0.804081	2.8233	NA
scf148_1814	0.219319	0.882815	0.248432	0.8038	1.67644	NA
scf40209_24976	0.205028	0.916443	0.223722	0.822974	3.97024	NA
scf1191_6462	0.195399	0.932618	0.209517	0.834045	4.16074	NA
scf1214_6491	0.132443	0.856217	0.154684	0.87707	0.981963	NA
scf8899_17994	0.11841	0.928456	0.127535	0.898517	3.71191	NA
scf7_329	0.118311	0.944919	0.125208	0.900359	3.65684	NA
scf14_466	0.107963	0.90193	0.119702	0.904719	5.71807	NA
scf786_4802	0.0954935	0.939156	0.10168	0.919011	3.09818	NA
scf372_3086	0.0344378	0.906743	0.0379796	0.969704	4.72303	NA
scf341_2926	0.00311143	0.920595	0.0033798	0.997303	3.98679	NA
scf157_1884	1.30358e-05	0.936779	1.39156e-05	0.999989	3.263	NA
scf383_3117	-0.00746965	0.943195	-0.00791952	0.993681	2.29372	NA
scf13440_20384	-0.0816794	0.942076	-0.0867015	0.930909	3.12734	NA
scf1134_6203	-0.10503	0.941804	-0.11152	0.911204	3.18233	NA
scf13_452	-0.109001	0.934036	-0.116699	0.907098	6.17409	NA
scf6138_15658	-0.115752	0.932725	-0.124101	0.901235	4.56216	NA
scf6684_16202	-0.171138	0.867219	-0.197341	0.84356	6.70761	NA
scf9587_18520	-0.177258	0.869391	-0.203888	0.838441	7.43103	NA
scf214_2278	-0.350577	0.884835	-0.396206	0.691953	1.16334	NA
scf4919_14186	-0.738559	0.946037	-0.780687	0.434987	3.29937	NA
scf8686_17828	-0.801413	0.939945	-0.852616	0.393872	3.4095	NA
scf5083_14418	-0.854356	0.823578	-1.03737	0.299563	8.8418	NA
scf1398_7066	-1.29592	0.912783	-1.41974	0.155683	1.8685	NA
scf4870_14090	-1.48495	0.904379	-1.64196	0.100599	5.60788	NA
scf2173_9368	-1.6477	0.940345	-1.75223	0.0797344	2.58324	NA
scf383_3133	-1.76164	0.889022	-1.98155	0.0475301	7.95453	NA
