# Supplementary material for: Integrated miRNA and transcriptome profiling to explore the molecular determinism of convergent adaptation to corn in two lepidopteran pests of agriculture
Source: BMC Genomics. 2021 Aug 9;22:606. doi: 10.1186/s12864-021-07905-7 (PMC8351448; doi:10.1186/s12864-021-07905-7)
Supplement: Supplementary file 10 — Additional file 10: Supplementary Excel Table S5. List of gene target predictions of known miRs of On and Os predicted both by MiRanda and TargetScan on mRNA contigs with 3’UTRs. [file 12864_2021_7905_MOESM10_ESM.xlsx]

## Sheet: On
			MiRanda output							TargetScan output
	Gene_ID	miRNA_family_ID	score	en, kcal	homology to target positions on miR	homology to miR positions on UTR target	homology length	% of identity	% of identity	UTR_start	UTR_end	Site_type
1	contig00441	scf23044_22777	120	-17.99	2 8	251272	6	100.00%	100.00%	739	745	m8
2	contig00441	scf36269_24589	95	-18.09	2 22	464490	22	63.64%	68.18%	994	1000	1a
3	contig00441	scf36269_24589	95	-18.09	2 22	464490	22	63.64%	68.18%	2192	2198	8mer
4	contig00441	scf36269_24589	115	-18.69	4 24	243265	20	65.00%	75.00%	994	1000	1a
5	contig00441	scf36269_24589	115	-18.69	4 24	243265	20	65.00%	75.00%	2192	2198	8mer
6	contig00441	scf36269_24589	157	-24.81	2 24	27 47	22	72.73%	77.27%	994	1000	1a
7	contig00441	scf36269_24589	157	-24.81	2 24	27 47	22	72.73%	77.27%	2192	2198	8mer
8	contig00441	scf36269_24589	143	-19.12	2 19	12101234	18	72.22%	88.89%	994	1000	1a
9	contig00441	scf36269_24589	143	-19.12	2 19	12101234	18	72.22%	88.89%	2192	2198	8mer
10	contig00441	scf3654_12335	135	-17.8	2 16	10681089	14	71.43%	78.57%	2672	2678	8mer
11	contig00441	scf3682_12366	116	-18.72	4 22	10641092	24	62.50%	66.67%	2598	2604	1a
12	contig00441	scf3809_12551	122	-20.37	2 21	197220	21	61.90%	76.19%	3384	3390	m8
13	contig00441	scf5044_14376	109	-17.36	2 20	35 60	23	56.52%	65.22%	2541	2547	8mer
14	contig00441	scf5044_14376	109	-17.36	2 20	35 60	23	56.52%	65.22%	1534	1540	1a
15	contig00441	scf864_5013	115	-18.69	4 24	243265	20	65.00%	75.00%	994	1000	1a
16	contig00441	scf864_5013	115	-18.69	4 24	243265	20	65.00%	75.00%	2192	2198	8mer
17	contig00441	scf864_5013	143	-19.12	2 19	12101234	18	72.22%	88.89%	994	1000	1a
18	contig00441	scf864_5013	143	-19.12	2 19	12101234	18	72.22%	88.89%	2192	2198	8mer
19	contig00441	scf864_5013	95	-18.09	2 22	464490	22	63.64%	68.18%	994	1000	1a
20	contig00441	scf864_5013	95	-18.09	2 22	464490	22	63.64%	68.18%	2192	2198	8mer
21	contig00441	scf864_5013	157	-24.81	2 24	27 47	22	72.73%	77.27%	994	1000	1a
22	contig00441	scf864_5013	157	-24.81	2 24	27 47	22	72.73%	77.27%	2192	2198	8mer
23	contig00548	scf36269_24589	95	-18.52	4 24	250272	20	65.00%	80.00%	143	149	m8
24	contig00548	scf712_4523	116	-19.7	2 21	107128	19	73.68%	78.95%	161	167	8mer
25	contig00548	scf864_5013	95	-18.52	4 24	250272	20	65.00%	80.00%	143	149	m8
26	contig00588	scf10308_19055	137	-18.27	2 19	320342	19	78.95%	78.95%	1991	1997	1a
27	contig00636	scf1190_6457	109	-20.43	2 20	36 55	18	66.67%	72.22%	150	156	m8
28	contig00636	scf1190_6457	109	-20.43	2 20	36 55	18	66.67%	72.22%	2506	2512	8mer
29	contig00636	scf1190_6457	131	-20.06	2 12	2 22	10	80.00%	90.00%	150	156	m8
30	contig00636	scf1190_6457	131	-20.06	2 12	2 22	10	80.00%	90.00%	2506	2512	8mer
31	contig00636	scf1190_6457	111	-23.16	2 20	85107	20	65.00%	75.00%	150	156	m8
32	contig00636	scf1190_6457	111	-23.16	2 20	85107	20	65.00%	75.00%	2506	2512	8mer
33	contig00636	scf1190_6457	133	-18.95	2 15	61 82	14	71.43%	85.71%	150	156	m8
34	contig00636	scf1190_6457	133	-18.95	2 15	61 82	14	71.43%	85.71%	2506	2512	8mer
35	contig00636	scf1190_6457	101	-17.74	2 20	153175	20	60.00%	70.00%	150	156	m8
36	contig00636	scf1190_6457	101	-17.74	2 20	153175	20	60.00%	70.00%	2506	2512	8mer
37	contig00636	scf1190_6457	90	-21.88	2 20	173195	20	60.00%	65.00%	150	156	m8
38	contig00636	scf1190_6457	90	-21.88	2 20	173195	20	60.00%	65.00%	2506	2512	8mer
39	contig00636	scf1190_6457	110	-17.35	3 16	47 68	14	64.29%	78.57%	150	156	m8
40	contig00636	scf1190_6457	110	-17.35	3 16	47 68	14	64.29%	78.57%	2506	2512	8mer
41	contig00636	scf38779_24859	102	-22.66	4 16	23 47	15	66.67%	66.67%	1504	1510	m8
42	contig00636	scf38779_24859	102	-22.66	4 16	23 47	15	66.67%	66.67%	3055	3061	m8
43	contig00636	scf38779_24859	102	-22.66	4 16	23 47	15	66.67%	66.67%	2584	2590	8mer
44	contig00636	scf6585_16150	130	-17.57	2 19	132152	17	70.59%	76.47%	2933	2939	1a
45	contig00636	scf6585_16151	130	-17.57	2 19	132152	17	70.59%	76.47%	2933	2939	1a
46	contig00636	scf6585_16152	130	-17.57	2 19	132152	17	70.59%	76.47%	2933	2939	1a
47	contig00636	scf864_5018	109	-18.24	4 20	117142	19	52.63%	84.21%	611	617	8mer
48	contig00636	scf864_5018	109	-18.24	4 20	117142	19	52.63%	84.21%	2930	2936	m8
49	contig00636	scf950_5263	102	-22.66	4 16	23 47	15	66.67%	66.67%	3055	3061	m8
50	contig00636	scf950_5263	102	-22.66	4 16	23 47	15	66.67%	66.67%	2584	2590	8mer
51	contig00636	scf950_5263	102	-22.66	4 16	23 47	15	66.67%	66.67%	1504	1510	m8
52	contig01511	scf1190_6457	98	-18.1	3 20	123144	18	61.11%	83.33%	1994	2000	1a
53	contig01511	scf2026_9123	170	-17.09	2 21	88109	19	84.21%	84.21%	2405	2411	m8
54	contig01511	scf2026_9123	170	-17.09	2 21	88109	19	84.21%	84.21%	1799	1805	m8
55	contig01511	scf2026_9123	170	-17.09	2 21	88109	19	84.21%	84.21%	1575	1581	m8
56	contig01511	scf2026_9123	170	-17.09	2 21	88109	19	84.21%	84.21%	408	414	m8
57	contig01511	scf2026_9123	170	-17.09	2 21	88109	19	84.21%	84.21%	333	339	8mer
58	contig01511	scf4010_12841	129	-17.53	2 20	37 61	20	65.00%	85.00%	1903	1909	8mer
59	contig01511	scf4010_12841	129	-17.53	2 20	37 61	20	65.00%	85.00%	155	161	1a
60	contig01511	scf4010_12842	129	-17.53	2 20	37 61	20	65.00%	85.00%	1903	1909	8mer
61	contig01511	scf4010_12842	129	-17.53	2 20	37 61	20	65.00%	85.00%	155	161	1a
62	contig02396	scf383_3145	105	-17.16	4 19	55 79	17	70.59%	76.47%	322	328	1a
63	contig02396	scf403_3298	100	-18.27	4 21	69 90	17	64.71%	82.35%	725	731	m8
64	contig02396	scf403_3298	100	-18.27	4 21	69 90	17	64.71%	82.35%	570	576	m8
65	contig02396	scf4278_13364	138	-19.23	2 16	43 66	15	66.67%	93.33%	1759	1765	1a
66	contig02396	scf712_4522	118	-19.94	2 24	76102	24	54.17%	75.00%	143	149	8mer
67	contig02444	scf712_4522	121	-18.83	2 20	2 25	18	72.22%	83.33%	590	596	m8
68	contig02955	scf1190_6457	105	-23.6	2 20	173192	18	55.56%	77.78%	188	194	1a
69	contig02955	scf1190_6457	99	-17.31	2 20	157177	18	61.11%	72.22%	188	194	1a
70	contig02955	scf1190_6457	113	-28.46	2 20	505530	23	60.87%	78.26%	188	194	1a
71	contig02955	scf1190_6457	99	-26.23	2 20	190210	18	61.11%	88.89%	188	194	1a
72	contig02955	scf25486_23063	113	-18.35	2 20	519538	18	77.78%	83.33%	341	347	1a
73	contig02955	scf3377_11937	113	-18.35	2 20	519538	18	77.78%	83.33%	341	347	1a
74	contig02955	scf383_3145	98	-19.31	2 22	336354	20	60.00%	75.00%	797	803	1a
75	contig02955	scf864_5018	118	-19.71	2 22	355380	23	52.17%	82.61%	812	818	1a
76	contig02973	scf1190_6457	134	-24.21	2 20	152174	20	75.00%	75.00%	603	609	1a
77	contig03053	scf800_4854	126	-17.46	2 21	119144	21	71.43%	71.43%	661	667	1a
78	contig03509	scf15172_21005	91	-17.75	2 21	381404	20	55.00%	70.00%	1307	1313	8mer
79	contig03509	scf712_4522	97	-20.09	3 24	391411	21	66.67%	76.19%	575	581	1a
80	contig03729	scf15172_21005	122	-21.07	2 22	144166	21	57.14%	80.95%	134	140	1a
81	contig03729	scf3654_12335	110	-22.83	2 21	146167	20	65.00%	80.00%	851	857	1a
82	contig03729	scf3654_12337	102	-20	2 21	146167	20	60.00%	75.00%	851	857	1a
83	contig03729	scf383_3145	153	-17.47	2 22	58 79	21	71.43%	76.19%	1255	1261	m8
84	contig03729	scf800_4854	124	-20.47	2 23	187209	21	66.67%	80.95%	1554	1560	1a
85	contig03729	scf864_5018	93	-20.01	2 22	142164	20	45.00%	75.00%	604	610	8mer
86	contig03874	scf1190_6457	98	-22.09	3 20	561582	18	50.00%	77.78%	1849	1855	m8
87	contig03874	scf1190_6457	153	-23.26	2 18	841861	16	68.75%	81.25%	1849	1855	m8
88	contig03874	scf15172_21005	120	-17.75	2 8	865887	6	100.00%	100.00%	1580	1586	m8
89	contig03874	scf15172_21005	120	-17.75	2 8	865887	6	100.00%	100.00%	1729	1735	m8
90	contig03874	scf15172_21005	153	-19.1	2 19	717741	19	68.42%	78.95%	1580	1586	m8
91	contig03874	scf15172_21005	153	-19.1	2 19	717741	19	68.42%	78.95%	1729	1735	m8
92	contig03874	scf15172_21005	150	-23.74	2 15	570592	13	76.92%	84.62%	1580	1586	m8
93	contig03874	scf15172_21005	150	-23.74	2 15	570592	13	76.92%	84.62%	1729	1735	m8
94	contig03874	scf3119_11294	130	-17.24	2 20	231252	19	63.16%	84.21%	1241	1247	1a
95	contig03874	scf383_3119	93	-19.56	2 21	894921	25	64.00%	68.00%	1051	1057	8mer
96	contig03874	scf7225_16649	141	-17.1	2 23	87113	24	66.67%	79.17%	419	425	m8
97	contig03874	scf778_4771	102	-22.34	4 21	543566	19	63.16%	78.95%	727	733	8mer
98	contig03874	scf778_4771	96	-19.31	4 17	554575	13	61.54%	76.92%	727	733	8mer
99	contig03874	scf778_4772	102	-22.34	4 21	543566	19	63.16%	78.95%	727	733	8mer
100	contig03874	scf778_4772	96	-19.31	4 17	554575	13	61.54%	76.92%	727	733	8mer
101	contig05015	scf4541_13730	115	-17.27	2 22	30 51	20	60.00%	80.00%	842	848	8mer
102	contig05122	scf2727_10466	102	-18.2	5 20	41 65	18	77.78%	83.33%	1805	1811	8mer
103	contig05376	scf1316_6760	141	-17.28	2 22	88110	20	65.00%	70.00%	2384	2390	m8
104	contig05376	scf2727_10467	121	-19.75	2 14	45 65	12	75.00%	83.33%	2186	2192	1a
105	contig05376	scf2727_10467	121	-19.75	2 14	45 65	12	75.00%	83.33%	3325	3331	1a
106	contig05376	scf2727_10467	121	-19.75	2 14	45 65	12	75.00%	83.33%	1538	1544	1a
107	contig05376	scf2727_10467	116	-21.32	3 13	123143	10	70.00%	100.00%	2186	2192	1a
108	contig05376	scf2727_10467	116	-21.32	3 13	123143	10	70.00%	100.00%	3325	3331	1a
109	contig05376	scf2727_10467	116	-21.32	3 13	123143	10	70.00%	100.00%	1538	1544	1a
110	contig05376	scf2727_10468	121	-19.75	2 14	45 65	12	75.00%	83.33%	2186	2192	1a
111	contig05376	scf2727_10468	121	-19.75	2 14	45 65	12	75.00%	83.33%	3325	3331	1a
112	contig05376	scf2727_10468	121	-19.75	2 14	45 65	12	75.00%	83.33%	1538	1544	1a
113	contig05376	scf2727_10468	116	-21.32	3 13	123143	10	70.00%	100.00%	2186	2192	1a
114	contig05376	scf2727_10468	116	-21.32	3 13	123143	10	70.00%	100.00%	3325	3331	1a
115	contig05376	scf2727_10468	116	-21.32	3 13	123143	10	70.00%	100.00%	1538	1544	1a
116	contig05376	scf32250_24037	121	-19.75	2 14	45 65	12	75.00%	83.33%	3325	3331	1a
117	contig05376	scf32250_24037	121	-19.75	2 14	45 65	12	75.00%	83.33%	2186	2192	1a
118	contig05376	scf32250_24037	121	-19.75	2 14	45 65	12	75.00%	83.33%	1538	1544	1a
119	contig05376	scf32250_24037	116	-21.32	3 13	123143	10	70.00%	100.00%	3325	3331	1a
120	contig05376	scf32250_24037	116	-21.32	3 13	123143	10	70.00%	100.00%	2186	2192	1a
121	contig05376	scf32250_24037	116	-21.32	3 13	123143	10	70.00%	100.00%	1538	1544	1a
122	contig05393	scf2727_10466	140	-19.3	2 21	14 35	19	63.16%	89.47%	1426	1432	m8
123	contig05424	scf15172_21005	119	-17.5	4 18	729750	14	78.57%	85.71%	2433	2439	m8
124	contig05424	scf15172_21005	153	-17.75	2 20	904925	18	66.67%	83.33%	2433	2439	m8
125	contig05424	scf2026_9118	122	-17.35	2 15	852871	13	76.92%	100.00%	619	625	m8
126	contig05424	scf3654_12335	93	-17.58	3 19	217241	19	68.42%	78.95%	1575	1581	1a
127	contig05424	scf5275_14707	112	-20.19	2 13	208230	11	81.82%	90.91%	1361	1367	1a
128	contig05424	scf6585_16150	108	-17.83	4 19	561580	15	73.33%	86.67%	2258	2264	8mer
129	contig05424	scf6585_16150	130	-17.52	2 19	652672	17	58.82%	88.24%	2258	2264	8mer
130	contig05424	scf6585_16151	108	-17.83	4 19	561580	15	73.33%	86.67%	2258	2264	8mer
131	contig05424	scf6585_16151	130	-17.52	2 19	652672	17	58.82%	88.24%	2258	2264	8mer
132	contig05424	scf6585_16152	108	-17.83	4 19	561580	15	73.33%	86.67%	2258	2264	8mer
133	contig05424	scf6585_16152	130	-17.52	2 19	652672	17	58.82%	88.24%	2258	2264	8mer
134	contig05441	scf5519_14917	127	-19.1	3 16	597616	13	76.92%	92.31%	772	778	1a
135	contig05477	scf10308_19055	113	-17.48	2 20	103122	18	61.11%	83.33%	1488	1494	1a
136	contig05745	scf1190_6457	108	-18.37	2 19	153172	17	64.71%	76.47%	262	268	m8
137	contig05745	scf1190_6457	108	-17.87	2 9	200220	7	71.43%	100.00%	262	268	m8
138	contig05745	scf383_3145	92	-18.72	5 22	206229	18	61.11%	66.67%	2044	2050	8mer
139	contig05745	scf383_3145	106	-17.52	2 22	7 27	20	60.00%	70.00%	2044	2050	8mer
140	contig05745	scf5275_14707	104	-22.28	3 13	158180	10	80.00%	90.00%	1504	1510	m8
141	contig05904	scf2727_10467	120	-20.31	2 19	578597	17	64.71%	94.12%	616	622	m8
142	contig05904	scf2727_10467	120	-20.31	2 19	578597	17	64.71%	94.12%	545	551	1a
143	contig05904	scf2727_10467	93	-17.25	2 20	172192	19	57.89%	84.21%	616	622	m8
144	contig05904	scf2727_10467	93	-17.25	2 20	172192	19	57.89%	84.21%	545	551	1a
145	contig05904	scf2727_10468	120	-20.31	2 19	578597	17	64.71%	94.12%	545	551	1a
146	contig05904	scf2727_10468	120	-20.31	2 19	578597	17	64.71%	94.12%	616	622	m8
147	contig05904	scf2727_10468	93	-17.25	2 20	172192	19	57.89%	84.21%	545	551	1a
148	contig05904	scf2727_10468	93	-17.25	2 20	172192	19	57.89%	84.21%	616	622	m8
149	contig05904	scf32250_24037	120	-20.31	2 19	578597	17	64.71%	94.12%	616	622	m8
150	contig05904	scf32250_24037	120	-20.31	2 19	578597	17	64.71%	94.12%	545	551	1a
151	contig05904	scf32250_24037	93	-17.25	2 20	172192	19	57.89%	84.21%	616	622	m8
152	contig05904	scf32250_24037	93	-17.25	2 20	172192	19	57.89%	84.21%	545	551	1a
153	contig05904	scf778_4769	157	-17.95	2 20	283306	20	75.00%	80.00%	2013	2019	8mer
154	contig05904	scf864_5018	103	-19.26	5 20	557579	15	73.33%	93.33%	1538	1544	m8
155	contig05904	scf864_5018	117	-20.24	2 22	112134	20	50.00%	85.00%	1538	1544	m8
156	contig06070	scf3119_11294	152	-19.15	2 19	509528	17	76.47%	76.47%	3377	3383	m8
157	contig06070	scf39_805	98	-17.37	5 22	105127	18	61.11%	83.33%	340	346	m8
158	contig06070	scf39_806	98	-17.37	5 22	105127	18	61.11%	83.33%	340	346	m8
159	contig06070	scf864_5018	97	-17.05	2 22	330352	20	55.00%	70.00%	2226	2232	1a
160	contig06540	scf1316_6760	99	-23.54	2 22	23 54	29	51.72%	65.52%	871	877	m8
161	contig06554	scf2727_10467	106	-17.88	3 20	101122	18	61.11%	77.78%	246	252	1a
162	contig06554	scf2727_10468	106	-17.88	3 20	101122	18	61.11%	77.78%	246	252	1a
163	contig06554	scf32250_24037	106	-17.88	3 20	101122	18	61.11%	77.78%	246	252	1a
164	contig06562	scf10308_19055	124	-17.57	4 20	185203	16	75.00%	87.50%	533	539	m8
165	contig06562	scf383_3119	90	-18.25	6 21	168188	15	73.33%	86.67%	1165	1171	1a
166	contig06562	scf5519_14917	113	-17.64	2 19	137157	18	72.22%	88.89%	1699	1705	1a
167	contig06650	scf2732_10474	135	-17.86	2 17	438465	19	63.16%	78.95%	379	385	m8
168	contig06650	scf383_3145	132	-17.54	3 13	50 72	10	90.00%	90.00%	762	768	m8
169	contig06650	scf403_3298	111	-21.1	3 21	395417	19	73.68%	84.21%	1056	1062	m8
170	contig06650	scf5519_14917	108	-18.01	2 18	334355	18	66.67%	83.33%	790	796	8mer
171	contig06650	scf5519_14917	108	-18.01	2 18	334355	18	66.67%	83.33%	1276	1282	1a
172	contig07005	scf3682_12366	170	-18.84	2 21	786807	19	84.21%	84.21%	1685	1691	m8
173	contig07005	scf3682_12366	131	-17.46	2 22	373401	26	65.38%	73.08%	1685	1691	m8
174	contig07005	scf864_5018	126	-21.4	2 22	454476	21	71.43%	85.71%	236	242	1a
175	contig07373	scf10308_19055	117	-17.59	3 19	845866	17	70.59%	88.24%	2118	2124	1a
176	contig07373	scf10308_19055	117	-17.59	3 19	845866	17	70.59%	88.24%	131	137	8mer
177	contig07373	scf10308_19055	117	-17.59	3 19	845866	17	70.59%	88.24%	1685	1691	8mer
178	contig07373	scf1190_6457	144	-17.9	2 20	14 32	18	66.67%	72.22%	1107	1113	m8
179	contig07373	scf1190_6457	97	-23.01	2 18	74 94	16	56.25%	81.25%	1107	1113	m8
180	contig07373	scf1190_6457	140	-19.99	2 17	455475	15	73.33%	80.00%	1107	1113	m8
181	contig07373	scf1476_7458	110	-17.07	3 22	120143	21	66.67%	76.19%	367	373	m8
182	contig07373	scf1476_7458	110	-17.07	3 22	120143	21	66.67%	76.19%	1943	1949	8mer
183	contig07373	scf1476_7458	153	-19.67	2 14	846868	12	83.33%	91.67%	367	373	m8
184	contig07373	scf1476_7458	153	-19.67	2 14	846868	12	83.33%	91.67%	1943	1949	8mer
185	contig07373	scf2026_9123	148	-18.14	2 22	754780	24	62.50%	79.17%	1812	1818	1a
186	contig07373	scf2727_10467	116	-17.28	3 20	42 63	19	63.16%	78.95%	2462	2468	1a
187	contig07373	scf2727_10467	113	-19.24	3 20	18 37	17	64.71%	70.59%	2462	2468	1a
188	contig07373	scf2727_10468	116	-17.28	3 20	42 63	19	63.16%	78.95%	2462	2468	1a
189	contig07373	scf2727_10468	113	-19.24	3 20	18 37	17	64.71%	70.59%	2462	2468	1a
190	contig07373	scf2732_10474	139	-20.75	3 23	959986	24	66.67%	79.17%	1754	1760	1a
191	contig07373	scf2732_10474	91	-21.22	2 22	446473	24	58.33%	66.67%	1754	1760	1a
192	contig07373	scf32250_24037	113	-19.24	3 20	18 37	17	64.71%	70.59%	2462	2468	1a
193	contig07373	scf32250_24037	116	-17.28	3 20	42 63	19	63.16%	78.95%	2462	2468	1a
194	contig07373	scf5044_14376	122	-17.02	3 19	468488	16	81.25%	81.25%	2158	2164	m8
195	contig07373	scf5519_14917	114	-17.65	2 19	314333	17	58.82%	82.35%	1003	1009	1a
196	contig07373	scf712_4523	140	-19.74	3 21	13471368	18	72.22%	88.89%	2489	2495	m8
197	contig07373	scf800_4854	122	-18.27	2 23	391414	21	61.90%	76.19%	2063	2069	8mer
198	contig07373	scf800_4854	105	-17.51	2 23	418442	22	63.64%	72.73%	2063	2069	8mer
199	contig07373	scf800_4854	91	-17.42	3 22	117139	19	57.89%	89.47%	2063	2069	8mer
200	contig07373	scf800_4854	92	-17.55	3 18	10 34	16	62.50%	81.25%	2063	2069	8mer
201	contig07373	scf864_5018	100	-18.81	3 22	11 34	20	60.00%	65.00%	277	283	m8
202	contig07373	scf864_5018	129	-26.57	2 22	844866	20	65.00%	85.00%	277	283	m8
203	contig07373	scf864_5018	95	-18.56	2 22	10121035	22	54.55%	81.82%	277	283	m8
204	contig07373	scf864_5018	93	-18.42	2 22	416438	20	60.00%	75.00%	277	283	m8
205	contig08034	scf383_3119	150	-17.1	2 20	10771095	18	77.78%	77.78%	1788	1794	8mer
206	contig08034	scf4010_12841	112	-19.52	2 22	10621086	22	54.55%	90.91%	1666	1672	m8
207	contig08034	scf4010_12842	112	-19.52	2 22	10621086	22	54.55%	90.91%	1666	1672	m8
208	contig08034	scf4278_13364	102	-19.28	2 21	497522	22	63.64%	86.36%	1119	1125	1a
209	contig08041	scf2727_10467	123	-17.87	2 16	489509	14	78.57%	92.86%	2583	2589	1a
210	contig08041	scf2727_10468	123	-17.87	2 16	489509	14	78.57%	92.86%	2583	2589	1a
211	contig08041	scf32250_24037	123	-17.87	2 16	489509	14	78.57%	92.86%	2583	2589	1a
212	contig08041	scf36269_24589	114	-18.65	2 24	24 51	25	56.00%	72.00%	1987	1993	8mer
213	contig08041	scf4278_13364	130	-17.38	2 22	316344	26	69.23%	73.08%	2662	2668	1a
214	contig08041	scf4541_13730	116	-17.29	2 22	28 51	21	61.90%	76.19%	69	75	m8
215	contig08041	scf490_3559	130	-17.22	2 21	656681	23	65.22%	78.26%	994	1000	m8
216	contig08041	scf712_4523	116	-18.13	2 21	25 46	19	63.16%	73.68%	1618	1624	1a
217	contig08041	scf7225_16649	133	-22.19	4 23	503527	20	80.00%	90.00%	580	586	m8
218	contig08041	scf864_5013	114	-18.65	2 24	24 51	25	56.00%	72.00%	1987	1993	8mer
219	contig08041	scf940_5239	159	-25.85	2 20	125146	18	72.22%	77.78%	2057	2063	8mer
220	contig08086	scf864_5018	96	-21.01	2 22	106130	22	63.64%	72.73%	260	266	1a
221	contig08120	scf1728_8184	99	-17.93	2 17	130153	17	70.59%	76.47%	1537	1543	1a
222	contig08120	scf383_3119	95	-18.35	3 21	364386	19	57.89%	78.95%	921	927	1a
223	contig08120	scf383_3119	90	-21.02	2 21	765785	19	63.16%	78.95%	921	927	1a
224	contig08120	scf38779_24859	111	-24.35	2 21	958981	21	61.90%	71.43%	480	486	1a
225	contig08120	scf38779_24859	129	-21.56	3 21	913939	23	69.57%	69.57%	480	486	1a
226	contig08120	scf38779_24859	130	-21.12	3 11	933954	8	100.00%	100.00%	480	486	1a
227	contig08120	scf38779_24859	94	-18.69	2 21	10301050	19	57.89%	73.68%	480	486	1a
228	contig08120	scf38779_24859	118	-17.73	2 21	850870	19	63.16%	68.42%	480	486	1a
229	contig08120	scf6585_16150	114	-17.29	2 19	10231045	19	68.42%	78.95%	659	665	m8
230	contig08120	scf6585_16151	114	-17.29	2 19	10231045	19	68.42%	78.95%	659	665	m8
231	contig08120	scf6585_16152	114	-17.29	2 19	10231045	19	68.42%	78.95%	659	665	m8
232	contig08120	scf864_5018	103	-21.14	2 22	151172	20	55.00%	85.00%	1220	1226	1a
233	contig08120	scf864_5018	102	-22.15	2 22	857878	21	57.14%	76.19%	1220	1226	1a
234	contig08120	scf864_5018	98	-17.37	2 16	974997	15	73.33%	80.00%	1220	1226	1a
235	contig08120	scf864_5018	99	-24.29	2 22	10071034	25	64.00%	76.00%	1220	1226	1a
236	contig08120	scf864_5018	122	-18.61	2 21	668692	21	57.14%	80.95%	1220	1226	1a
237	contig08120	scf950_5263	111	-24.35	2 21	958981	21	61.90%	71.43%	480	486	1a
238	contig08120	scf950_5263	129	-21.56	3 21	913939	23	69.57%	69.57%	480	486	1a
239	contig08120	scf950_5263	130	-21.12	3 11	933954	8	100.00%	100.00%	480	486	1a
240	contig08120	scf950_5263	94	-18.69	2 21	10301050	19	57.89%	73.68%	480	486	1a
241	contig08120	scf950_5263	118	-17.73	2 21	850870	19	63.16%	68.42%	480	486	1a
242	contig08151	scf1190_6457	124	-18.51	2 9	12571277	7	85.71%	100.00%	2031	2037	1a
243	contig08151	scf2727_10467	92	-18.08	2 18	23 44	17	58.82%	76.47%	740	746	1a
244	contig08151	scf2727_10467	123	-19.67	4 18	335354	14	78.57%	92.86%	740	746	1a
245	contig08151	scf2727_10468	123	-19.67	4 18	335354	14	78.57%	92.86%	740	746	1a
246	contig08151	scf2727_10468	92	-18.08	2 18	23 44	17	58.82%	76.47%	740	746	1a
247	contig08151	scf32250_24037	92	-18.08	2 18	23 44	17	58.82%	76.47%	740	746	1a
248	contig08151	scf32250_24037	123	-19.67	4 18	335354	14	78.57%	92.86%	740	746	1a
249	contig08151	scf36269_24589	97	-18.33	2 22	660689	25	68.00%	72.00%	181	187	m8
250	contig08151	scf36269_24589	97	-18.33	2 22	660689	25	68.00%	72.00%	680	686	m8
251	contig08151	scf4278_13364	122	-17.71	2 22	291313	21	66.67%	85.71%	201	207	1a
252	contig08151	scf864_5013	97	-18.33	2 22	660689	25	68.00%	72.00%	680	686	m8
253	contig08151	scf864_5013	97	-18.33	2 22	660689	25	68.00%	72.00%	181	187	m8
254	contig08151	scf940_5239	119	-17.1	4 20	865886	16	68.75%	75.00%	234	240	8mer
255	contig08151	scf940_5239	119	-17.1	4 20	865886	16	68.75%	75.00%	224	230	m8
256	contig08151	scf940_5239	119	-17.1	4 20	865886	16	68.75%	75.00%	599	605	8mer
257	contig08161	scf26097_23139	123	-17.47	2 19	19 39	18	77.78%	77.78%	2753	2759	1a
258	contig08161	scf50332_26090	123	-17.47	2 19	19 39	18	77.78%	77.78%	2753	2759	1a
259	contig08161	scf762_4697	123	-17.47	2 19	19 39	18	77.78%	77.78%	2753	2759	1a
260	contig08161	scf762_4699	123	-17.47	2 19	19 39	18	77.78%	77.78%	2753	2759	1a
261	contig08574	scf800_4854	97	-19.33	3 21	16 42	21	71.43%	76.19%	1620	1626	m8
262	contig08870	scf5275_14707	142	-22.65	2 17	254275	15	80.00%	86.67%	1952	1958	1a
263	contig09276	scf2727_10467	117	-23.37	2 20	4 24	19	73.68%	84.21%	12	18	m8
264	contig09276	scf2727_10468	117	-23.37	2 20	4 24	19	73.68%	84.21%	12	18	m8
265	contig09276	scf32250_24037	117	-23.37	2 20	4 24	19	73.68%	84.21%	12	18	m8
266	contig09880	scf1190_6457	102	-17.62	4 20	15 36	17	64.71%	76.47%	2335	2341	8mer
267	contig09880	scf15172_21005	109	-21.42	2 15	1 16	14	71.43%	85.71%	658	664	8mer
268	contig09880	scf15172_21005	109	-21.42	2 15	1 16	14	71.43%	85.71%	2403	2409	1a
269	contig09888	scf15172_21005	115	-20.95	4 21	134158	19	73.68%	78.95%	256	262	m8
270	contig10005	scf383_3119	117	-18.22	2 18	1 19	18	77.78%	77.78%	851	857	m8
271	contig10583	scf778_4769	114	-18.74	2 21	313333	19	57.89%	84.21%	504	510	m8
272	contig11991	scf383_3145	118	-23.03	2 21	137161	21	71.43%	76.19%	18	24	1a
273	contig11991	scf800_4854	117	-20.76	3 18	154177	15	73.33%	86.67%	3403	3409	m8
274	contig11991	scf800_4854	118	-20.23	2 21	209231	19	63.16%	84.21%	3403	3409	m8
275	contig11991	scf940_5239	107	-18.04	3 20	258280	19	73.68%	78.95%	532	538	1a
276	contig12006	scf26097_23139	145	-22.85	3 18	138159	15	80.00%	86.67%	1913	1919	m8
277	contig12006	scf2732_10474	101	-19.33	4 23	132156	20	65.00%	80.00%	1005	1011	8mer
278	contig12006	scf50332_26090	145	-22.85	3 18	138159	15	80.00%	86.67%	1913	1919	m8
279	contig12006	scf762_4697	145	-22.85	3 18	138159	15	80.00%	86.67%	1913	1919	m8
280	contig12006	scf762_4699	145	-22.85	3 18	138159	15	80.00%	86.67%	1913	1919	m8
281	contig12006	scf940_5239	144	-22.91	2 21	104125	19	73.68%	84.21%	64	70	1a
282	contig12052	scf2026_9118	148	-18.85	3 19	516534	16	87.50%	87.50%	373	379	8mer
283	contig12068	scf5412_14832	94	-21.1	2 17	517541	18	72.22%	72.22%	1807	1813	1a
284	contig12068	scf940_5239	104	-18.67	3 21	117138	18	61.11%	66.67%	1656	1662	1a
285	contig12068	scf940_5239	103	-19.95	5 20	91112	15	73.33%	93.33%	1656	1662	1a
286	contig12068	scf940_5239	120	-17.41	2 8	891912	6	100.00%	100.00%	1656	1662	1a
287	contig12068	scf940_5239	96	-17.08	4 20	10471068	17	76.47%	82.35%	1656	1662	1a
288	contig12089	scf39_805	118	-18.54	4 22	12 38	22	68.18%	77.27%	1583	1589	8mer
289	contig12089	scf39_806	118	-18.54	4 22	12 38	22	68.18%	77.27%	1583	1589	8mer
290	contig12089	scf5698_15190	102	-17.6	2 19	127149	19	68.42%	78.95%	1928	1934	m8
291	contig12127	scf864_5018	98	-17.16	2 22	53 73	20	55.00%	80.00%	1046	1052	8mer
292	contig12170	scf36269_24589	122	-20.15	2 19	65 90	18	66.67%	77.78%	296	302	1a
293	contig12170	scf864_5013	122	-20.15	2 19	65 90	18	66.67%	77.78%	296	302	1a
294	contig12212	scf1476_7458	152	-17.71	2 13	58 80	11	90.91%	90.91%	766	772	m8
295	contig12212	scf23044_22777	98	-19.29	3 21	166186	18	61.11%	83.33%	372	378	1a
296	contig12212	scf36269_24589	93	-18.26	4 24	299322	20	60.00%	75.00%	1080	1086	8mer
297	contig12212	scf39_805	131	-22.21	2 16	621644	15	80.00%	93.33%	990	996	1a
298	contig12212	scf39_806	131	-22.21	2 16	621644	15	80.00%	93.33%	990	996	1a
299	contig12212	scf6585_16150	106	-18.24	3 15	47 67	12	75.00%	83.33%	1029	1035	8mer
300	contig12212	scf6585_16150	140	-17.2	2 9	323343	7	100.00%	100.00%	1029	1035	8mer
301	contig12212	scf6585_16150	127	-17.42	2 20	60 80	18	66.67%	72.22%	1029	1035	8mer
302	contig12212	scf6585_16151	140	-17.2	2 9	323343	7	100.00%	100.00%	1029	1035	8mer
303	contig12212	scf6585_16151	127	-17.42	2 20	60 80	18	66.67%	72.22%	1029	1035	8mer
304	contig12212	scf6585_16151	106	-18.24	3 15	47 67	12	75.00%	83.33%	1029	1035	8mer
305	contig12212	scf6585_16152	127	-17.42	2 20	60 80	18	66.67%	72.22%	1029	1035	8mer
306	contig12212	scf6585_16152	106	-18.24	3 15	47 67	12	75.00%	83.33%	1029	1035	8mer
307	contig12212	scf6585_16152	140	-17.2	2 9	323343	7	100.00%	100.00%	1029	1035	8mer
308	contig12212	scf864_5013	93	-18.26	4 24	299322	20	60.00%	75.00%	1080	1086	8mer
309	contig12268	scf3119_11294	130	-19.06	2 15	577597	13	76.92%	92.31%	1440	1446	1a
310	contig12268	scf4278_13364	167	-19.01	2 20	471493	18	77.78%	100.00%	1519	1525	8mer
311	contig12268	scf4278_13364	167	-19.01	2 20	471493	18	77.78%	100.00%	1020	1026	m8
312	contig12341	scf2732_10474	114	-17.1	2 22	67 90	21	52.38%	76.19%	348	354	1a
313	contig12341	scf36269_24589	152	-19.97	2 19	162188	19	68.42%	84.21%	1468	1474	m8
314	contig12341	scf864_5013	152	-19.97	2 19	162188	19	68.42%	84.21%	1468	1474	m8
315	contig12379	scf15172_21005	100	-20.23	2 13	221244	12	66.67%	91.67%	375	381	m8
316	contig12479	scf2732_10474	125	-19.82	2 22	72 99	24	66.67%	79.17%	769	775	8mer
317	contig12736	scf15172_21005	109	-19.12	3 22	264287	20	70.00%	70.00%	147	153	8mer
318	contig12736	scf4010_12841	161	-20.51	2 22	644663	20	75.00%	80.00%	2006	2012	m8
319	contig12736	scf4010_12842	161	-20.51	2 22	644663	20	75.00%	80.00%	2006	2012	m8
320	contig12736	scf403_3298	97	-19.07	3 19	252279	22	59.09%	63.64%	830	836	m8
321	contig12736	scf712_4522	121	-25.6	2 24	156184	26	65.38%	73.08%	1694	1700	1a
322	contig12736	scf712_4522	120	-18.71	2 8	326350	6	100.00%	100.00%	1694	1700	1a
323	contig12736	scf778_4771	153	-20.12	2 20	62 82	18	72.22%	77.78%	913	919	1a
324	contig12736	scf778_4771	153	-20.12	2 20	62 82	18	72.22%	77.78%	1425	1431	m8
325	contig12736	scf778_4772	153	-20.12	2 20	62 82	18	72.22%	77.78%	1425	1431	m8
326	contig12736	scf778_4772	153	-20.12	2 20	62 82	18	72.22%	77.78%	913	919	1a
327	contig12736	scf864_5018	96	-17.09	4 18	344367	15	66.67%	73.33%	975	981	1a
328	contig12736	scf864_5018	107	-17.48	2 20	16 38	18	61.11%	66.67%	975	981	1a
329	contig12736	scf864_5018	104	-22.15	2 20	312335	20	60.00%	75.00%	975	981	1a
330	contig12736	scf864_5018	109	-17.46	2 20	66 87	18	50.00%	72.22%	975	981	1a
331	contig12736	scf864_5018	93	-17.58	5 22	681703	17	52.94%	88.24%	975	981	1a
332	contig12806	scf2026_9123	119	-18.19	2 22	10281049	20	65.00%	80.00%	1393	1399	8mer
333	contig12806	scf383_3119	123	-18.17	3 17	476499	16	68.75%	87.50%	853	859	1a
334	contig12806	scf383_3119	123	-18.17	3 17	476499	16	68.75%	87.50%	814	820	m8
335	contig12806	scf383_3145	109	-19.38	2 22	11671188	21	61.90%	76.19%	1696	1702	m8
336	contig12835	scf6585_16150	134	-17.48	3 15	127147	12	75.00%	91.67%	291	297	8mer
337	contig12835	scf6585_16151	134	-17.48	3 15	127147	12	75.00%	91.67%	291	297	8mer
338	contig12835	scf6585_16152	134	-17.48	3 15	127147	12	75.00%	91.67%	291	297	8mer
339	contig12855	scf864_5018	111	-19.39	2 22	94119	23	56.52%	65.22%	1551	1557	8mer
340	contig12855	scf864_5018	111	-19.39	2 22	94119	23	56.52%	65.22%	581	587	1a
341	contig12855	scf864_5018	107	-19.5	2 21	64 87	20	60.00%	85.00%	1551	1557	8mer
342	contig12855	scf864_5018	107	-19.5	2 21	64 87	20	60.00%	85.00%	581	587	1a
343	contig12866	scf864_5018	102	-22.7	3 21	71 92	18	66.67%	83.33%	890	896	8mer
344	contig12866	scf864_5018	111	-18.18	2 22	120142	21	61.90%	80.95%	890	896	8mer
345	contig12866	scf864_5018	111	-18.15	2 21	159182	20	55.00%	80.00%	890	896	8mer
346	contig13043	scf1316_6760	130	-18.28	2 21	79105	23	60.87%	69.57%	1080	1086	8mer
347	contig13043	scf1476_7458	97	-19.76	4 22	91113	18	61.11%	77.78%	1083	1089	1a
348	contig13043	scf2727_10467	107	-17.43	2 20	24 45	19	52.63%	68.42%	982	988	1a
349	contig13043	scf2727_10467	109	-26.51	2 20	78 97	18	55.56%	83.33%	982	988	1a
350	contig13043	scf2727_10468	107	-17.43	2 20	24 45	19	52.63%	68.42%	982	988	1a
351	contig13043	scf2727_10468	109	-26.51	2 20	78 97	18	55.56%	83.33%	982	988	1a
352	contig13043	scf32250_24037	109	-26.51	2 20	78 97	18	55.56%	83.33%	982	988	1a
353	contig13043	scf32250_24037	107	-17.43	2 20	24 45	19	52.63%	68.42%	982	988	1a
354	contig13320	scf1190_6457	105	-17.73	2 17	21052123	15	66.67%	80.00%	3149	3155	1a
355	contig13320	scf17497_21641	124	-18.01	3 19	21482169	18	66.67%	88.89%	1490	1496	m8
356	contig13320	scf17497_21642	124	-18.01	3 19	21482169	18	66.67%	88.89%	1490	1496	m8
357	contig13320	scf3654_12335	130	-18.81	2 21	15771600	21	66.67%	80.95%	525	531	1a
358	contig13320	scf3654_12337	134	-18.37	2 21	15771600	21	71.43%	80.95%	525	531	1a
359	contig13320	scf4278_13364	121	-17.81	2 22	18911913	20	70.00%	85.00%	2012	2018	m8
360	contig13320	scf4541_13730	162	-19.77	2 20	20342057	19	73.68%	84.21%	3363	3369	m8
361	contig14637	scf10308_19055	109	-19.76	2 20	9871006	18	77.78%	77.78%	5834	5840	1a
362	contig14637	scf10308_19055	109	-19.76	2 20	9871006	18	77.78%	77.78%	3579	3585	1a
363	contig14637	scf2026_9123	134	-18.42	3 15	240262	12	83.33%	83.33%	2628	2634	m8
364	contig14637	scf2026_9123	134	-18.42	3 15	240262	12	83.33%	83.33%	5081	5087	m8
365	contig14637	scf36269_24589	133	-21.9	2 24	16831706	22	63.64%	77.27%	2536	2542	1a
366	contig14637	scf3654_12335	120	-18.24	3 17	16051626	14	64.29%	85.71%	5836	5842	1a
367	contig14637	scf3654_12335	120	-18.24	3 17	16051626	14	64.29%	85.71%	5872	5878	1a
368	contig14637	scf3654_12335	111	-17.22	2 18	23962416	16	68.75%	81.25%	5836	5842	1a
369	contig14637	scf3654_12335	111	-17.22	2 18	23962416	16	68.75%	81.25%	5872	5878	1a
370	contig14637	scf3654_12337	124	-21.76	3 17	16051626	14	71.43%	85.71%	5872	5878	1a
371	contig14637	scf3654_12337	124	-21.76	3 17	16051626	14	71.43%	85.71%	5836	5842	1a
372	contig14637	scf39_805	93	-18.59	2 22	17511771	20	70.00%	80.00%	2589	2595	m8
373	contig14637	scf39_806	93	-18.59	2 22	17511771	20	70.00%	80.00%	2589	2595	m8
374	contig14637	scf4010_12841	140	-20.83	2 19	16901711	17	64.71%	88.24%	827	833	m8
375	contig14637	scf4010_12842	140	-20.83	2 19	16901711	17	64.71%	88.24%	827	833	m8
376	contig14637	scf403_3298	125	-17.31	3 18	21482169	15	66.67%	86.67%	2840	2846	1a
377	contig14637	scf490_3559	114	-20.02	2 21	10041024	19	68.42%	89.47%	4332	4338	1a
378	contig14637	scf490_3559	114	-20.02	2 21	10041024	19	68.42%	89.47%	2445	2451	1a
379	contig14637	scf5275_14707	100	-17.28	2 22	727745	20	55.00%	70.00%	3318	3324	m8
380	contig14637	scf5519_14917	146	-19.23	2 16	226246	15	66.67%	86.67%	3682	3688	8mer
381	contig14637	scf5519_14917	110	-19.17	2 19	554573	17	64.71%	88.24%	3682	3688	8mer
382	contig14637	scf5519_14917	97	-17.33	4 19	11051125	16	56.25%	81.25%	3682	3688	8mer
383	contig14637	scf864_5013	133	-21.9	2 24	16831706	22	63.64%	77.27%	2536	2542	1a
384	contig14637	scf940_5239	142	-21.65	2 20	919941	19	68.42%	78.95%	3085	3091	1a
385	contig14637	scf940_5239	142	-21.65	2 20	919941	19	68.42%	78.95%	2469	2475	m8
386	contig14665	scf1190_6457	118	-17.09	2 18	87107	17	64.71%	82.35%	1164	1170	8mer
387	contig14665	scf2727_10467	126	-22.43	2 20	61 85	22	59.09%	77.27%	949	955	8mer
388	contig14665	scf2727_10467	126	-22.43	2 20	61 85	22	59.09%	77.27%	2879	2885	m8
389	contig14665	scf2727_10468	126	-22.43	2 20	61 85	22	59.09%	77.27%	949	955	8mer
390	contig14665	scf2727_10468	126	-22.43	2 20	61 85	22	59.09%	77.27%	2879	2885	m8
391	contig14665	scf32250_24037	126	-22.43	2 20	61 85	22	59.09%	77.27%	949	955	8mer
392	contig14665	scf32250_24037	126	-22.43	2 20	61 85	22	59.09%	77.27%	2879	2885	m8
393	contig14679	scf383_3145	106	-17.54	2 22	40 60	20	70.00%	75.00%	795	801	8mer
394	contig14679	scf383_3145	106	-17.54	2 22	40 60	20	70.00%	75.00%	3012	3018	1a
395	contig14679	scf383_3145	106	-17.54	2 22	40 60	20	70.00%	75.00%	1107	1113	1a
396	contig14679	scf383_3145	106	-17.54	2 22	40 60	20	70.00%	75.00%	2245	2251	1a
397	contig14679	scf5044_14376	141	-26.71	3 19	108129	17	82.35%	94.12%	3652	3658	8mer
398	contig14679	scf940_5239	96	-17.1	2 21	94117	22	63.64%	72.73%	3051	3057	1a
399	contig14679	scf940_5239	100	-20.52	2 21	33 54	19	63.16%	68.42%	3051	3057	1a
400	contig14693	scf15172_21005	96	-17.23	5 22	104128	19	63.16%	68.42%	2013	2019	8mer
401	contig14693	scf17497_21641	141	-18.2	2 18	492511	16	81.25%	87.50%	3271	3277	1a
402	contig14693	scf17497_21642	141	-18.2	2 18	492511	16	81.25%	87.50%	3271	3277	1a
403	contig14693	scf23044_22777	95	-22.55	2 21	7 29	20	65.00%	80.00%	219	225	1a
404	contig14693	scf383_3145	110	-17.23	2 21	595617	20	70.00%	75.00%	1728	1734	1a
405	contig14693	scf383_3145	112	-23.53	2 22	354378	22	72.73%	72.73%	1728	1734	1a
406	contig14693	scf39_805	104	-19.87	2 8	371393	6	83.33%	100.00%	455	461	m8
407	contig14693	scf39_805	95	-19.26	2 22	28 56	26	57.69%	69.23%	455	461	m8
408	contig14693	scf39_806	95	-19.26	2 22	28 56	26	57.69%	69.23%	455	461	m8
409	contig14693	scf39_806	104	-19.87	2 8	371393	6	83.33%	100.00%	455	461	m8
410	contig14693	scf5698_15190	134	-20.59	3 20	50 71	18	66.67%	77.78%	964	970	8mer
411	contig14693	scf5698_15190	94	-18.72	4 20	12421264	18	72.22%	83.33%	964	970	8mer
412	contig14693	scf6585_16150	96	-20.66	2 20	141159	18	66.67%	72.22%	2659	2665	8mer
413	contig14693	scf6585_16150	107	-19.08	2 19	349372	21	71.43%	76.19%	2659	2665	8mer
414	contig14693	scf6585_16151	107	-19.08	2 19	349372	21	71.43%	76.19%	2659	2665	8mer
415	contig14693	scf6585_16151	96	-20.66	2 20	141159	18	66.67%	72.22%	2659	2665	8mer
416	contig14693	scf6585_16152	107	-19.08	2 19	349372	21	71.43%	76.19%	2659	2665	8mer
417	contig14693	scf6585_16152	96	-20.66	2 20	141159	18	66.67%	72.22%	2659	2665	8mer
418	contig14693	scf800_4854	100	-20.23	5 19	98120	14	71.43%	85.71%	579	585	8mer
419	contig14693	scf800_4854	99	-17.12	2 23	213240	25	60.00%	76.00%	579	585	8mer
420	contig14723	scf3239_11621	124	-18.13	4 21	534555	17	64.71%	82.35%	947	953	m8
421	contig14723	scf3239_11621	111	-23.3	5 21	650673	18	66.67%	88.89%	947	953	m8
422	contig14723	scf383_3145	97	-24.44	2 22	471493	22	68.18%	68.18%	817	823	m8
423	contig14723	scf864_5018	102	-18.39	3 22	54 78	22	63.64%	77.27%	1445	1451	8mer
424	contig14723	scf864_5018	93	-17.93	3 22	547569	19	52.63%	73.68%	1445	1451	8mer
425	contig14735	scf39_805	137	-17.72	2 20	257281	20	80.00%	80.00%	1389	1395	m8
426	contig14735	scf39_806	137	-17.72	2 20	257281	20	80.00%	80.00%	1389	1395	m8
427	contig14770	scf2727_10467	136	-17.94	2 19	158181	20	65.00%	80.00%	1875	1881	1a
428	contig14770	scf2727_10467	136	-17.94	2 19	158181	20	65.00%	80.00%	1943	1949	1a
429	contig14770	scf2727_10468	136	-17.94	2 19	158181	20	65.00%	80.00%	1875	1881	1a
430	contig14770	scf2727_10468	136	-17.94	2 19	158181	20	65.00%	80.00%	1943	1949	1a
431	contig14770	scf32250_24037	136	-17.94	2 19	158181	20	65.00%	80.00%	1875	1881	1a
432	contig14770	scf32250_24037	136	-17.94	2 19	158181	20	65.00%	80.00%	1943	1949	1a
433	contig14770	scf403_3298	103	-18.58	4 21	342364	18	77.78%	77.78%	463	469	m8
434	contig14770	scf4541_13730	157	-19	2 20	55 76	18	72.22%	83.33%	1769	1775	8mer
435	contig14770	scf4541_13730	103	-21.72	2 17	272296	17	70.59%	82.35%	1769	1775	8mer
436	contig14812	scf10308_19055	102	-18.37	2 20	249271	20	55.00%	70.00%	1384	1390	1a
437	contig14812	scf15172_21005	116	-20.2	2 22	783806	21	71.43%	80.95%	899	905	1a
438	contig14812	scf39_805	96	-21.15	4 22	621647	22	63.64%	72.73%	31	37	1a
439	contig14812	scf39_806	96	-21.15	4 22	621647	22	63.64%	72.73%	31	37	1a
440	contig14882	scf5044_14376	104	-17.54	2 19	286311	22	63.64%	77.27%	1187	1193	1a
441	contig14882	scf712_4522	143	-17.28	2 20	206228	18	72.22%	88.89%	1656	1662	1a
442	contig14882	scf9388_18434	116	-17.75	2 22	293316	21	57.14%	80.95%	1550	1556	1a
443	contig14917	scf10308_19055	108	-18.55	2 17	44 64	15	66.67%	93.33%	1027	1033	1a
444	contig14917	scf15172_21005	143	-18.76	2 22	303334	29	58.62%	65.52%	929	935	m8
445	contig14917	scf15172_21005	139	-17.12	2 17	16101634	17	70.59%	82.35%	929	935	m8
446	contig14917	scf15172_21005	96	-17.96	6 21	18031825	15	66.67%	93.33%	929	935	m8
447	contig14917	scf23044_22777	98	-17.45	2 21	16631687	22	59.09%	86.36%	1648	1654	1a
448	contig14917	scf25486_23063	90	-17.4	2 19	181201	17	76.47%	82.35%	1939	1945	1a
449	contig14917	scf3377_11937	90	-17.4	2 19	181201	17	76.47%	82.35%	1939	1945	1a
450	contig14917	scf36269_24589	108	-17.36	3 19	16951718	16	68.75%	81.25%	1218	1224	1a
451	contig14917	scf36269_24589	108	-17.36	3 19	16951718	16	68.75%	81.25%	1046	1052	1a
452	contig14917	scf36269_24589	102	-18.67	2 24	206232	24	62.50%	75.00%	1218	1224	1a
453	contig14917	scf36269_24589	102	-18.67	2 24	206232	24	62.50%	75.00%	1046	1052	1a
454	contig14917	scf36269_24589	139	-23.22	2 22	805828	20	70.00%	85.00%	1218	1224	1a
455	contig14917	scf36269_24589	139	-23.22	2 22	805828	20	70.00%	85.00%	1046	1052	1a
456	contig14917	scf383_3145	103	-18.76	2 16	682704	14	64.29%	71.43%	2014	2020	1a
457	contig14917	scf864_5013	108	-17.36	3 19	16951718	16	68.75%	81.25%	1218	1224	1a
458	contig14917	scf864_5013	108	-17.36	3 19	16951718	16	68.75%	81.25%	1046	1052	1a
459	contig14917	scf864_5013	102	-18.67	2 24	206232	24	62.50%	75.00%	1218	1224	1a
460	contig14917	scf864_5013	102	-18.67	2 24	206232	24	62.50%	75.00%	1046	1052	1a
461	contig14917	scf864_5013	139	-23.22	2 22	805828	20	70.00%	85.00%	1218	1224	1a
462	contig14917	scf864_5013	139	-23.22	2 22	805828	20	70.00%	85.00%	1046	1052	1a
463	contig14968	scf3654_12337	146	-17.06	2 15	92113	13	76.92%	76.92%	1049	1055	m8
464	contig15058	scf23044_22777	92	-22.08	2 21	76 98	20	55.00%	75.00%	182	188	m8
465	contig15064	scf6585_16150	112	-19.18	4 18	61 83	16	62.50%	81.25%	272	278	m8
466	contig15064	scf6585_16151	112	-19.18	4 18	61 83	16	62.50%	81.25%	272	278	m8
467	contig15064	scf6585_16152	112	-19.18	4 18	61 83	16	62.50%	81.25%	272	278	m8
468	contig15113	scf383_3145	91	-20.7	2 21	1 23	20	60.00%	80.00%	951	957	m8
469	contig15113	scf38779_24859	120	-18.39	2 8	8 29	6	100.00%	100.00%	204	210	m8
470	contig15113	scf950_5263	120	-18.39	2 8	8 29	6	100.00%	100.00%	204	210	m8
471	contig15121	scf383_3145	112	-18.95	2 21	549571	19	63.16%	84.21%	199	205	1a
472	contig15139	scf10308_19055	165	-18.66	2 20	627646	18	77.78%	88.89%	1171	1177	m8
473	contig15139	scf5519_14917	150	-22.9	2 19	357376	17	70.59%	88.24%	143	149	8mer
474	contig15139	scf5519_14917	150	-22.9	2 19	357376	17	70.59%	88.24%	699	705	1a
475	contig15139	scf5519_14917	130	-20.05	3 19	268287	16	75.00%	100.00%	143	149	8mer
476	contig15139	scf5519_14917	130	-20.05	3 19	268287	16	75.00%	100.00%	699	705	1a
477	contig15139	scf6585_16150	151	-19.37	2 19	404422	17	76.47%	76.47%	947	953	8mer
478	contig15139	scf6585_16151	151	-19.37	2 19	404422	17	76.47%	76.47%	947	953	8mer
479	contig15139	scf6585_16152	151	-19.37	2 19	404422	17	76.47%	76.47%	947	953	8mer
480	contig15155	scf10308_19055	94	-17.17	2 19	55 75	17	52.94%	76.47%	624	630	m8
481	contig15274	scf3809_12551	123	-17.46	2 21	205227	20	60.00%	75.00%	227	233	1a
482	contig15312	scf36269_24589	106	-18.34	2 20	309334	19	68.42%	78.95%	262	268	m8
483	contig15312	scf5044_14376	108	-19.74	2 20	21 45	22	68.18%	72.73%	212	218	8mer
484	contig15312	scf864_5013	106	-18.34	2 20	309334	19	68.42%	78.95%	262	268	m8
485	contig15312	scf940_5239	110	-17.69	3 20	680698	17	64.71%	76.47%	1036	1042	8mer
486	contig15312	scf940_5239	145	-17.44	2 21	600619	19	63.16%	73.68%	1036	1042	8mer
487	contig15441	scf10308_19055	149	-19.91	2 18	281301	16	75.00%	87.50%	590	596	m8
488	contig15526	scf1728_8184	95	-20.12	2 20	2 23	18	55.56%	72.22%	805	811	1a
489	contig15526	scf3455_12030	107	-18.32	2 20	2 23	18	61.11%	83.33%	805	811	1a
490	contig15526	scf36269_24589	130	-19.03	2 24	8 33	23	60.87%	73.91%	761	767	1a
491	contig15526	scf864_5013	130	-19.03	2 24	8 33	23	60.87%	73.91%	761	767	1a
492	contig16110	scf25486_23063	97	-18.8	3 20	125144	17	82.35%	82.35%	5714	5720	1a
493	contig16110	scf25486_23063	97	-18.8	3 20	125144	17	82.35%	82.35%	2856	2862	8mer
494	contig16110	scf3377_11937	97	-18.8	3 20	125144	17	82.35%	82.35%	5714	5720	1a
495	contig16110	scf3377_11937	97	-18.8	3 20	125144	17	82.35%	82.35%	2856	2862	8mer
496	contig16110	scf3809_12551	129	-17.24	2 21	290311	20	70.00%	80.00%	710	716	1a
497	contig16110	scf3809_12551	129	-17.24	2 21	290311	20	70.00%	80.00%	3016	3022	8mer
498	contig16110	scf5275_14707	102	-17.77	2 21	131152	19	63.16%	78.95%	1343	1349	1a
499	contig16110	scf5275_14707	102	-17.77	2 21	131152	19	63.16%	78.95%	985	991	m8
500	contig16110	scf5275_14707	102	-17.77	2 21	131152	19	63.16%	78.95%	3766	3772	m8
501	contig16110	scf5275_14707	102	-17.77	2 21	131152	19	63.16%	78.95%	4052	4058	1a
502	contig16193	scf4278_13362	93	-17.36	2 22	89111	20	65.00%	85.00%	320	326	1a
503	contig16193	scf4278_13362	93	-17.36	2 22	89111	20	65.00%	85.00%	103	109	8mer
504	contig16203	scf23044_22777	119	-18.05	2 21	199218	20	70.00%	70.00%	816	822	m8
505	contig16252	scf940_5239	129	-22.95	4 18	179200	14	78.57%	92.86%	104	110	8mer
506	contig16958	scf36269_24589	106	-20.7	2 20	59 89	24	58.33%	66.67%	835	841	8mer
507	contig16958	scf864_5013	106	-20.7	2 20	59 89	24	58.33%	66.67%	835	841	8mer
508	contig18664	scf10308_19055	129	-17.83	2 20	689712	21	76.19%	80.95%	1501	1507	1a
509	contig18664	scf2727_10467	125	-21.35	3 20	13501369	17	70.59%	82.35%	2064	2070	1a
510	contig18664	scf2727_10468	125	-21.35	3 20	13501369	17	70.59%	82.35%	2064	2070	1a
511	contig18664	scf32250_24037	125	-21.35	3 20	13501369	17	70.59%	82.35%	2064	2070	1a
512	contig18664	scf5519_14917	136	-18.34	3 14	491511	12	91.67%	91.67%	12	18	m8
513	contig18664	scf5519_14917	118	-17.08	2 19	11851201	17	70.59%	70.59%	12	18	m8
514	contig18664	scf712_4522	91	-20.3	4 21	20652090	18	66.67%	88.89%	3402	3408	8mer
515	contig18664	scf712_4522	113	-17.65	3 20	397424	20	60.00%	75.00%	3402	3408	8mer
516	contig18664	scf712_4522	93	-17.06	2 24	10681097	27	55.56%	66.67%	3402	3408	8mer
517	contig18664	scf712_4522	149	-23.11	2 24	20212054	31	58.06%	67.74%	3402	3408	8mer
518	contig18664	scf864_5018	95	-19.43	2 21	790815	22	59.09%	77.27%	958	964	m8
519	contig18664	scf864_5018	125	-18.68	4 21	16531673	17	76.47%	82.35%	958	964	m8
520	contig18664	scf864_5018	90	-23.31	6 20	13471371	16	75.00%	81.25%	958	964	m8
521	contig18664	scf864_5018	93	-17.11	2 15	14441468	15	73.33%	86.67%	958	964	m8
522	contig18664	scf864_5018	105	-19.51	6 22	18161838	16	81.25%	87.50%	958	964	m8
523	contig18669	scf36269_24589	95	-17.47	2 22	503527	21	61.90%	76.19%	4115	4121	m8
524	contig18669	scf36269_24589	95	-17.47	2 22	503527	21	61.90%	76.19%	3481	3487	1a
525	contig18669	scf36269_24589	96	-18.58	2 18	451476	17	58.82%	82.35%	4115	4121	m8
526	contig18669	scf36269_24589	96	-18.58	2 18	451476	17	58.82%	82.35%	3481	3487	1a
527	contig18669	scf3654_12335	127	-20.68	2 17	457479	16	75.00%	81.25%	4845	4851	m8
528	contig18669	scf383_3145	95	-21.94	3 12	444466	9	66.67%	88.89%	4802	4808	1a
529	contig18669	scf383_3145	95	-21.94	3 12	444466	9	66.67%	88.89%	4878	4884	1a
530	contig18669	scf383_3145	103	-21.55	2 22	478499	20	65.00%	75.00%	4802	4808	1a
531	contig18669	scf383_3145	103	-21.55	2 22	478499	20	65.00%	75.00%	4878	4884	1a
532	contig18669	scf864_5013	95	-17.47	2 22	503527	21	61.90%	76.19%	3481	3487	1a
533	contig18669	scf864_5013	95	-17.47	2 22	503527	21	61.90%	76.19%	4115	4121	m8
534	contig18669	scf864_5013	96	-18.58	2 18	451476	17	58.82%	82.35%	3481	3487	1a
535	contig18669	scf864_5013	96	-18.58	2 18	451476	17	58.82%	82.35%	4115	4121	m8
536	contig18685	scf25486_23063	119	-23.12	4 20	249269	16	75.00%	87.50%	380	386	1a
537	contig18685	scf26097_23139	156	-18.82	2 19	552572	17	76.47%	82.35%	2513	2519	m8
538	contig18685	scf3377_11937	119	-23.12	4 20	249269	16	75.00%	87.50%	380	386	1a
539	contig18685	scf50332_26090	156	-18.82	2 19	552572	17	76.47%	82.35%	2513	2519	m8
540	contig18685	scf5412_14832	144	-19.53	2 20	553572	18	66.67%	72.22%	2513	2519	m8
541	contig18685	scf5519_14917	134	-20.82	2 19	570589	17	64.71%	88.24%	1424	1430	1a
542	contig18685	scf762_4697	156	-18.82	2 19	552572	17	76.47%	82.35%	2513	2519	m8
543	contig18685	scf762_4699	156	-18.82	2 19	552572	17	76.47%	82.35%	2513	2519	m8
544	contig18685	scf864_5018	140	-27.38	2 22	494518	22	63.64%	86.36%	1564	1570	1a
545	contig18685	scf864_5018	108	-17.58	2 22	350376	24	58.33%	66.67%	1564	1570	1a
546	contig18685	scf864_5018	102	-17.85	4 22	259281	19	63.16%	78.95%	1564	1570	1a
547	contig18685	scf864_5018	100	-22.12	2 7	565587	5	100.00%	100.00%	1564	1570	1a
548	contig18685	scf9388_18434	163	-17.06	2 18	779800	16	81.25%	93.75%	2741	2747	m8
549	contig18739	scf1316_6760	112	-18.72	2 22	31 55	22	50.00%	81.82%	858	864	8mer
550	contig18769	scf15172_21005	102	-19.97	2 21	358380	20	55.00%	80.00%	2849	2855	m8
551	contig18769	scf36269_24589	101	-17.09	2 22	212236	20	60.00%	70.00%	2919	2925	8mer
552	contig18769	scf36269_24589	161	-24.99	2 22	354378	20	70.00%	75.00%	2919	2925	8mer
553	contig18769	scf3654_12335	104	-17.77	3 19	355381	21	66.67%	71.43%	1088	1094	8mer
554	contig18769	scf38779_24859	138	-20.29	2 21	108131	21	66.67%	76.19%	1209	1215	1a
555	contig18769	scf4010_12841	107	-17.19	2 22	29 53	22	68.18%	77.27%	1816	1822	1a
556	contig18769	scf4010_12842	107	-17.19	2 22	29 53	22	68.18%	77.27%	1816	1822	1a
557	contig18769	scf864_5013	161	-24.99	2 22	354378	20	70.00%	75.00%	2919	2925	8mer
558	contig18769	scf864_5013	101	-17.09	2 22	212236	20	60.00%	70.00%	2919	2925	8mer
559	contig18769	scf864_5018	105	-17.03	2 21	1 18	19	57.89%	73.68%	1644	1650	m8
560	contig18769	scf940_5237	130	-19.21	3 20	230251	18	72.22%	83.33%	2482	2488	m8
561	contig18769	scf950_5263	138	-20.29	2 21	108131	21	66.67%	76.19%	1209	1215	1a
562	contig18784	scf3809_12551	135	-21.68	2 21	203225	20	70.00%	80.00%	1735	1741	1a
563	contig18784	scf403_3298	132	-20.21	4 19	244264	15	86.67%	93.33%	2082	2088	m8
564	contig18828	scf3654_12335	100	-22.93	4 21	160181	17	58.82%	70.59%	1644	1650	m8
565	contig18828	scf3654_12337	100	-21.75	4 21	160181	17	58.82%	70.59%	1644	1650	m8
566	contig18828	scf383_3119	90	-18.68	2 19	266287	17	64.71%	76.47%	415	421	1a
567	contig18828	scf4010_12841	115	-18.01	2 20	185207	18	50.00%	72.22%	1317	1323	1a
568	contig18828	scf4010_12842	115	-18.01	2 20	185207	18	50.00%	72.22%	1317	1323	1a
569	contig18828	scf800_4854	105	-18.22	3 20	198220	17	76.47%	82.35%	536	542	8mer
570	contig18828	scf864_5018	130	-27.97	2 22	197217	20	65.00%	80.00%	2501	2507	1a
571	contig18828	scf940_5237	94	-17.15	3 11	160180	8	62.50%	100.00%	504	510	m8
572	contig18840	scf940_5239	149	-22.07	2 21	74 96	21	66.67%	76.19%	1409	1415	8mer
573	contig18841	scf15172_21005	148	-18.3	2 22	51 69	20	70.00%	70.00%	1119	1125	m8
574	contig18841	scf3654_12335	160	-23.89	2 17	565586	15	80.00%	86.67%	1636	1642	8mer
575	contig18841	scf3654_12335	160	-23.89	2 17	565586	15	80.00%	86.67%	1530	1536	1a
576	contig18841	scf3654_12335	125	-18.56	2 21	39 60	20	65.00%	80.00%	1636	1642	8mer
577	contig18841	scf3654_12335	125	-18.56	2 21	39 60	20	65.00%	80.00%	1530	1536	1a
578	contig18850	scf15172_21005	128	-20.46	2 18	299325	20	70.00%	75.00%	1588	1594	1a
579	contig18850	scf15172_21005	95	-19.24	2 12	9 31	10	60.00%	80.00%	1588	1594	1a
580	contig18850	scf2732_10474	102	-17.45	2 20	356380	19	47.37%	78.95%	1082	1088	8mer
581	contig18850	scf2732_10474	131	-19.18	3 18	177199	15	60.00%	93.33%	1082	1088	8mer
582	contig18850	scf940_5239	134	-19.47	3 20	122144	18	72.22%	72.22%	839	845	m8
583	contig18869	scf1190_6457	120	-17.46	3 19	543565	18	72.22%	77.78%	291	297	m8
584	contig18869	scf1190_6457	90	-17.3	2 16	507530	17	58.82%	76.47%	291	297	m8
585	contig18869	scf1190_6457	103	-22.62	2 17	353374	16	56.25%	81.25%	291	297	m8
586	contig18869	scf1316_6760	106	-21.72	2 22	274296	21	61.90%	71.43%	1138	1144	m8
587	contig18869	scf1316_6760	90	-22.37	2 22	177200	22	59.09%	68.18%	1138	1144	m8
588	contig18869	scf1316_6760	149	-24.36	2 22	98120	20	80.00%	80.00%	1138	1144	m8
589	contig18869	scf5519_14917	107	-18.37	2 16	270289	14	78.57%	85.71%	1046	1052	1a
590	contig18883	scf10308_19055	114	-17.21	2 16	14141435	15	53.33%	86.67%	1567	1573	8mer
591	contig18883	scf10308_19055	147	-19.41	2 20	723741	18	77.78%	88.89%	1567	1573	8mer
592	contig18883	scf1476_7458	108	-17.74	2 17	19 41	15	80.00%	80.00%	2033	2039	1a
593	contig18883	scf1728_8184	116	-20.6	2 18	13631385	17	70.59%	82.35%	469	475	m8
594	contig18883	scf2727_10467	94	-19.84	4 20	12881311	19	57.89%	68.42%	111	117	1a
595	contig18883	scf2727_10468	94	-19.84	4 20	12881311	19	57.89%	68.42%	111	117	1a
596	contig18883	scf3119_11294	96	-17.02	2 20	13081328	19	68.42%	73.68%	1179	1185	1a
597	contig18883	scf3119_11294	133	-19.36	2 20	13601379	18	72.22%	83.33%	1179	1185	1a
598	contig18883	scf3119_11294	140	-21.12	2 17	186206	15	86.67%	86.67%	1179	1185	1a
599	contig18883	scf32250_24037	94	-19.84	4 20	12881311	19	57.89%	68.42%	111	117	1a
600	contig18883	scf3455_12030	105	-19.77	2 18	13631385	17	52.94%	88.24%	469	475	m8
601	contig18883	scf39_805	127	-21.88	4 16	909931	12	91.67%	91.67%	403	409	1a
602	contig18883	scf39_806	127	-21.88	4 16	909931	12	91.67%	91.67%	403	409	1a
603	contig18883	scf5698_15190	136	-25.45	2 20	13761396	19	78.95%	84.21%	2558	2564	m8
604	contig18883	scf778_4769	147	-21.06	2 17	913937	18	72.22%	72.22%	2114	2120	8mer
605	contig18883	scf800_4854	117	-24.73	3 23	12921316	21	61.90%	80.95%	2525	2531	m8
606	contig18883	scf800_4854	148	-24.79	2 22	13231348	22	54.55%	77.27%	2525	2531	m8
607	contig18883	scf800_4854	102	-19.8	2 22	65 86	20	60.00%	80.00%	2525	2531	m8
608	contig18883	scf800_4854	99	-17.48	4 18	2 24	14	64.29%	85.71%	2525	2531	m8
609	contig18977	scf2727_10466	112	-17.28	2 21	27 48	19	63.16%	84.21%	1756	1762	m8
610	contig18977	scf3654_12335	124	-24.75	3 17	20 41	14	85.71%	92.86%	1719	1725	8mer
611	contig18977	scf3654_12335	124	-24.75	3 17	20 41	14	85.71%	92.86%	1333	1339	1a
612	contig18977	scf3654_12337	116	-18.51	3 17	20 41	14	78.57%	85.71%	1333	1339	1a
613	contig18977	scf3654_12337	116	-18.51	3 17	20 41	14	78.57%	85.71%	1719	1725	8mer
614	contig18977	scf383_3119	139	-17.64	3 20	786807	17	64.71%	82.35%	1421	1427	1a
615	contig18977	scf383_3145	106	-21.16	2 21	454479	22	72.73%	72.73%	611	617	8mer
616	contig18977	scf383_3145	98	-19.96	2 20	347371	20	70.00%	75.00%	611	617	8mer
617	contig18977	scf403_3298	111	-20.82	2 21	825849	22	63.64%	77.27%	2075	2081	m8
618	contig18977	scf5275_14707	105	-17.39	4 10	691713	6	100.00%	100.00%	269	275	8mer
619	contig18977	scf5275_14707	94	-18.21	5 19	613635	14	64.29%	92.86%	269	275	8mer
620	contig18977	scf712_4523	105	-17.33	2 19	603627	20	65.00%	80.00%	1734	1740	1a
621	contig18977	scf940_5239	113	-17.03	2 21	706728	21	71.43%	80.95%	899	905	1a
622	contig18977	scf940_5239	127	-17.3	3 21	784807	20	65.00%	80.00%	899	905	1a
623	contig18979	scf1476_7458	148	-19.94	2 22	171196	23	60.87%	69.57%	1828	1834	8mer
624	contig18979	scf6585_16150	149	-18.47	2 19	205229	21	61.90%	76.19%	1861	1867	m8
625	contig18979	scf6585_16150	107	-20.01	2 12	47 67	10	80.00%	90.00%	1861	1867	m8
626	contig18979	scf6585_16151	107	-20.01	2 12	47 67	10	80.00%	90.00%	1861	1867	m8
627	contig18979	scf6585_16151	149	-18.47	2 19	205229	21	61.90%	76.19%	1861	1867	m8
628	contig18979	scf6585_16152	107	-20.01	2 12	47 67	10	80.00%	90.00%	1861	1867	m8
629	contig18979	scf6585_16152	149	-18.47	2 19	205229	21	61.90%	76.19%	1861	1867	m8
630	contig19093	scf1190_6457	92	-19.36	2 19	103122	17	58.82%	76.47%	732	738	8mer
631	contig19093	scf23044_22777	124	-22.2	2 21	83102	19	78.95%	84.21%	1048	1054	1a
632	contig19093	scf36269_24589	124	-19.57	2 20	77101	19	73.68%	73.68%	1458	1464	1a
633	contig19093	scf864_5013	124	-19.57	2 20	77101	19	73.68%	73.68%	1458	1464	1a
634	contig19141	scf38779_24859	132	-17.9	2 21	13 34	19	63.16%	78.95%	415	421	1a
635	contig19141	scf950_5263	132	-17.9	2 21	13 34	19	63.16%	78.95%	415	421	1a
636	contig19183	scf800_4854	137	-17.12	2 23	91115	22	68.18%	77.27%	243	249	m8
637	contig19201	scf2026_9123	134	-17.37	2 22	23 47	23	60.87%	73.91%	513	519	m8
638	contig19201	scf2026_9123	134	-17.37	2 22	23 47	23	60.87%	73.91%	705	711	m8
639	contig19257	scf4446_13639	103	-17.08	3 17	43 61	15	60.00%	86.67%	1037	1043	m8
640	contig19283	scf1190_6457	95	-21.12	2 20	384404	18	50.00%	77.78%	199	205	8mer
641	contig19283	scf1190_6457	97	-17.55	2 10	476496	8	75.00%	87.50%	199	205	8mer
642	contig19283	scf2727_10466	119	-20.85	5 20	455476	15	80.00%	93.33%	553	559	8mer
643	contig19283	scf2727_10467	98	-18.58	2 15	113133	13	61.54%	92.31%	554	560	8mer
644	contig19283	scf2727_10467	102	-20.19	2 19	467487	17	64.71%	76.47%	554	560	8mer
645	contig19283	scf2727_10467	131	-17.85	2 20	434454	18	61.11%	83.33%	554	560	8mer
646	contig19283	scf2727_10468	102	-20.19	2 19	467487	17	64.71%	76.47%	554	560	8mer
647	contig19283	scf2727_10468	131	-17.85	2 20	434454	18	61.11%	83.33%	554	560	8mer
648	contig19283	scf2727_10468	98	-18.58	2 15	113133	13	61.54%	92.31%	554	560	8mer
649	contig19283	scf32250_24037	131	-17.85	2 20	434454	18	61.11%	83.33%	554	560	8mer
650	contig19283	scf32250_24037	102	-20.19	2 19	467487	17	64.71%	76.47%	554	560	8mer
651	contig19283	scf32250_24037	98	-18.58	2 15	113133	13	61.54%	92.31%	554	560	8mer
652	contig19283	scf712_4522	96	-17.2	3 17	607631	14	71.43%	78.57%	1232	1238	m8
653	contig19342	scf403_3298	127	-19.57	2 21	319341	20	65.00%	75.00%	286	292	1a
654	contig19865	scf2026_9123	122	-18.04	2 22	166188	21	66.67%	71.43%	913	919	8mer
655	contig19865	scf2026_9123	122	-18.04	2 22	166188	21	66.67%	71.43%	1985	1991	m8
656	contig19865	scf2026_9123	122	-18.04	2 22	166188	21	66.67%	71.43%	1675	1681	m8
657	contig19865	scf25486_23063	149	-20.09	3 20	781800	17	82.35%	88.24%	812	818	1a
658	contig19865	scf3377_11937	149	-20.09	3 20	781800	17	82.35%	88.24%	812	818	1a
659	contig19865	scf3654_12335	104	-18.65	2 21	586607	19	57.89%	78.95%	4353	4359	1a
660	contig19865	scf3654_12335	104	-18.65	2 21	586607	19	57.89%	78.95%	164	170	1a
661	contig19865	scf3654_12337	108	-22.29	2 21	586607	19	63.16%	78.95%	4353	4359	1a
662	contig19865	scf3654_12337	108	-22.29	2 21	586607	19	63.16%	78.95%	164	170	1a
663	contig19865	scf3654_12337	99	-17.14	3 16	950971	13	76.92%	84.62%	4353	4359	1a
664	contig19865	scf3654_12337	99	-17.14	3 16	950971	13	76.92%	84.62%	164	170	1a
665	contig19865	scf383_3119	115	-27.07	4 21	220244	20	65.00%	85.00%	370	376	m8
666	contig19865	scf383_3119	94	-19.61	2 21	12761296	19	68.42%	78.95%	370	376	m8
667	contig19865	scf4278_13362	100	-17.65	6 22	248271	17	70.59%	94.12%	408	414	m8
668	contig19865	scf490_3559	133	-17.73	2 21	529554	24	62.50%	70.83%	808	814	1a
669	contig19865	scf6585_16150	151	-24.81	2 12	17571777	10	90.00%	100.00%	535	541	m8
670	contig19865	scf6585_16151	151	-24.81	2 12	17571777	10	90.00%	100.00%	535	541	m8
671	contig19865	scf6585_16152	151	-24.81	2 12	17571777	10	90.00%	100.00%	535	541	m8
672	contig19875	scf864_5018	119	-17.49	4 22	65 86	18	55.56%	88.89%	278	284	m8
673	contig19875	scf864_5018	119	-17.49	4 22	65 86	18	55.56%	88.89%	140	146	m8
674	contig19893	scf2026_9123	134	-17.59	2 22	81103	21	76.19%	76.19%	1358	1364	m8
675	contig19893	scf2026_9123	134	-17.59	2 22	81103	21	76.19%	76.19%	3515	3521	1a
676	contig19893	scf2026_9123	110	-23.38	4 15	48 70	11	81.82%	100.00%	1358	1364	m8
677	contig19893	scf2026_9123	110	-23.38	4 15	48 70	11	81.82%	100.00%	3515	3521	1a
678	contig19893	scf26097_23139	127	-18.28	2 16	1 19	14	78.57%	78.57%	473	479	1a
679	contig19893	scf50332_26090	127	-18.28	2 16	1 19	14	78.57%	78.57%	473	479	1a
680	contig19893	scf762_4697	127	-18.28	2 16	1 19	14	78.57%	78.57%	473	479	1a
681	contig19893	scf762_4699	127	-18.28	2 16	1 19	14	78.57%	78.57%	473	479	1a
682	contig19893	scf800_4854	103	-18.37	2 18	8 31	17	64.71%	82.35%	2693	2699	1a
683	contig20038	scf1190_6457	116	-17.82	2 20	251271	19	63.16%	73.68%	2515	2521	8mer
684	contig20038	scf1190_6457	92	-18.54	2 18	234255	17	64.71%	70.59%	2515	2521	8mer
685	contig20038	scf800_4851	136	-19.33	2 21	197218	19	52.63%	78.95%	543	549	1a
686	contig20038	scf864_5018	126	-20.2	2 21	317341	21	61.90%	80.95%	2447	2453	8mer
687	contig20139	scf4278_13362	99	-19.98	4 22	21 42	18	61.11%	88.89%	250	256	1a
688	contig20139	scf4278_13362	101	-21.03	2 22	45 68	21	61.90%	90.48%	250	256	1a
689	contig20139	scf712_4522	117	-21.38	2 24	193221	26	61.54%	80.77%	927	933	8mer
690	contig20139	scf712_4522	151	-17.82	2 12	149173	10	90.00%	100.00%	927	933	8mer
691	contig20139	scf712_4523	146	-22.28	2 21	147171	22	63.64%	72.73%	925	931	m8
692	contig20139	scf712_4523	130	-20.31	2 20	50 72	19	68.42%	78.95%	925	931	m8
693	contig20187	scf3239_11621	156	-17.27	2 21	9 30	19	68.42%	73.68%	452	458	m8
694	contig20187	scf3239_11621	156	-17.27	2 21	9 30	19	68.42%	73.68%	551	557	m8
695	contig22976	scf2727_10467	97	-17.39	4 20	200224	20	65.00%	70.00%	177	183	1a
696	contig22976	scf2727_10468	97	-17.39	4 20	200224	20	65.00%	70.00%	177	183	1a
697	contig22976	scf2732_10474	120	-20.01	2 8	104127	6	100.00%	100.00%	732	738	1a
698	contig22976	scf32250_24037	97	-17.39	4 20	200224	20	65.00%	70.00%	177	183	1a
699	contig22976	scf383_3145	107	-17.04	2 16	240263	15	73.33%	80.00%	894	900	1a
700	contig22976	scf383_3145	107	-17.04	2 16	240263	15	73.33%	80.00%	1059	1065	1a
701	contig22989	scf2727_10467	106	-17.05	4 16	166188	14	78.57%	85.71%	709	715	m8
702	contig22989	scf2727_10468	106	-17.05	4 16	166188	14	78.57%	85.71%	709	715	m8
703	contig22989	scf32250_24037	106	-17.05	4 16	166188	14	78.57%	85.71%	709	715	m8
704	contig23057	scf17497_21641	97	-20.9	2 18	62 81	16	62.50%	93.75%	856	862	1a
705	contig23057	scf17497_21642	97	-20.9	2 18	62 81	16	62.50%	93.75%	856	862	1a
706	contig23057	scf3654_12337	103	-20.65	3 20	228246	17	64.71%	76.47%	359	365	1a
707	contig23057	scf4010_12841	107	-18.34	2 20	204226	18	61.11%	83.33%	1268	1274	1a
708	contig23057	scf4010_12842	107	-18.34	2 20	204226	18	61.11%	83.33%	1268	1274	1a
709	contig23057	scf800_4854	111	-18.31	3 23	119142	21	61.90%	80.95%	1482	1488	1a
710	contig23057	scf800_4854	111	-18.31	3 23	119142	21	61.90%	80.95%	309	315	m8
711	contig23057	scf800_4854	97	-19.41	2 23	68 93	23	56.52%	78.26%	1482	1488	1a
712	contig23057	scf800_4854	97	-19.41	2 23	68 93	23	56.52%	78.26%	309	315	m8
713	contig23057	scf800_4854	96	-19.09	4 13	103126	9	66.67%	100.00%	1482	1488	1a
714	contig23057	scf800_4854	96	-19.09	4 13	103126	9	66.67%	100.00%	309	315	m8
715	contig23057	scf800_4854	118	-23.27	2 19	229253	18	61.11%	77.78%	1482	1488	1a
716	contig23057	scf800_4854	118	-23.27	2 19	229253	18	61.11%	77.78%	309	315	m8
717	contig23057	scf800_4854	127	-22.59	2 22	254282	25	64.00%	72.00%	1482	1488	1a
718	contig23057	scf800_4854	127	-22.59	2 22	254282	25	64.00%	72.00%	309	315	m8
719	contig23063	scf3119_11294	134	-22.3	2 19	203223	17	70.59%	82.35%	519	525	1a
720	contig23063	scf383_3119	95	-17.75	4 18	51 71	14	78.57%	85.71%	778	784	1a
721	contig23063	scf383_3145	101	-27.76	4 22	149171	18	66.67%	77.78%	1112	1118	1a
722	contig23063	scf383_3145	119	-19.82	2 22	215236	20	50.00%	80.00%	1112	1118	1a
723	contig23063	scf6585_16150	116	-19.38	2 20	88108	19	68.42%	84.21%	610	616	1a
724	contig23063	scf6585_16151	116	-19.38	2 20	88108	19	68.42%	84.21%	610	616	1a
725	contig23063	scf6585_16152	116	-19.38	2 20	88108	19	68.42%	84.21%	610	616	1a
726	contig23063	scf864_5018	96	-17.52	2 21	197219	19	47.37%	78.95%	1487	1493	8mer
727	contig23063	scf864_5018	110	-19.18	2 20	83106	19	57.89%	78.95%	1487	1493	8mer
728	contig23063	scf864_5018	125	-20.54	2 22	132153	21	61.90%	80.95%	1487	1493	8mer
729	contig23063	scf864_5018	109	-20.84	2 20	65 87	19	68.42%	78.95%	1487	1493	8mer
730	contig24319	scf15172_21005	112	-17.9	4 22	137163	22	59.09%	68.18%	1013	1019	1a
731	contig24319	scf6585_16150	145	-18.96	2 19	139163	21	57.14%	76.19%	1399	1405	8mer
732	contig24319	scf6585_16151	145	-18.96	2 19	139163	21	57.14%	76.19%	1399	1405	8mer
733	contig24319	scf6585_16152	145	-18.96	2 19	139163	21	57.14%	76.19%	1399	1405	8mer
734	contig24445	scf403_3298	111	-20.33	2 21	34 59	23	60.87%	69.57%	986	992	m8
735	contig28082	scf1316_6760	106	-17.78	2 22	214237	22	63.64%	77.27%	2126	2132	m8
736	contig28082	scf1476_7458	122	-22.9	2 16	125150	17	76.47%	82.35%	4200	4206	1a
737	contig28082	scf1476_7458	122	-22.9	2 16	125150	17	76.47%	82.35%	5514	5520	1a
738	contig28082	scf1476_7458	122	-22.9	2 16	125150	17	76.47%	82.35%	331	337	1a
739	contig28082	scf36269_24589	135	-26.7	2 24	120148	27	70.37%	74.07%	4994	5000	1a
740	contig28082	scf778_4769	126	-17.18	3 21	190215	22	68.18%	77.27%	4424	4430	1a
741	contig28082	scf778_4769	126	-17.18	3 21	190215	22	68.18%	77.27%	4979	4985	m8
742	contig28082	scf864_5013	135	-26.7	2 24	120148	27	70.37%	74.07%	4994	5000	1a
743	contig28084	scf15172_21005	136	-20.6	2 22	42 66	22	63.64%	68.18%	9	15	m8
744	contig28084	scf15172_21005	136	-20.6	2 22	42 66	22	63.64%	68.18%	1255	1261	m8
745	contig28084	scf25486_23063	94	-17.77	6 20	14721494	16	75.00%	87.50%	3904	3910	1a
746	contig28084	scf25486_23063	94	-17.77	6 20	14721494	16	75.00%	87.50%	2551	2557	1a
747	contig28084	scf25486_23063	95	-18.04	6 20	19261946	14	71.43%	92.86%	3904	3910	1a
748	contig28084	scf25486_23063	95	-18.04	6 20	19261946	14	71.43%	92.86%	2551	2557	1a
749	contig28084	scf2727_10466	94	-18.74	5 21	11791199	16	81.25%	93.75%	1038	1044	1a
750	contig28084	scf2727_10467	102	-21.25	3 15	185206	13	76.92%	84.62%	1038	1044	m8
751	contig28084	scf2727_10468	102	-21.25	3 15	185206	13	76.92%	84.62%	1038	1044	m8
752	contig28084	scf32250_24037	102	-21.25	3 15	185206	13	76.92%	84.62%	1038	1044	m8
753	contig28084	scf3377_11937	94	-17.77	6 20	14721494	16	75.00%	87.50%	2551	2557	1a
754	contig28084	scf3377_11937	94	-17.77	6 20	14721494	16	75.00%	87.50%	3904	3910	1a
755	contig28084	scf3377_11937	95	-18.04	6 20	19261946	14	71.43%	92.86%	2551	2557	1a
756	contig28084	scf3377_11937	95	-18.04	6 20	19261946	14	71.43%	92.86%	3904	3910	1a
757	contig28084	scf36269_24589	115	-23.6	5 24	41 65	19	73.68%	73.68%	1607	1613	8mer
758	contig28084	scf36269_24589	115	-23.6	5 24	41 65	19	73.68%	73.68%	375	381	1a
759	contig28084	scf39_805	125	-19.76	2 22	125147	20	75.00%	85.00%	2089	2095	1a
760	contig28084	scf39_805	134	-17.05	2 22	11731195	21	71.43%	80.95%	2089	2095	1a
761	contig28084	scf39_806	125	-19.76	2 22	125147	20	75.00%	85.00%	2089	2095	1a
762	contig28084	scf39_806	134	-17.05	2 22	11731195	21	71.43%	80.95%	2089	2095	1a
763	contig28084	scf4278_13362	91	-17.34	2 22	598622	22	59.09%	81.82%	2760	2766	1a
764	contig28084	scf4278_13362	91	-17.34	2 22	598622	22	59.09%	81.82%	2033	2039	m8
765	contig28084	scf778_4769	101	-17.67	2 18	824846	17	58.82%	76.47%	2493	2499	8mer
766	contig28084	scf778_4769	149	-18.32	2 21	842864	21	71.43%	71.43%	2493	2499	8mer
767	contig28084	scf864_5013	115	-23.6	5 24	41 65	19	73.68%	73.68%	1607	1613	8mer
768	contig28084	scf864_5013	115	-23.6	5 24	41 65	19	73.68%	73.68%	375	381	1a
769	contig28084	scf940_5239	105	-22.81	2 20	218238	18	72.22%	77.78%	3406	3412	1a
770	contig28084	scf940_5239	105	-22.81	2 20	218238	18	72.22%	77.78%	1399	1405	1a
771	contig28111	scf1190_6457	103	-20.61	4 20	52 72	16	68.75%	87.50%	162	168	1a
772	contig28111	scf1190_6457	115	-18.28	3 18	13 35	17	82.35%	82.35%	162	168	1a
773	contig28119	scf1476_7458	158	-18.91	2 22	821843	21	76.19%	76.19%	4395	4401	8mer
774	contig28119	scf1476_7458	158	-18.91	2 22	821843	21	76.19%	76.19%	1240	1246	1a
775	contig28119	scf15172_21005	135	-17.85	3 19	823843	16	75.00%	81.25%	960	966	8mer
776	contig28119	scf15172_21005	135	-17.85	3 19	823843	16	75.00%	81.25%	2419	2425	1a
777	contig28119	scf3682_12366	163	-19.56	2 22	54 75	20	75.00%	80.00%	4033	4039	1a
778	contig28119	scf3682_12366	163	-19.56	2 22	54 75	20	75.00%	80.00%	4179	4185	1a
779	contig28119	scf3682_12366	163	-19.56	2 22	54 75	20	75.00%	80.00%	3627	3633	8mer
780	contig28119	scf3682_12366	163	-19.56	2 22	54 75	20	75.00%	80.00%	4626	4632	m8
781	contig28119	scf3682_12366	163	-19.56	2 22	54 75	20	75.00%	80.00%	4604	4610	1a
782	contig28119	scf3682_12366	163	-19.56	2 22	54 75	20	75.00%	80.00%	4045	4051	m8
783	contig28119	scf3682_12366	163	-19.56	2 22	54 75	20	75.00%	80.00%	82	88	8mer
784	contig28119	scf383_3145	140	-20.27	2 17	69 91	15	86.67%	86.67%	3644	3650	1a
785	contig28119	scf712_4522	124	-17.04	2 21	160181	19	68.42%	73.68%	3734	3740	1a
786	contig28119	scf778_4771	120	-17.72	3 17	965986	14	71.43%	78.57%	3132	3138	1a
787	contig28119	scf778_4772	120	-17.72	3 17	965986	14	71.43%	78.57%	3132	3138	1a
788	contig28119	scf864_5018	116	-17.63	2 22	89114	23	56.52%	78.26%	2105	2111	1a
789	contig28119	scf864_5018	120	-18.5	2 22	869888	20	65.00%	75.00%	2105	2111	1a
790	contig28119	scf940_5239	115	-17.57	2 16	958979	14	71.43%	85.71%	1314	1320	m8
791	contig28119	scf940_5239	115	-17.57	2 16	958979	14	71.43%	85.71%	237	243	1a
792	contig28119	scf940_5239	115	-17.57	2 16	958979	14	71.43%	85.71%	592	598	1a
793	contig28127	scf383_3119	141	-17.6	2 20	81101	18	66.67%	83.33%	866	872	8mer
794	contig28127	scf383_3119	141	-17.6	2 20	81101	18	66.67%	83.33%	60	66	m8
795	contig28127	scf383_3119	141	-17.6	2 20	81101	18	66.67%	83.33%	1451	1457	8mer
796	contig28127	scf383_3119	141	-17.6	2 20	81101	18	66.67%	83.33%	2350	2356	1a
797	contig28134	scf1476_7458	141	-18.18	2 22	633655	20	70.00%	80.00%	2270	2276	1a
798	contig28134	scf2732_10474	123	-19.02	2 18	181203	16	75.00%	75.00%	613	619	m8
799	contig28134	scf3119_11294	111	-17.92	4 19	15531571	15	66.67%	80.00%	1390	1396	1a
800	contig28134	scf3654_12335	106	-21.53	2 21	303326	21	71.43%	76.19%	169	175	1a
801	contig28134	scf3654_12335	106	-21.53	2 21	303326	21	71.43%	76.19%	2087	2093	8mer
802	contig28134	scf3654_12335	105	-17.92	3 18	156177	15	73.33%	86.67%	169	175	1a
803	contig28134	scf3654_12335	105	-17.92	3 18	156177	15	73.33%	86.67%	2087	2093	8mer
804	contig28134	scf3654_12337	97	-17.43	2 18	15551576	16	68.75%	87.50%	2087	2093	8mer
805	contig28134	scf3654_12337	97	-17.43	2 18	15551576	16	68.75%	87.50%	169	175	1a
806	contig28134	scf3654_12337	109	-19.15	3 18	156177	15	80.00%	86.67%	2087	2093	8mer
807	contig28134	scf3654_12337	109	-19.15	3 18	156177	15	80.00%	86.67%	169	175	1a
808	contig28134	scf3654_12337	103	-17.73	2 21	303326	21	66.67%	71.43%	2087	2093	8mer
809	contig28134	scf3654_12337	103	-17.73	2 21	303326	21	66.67%	71.43%	169	175	1a
810	contig28134	scf383_3145	100	-22.24	3 22	74 98	21	57.14%	66.67%	1858	1864	1a
811	contig28134	scf39_805	127	-18.92	2 22	15481569	20	60.00%	80.00%	1497	1503	8mer
812	contig28134	scf39_805	157	-19.24	2 20	149170	18	72.22%	83.33%	1497	1503	8mer
813	contig28134	scf39_806	157	-19.24	2 20	149170	18	72.22%	83.33%	1497	1503	8mer
814	contig28134	scf39_806	127	-18.92	2 22	15481569	20	60.00%	80.00%	1497	1503	8mer
815	contig28134	scf490_3559	154	-19.44	2 15	11431164	13	84.62%	84.62%	2491	2497	8mer
816	contig28134	scf490_3559	95	-17.78	4 21	137160	19	63.16%	78.95%	2491	2497	8mer
817	contig28134	scf778_4769	141	-17.58	2 20	13681388	18	72.22%	77.78%	2442	2448	m8
818	contig28134	scf864_5018	113	-17.05	2 14	419441	12	75.00%	91.67%	2267	2273	8mer
819	contig28134	scf864_5018	97	-19.02	3 22	5 27	19	52.63%	78.95%	2267	2273	8mer
820	contig28134	scf864_5018	145	-21.48	2 15	916940	15	73.33%	80.00%	2267	2273	8mer
821	contig28134	scf864_5018	119	-17.47	2 20	10941116	18	66.67%	77.78%	2267	2273	8mer
822	contig28136	scf1476_7458	129	-20.66	2 22	630653	21	66.67%	76.19%	1354	1360	1a
823	contig28136	scf2727_10467	104	-17.75	2 8	778798	6	83.33%	100.00%	2475	2481	1a
824	contig28136	scf2727_10468	104	-17.75	2 8	778798	6	83.33%	100.00%	2475	2481	1a
825	contig28136	scf32250_24037	104	-17.75	2 8	778798	6	83.33%	100.00%	2475	2481	1a
826	contig28136	scf4010_12841	161	-18.72	2 22	232254	20	65.00%	80.00%	2560	2566	m8
827	contig28136	scf4010_12841	94	-19.91	5 21	634655	16	75.00%	81.25%	2560	2566	m8
828	contig28136	scf4010_12842	94	-19.91	5 21	634655	16	75.00%	81.25%	2560	2566	m8
829	contig28136	scf4010_12842	161	-18.72	2 22	232254	20	65.00%	80.00%	2560	2566	m8
830	contig28136	scf864_5018	110	-18.29	4 20	634657	17	58.82%	94.12%	1708	1714	1a
831	contig28136	scf864_5018	110	-18.29	4 20	634657	17	58.82%	94.12%	780	786	8mer
832	contig28136	scf864_5018	93	-17.97	5 20	22 46	17	64.71%	76.47%	1708	1714	1a
833	contig28136	scf864_5018	93	-17.97	5 20	22 46	17	64.71%	76.47%	780	786	8mer
834	contig28136	scf864_5018	103	-17.65	2 21	211234	20	55.00%	85.00%	1708	1714	1a
835	contig28136	scf864_5018	103	-17.65	2 21	211234	20	55.00%	85.00%	780	786	8mer
836	contig28143	scf38779_24859	145	-20.95	2 21	119138	19	68.42%	68.42%	2632	2638	8mer
837	contig28143	scf712_4522	145	-17.61	2 20	197226	23	60.87%	73.91%	2720	2726	8mer
838	contig28143	scf712_4522	117	-18.53	2 22	376400	20	55.00%	80.00%	2720	2726	8mer
839	contig28143	scf7225_16649	156	-19.07	2 22	630654	21	71.43%	85.71%	3149	3155	1a
840	contig28143	scf950_5263	145	-20.95	2 21	119138	19	68.42%	68.42%	2632	2638	8mer
841	contig28156	scf15172_21005	132	-19.32	2 20	696716	18	77.78%	77.78%	1720	1726	1a
842	contig28156	scf36269_24589	105	-20.92	4 24	704727	20	70.00%	80.00%	357	363	m8
843	contig28156	scf36269_24589	105	-20.92	4 24	704727	20	70.00%	80.00%	1621	1627	m8
844	contig28156	scf4010_12841	142	-23.08	2 22	70 96	24	66.67%	79.17%	229	235	1a
845	contig28156	scf4010_12842	142	-23.08	2 22	70 96	24	66.67%	79.17%	229	235	1a
846	contig28156	scf864_5013	105	-20.92	4 24	704727	20	70.00%	80.00%	357	363	m8
847	contig28156	scf864_5013	105	-20.92	4 24	704727	20	70.00%	80.00%	1621	1627	m8
848	contig28156	scf864_5018	90	-20	2 21	71 92	19	52.63%	73.68%	1594	1600	8mer
849	contig28156	scf864_5018	90	-20	2 21	71 92	19	52.63%	73.68%	2277	2283	1a
850	contig28162	scf10308_19055	95	-17.54	2 16	6 26	14	57.14%	85.71%	654	660	1a
851	contig28162	scf1316_6760	98	-19.43	2 18	652672	16	75.00%	75.00%	2299	2305	8mer
852	contig28162	scf25486_23063	101	-17.93	3 20	881900	17	70.59%	82.35%	30	36	8mer
853	contig28162	scf2727_10467	94	-23.87	2 20	668692	22	72.73%	72.73%	1707	1713	1a
854	contig28162	scf2727_10468	94	-23.87	2 20	668692	22	72.73%	72.73%	1707	1713	1a
855	contig28162	scf32250_24037	94	-23.87	2 20	668692	22	72.73%	72.73%	1707	1713	1a
856	contig28162	scf3239_11621	155	-23.05	2 21	605627	20	70.00%	75.00%	1398	1404	m8
857	contig28162	scf3239_11621	155	-23.05	2 21	605627	20	70.00%	75.00%	2017	2023	8mer
858	contig28162	scf3377_11937	101	-17.93	3 20	881900	17	70.59%	82.35%	30	36	8mer
859	contig28162	scf4010_12841	128	-17.45	2 22	134157	21	71.43%	80.95%	1603	1609	1a
860	contig28162	scf4010_12842	128	-17.45	2 22	134157	21	71.43%	80.95%	1603	1609	1a
861	contig28162	scf4278_13364	126	-17.75	2 22	9 29	20	55.00%	85.00%	2156	2162	1a
862	contig28162	scf864_5018	115	-17.99	3 22	227255	25	60.00%	68.00%	176	182	m8
863	contig28162	scf864_5018	96	-17.1	2 18	403426	17	58.82%	82.35%	176	182	m8
864	contig28162	scf864_5018	109	-18.88	2 22	650672	20	55.00%	70.00%	176	182	m8
865	contig28163	scf10308_19055	121	-18.41	2 15	29 50	14	71.43%	85.71%	587	593	m8
866	contig28163	scf10308_19055	121	-18.41	2 15	29 50	14	71.43%	85.71%	2341	2347	1a
867	contig28163	scf36269_24589	120	-18.66	2 8	7 31	6	100.00%	100.00%	1898	1904	1a
868	contig28163	scf36269_24589	120	-18.66	2 8	7 31	6	100.00%	100.00%	2041	2047	m8
869	contig28163	scf36269_24589	120	-18.66	2 8	7 31	6	100.00%	100.00%	1222	1228	1a
870	contig28163	scf36269_24589	114	-17.71	5 23	487511	18	66.67%	83.33%	1898	1904	1a
871	contig28163	scf36269_24589	114	-17.71	5 23	487511	18	66.67%	83.33%	2041	2047	m8
872	contig28163	scf36269_24589	114	-17.71	5 23	487511	18	66.67%	83.33%	1222	1228	1a
873	contig28163	scf36269_24589	157	-24.96	2 19	149175	19	68.42%	84.21%	1898	1904	1a
874	contig28163	scf36269_24589	157	-24.96	2 19	149175	19	68.42%	84.21%	2041	2047	m8
875	contig28163	scf36269_24589	157	-24.96	2 19	149175	19	68.42%	84.21%	1222	1228	1a
876	contig28163	scf864_5013	114	-17.71	5 23	487511	18	66.67%	83.33%	1222	1228	1a
877	contig28163	scf864_5013	114	-17.71	5 23	487511	18	66.67%	83.33%	2041	2047	m8
878	contig28163	scf864_5013	114	-17.71	5 23	487511	18	66.67%	83.33%	1898	1904	1a
879	contig28163	scf864_5013	120	-18.66	2 8	7 31	6	100.00%	100.00%	1222	1228	1a
880	contig28163	scf864_5013	120	-18.66	2 8	7 31	6	100.00%	100.00%	2041	2047	m8
881	contig28163	scf864_5013	120	-18.66	2 8	7 31	6	100.00%	100.00%	1898	1904	1a
882	contig28163	scf864_5013	157	-24.96	2 19	149175	19	68.42%	84.21%	1222	1228	1a
883	contig28163	scf864_5013	157	-24.96	2 19	149175	19	68.42%	84.21%	2041	2047	m8
884	contig28163	scf864_5013	157	-24.96	2 19	149175	19	68.42%	84.21%	1898	1904	1a
885	contig28163	scf864_5018	145	-17.21	2 10	461483	8	100.00%	100.00%	893	899	8mer
886	contig28163	scf864_5018	145	-17.21	2 10	461483	8	100.00%	100.00%	2349	2355	8mer
887	contig28163	scf864_5018	114	-17.32	3 22	236256	19	52.63%	78.95%	893	899	8mer
888	contig28163	scf864_5018	114	-17.32	3 22	236256	19	52.63%	78.95%	2349	2355	8mer
889	contig28183	scf1190_6457	91	-20.43	2 20	10161036	18	55.56%	83.33%	445	451	1a
890	contig28183	scf1190_6457	103	-17.35	5 16	498518	11	81.82%	90.91%	445	451	1a
891	contig28183	scf2167_9347	146	-17.03	2 20	863888	22	59.09%	72.73%	1999	2005	m8
892	contig28183	scf2167_9347	101	-18.47	2 18	10081032	19	68.42%	78.95%	1999	2005	m8
893	contig28183	scf383_3145	119	-19.04	3 20	773795	17	64.71%	70.59%	2030	2036	1a
894	contig28183	scf383_3145	126	-18.1	2 22	297321	23	65.22%	73.91%	2030	2036	1a
895	contig28183	scf38779_24859	107	-19.75	2 21	193216	21	66.67%	85.71%	2494	2500	m8
896	contig28183	scf38779_24859	124	-21.59	2 21	390409	19	73.68%	73.68%	2494	2500	m8
897	contig28183	scf4278_13362	116	-20.89	3 22	14081431	20	70.00%	90.00%	1710	1716	m8
898	contig28183	scf5698_15190	148	-19.08	2 18	867888	17	64.71%	82.35%	1999	2005	m8
899	contig28183	scf712_4522	121	-18.45	2 23	11121139	24	58.33%	66.67%	1381	1387	m8
900	contig28183	scf950_5263	124	-21.59	2 21	390409	19	73.68%	73.68%	2494	2500	m8
901	contig28183	scf950_5263	107	-19.75	2 21	193216	21	66.67%	85.71%	2494	2500	m8
902	contig28190	scf25486_23063	157	-17.36	2 18	23 43	16	75.00%	81.25%	2167	2173	m8
903	contig28190	scf3377_11937	157	-17.36	2 18	23 43	16	75.00%	81.25%	2167	2173	m8
904	contig28190	scf712_4522	106	-18.1	2 23	350374	21	71.43%	76.19%	1403	1409	8mer
905	contig28208	scf3239_11621	136	-20.93	4 21	18 39	17	76.47%	88.24%	1369	1375	8mer
906	contig28208	scf36269_24589	118	-17.16	3 24	290315	22	63.64%	77.27%	724	730	1a
907	contig28208	scf864_5013	118	-17.16	3 24	290315	22	63.64%	77.27%	724	730	1a
908	contig28208	scf864_5018	97	-20.82	2 14	75 98	13	84.62%	84.62%	756	762	m8
909	contig28208	scf940_5239	124	-18.04	2 20	327348	19	68.42%	78.95%	1245	1251	m8
910	contig28211	scf1476_7458	162	-21.41	2 22	866888	21	76.19%	80.95%	2827	2833	8mer
911	contig28211	scf1476_7458	162	-21.41	2 22	866888	21	76.19%	80.95%	2468	2474	m8
912	contig28211	scf36269_24589	153	-20.11	2 19	430455	18	72.22%	77.78%	2456	2462	m8
913	contig28211	scf36269_24589	153	-20.11	2 19	430455	18	72.22%	77.78%	2035	2041	8mer
914	contig28211	scf36269_24589	157	-17.11	2 20	853876	18	66.67%	88.89%	2456	2462	m8
915	contig28211	scf36269_24589	157	-17.11	2 20	853876	18	66.67%	88.89%	2035	2041	8mer
916	contig28211	scf383_3119	122	-18.33	2 21	11831208	23	56.52%	78.26%	2536	2542	8mer
917	contig28211	scf4010_12841	116	-17.8	2 22	148172	22	59.09%	77.27%	1688	1694	m8
918	contig28211	scf4010_12841	116	-17.8	2 22	148172	22	59.09%	77.27%	714	720	m8
919	contig28211	scf4010_12842	116	-17.8	2 22	148172	22	59.09%	77.27%	1688	1694	m8
920	contig28211	scf4010_12842	116	-17.8	2 22	148172	22	59.09%	77.27%	714	720	m8
921	contig28211	scf403_3298	119	-19.18	3 21	861879	18	66.67%	83.33%	1489	1495	m8
922	contig28211	scf4541_13730	122	-17.81	3 22	30 54	22	68.18%	72.73%	2440	2446	1a
923	contig28211	scf490_3559	136	-17.03	2 15	218238	13	76.92%	92.31%	389	395	1a
924	contig28211	scf5044_14376	95	-18.77	2 19	861882	19	73.68%	78.95%	2133	2139	8mer
925	contig28211	scf5698_15190	108	-18.06	3 18	547571	19	68.42%	73.68%	1359	1365	m8
926	contig28211	scf7225_16649	131	-17.32	2 23	489512	22	68.18%	90.91%	1727	1733	m8
927	contig28211	scf778_4769	164	-20.74	2 21	623644	19	73.68%	94.74%	2920	2926	1a
928	contig28211	scf778_4769	96	-18.48	5 21	146167	16	62.50%	68.75%	2920	2926	1a
929	contig28211	scf778_4769	91	-17.82	6 21	369392	17	70.59%	82.35%	2920	2926	1a
930	contig28211	scf778_4771	120	-18.2	2 8	84105	6	100.00%	100.00%	1686	1692	1a
931	contig28211	scf778_4772	120	-18.2	2 8	84105	6	100.00%	100.00%	1686	1692	1a
932	contig28211	scf864_5013	153	-20.11	2 19	430455	18	72.22%	77.78%	2456	2462	m8
933	contig28211	scf864_5013	153	-20.11	2 19	430455	18	72.22%	77.78%	2035	2041	8mer
934	contig28211	scf864_5013	157	-17.11	2 20	853876	18	66.67%	88.89%	2456	2462	m8
935	contig28211	scf864_5013	157	-17.11	2 20	853876	18	66.67%	88.89%	2035	2041	8mer
936	contig28211	scf940_5237	118	-17.65	2 19	564585	18	61.11%	77.78%	2639	2645	1a
937	contig28223	scf1316_6760	147	-18.88	2 22	736757	20	60.00%	75.00%	1640	1646	m8
938	contig28223	scf1728_8184	90	-20.3	5 21	16551678	18	83.33%	83.33%	1500	1506	m8
939	contig28223	scf17497_21641	147	-19.47	2 19	262283	20	70.00%	75.00%	1166	1172	m8
940	contig28223	scf17497_21642	147	-19.47	2 19	262283	20	70.00%	75.00%	1166	1172	m8
941	contig28223	scf2167_9347	150	-19.19	2 21	606626	19	68.42%	73.68%	627	633	m8
942	contig28223	scf2167_9347	150	-19.19	2 21	606626	19	68.42%	73.68%	1509	1515	m8
943	contig28223	scf383_3145	131	-20.16	2 22	16341659	23	65.22%	78.26%	1249	1255	1a
944	contig28223	scf383_3145	99	-17.62	2 21	612635	20	55.00%	80.00%	1249	1255	1a
945	contig28223	scf5519_14917	116	-18.97	4 18	10641085	16	75.00%	75.00%	171	177	8mer
946	contig28223	scf712_4522	105	-17.92	3 24	617643	23	60.87%	82.61%	2385	2391	1a
947	contig28229	scf1728_8184	102	-20.62	2 20	29 53	21	66.67%	71.43%	2450	2456	m8
948	contig28255	scf3809_12551	100	-18.13	2 7	309330	5	100.00%	100.00%	864	870	1a
949	contig28255	scf3809_12551	107	-17.41	2 21	314340	24	62.50%	70.83%	864	870	1a
950	contig28255	scf39_805	115	-20.36	5 20	248270	15	73.33%	93.33%	65	71	1a
951	contig28255	scf39_806	115	-20.36	5 20	248270	15	73.33%	93.33%	65	71	1a
952	contig28266	scf15172_21005	110	-22.91	2 22	12741294	20	65.00%	85.00%	305	311	m8
953	contig28266	scf15172_21005	110	-22.91	2 22	12741294	20	65.00%	85.00%	1824	1830	m8
954	contig28266	scf15172_21005	91	-19.97	4 22	25 51	22	72.73%	72.73%	305	311	m8
955	contig28266	scf15172_21005	91	-19.97	4 22	25 51	22	72.73%	72.73%	1824	1830	m8
956	contig28266	scf2026_9123	96	-18.01	5 22	228251	18	55.56%	77.78%	2838	2844	1a
957	contig28266	scf2026_9123	96	-18.01	5 22	228251	18	55.56%	77.78%	2605	2611	8mer
958	contig28266	scf2167_9347	144	-20.47	3 21	584602	18	77.78%	83.33%	2385	2391	m8
959	contig28266	scf2167_9347	144	-20.47	3 21	584602	18	77.78%	83.33%	1138	1144	m8
960	contig28266	scf3239_11621	134	-24.9	2 21	565590	23	73.91%	73.91%	2336	2342	1a
961	contig28266	scf36269_24589	152	-22.09	2 18	145173	20	70.00%	75.00%	1918	1924	m8
962	contig28266	scf36269_24589	152	-22.09	2 18	145173	20	70.00%	75.00%	2986	2992	1a
963	contig28266	scf36269_24589	100	-17.9	2 7	12231247	5	100.00%	100.00%	1918	1924	m8
964	contig28266	scf36269_24589	100	-17.9	2 7	12231247	5	100.00%	100.00%	2986	2992	1a
965	contig28266	scf36269_24589	94	-17.35	6 24	10811106	19	57.89%	89.47%	1918	1924	m8
966	contig28266	scf36269_24589	94	-17.35	6 24	10811106	19	57.89%	89.47%	2986	2992	1a
967	contig28266	scf36269_24589	133	-18.9	2 20	12171240	18	66.67%	88.89%	1918	1924	m8
968	contig28266	scf36269_24589	133	-18.9	2 20	12171240	18	66.67%	88.89%	2986	2992	1a
969	contig28266	scf383_3145	124	-20.34	2 22	88111	21	71.43%	76.19%	1191	1197	1a
970	contig28266	scf39_805	109	-17.75	2 21	13171337	19	57.89%	78.95%	3286	3292	8mer
971	contig28266	scf39_806	109	-17.75	2 21	13171337	19	57.89%	78.95%	3286	3292	8mer
972	contig28266	scf490_3559	110	-17.52	2 21	125145	19	57.89%	78.95%	3029	3035	m8
973	contig28266	scf5698_15190	127	-17.71	3 19	584602	16	68.75%	75.00%	1138	1144	m8
974	contig28266	scf5698_15190	127	-17.71	3 19	584602	16	68.75%	75.00%	2385	2391	m8
975	contig28266	scf5698_15190	144	-20.4	2 14	617640	15	73.33%	80.00%	1138	1144	m8
976	contig28266	scf5698_15190	144	-20.4	2 14	617640	15	73.33%	80.00%	2385	2391	m8
977	contig28266	scf778_4771	107	-17.76	2 21	235257	20	60.00%	70.00%	1506	1512	1a
978	contig28266	scf778_4772	107	-17.76	2 21	235257	20	60.00%	70.00%	1506	1512	1a
979	contig28266	scf864_5013	133	-18.9	2 20	12171240	18	66.67%	88.89%	1918	1924	m8
980	contig28266	scf864_5013	133	-18.9	2 20	12171240	18	66.67%	88.89%	2986	2992	1a
981	contig28266	scf864_5013	100	-17.9	2 7	12231247	5	100.00%	100.00%	1918	1924	m8
982	contig28266	scf864_5013	100	-17.9	2 7	12231247	5	100.00%	100.00%	2986	2992	1a
983	contig28266	scf864_5013	152	-22.09	2 18	145173	20	70.00%	75.00%	1918	1924	m8
984	contig28266	scf864_5013	152	-22.09	2 18	145173	20	70.00%	75.00%	2986	2992	1a
985	contig28266	scf864_5013	94	-17.35	6 24	10811106	19	57.89%	89.47%	1918	1924	m8
986	contig28266	scf864_5013	94	-17.35	6 24	10811106	19	57.89%	89.47%	2986	2992	1a
987	contig28266	scf940_5239	120	-23.36	2 8	68 89	6	100.00%	100.00%	1723	1729	m8
988	contig28266	scf940_5239	101	-19.3	3 20	109134	21	66.67%	76.19%	1723	1729	m8
989	contig28267	scf2732_10474	152	-17.61	2 20	105126	18	72.22%	77.78%	1387	1393	m8
990	contig28267	scf3119_11294	104	-17.18	2 17	688708	15	73.33%	80.00%	658	664	1a
991	contig28267	scf383_3119	128	-22.96	2 21	37 58	19	63.16%	89.47%	1570	1576	m8
992	contig28267	scf383_3145	111	-17.22	2 22	529553	22	63.64%	72.73%	216	222	1a
993	contig28267	scf383_3145	111	-17.22	2 22	529553	22	63.64%	72.73%	118	124	1a
994	contig28267	scf383_3145	105	-25.29	2 19	42 65	18	66.67%	83.33%	216	222	1a
995	contig28267	scf383_3145	105	-25.29	2 19	42 65	18	66.67%	83.33%	118	124	1a
996	contig28267	scf4541_13730	101	-18.02	4 20	631657	20	65.00%	75.00%	371	377	m8
997	contig28267	scf864_5018	107	-17.21	3 20	600622	17	58.82%	76.47%	139	145	1a
998	contig28267	scf864_5018	93	-19.45	2 22	735757	20	45.00%	75.00%	139	145	1a
999	contig28267	scf864_5018	113	-23.93	2 21	21 45	22	59.09%	77.27%	139	145	1a
1000	contig28267	scf864_5018	92	-19.3	2 22	668691	21	61.90%	76.19%	139	145	1a
1001	contig28279	scf2727_10467	103	-17.03	3 20	282302	17	58.82%	88.24%	2009	2015	1a
1002	contig28279	scf2727_10468	103	-17.03	3 20	282302	17	58.82%	88.24%	2009	2015	1a
1003	contig28279	scf32250_24037	103	-17.03	3 20	282302	17	58.82%	88.24%	2009	2015	1a
1004	contig28279	scf383_3145	102	-18.93	2 22	48 70	21	71.43%	71.43%	1007	1013	1a
1005	contig28287	scf1190_6457	100	-20.92	2 19	17371760	20	55.00%	75.00%	1076	1082	1a
1006	contig28287	scf1190_6457	100	-20.92	2 19	17371760	20	55.00%	75.00%	893	899	1a
1007	contig28287	scf2727_10466	125	-20.69	2 19	13401362	18	61.11%	83.33%	150	156	8mer
1008	contig28287	scf2727_10466	124	-21.14	2 21	13151336	19	68.42%	78.95%	150	156	8mer
1009	contig28287	scf2727_10467	115	-19.02	2 19	13171337	18	55.56%	83.33%	3012	3018	1a
1010	contig28287	scf2727_10467	115	-19.02	2 19	13171337	18	55.56%	83.33%	151	157	m8
1011	contig28287	scf2727_10467	107	-20.83	2 20	707727	18	66.67%	77.78%	3012	3018	1a
1012	contig28287	scf2727_10467	107	-20.83	2 20	707727	18	66.67%	77.78%	151	157	m8
1013	contig28287	scf2727_10467	108	-22.01	3 20	14601481	19	68.42%	78.95%	3012	3018	1a
1014	contig28287	scf2727_10467	108	-22.01	3 20	14601481	19	68.42%	78.95%	151	157	m8
1015	contig28287	scf2727_10467	101	-18.21	3 20	15411563	19	57.89%	78.95%	3012	3018	1a
1016	contig28287	scf2727_10467	101	-18.21	3 20	15411563	19	57.89%	78.95%	151	157	m8
1017	contig28287	scf2727_10467	142	-18.27	2 15	13431363	13	76.92%	92.31%	3012	3018	1a
1018	contig28287	scf2727_10467	142	-18.27	2 15	13431363	13	76.92%	92.31%	151	157	m8
1019	contig28287	scf2727_10467	100	-20.24	2 19	14731493	18	61.11%	77.78%	3012	3018	1a
1020	contig28287	scf2727_10467	100	-20.24	2 19	14731493	18	61.11%	77.78%	151	157	m8
1021	contig28287	scf2727_10468	100	-20.24	2 19	14731493	18	61.11%	77.78%	151	157	m8
1022	contig28287	scf2727_10468	100	-20.24	2 19	14731493	18	61.11%	77.78%	3012	3018	1a
1023	contig28287	scf2727_10468	107	-20.83	2 20	707727	18	66.67%	77.78%	151	157	m8
1024	contig28287	scf2727_10468	107	-20.83	2 20	707727	18	66.67%	77.78%	3012	3018	1a
1025	contig28287	scf2727_10468	108	-22.01	3 20	14601481	19	68.42%	78.95%	151	157	m8
1026	contig28287	scf2727_10468	108	-22.01	3 20	14601481	19	68.42%	78.95%	3012	3018	1a
1027	contig28287	scf2727_10468	142	-18.27	2 15	13431363	13	76.92%	92.31%	151	157	m8
1028	contig28287	scf2727_10468	142	-18.27	2 15	13431363	13	76.92%	92.31%	3012	3018	1a
1029	contig28287	scf2727_10468	115	-19.02	2 19	13171337	18	55.56%	83.33%	151	157	m8
1030	contig28287	scf2727_10468	115	-19.02	2 19	13171337	18	55.56%	83.33%	3012	3018	1a
1031	contig28287	scf2727_10468	101	-18.21	3 20	15411563	19	57.89%	78.95%	151	157	m8
1032	contig28287	scf2727_10468	101	-18.21	3 20	15411563	19	57.89%	78.95%	3012	3018	1a
1033	contig28287	scf3119_11294	132	-19.52	2 17	942962	15	73.33%	86.67%	70	76	1a
1034	contig28287	scf3119_11294	132	-19.52	2 17	942962	15	73.33%	86.67%	2164	2170	1a
1035	contig28287	scf32250_24037	115	-19.02	2 19	13171337	18	55.56%	83.33%	3012	3018	1a
1036	contig28287	scf32250_24037	115	-19.02	2 19	13171337	18	55.56%	83.33%	151	157	m8
1037	contig28287	scf32250_24037	101	-18.21	3 20	15411563	19	57.89%	78.95%	3012	3018	1a
1038	contig28287	scf32250_24037	101	-18.21	3 20	15411563	19	57.89%	78.95%	151	157	m8
1039	contig28287	scf32250_24037	107	-20.83	2 20	707727	18	66.67%	77.78%	3012	3018	1a
1040	contig28287	scf32250_24037	107	-20.83	2 20	707727	18	66.67%	77.78%	151	157	m8
1041	contig28287	scf32250_24037	100	-20.24	2 19	14731493	18	61.11%	77.78%	3012	3018	1a
1042	contig28287	scf32250_24037	100	-20.24	2 19	14731493	18	61.11%	77.78%	151	157	m8
1043	contig28287	scf32250_24037	108	-22.01	3 20	14601481	19	68.42%	78.95%	3012	3018	1a
1044	contig28287	scf32250_24037	108	-22.01	3 20	14601481	19	68.42%	78.95%	151	157	m8
1045	contig28287	scf32250_24037	142	-18.27	2 15	13431363	13	76.92%	92.31%	3012	3018	1a
1046	contig28287	scf32250_24037	142	-18.27	2 15	13431363	13	76.92%	92.31%	151	157	m8
1047	contig28287	scf4010_12841	122	-17.29	2 19	132154	17	70.59%	82.35%	1615	1621	8mer
1048	contig28287	scf4010_12842	122	-17.29	2 19	132154	17	70.59%	82.35%	1615	1621	8mer
1049	contig28287	scf4278_13364	139	-23.16	2 22	152178	24	62.50%	75.00%	1115	1121	m8
1050	contig28287	scf4446_13639	160	-18.91	2 17	11401157	15	86.67%	100.00%	2359	2365	1a
1051	contig28287	scf4446_13639	160	-18.91	2 17	11401157	15	86.67%	100.00%	2258	2264	1a
1052	contig28287	scf5275_14707	94	-21.37	2 20	74100	22	59.09%	68.18%	2880	2886	1a
1053	contig28287	scf5275_14707	92	-18.29	2 21	126148	19	57.89%	78.95%	2880	2886	1a
1054	contig28287	scf5275_14707	131	-18.83	2 21	16591678	19	68.42%	73.68%	2880	2886	1a
1055	contig28287	scf6585_16150	145	-18.64	2 15	923944	14	71.43%	85.71%	2145	2151	m8
1056	contig28287	scf6585_16151	145	-18.64	2 15	923944	14	71.43%	85.71%	2145	2151	m8
1057	contig28287	scf6585_16152	145	-18.64	2 15	923944	14	71.43%	85.71%	2145	2151	m8
1058	contig28287	scf778_4771	91	-23.04	4 21	13331357	20	70.00%	75.00%	1714	1720	1a
1059	contig28287	scf778_4772	91	-23.04	4 21	13331357	20	70.00%	75.00%	1714	1720	1a
1060	contig28291	scf15172_21005	99	-17.25	3 22	941967	23	65.22%	73.91%	1921	1927	8mer
1061	contig28291	scf383_3145	103	-17.71	2 22	16861707	20	60.00%	80.00%	2245	2251	8mer
1062	contig28291	scf383_3145	92	-18.27	2 21	18701892	19	63.16%	73.68%	2245	2251	8mer
1063	contig28304	scf36269_24589	99	-17.47	2 21	495521	21	66.67%	76.19%	212	218	1a
1064	contig28304	scf36269_24589	104	-17.88	3 21	831855	18	61.11%	66.67%	212	218	1a
1065	contig28304	scf3682_12366	136	-17.05	3 21	29 51	18	72.22%	83.33%	494	500	1a
1066	contig28304	scf383_3145	152	-18.81	2 14	1 19	14	85.71%	85.71%	1942	1948	8mer
1067	contig28304	scf383_3145	105	-19.8	5 22	503525	17	58.82%	82.35%	1942	1948	8mer
1068	contig28304	scf383_3145	108	-17.46	2 22	530551	21	66.67%	76.19%	1942	1948	8mer
1069	contig28304	scf4278_13364	156	-20.01	2 17	10041026	15	86.67%	93.33%	2609	2615	1a
1070	contig28304	scf4278_13364	111	-19.3	2 20	443466	19	63.16%	94.74%	2609	2615	1a
1071	contig28304	scf778_4769	116	-17.23	2 21	278299	19	63.16%	89.47%	2748	2754	8mer
1072	contig28304	scf800_4854	95	-19.49	2 22	475497	20	55.00%	75.00%	2520	2526	m8
1073	contig28304	scf800_4854	96	-17.85	3 15	587609	12	66.67%	83.33%	2520	2526	m8
1074	contig28304	scf800_4854	157	-21.04	2 19	573597	18	72.22%	83.33%	2520	2526	m8
1075	contig28304	scf864_5013	104	-17.88	3 21	831855	18	61.11%	66.67%	212	218	1a
1076	contig28304	scf864_5013	99	-17.47	2 21	495521	21	66.67%	76.19%	212	218	1a
1077	contig28343	scf2026_9123	136	-21.42	2 18	393418	19	78.95%	78.95%	1577	1583	1a
1078	contig28347	scf2727_10467	141	-21.56	2 14	637657	12	75.00%	100.00%	292	298	1a
1079	contig28347	scf2727_10467	103	-19.37	2 19	860878	17	70.59%	82.35%	292	298	1a
1080	contig28347	scf2727_10468	103	-19.37	2 19	860878	17	70.59%	82.35%	292	298	1a
1081	contig28347	scf2727_10468	141	-21.56	2 14	637657	12	75.00%	100.00%	292	298	1a
1082	contig28347	scf3119_11294	92	-20.06	2 20	486504	18	66.67%	66.67%	1873	1879	1a
1083	contig28347	scf32250_24037	103	-19.37	2 19	860878	17	70.59%	82.35%	292	298	1a
1084	contig28347	scf32250_24037	141	-21.56	2 14	637657	12	75.00%	100.00%	292	298	1a
1085	contig28347	scf36269_24589	94	-19	5 23	436460	18	66.67%	88.89%	542	548	8mer
1086	contig28347	scf4278_13364	121	-19.05	5 22	376398	17	76.47%	88.24%	622	628	m8
1087	contig28347	scf864_5013	94	-19	5 23	436460	18	66.67%	88.89%	542	548	8mer
1088	contig28347	scf940_5237	130	-18.7	2 20	801826	23	52.17%	73.91%	2180	2186	m8
1089	contig28347	scf940_5237	130	-18.7	2 20	801826	23	52.17%	73.91%	1982	1988	8mer
1090	contig28367	scf36269_24589	132	-19.61	2 22	14 39	21	66.67%	76.19%	624	630	m8
1091	contig28367	scf36269_24589	132	-19.61	2 22	14 39	21	66.67%	76.19%	736	742	1a
1092	contig28367	scf864_5013	132	-19.61	2 22	14 39	21	66.67%	76.19%	736	742	1a
1093	contig28367	scf864_5013	132	-19.61	2 22	14 39	21	66.67%	76.19%	624	630	m8
1094	contig28399	scf383_3145	122	-21.83	2 22	133156	22	68.18%	81.82%	1824	1830	1a
1095	contig28410	scf4010_12841	120	-17.4	2 19	89113	19	73.68%	84.21%	584	590	1a
1096	contig28410	scf4010_12841	120	-17.4	2 19	89113	19	73.68%	84.21%	1400	1406	8mer
1097	contig28410	scf4010_12842	120	-17.4	2 19	89113	19	73.68%	84.21%	584	590	1a
1098	contig28410	scf4010_12842	120	-17.4	2 19	89113	19	73.68%	84.21%	1400	1406	8mer
1099	contig28411	scf1476_7458	114	-21.03	3 21	880901	18	66.67%	83.33%	304	310	8mer
1100	contig28411	scf15172_21005	93	-17.58	2 10	712734	8	62.50%	87.50%	1242	1248	m8
1101	contig28411	scf15172_21005	93	-17.58	2 10	712734	8	62.50%	87.50%	726	732	8mer
1102	contig28411	scf15172_21005	102	-20.99	2 16	775798	15	73.33%	86.67%	1242	1248	m8
1103	contig28411	scf15172_21005	102	-20.99	2 16	775798	15	73.33%	86.67%	726	732	8mer
1104	contig28411	scf15172_21005	123	-22.22	2 21	880904	21	66.67%	76.19%	1242	1248	m8
1105	contig28411	scf15172_21005	123	-22.22	2 21	880904	21	66.67%	76.19%	726	732	8mer
1106	contig28411	scf17497_21641	115	-18.48	2 18	12521273	18	66.67%	88.89%	1304	1310	m8
1107	contig28411	scf17497_21642	115	-18.48	2 18	12521273	18	66.67%	88.89%	1304	1310	m8
1108	contig28411	scf4010_12841	134	-18.73	3 22	12981323	22	72.73%	86.36%	487	493	1a
1109	contig28411	scf4010_12841	116	-22.21	2 20	699719	18	66.67%	83.33%	487	493	1a
1110	contig28411	scf4010_12842	116	-22.21	2 20	699719	18	66.67%	83.33%	487	493	1a
1111	contig28411	scf4010_12842	134	-18.73	3 22	12981323	22	72.73%	86.36%	487	493	1a
1112	contig28411	scf5519_14917	146	-17.4	2 19	13591378	17	58.82%	76.47%	2131	2137	8mer
1113	contig28411	scf5519_14917	107	-18.03	2 19	11911211	19	68.42%	84.21%	2131	2137	8mer
1114	contig28411	scf5519_14917	114	-18.39	2 17	10281046	15	73.33%	86.67%	2131	2137	8mer
1115	contig28416	scf36269_24589	136	-21.77	2 17	424448	15	80.00%	86.67%	33	39	8mer
1116	contig28416	scf38779_24859	154	-24.46	2 21	415435	19	63.16%	84.21%	1737	1743	m8
1117	contig28416	scf4010_12841	169	-17.07	2 22	568590	20	70.00%	85.00%	816	822	1a
1118	contig28416	scf4010_12841	169	-17.07	2 22	568590	20	70.00%	85.00%	2444	2450	m8
1119	contig28416	scf4010_12841	169	-17.07	2 22	568590	20	70.00%	85.00%	1892	1898	m8
1120	contig28416	scf4010_12842	169	-17.07	2 22	568590	20	70.00%	85.00%	2444	2450	m8
1121	contig28416	scf4010_12842	169	-17.07	2 22	568590	20	70.00%	85.00%	1892	1898	m8
1122	contig28416	scf4010_12842	169	-17.07	2 22	568590	20	70.00%	85.00%	816	822	1a
1123	contig28416	scf5275_14707	136	-20.27	2 22	126154	26	53.85%	73.08%	1457	1463	1a
1124	contig28416	scf864_5013	136	-21.77	2 17	424448	15	80.00%	86.67%	33	39	8mer
1125	contig28416	scf950_5263	154	-24.46	2 21	415435	19	63.16%	84.21%	1737	1743	m8
1126	contig28427	scf4278_13362	146	-17.4	2 19	73 95	17	64.71%	88.24%	1964	1970	1a
1127	contig28427	scf53424_26415	165	-18.07	2 21	32 57	23	78.26%	82.61%	2180	2186	8mer
1128	contig28435	scf36269_24589	109	-21.08	4 24	39 62	20	70.00%	85.00%	1140	1146	1a
1129	contig28435	scf864_5013	109	-21.08	4 24	39 62	20	70.00%	85.00%	1140	1146	1a
1130	contig28520	scf15172_21005	108	-18.31	2 22	333351	20	65.00%	70.00%	1742	1748	8mer
1131	contig28520	scf15172_21005	108	-18.31	2 22	333351	20	65.00%	70.00%	837	843	m8
1132	contig28520	scf6585_16150	141	-18.76	3 18	136156	15	80.00%	80.00%	523	529	1a
1133	contig28520	scf6585_16150	112	-18.01	2 20	69 90	20	60.00%	80.00%	523	529	1a
1134	contig28520	scf6585_16151	112	-18.01	2 20	69 90	20	60.00%	80.00%	523	529	1a
1135	contig28520	scf6585_16151	141	-18.76	3 18	136156	15	80.00%	80.00%	523	529	1a
1136	contig28520	scf6585_16152	141	-18.76	3 18	136156	15	80.00%	80.00%	523	529	1a
1137	contig28520	scf6585_16152	112	-18.01	2 20	69 90	20	60.00%	80.00%	523	529	1a
1138	contig28538	scf23044_22777	120	-18.21	2 8	670691	6	100.00%	100.00%	722	728	m8
1139	contig28538	scf23044_22777	103	-17.06	3 21	881903	19	68.42%	78.95%	722	728	m8
1140	contig28538	scf23044_22777	90	-18.14	5 21	12431263	16	62.50%	87.50%	722	728	m8
1141	contig28538	scf3654_12335	94	-20.47	4 21	913936	19	73.68%	73.68%	1045	1051	1a
1142	contig28538	scf3654_12335	148	-17.49	2 13	202223	11	81.82%	90.91%	1045	1051	1a
1143	contig28538	scf3654_12335	120	-20.23	2 21	631652	19	68.42%	73.68%	1045	1051	1a
1144	contig28538	scf3654_12337	112	-17.08	2 21	631652	19	63.16%	68.42%	1045	1051	1a
1145	contig28538	scf383_3145	90	-18.73	5 21	711739	22	63.64%	63.64%	1553	1559	1a
1146	contig28538	scf383_3145	100	-19.76	2 7	736758	5	100.00%	100.00%	1553	1559	1a
1147	contig28538	scf940_5237	107	-22.47	4 20	636656	16	75.00%	87.50%	451	457	1a
1148	contig28538	scf940_5237	94	-17.64	3 20	549573	21	61.90%	71.43%	451	457	1a
1149	contig28563	scf6585_16150	138	-18.13	2 16	146167	15	66.67%	93.33%	890	896	8mer
1150	contig28563	scf6585_16150	119	-18.51	2 20	74 94	18	61.11%	66.67%	890	896	8mer
1151	contig28563	scf6585_16151	119	-18.51	2 20	74 94	18	61.11%	66.67%	890	896	8mer
1152	contig28563	scf6585_16151	138	-18.13	2 16	146167	15	66.67%	93.33%	890	896	8mer
1153	contig28563	scf6585_16152	138	-18.13	2 16	146167	15	66.67%	93.33%	890	896	8mer
1154	contig28563	scf6585_16152	119	-18.51	2 20	74 94	18	61.11%	66.67%	890	896	8mer
1155	contig28623	scf3119_11294	143	-19.06	2 19	38 58	18	72.22%	72.22%	816	822	m8
1156	contig28658	scf2727_10467	97	-22.78	5 19	40 61	15	80.00%	86.67%	844	850	1a
1157	contig28658	scf2727_10468	97	-22.78	5 19	40 61	15	80.00%	86.67%	844	850	1a
1158	contig28658	scf32250_24037	97	-22.78	5 19	40 61	15	80.00%	86.67%	844	850	1a
1159	contig28658	scf383_3145	104	-17.51	2 22	50 73	21	52.38%	71.43%	760	766	1a
1160	contig28658	scf383_3145	104	-17.51	2 22	50 73	21	52.38%	71.43%	1624	1630	8mer
1161	contig28663	scf1190_6457	101	-18	2 20	1 23	20	60.00%	70.00%	806	812	1a
1162	contig28663	scf778_4771	93	-17.76	2 21	447474	25	68.00%	72.00%	476	482	1a
1163	contig28663	scf778_4772	93	-17.76	2 21	447474	25	68.00%	72.00%	476	482	1a
1164	contig28663	scf800_4854	90	-19.5	2 21	340365	21	61.90%	80.95%	101	107	1a
1165	contig28690	scf1190_6457	103	-18.05	2 17	1 19	16	68.75%	87.50%	1451	1457	1a
1166	contig28699	scf15172_21005	104	-17.38	2 22	522548	24	54.17%	75.00%	423	429	1a
1167	contig28699	scf1728_8184	105	-17.56	3 21	586608	20	70.00%	70.00%	1062	1068	m8
1168	contig28699	scf36269_24589	108	-18.68	5 22	504530	19	73.68%	73.68%	282	288	8mer
1169	contig28699	scf4010_12841	117	-18.73	3 22	614636	19	57.89%	84.21%	802	808	m8
1170	contig28699	scf4010_12842	117	-18.73	3 22	614636	19	57.89%	84.21%	802	808	m8
1171	contig28699	scf864_5013	108	-18.68	5 22	504530	19	73.68%	73.68%	282	288	8mer
1172	contig28699	scf864_5018	128	-20.45	2 19	536558	18	77.78%	83.33%	421	427	1a
1173	contig28715	scf39_805	122	-18.29	2 15	15 37	13	69.23%	84.62%	371	377	1a
1174	contig28715	scf39_805	122	-18.29	2 15	15 37	13	69.23%	84.62%	777	783	1a
1175	contig28715	scf39_806	122	-18.29	2 15	15 37	13	69.23%	84.62%	777	783	1a
1176	contig28715	scf39_806	122	-18.29	2 15	15 37	13	69.23%	84.62%	371	377	1a
1177	contig28827	scf4278_13364	141	-18.16	2 10	33 55	8	87.50%	100.00%	683	689	m8
1178	contig28915	scf383_3145	100	-19.11	2 7	379401	5	100.00%	100.00%	526	532	1a
1179	contig28915	scf490_3559	129	-17.95	2 21	151170	19	63.16%	84.21%	1477	1483	m8
1180	contig28915	scf490_3559	150	-18.41	2 15	343364	13	76.92%	84.62%	1477	1483	m8
1181	contig28915	scf5519_14917	120	-18.46	2 17	255275	16	68.75%	81.25%	645	651	1a
1182	contig28915	scf864_5018	94	-18.28	2 22	249272	22	68.18%	77.27%	538	544	m8
1183	contig28915	scf864_5018	121	-18.84	2 21	60 80	19	57.89%	78.95%	538	544	m8
1184	contig28915	scf864_5018	113	-17.66	4 22	102124	18	61.11%	83.33%	538	544	m8
1185	contig28915	scf940_5239	94	-20.58	4 21	53 76	19	73.68%	73.68%	413	419	m8
1186	contig28923	scf2727_10466	101	-19.05	2 14	8 29	12	50.00%	91.67%	82	88	m8
1187	contig28923	scf3654_12335	98	-18.37	4 19	7 27	16	68.75%	81.25%	659	665	1a
1188	contig28923	scf3654_12337	92	-18.68	4 19	7 27	15	60.00%	73.33%	659	665	1a
1189	contig28943	scf10308_19055	122	-18.92	2 20	295317	20	65.00%	85.00%	1178	1184	8mer
1190	contig28951	scf5519_14917	149	-17.57	2 19	365385	18	61.11%	83.33%	1551	1557	8mer
1191	contig28951	scf5519_14917	113	-19.11	2 18	255275	17	70.59%	82.35%	1551	1557	8mer
1192	contig29083	scf4541_13730	157	-20.59	2 22	24 44	20	75.00%	80.00%	1272	1278	m8
1193	contig29114	scf1316_6760	155	-24.44	2 17	5 28	16	81.25%	81.25%	828	834	m8
1194	contig29157	scf383_3145	105	-17.61	2 20	244266	19	63.16%	78.95%	788	794	1a
1195	contig29157	scf7225_16649	103	-17.87	3 23	274297	21	66.67%	80.95%	304	310	1a
1196	contig29157	scf940_5239	106	-19.13	5 21	245265	16	68.75%	87.50%	831	837	m8
1197	contig29157	scf940_5239	149	-18.01	2 16	177200	16	75.00%	87.50%	831	837	m8
1198	contig29164	scf864_5018	96	-18.6	2 21	14 36	19	52.63%	73.68%	92	98	1a
1199	contig29210	scf800_4854	97	-17.09	4 23	92119	23	52.17%	69.57%	589	595	m8
1200	contig29387	scf17497_21641	140	-17.53	2 13	194213	11	81.82%	100.00%	585	591	m8
1201	contig29387	scf17497_21642	140	-17.53	2 13	194213	11	81.82%	100.00%	585	591	m8
1202	contig29387	scf778_4769	141	-18.43	2 18	21 42	16	68.75%	81.25%	466	472	m8
1203	contig29448	scf2727_10467	119	-17.34	4 20	61 81	16	68.75%	75.00%	111	117	1a
1204	contig29448	scf2727_10468	119	-17.34	4 20	61 81	16	68.75%	75.00%	111	117	1a
1205	contig29448	scf32250_24037	119	-17.34	4 20	61 81	16	68.75%	75.00%	111	117	1a
1206	contig29663	scf383_3119	135	-21.35	2 17	24 47	17	82.35%	82.35%	43	49	8mer
1207	contig29663	scf5275_14707	132	-21.1	2 21	15 37	19	68.42%	73.68%	84	90	m8
1208	contig32994	scf940_5239	92	-20.62	2 21	193217	23	69.57%	73.91%	51	57	1a
1209	contig43258	scf2727_10467	99	-21.33	2 20	527548	19	57.89%	84.21%	1655	1661	1a
1210	contig43258	scf2727_10467	99	-21.33	2 20	527548	19	57.89%	84.21%	635	641	m8
1211	contig43258	scf2727_10468	99	-21.33	2 20	527548	19	57.89%	84.21%	635	641	m8
1212	contig43258	scf2727_10468	99	-21.33	2 20	527548	19	57.89%	84.21%	1655	1661	1a
1213	contig43258	scf3119_11294	105	-25.43	2 20	10931112	18	72.22%	77.78%	527	533	1a
1214	contig43258	scf32250_24037	99	-21.33	2 20	527548	19	57.89%	84.21%	635	641	m8
1215	contig43258	scf32250_24037	99	-21.33	2 20	527548	19	57.89%	84.21%	1655	1661	1a
1216	contig43258	scf712_4522	129	-17.08	3 21	57 81	19	68.42%	73.68%	303	309	m8
1217	contig43258	scf712_4522	129	-17.08	3 21	57 81	19	68.42%	73.68%	437	443	8mer
1218	contig43258	scf800_4854	102	-19.07	2 23	930953	21	61.90%	80.95%	148	154	m8
1219	contig43261	scf1190_6457	102	-17.51	2 15	10251045	13	53.85%	84.62%	1949	1955	1a
1220	contig43261	scf1190_6457	114	-17.72	2 12	14121433	11	72.73%	90.91%	1949	1955	1a
1221	contig43261	scf2026_9123	136	-17.26	3 22	12481275	24	62.50%	70.83%	206	212	m8
1222	contig43261	scf2026_9123	136	-17.26	3 22	12481275	24	62.50%	70.83%	3891	3897	1a
1223	contig43261	scf2026_9123	136	-17.26	3 22	12481275	24	62.50%	70.83%	2127	2133	m8
1224	contig43261	scf23044_22777	105	-19.94	2 21	10821103	20	60.00%	75.00%	3758	3764	1a
1225	contig43261	scf36269_24589	114	-17.32	4 20	16301656	19	78.95%	78.95%	1914	1920	1a
1226	contig43261	scf36269_24589	106	-17.85	3 21	11551178	18	61.11%	77.78%	1914	1920	1a
1227	contig43261	scf36269_24589	99	-18.69	6 20	11051129	14	85.71%	85.71%	1914	1920	1a
1228	contig43261	scf36269_24589	101	-20.35	2 18	727751	16	62.50%	81.25%	1914	1920	1a
1229	contig43261	scf36269_24589	99	-20.14	4 24	14521476	20	60.00%	75.00%	1914	1920	1a
1230	contig43261	scf3654_12335	95	-18.73	2 18	10561080	19	73.68%	78.95%	2350	2356	m8
1231	contig43261	scf383_3119	116	-21.92	3 21	10361057	18	66.67%	77.78%	1650	1656	m8
1232	contig43261	scf4278_13364	180	-18.88	2 22	206230	22	77.27%	90.91%	2568	2574	8mer
1233	contig43261	scf5044_14376	104	-17.03	2 8	1 19	6	83.33%	100.00%	592	598	8mer
1234	contig43261	scf864_5013	99	-20.14	4 24	14521476	20	60.00%	75.00%	1914	1920	1a
1235	contig43261	scf864_5013	106	-17.85	3 21	11551178	18	61.11%	77.78%	1914	1920	1a
1236	contig43261	scf864_5013	99	-18.69	6 20	11051129	14	85.71%	85.71%	1914	1920	1a
1237	contig43261	scf864_5013	101	-20.35	2 18	727751	16	62.50%	81.25%	1914	1920	1a
1238	contig43261	scf864_5013	114	-17.32	4 20	16301656	19	78.95%	78.95%	1914	1920	1a
1239	contig43261	scf940_5237	117	-17.03	2 19	11151136	18	72.22%	77.78%	1396	1402	8mer
1240	contig43261	scf940_5239	101	-19.47	3 20	10371057	17	64.71%	70.59%	340	346	8mer
1241	contig43261	scf940_5239	101	-19.47	3 20	10371057	17	64.71%	70.59%	3591	3597	8mer
1242	contig43261	scf940_5239	95	-18.01	2 20	722743	18	55.56%	72.22%	340	346	8mer
1243	contig43261	scf940_5239	95	-18.01	2 20	722743	18	55.56%	72.22%	3591	3597	8mer
1244	contig43261	scf940_5239	114	-20.97	2 20	10081032	21	61.90%	76.19%	340	346	8mer
1245	contig43261	scf940_5239	114	-20.97	2 20	10081032	21	61.90%	76.19%	3591	3597	8mer
1246	isotig00018	scf1190_6457	95	-21.46	2 20	11941214	18	55.56%	72.22%	7470	7476	1a
1247	isotig00018	scf1190_6457	106	-19.23	3 20	12951317	19	63.16%	73.68%	7470	7476	1a
1248	isotig00018	scf1190_6457	92	-17.65	2 18	10371058	17	58.82%	76.47%	7470	7476	1a
1249	isotig00018	scf1190_6457	123	-19.99	4 20	626646	16	62.50%	87.50%	7470	7476	1a
1250	isotig00018	scf1190_6457	102	-22.14	2 19	805825	17	64.71%	76.47%	7470	7476	1a
1251	isotig00018	scf1190_6457	106	-22.43	2 20	14051426	19	57.89%	73.68%	7470	7476	1a
1252	isotig00018	scf1190_6457	120	-19.96	2 20	13141332	18	66.67%	72.22%	7470	7476	1a
1253	isotig00018	scf1190_6457	91	-18.88	5 20	376396	15	60.00%	86.67%	7470	7476	1a
1254	isotig00018	scf1190_6457	108	-21.81	2 17	12501270	15	66.67%	93.33%	7470	7476	1a
1255	isotig00018	scf1190_6457	103	-18.76	2 20	15261546	18	50.00%	72.22%	7470	7476	1a
1256	isotig00018	scf1190_6457	139	-30.77	2 20	12301247	18	66.67%	83.33%	7470	7476	1a
1257	isotig00018	scf1190_6457	117	-24.01	3 20	11741196	19	68.42%	89.47%	7470	7476	1a
1258	isotig00018	scf15172_21005	98	-17.94	4 21	12531277	19	57.89%	78.95%	4323	4329	1a
1259	isotig00018	scf15172_21005	143	-21.74	2 16	13161338	14	78.57%	85.71%	4323	4329	1a
1260	isotig00018	scf23044_22777	120	-17.94	3 9	9951016	6	100.00%	100.00%	7793	7799	m8
1261	isotig00018	scf2732_10474	135	-20.77	3 20	11931214	17	76.47%	82.35%	7130	7136	8mer
1262	isotig00018	scf2732_10474	103	-18.36	2 20	12891313	20	60.00%	80.00%	7130	7136	8mer
1263	isotig00018	scf2732_10474	139	-19.17	3 22	10361058	19	68.42%	78.95%	7130	7136	8mer
1264	isotig00018	scf36269_24589	103	-17.26	2 24	12541276	22	63.64%	77.27%	4334	4340	1a
1265	isotig00018	scf36269_24589	103	-17.26	2 24	12541276	22	63.64%	77.27%	1536	1542	1a
1266	isotig00018	scf3654_12335	131	-17.81	3 17	752774	15	73.33%	80.00%	6533	6539	1a
1267	isotig00018	scf3654_12335	131	-17.81	3 17	752774	15	73.33%	80.00%	6977	6983	1a
1268	isotig00018	scf3654_12335	99	-17.46	2 20	12851307	19	63.16%	78.95%	6533	6539	1a
1269	isotig00018	scf3654_12335	99	-17.46	2 20	12851307	19	63.16%	78.95%	6977	6983	1a
1270	isotig00018	scf3654_12335	118	-21.04	3 20	11191141	18	77.78%	77.78%	6533	6539	1a
1271	isotig00018	scf3654_12335	118	-21.04	3 20	11191141	18	77.78%	77.78%	6977	6983	1a
1272	isotig00018	scf3654_12335	132	-20.32	2 21	823844	19	73.68%	84.21%	6533	6539	1a
1273	isotig00018	scf3654_12335	132	-20.32	2 21	823844	19	73.68%	84.21%	6977	6983	1a
1274	isotig00018	scf3654_12337	91	-19.44	2 20	12851307	19	57.89%	73.68%	6533	6539	1a
1275	isotig00018	scf3654_12337	91	-19.44	2 20	12851307	19	57.89%	73.68%	6977	6983	1a
1276	isotig00018	scf3654_12337	112	-21.05	3 20	11191141	19	73.68%	78.95%	6533	6539	1a
1277	isotig00018	scf3654_12337	112	-21.05	3 20	11191141	19	73.68%	78.95%	6977	6983	1a
1278	isotig00018	scf3682_12366	90	-17.13	6 22	397417	16	75.00%	81.25%	3138	3144	1a
1279	isotig00018	scf3682_12366	90	-17.13	6 22	397417	16	75.00%	81.25%	5056	5062	m8
1280	isotig00018	scf3682_12366	140	-19.76	3 22	783807	21	66.67%	76.19%	3138	3144	1a
1281	isotig00018	scf3682_12366	140	-19.76	3 22	783807	21	66.67%	76.19%	5056	5062	m8
1282	isotig00018	scf383_3119	103	-18.96	5 20	13851405	16	81.25%	81.25%	6354	6360	m8
1283	isotig00018	scf383_3119	90	-19	2 21	15221543	20	70.00%	80.00%	6354	6360	m8
1284	isotig00018	scf383_3145	114	-17.31	2 13	813834	11	72.73%	90.91%	5848	5854	1a
1285	isotig00018	scf383_3145	114	-17.31	2 13	813834	11	72.73%	90.91%	2350	2356	8mer
1286	isotig00018	scf383_3145	130	-17.49	2 21	837858	19	63.16%	68.42%	5848	5854	1a
1287	isotig00018	scf383_3145	130	-17.49	2 21	837858	19	63.16%	68.42%	2350	2356	8mer
1288	isotig00018	scf383_3145	94	-18.55	3 22	13081330	20	60.00%	65.00%	5848	5854	1a
1289	isotig00018	scf383_3145	94	-18.55	3 22	13081330	20	60.00%	65.00%	2350	2356	8mer
1290	isotig00018	scf383_3145	93	-26.94	3 22	622644	19	68.42%	73.68%	5848	5854	1a
1291	isotig00018	scf383_3145	93	-26.94	3 22	622644	19	68.42%	73.68%	2350	2356	8mer
1292	isotig00018	scf383_3145	99	-18.8	4 22	395419	20	75.00%	75.00%	5848	5854	1a
1293	isotig00018	scf383_3145	99	-18.8	4 22	395419	20	75.00%	75.00%	2350	2356	8mer
1294	isotig00018	scf383_3145	107	-19.02	2 20	967989	18	55.56%	72.22%	5848	5854	1a
1295	isotig00018	scf383_3145	107	-19.02	2 20	967989	18	55.56%	72.22%	2350	2356	8mer
1296	isotig00018	scf383_3145	104	-19.26	2 13	12841306	11	63.64%	90.91%	5848	5854	1a
1297	isotig00018	scf383_3145	104	-19.26	2 13	12841306	11	63.64%	90.91%	2350	2356	8mer
1298	isotig00018	scf383_3145	104	-20.67	2 22	12611284	21	61.90%	76.19%	5848	5854	1a
1299	isotig00018	scf383_3145	104	-20.67	2 22	12611284	21	61.90%	76.19%	2350	2356	8mer
1300	isotig00018	scf383_3145	91	-24.23	4 22	11081135	23	56.52%	78.26%	5848	5854	1a
1301	isotig00018	scf383_3145	91	-24.23	4 22	11081135	23	56.52%	78.26%	2350	2356	8mer
1302	isotig00018	scf383_3145	104	-21.22	3 22	11511175	21	66.67%	76.19%	5848	5854	1a
1303	isotig00018	scf383_3145	104	-21.22	3 22	11511175	21	66.67%	76.19%	2350	2356	8mer
1304	isotig00018	scf5519_14917	124	-18.37	2 17	10801099	15	60.00%	86.67%	4213	4219	m8
1305	isotig00018	scf6585_16150	103	-18.7	4 20	763783	16	75.00%	81.25%	242	248	m8
1306	isotig00018	scf6585_16151	103	-18.7	4 20	763783	16	75.00%	81.25%	242	248	m8
1307	isotig00018	scf6585_16152	103	-18.7	4 20	763783	16	75.00%	81.25%	242	248	m8
1308	isotig00018	scf712_4523	144	-18.14	2 21	861882	19	68.42%	73.68%	5593	5599	1a
1309	isotig00018	scf712_4523	121	-20	2 21	12561277	20	70.00%	85.00%	5593	5599	1a
1310	isotig00018	scf778_4769	92	-20.65	2 17	13361357	15	73.33%	80.00%	4619	4625	m8
1311	isotig00018	scf778_4771	128	-18.42	2 20	624643	18	72.22%	77.78%	2908	2914	1a
1312	isotig00018	scf778_4771	100	-19.66	3 21	417437	19	63.16%	73.68%	2908	2914	1a
1313	isotig00018	scf778_4771	112	-20.58	2 21	11061127	19	68.42%	78.95%	2908	2914	1a
1314	isotig00018	scf778_4772	112	-20.58	2 21	11061127	19	68.42%	78.95%	2908	2914	1a
1315	isotig00018	scf778_4772	128	-18.42	2 20	624643	18	72.22%	77.78%	2908	2914	1a
1316	isotig00018	scf778_4772	100	-19.66	3 21	417437	19	63.16%	73.68%	2908	2914	1a
1317	isotig00018	scf800_4854	100	-18.31	3 8	12231246	5	100.00%	100.00%	7567	7573	m8
1318	isotig00018	scf800_4854	120	-20.66	3 22	10351060	21	52.38%	80.95%	7567	7573	m8
1319	isotig00018	scf800_4854	122	-18.41	2 15	11851208	13	69.23%	84.62%	7567	7573	m8
1320	isotig00018	scf800_4854	97	-18.42	2 14	9881011	12	66.67%	91.67%	7567	7573	m8
1321	isotig00018	scf800_4854	104	-18.05	3 9	10641087	6	83.33%	100.00%	7567	7573	m8
1322	isotig00018	scf800_4854	93	-17.98	2 23	663687	22	59.09%	77.27%	7567	7573	m8
1323	isotig00018	scf800_4854	149	-17.34	2 20	13231345	18	72.22%	72.22%	7567	7573	m8
1324	isotig00018	scf800_4854	95	-17.2	5 17	12901315	14	64.29%	85.71%	7567	7573	m8
1325	isotig00018	scf800_4854	121	-17.76	3 20	425447	17	58.82%	88.24%	7567	7573	m8
1326	isotig00018	scf864_5013	103	-17.26	2 24	12541276	22	63.64%	77.27%	1536	1542	1a
1327	isotig00018	scf864_5013	103	-17.26	2 24	12541276	22	63.64%	77.27%	4334	4340	1a
1328	isotig00018	scf9388_18434	119	-20.73	4 21	12091232	18	72.22%	88.89%	4200	4206	m8
1329	isotig00018	scf9388_18434	119	-20.73	4 21	12091232	18	72.22%	88.89%	2011	2017	1a
1330	isotig00041	scf1190_6457	91	-28.38	2 20	12921312	18	66.67%	88.89%	1029	1035	m8
1331	isotig00041	scf1190_6457	119	-22.78	2 20	13471367	18	61.11%	83.33%	1029	1035	m8
1332	isotig00041	scf2167_9347	146	-17.18	2 12	255277	11	90.91%	90.91%	2805	2811	8mer
1333	isotig00041	scf25486_23063	140	-25.17	2 17	11941214	15	73.33%	100.00%	2780	2786	1a
1334	isotig00041	scf2727_10466	96	-19.19	5 21	13981418	17	70.59%	76.47%	938	944	m8
1335	isotig00041	scf2727_10466	130	-17.05	2 21	15531577	22	72.73%	81.82%	938	944	m8
1336	isotig00041	scf2727_10467	114	-18.87	3 20	15591580	18	72.22%	77.78%	891	897	1a
1337	isotig00041	scf2727_10467	95	-18.4	2 20	14121430	18	66.67%	77.78%	891	897	1a
1338	isotig00041	scf2727_10467	116	-22.26	2 17	13361356	15	60.00%	93.33%	891	897	1a
1339	isotig00041	scf2727_10467	118	-19.61	2 20	273294	19	63.16%	84.21%	891	897	1a
1340	isotig00041	scf2727_10468	116	-22.26	2 17	13361356	15	60.00%	93.33%	891	897	1a
1341	isotig00041	scf2727_10468	118	-19.61	2 20	273294	19	63.16%	84.21%	891	897	1a
1342	isotig00041	scf2727_10468	95	-18.4	2 20	14121430	18	66.67%	77.78%	891	897	1a
1343	isotig00041	scf2727_10468	114	-18.87	3 20	15591580	18	72.22%	77.78%	891	897	1a
1344	isotig00041	scf32250_24037	114	-18.87	3 20	15591580	18	72.22%	77.78%	891	897	1a
1345	isotig00041	scf32250_24037	118	-19.61	2 20	273294	19	63.16%	84.21%	891	897	1a
1346	isotig00041	scf32250_24037	95	-18.4	2 20	14121430	18	66.67%	77.78%	891	897	1a
1347	isotig00041	scf32250_24037	116	-22.26	2 17	13361356	15	60.00%	93.33%	891	897	1a
1348	isotig00041	scf3377_11937	140	-25.17	2 17	11941214	15	73.33%	100.00%	2780	2786	1a
1349	isotig00041	scf36269_24589	118	-22.79	3 24	368397	26	61.54%	73.08%	468	474	m8
1350	isotig00041	scf36269_24589	133	-19.45	2 18	13141338	16	68.75%	87.50%	468	474	m8
1351	isotig00041	scf36269_24589	101	-18	2 23	12961322	23	56.52%	73.91%	468	474	m8
1352	isotig00041	scf383_3119	90	-17.26	2 20	12591281	19	57.89%	68.42%	3590	3596	1a
1353	isotig00041	scf383_3119	90	-17.26	2 20	12591281	19	57.89%	68.42%	2857	2863	m8
1354	isotig00041	scf383_3145	120	-17.02	2 8	427449	6	100.00%	100.00%	2978	2984	1a
1355	isotig00041	scf383_3145	120	-17.02	2 8	427449	6	100.00%	100.00%	3422	3428	1a
1356	isotig00041	scf383_3145	117	-17.23	2 16	13681389	14	71.43%	78.57%	2978	2984	1a
1357	isotig00041	scf383_3145	117	-17.23	2 16	13681389	14	71.43%	78.57%	3422	3428	1a
1358	isotig00041	scf6585_16150	128	-18.62	2 19	282304	19	73.68%	78.95%	2833	2839	1a
1359	isotig00041	scf6585_16150	101	-18.55	3 20	13141333	17	70.59%	82.35%	2833	2839	1a
1360	isotig00041	scf6585_16151	101	-18.55	3 20	13141333	17	70.59%	82.35%	2833	2839	1a
1361	isotig00041	scf6585_16151	128	-18.62	2 19	282304	19	73.68%	78.95%	2833	2839	1a
1362	isotig00041	scf6585_16152	101	-18.55	3 20	13141333	17	70.59%	82.35%	2833	2839	1a
1363	isotig00041	scf6585_16152	128	-18.62	2 19	282304	19	73.68%	78.95%	2833	2839	1a
1364	isotig00041	scf864_5013	118	-22.79	3 24	368397	26	61.54%	73.08%	468	474	m8
1365	isotig00041	scf864_5013	133	-19.45	2 18	13141338	16	68.75%	87.50%	468	474	m8
1366	isotig00041	scf864_5013	101	-18	2 23	12961322	23	56.52%	73.91%	468	474	m8
1367	isotig00087	scf1316_6760	124	-18.92	2 22	101124	21	66.67%	80.95%	1180	1186	1a
1368	isotig00087	scf15172_21005	98	-19.61	4 19	413436	16	75.00%	87.50%	1243	1249	1a
1369	isotig00087	scf15172_21005	98	-19.61	4 19	413436	16	75.00%	87.50%	5060	5066	1a
1370	isotig00087	scf15172_21005	93	-18.99	2 22	11891211	20	55.00%	80.00%	1243	1249	1a
1371	isotig00087	scf15172_21005	93	-18.99	2 22	11891211	20	55.00%	80.00%	5060	5066	1a
1372	isotig00087	scf15172_21005	99	-17.13	4 20	8 30	16	62.50%	87.50%	1243	1249	1a
1373	isotig00087	scf15172_21005	99	-17.13	4 20	8 30	16	62.50%	87.50%	5060	5066	1a
1374	isotig00087	scf23044_22777	122	-18.83	2 21	149172	21	61.90%	76.19%	2371	2377	1a
1375	isotig00087	scf25486_23063	100	-17.32	2 7	50 70	5	100.00%	100.00%	440	446	m8
1376	isotig00087	scf25486_23063	101	-19.63	2 20	54 79	23	69.57%	69.57%	440	446	m8
1377	isotig00087	scf26097_23139	102	-17.83	5 21	616642	21	66.67%	76.19%	3188	3194	1a
1378	isotig00087	scf26097_23139	117	-18.59	2 21	683708	23	65.22%	69.57%	3188	3194	1a
1379	isotig00087	scf3377_11937	100	-17.32	2 7	50 70	5	100.00%	100.00%	440	446	m8
1380	isotig00087	scf3377_11937	101	-19.63	2 20	54 79	23	69.57%	69.57%	440	446	m8
1381	isotig00087	scf3654_12335	99	-18.9	3 21	253276	20	65.00%	75.00%	2252	2258	m8
1382	isotig00087	scf383_3145	100	-18	2 7	13021324	5	100.00%	100.00%	3196	3202	1a
1383	isotig00087	scf383_3145	100	-18	2 7	13021324	5	100.00%	100.00%	200	206	1a
1384	isotig00087	scf383_3145	113	-19.26	3 22	821843	19	57.89%	63.16%	3196	3202	1a
1385	isotig00087	scf383_3145	113	-19.26	3 22	821843	19	57.89%	63.16%	200	206	1a
1386	isotig00087	scf383_3145	102	-19.18	2 22	160183	22	54.55%	72.73%	3196	3202	1a
1387	isotig00087	scf383_3145	102	-19.18	2 22	160183	22	54.55%	72.73%	200	206	1a
1388	isotig00087	scf50332_26090	117	-18.59	2 21	683708	23	65.22%	69.57%	3188	3194	1a
1389	isotig00087	scf50332_26090	102	-17.83	5 21	616642	21	66.67%	76.19%	3188	3194	1a
1390	isotig00087	scf5412_14832	125	-19.07	2 21	683708	23	69.57%	73.91%	3188	3194	1a
1391	isotig00087	scf5519_14917	127	-17.1	2 19	368387	18	61.11%	77.78%	3982	3988	m8
1392	isotig00087	scf5519_14917	122	-17.5	3 19	961980	16	75.00%	87.50%	3982	3988	m8
1393	isotig00087	scf5519_14917	100	-17.56	2 7	843862	5	100.00%	100.00%	3982	3988	m8
1394	isotig00087	scf762_4697	117	-18.59	2 21	683708	23	65.22%	69.57%	3188	3194	1a
1395	isotig00087	scf762_4697	102	-17.83	5 21	616642	21	66.67%	76.19%	3188	3194	1a
1396	isotig00087	scf762_4699	117	-18.59	2 21	683708	23	65.22%	69.57%	3188	3194	1a
1397	isotig00087	scf762_4699	102	-17.83	5 21	616642	21	66.67%	76.19%	3188	3194	1a
1398	isotig00087	scf864_5018	93	-20.7	6 22	912934	16	75.00%	93.75%	280	286	1a
1399	isotig00087	scf864_5018	118	-17.39	2 20	767791	20	55.00%	75.00%	280	286	1a
1400	isotig00087	scf940_5239	98	-21.49	2 20	603628	22	68.18%	72.73%	1789	1795	1a
1401	isotig00087	scf940_5239	127	-22.84	2 21	267290	21	61.90%	76.19%	1789	1795	1a
1402	isotig00112	scf1316_6760	98	-17.58	2 22	110138	26	61.54%	69.23%	2431	2437	m8
1403	isotig00112	scf1476_7458	138	-25.36	2 15	181203	13	69.23%	92.31%	2208	2214	8mer
1404	isotig00112	scf1476_7458	138	-25.36	2 15	181203	13	69.23%	92.31%	3361	3367	1a
1405	isotig00112	scf36269_24589	96	-17.03	5 23	450478	22	63.64%	68.18%	3449	3455	1a
1406	isotig00112	scf4278_13364	136	-19.38	2 22	884907	21	76.19%	85.71%	3095	3101	8mer
1407	isotig00112	scf4278_13364	136	-19.38	2 22	884907	21	76.19%	85.71%	3300	3306	m8
1408	isotig00112	scf4541_13730	123	-19.85	2 20	68 90	18	72.22%	77.78%	1383	1389	1a
1409	isotig00112	scf4541_13730	99	-19.34	4 22	355382	23	56.52%	73.91%	1383	1389	1a
1410	isotig00112	scf864_5013	96	-17.03	5 23	450478	22	63.64%	68.18%	3449	3455	1a
1411	isotig00112	scf864_5018	92	-17.28	2 21	370392	19	52.63%	68.42%	2328	2334	1a
1412	isotig00112	scf864_5018	93	-18.75	2 22	174195	21	52.38%	80.95%	2328	2334	1a
1413	isotig00112	scf864_5018	128	-18.83	2 18	323346	17	76.47%	76.47%	2328	2334	1a
1414	isotig00112	scf864_5018	128	-26.43	2 19	209231	18	72.22%	88.89%	2328	2334	1a
1415	isotig00112	scf864_5018	104	-18.94	2 22	115138	21	47.62%	76.19%	2328	2334	1a
1416	isotig00112	scf940_5239	103	-18.62	2 21	120142	20	65.00%	75.00%	2057	2063	m8
1417	isotig00112	scf940_5239	137	-18.46	3 18	887908	15	73.33%	80.00%	2057	2063	m8
1418	isotig00112	scf940_5239	110	-21.24	2 20	342364	19	63.16%	73.68%	2057	2063	m8
1419	isotig00122	scf1476_7458	119	-17.54	4 22	902923	18	72.22%	72.22%	2826	2832	8mer
1420	isotig00122	scf1476_7458	119	-17.54	4 22	902923	18	72.22%	72.22%	637	643	m8
1421	isotig00122	scf15172_21005	119	-19.95	4 21	900923	18	66.67%	77.78%	3234	3240	m8
1422	isotig00122	scf23044_22777	131	-17.53	4 21	22662289	19	73.68%	84.21%	3013	3019	m8
1423	isotig00122	scf26097_23139	154	-20.81	2 19	17591780	17	70.59%	76.47%	3487	3493	m8
1424	isotig00122	scf3654_12335	109	-17.16	3 10	17641785	7	85.71%	100.00%	43	49	8mer
1425	isotig00122	scf3654_12335	109	-17.16	3 10	17641785	7	85.71%	100.00%	2795	2801	1a
1426	isotig00122	scf3654_12337	111	-18.32	3 18	17601785	19	63.16%	73.68%	2795	2801	1a
1427	isotig00122	scf3654_12337	111	-18.32	3 18	17601785	19	63.16%	73.68%	43	49	8mer
1428	isotig00122	scf3682_12366	122	-18.18	4 21	16441669	20	80.00%	85.00%	3739	3745	m8
1429	isotig00122	scf39_805	136	-19.58	3 22	22432266	20	70.00%	85.00%	903	909	1a
1430	isotig00122	scf39_805	136	-19.58	3 22	22432266	20	70.00%	85.00%	3665	3671	1a
1431	isotig00122	scf39_805	145	-21.33	3 21	436462	22	77.27%	81.82%	903	909	1a
1432	isotig00122	scf39_805	145	-21.33	3 21	436462	22	77.27%	81.82%	3665	3671	1a
1433	isotig00122	scf39_806	145	-21.33	3 21	436462	22	77.27%	81.82%	903	909	1a
1434	isotig00122	scf39_806	145	-21.33	3 21	436462	22	77.27%	81.82%	3665	3671	1a
1435	isotig00122	scf39_806	136	-19.58	3 22	22432266	20	70.00%	85.00%	903	909	1a
1436	isotig00122	scf39_806	136	-19.58	3 22	22432266	20	70.00%	85.00%	3665	3671	1a
1437	isotig00122	scf50332_26090	154	-20.81	2 19	17591780	17	70.59%	76.47%	3487	3493	m8
1438	isotig00122	scf5412_14832	145	-19.8	2 20	17571780	20	70.00%	70.00%	3487	3493	m8
1439	isotig00122	scf5519_14917	137	-19.76	3 18	16401659	15	73.33%	100.00%	2747	2753	1a
1440	isotig00122	scf5698_15190	123	-17.01	2 20	280297	18	66.67%	77.78%	183	189	1a
1441	isotig00122	scf5698_15190	92	-17.09	4 18	20762098	16	75.00%	87.50%	183	189	1a
1442	isotig00122	scf712_4522	134	-17.14	3 24	22812306	22	63.64%	81.82%	3423	3429	1a
1443	isotig00122	scf712_4522	96	-23.11	2 24	20862117	29	51.72%	65.52%	3423	3429	1a
1444	isotig00122	scf712_4522	113	-23.07	2 22	15141538	20	50.00%	80.00%	3423	3429	1a
1445	isotig00122	scf712_4522	108	-18.22	2 24	613635	22	54.55%	72.73%	3423	3429	1a
1446	isotig00122	scf762_4697	154	-20.81	2 19	17591780	17	70.59%	76.47%	3487	3493	m8
1447	isotig00122	scf762_4699	154	-20.81	2 19	17591780	17	70.59%	76.47%	3487	3493	m8
1448	isotig00122	scf9388_18434	95	-17.75	2 21	20852108	20	55.00%	75.00%	2801	2807	8mer
1449	isotig00122	scf9388_18434	95	-17.75	2 21	20852108	20	55.00%	75.00%	45	51	1a
1450	isotig00122	scf940_5239	100	-18.27	2 21	610631	19	52.63%	78.95%	3367	3373	1a
1451	isotig00122	scf940_5239	100	-19.03	2 21	15181538	20	60.00%	70.00%	3367	3373	1a
1452	isotig00122	scf940_5239	92	-20.52	2 21	20892110	19	57.89%	78.95%	3367	3373	1a
1453	isotig00125	scf800_4854	101	-17.11	3 22	102123	19	68.42%	84.21%	2872	2878	1a
1454	isotig00146	scf1316_6760	90	-18.93	5 22	118141	19	68.42%	78.95%	411	417	1a
1455	isotig00146	scf1316_6760	141	-23.48	4 22	10171039	18	77.78%	88.89%	411	417	1a
1456	isotig00146	scf38779_24859	117	-22.66	2 21	10301055	23	60.87%	73.91%	1928	1934	m8
1457	isotig00146	scf38779_24859	117	-22.66	2 21	10301055	23	60.87%	73.91%	312	318	8mer
1458	isotig00146	scf38779_24859	97	-17.72	2 20	322343	19	68.42%	78.95%	1928	1934	m8
1459	isotig00146	scf38779_24859	97	-17.72	2 20	322343	19	68.42%	78.95%	312	318	8mer
1460	isotig00146	scf38779_24859	124	-19.27	2 18	90113	18	66.67%	77.78%	1928	1934	m8
1461	isotig00146	scf38779_24859	124	-19.27	2 18	90113	18	66.67%	77.78%	312	318	8mer
1462	isotig00146	scf38779_24859	136	-18.86	2 17	13171338	15	66.67%	80.00%	1928	1934	m8
1463	isotig00146	scf38779_24859	136	-18.86	2 17	13171338	15	66.67%	80.00%	312	318	8mer
1464	isotig00146	scf38779_24859	113	-17.28	2 10	771792	8	75.00%	100.00%	1928	1934	m8
1465	isotig00146	scf38779_24859	113	-17.28	2 10	771792	8	75.00%	100.00%	312	318	8mer
1466	isotig00146	scf5044_14376	102	-17.08	2 19	261281	17	70.59%	70.59%	1322	1328	8mer
1467	isotig00146	scf800_4854	113	-19.3	3 23	11921217	22	54.55%	81.82%	859	865	1a
1468	isotig00146	scf800_4854	125	-17.3	2 23	900924	22	54.55%	77.27%	859	865	1a
1469	isotig00146	scf800_4854	97	-19.62	3 23	399429	27	59.26%	66.67%	859	865	1a
1470	isotig00146	scf800_4854	124	-17.41	2 19	769791	17	64.71%	82.35%	859	865	1a
1471	isotig00146	scf950_5263	136	-18.86	2 17	13171338	15	66.67%	80.00%	1928	1934	m8
1472	isotig00146	scf950_5263	136	-18.86	2 17	13171338	15	66.67%	80.00%	312	318	8mer
1473	isotig00146	scf950_5263	117	-22.66	2 21	10301055	23	60.87%	73.91%	1928	1934	m8
1474	isotig00146	scf950_5263	117	-22.66	2 21	10301055	23	60.87%	73.91%	312	318	8mer
1475	isotig00146	scf950_5263	97	-17.72	2 20	322343	19	68.42%	78.95%	1928	1934	m8
1476	isotig00146	scf950_5263	97	-17.72	2 20	322343	19	68.42%	78.95%	312	318	8mer
1477	isotig00146	scf950_5263	124	-19.27	2 18	90113	18	66.67%	77.78%	1928	1934	m8
1478	isotig00146	scf950_5263	124	-19.27	2 18	90113	18	66.67%	77.78%	312	318	8mer
1479	isotig00146	scf950_5263	113	-17.28	2 10	771792	8	75.00%	100.00%	1928	1934	m8
1480	isotig00146	scf950_5263	113	-17.28	2 10	771792	8	75.00%	100.00%	312	318	8mer
1481	isotig00165	scf1190_6457	120	-20.28	2 8	20722092	6	100.00%	100.00%	914	920	1a
1482	isotig00165	scf1190_6457	120	-20.28	2 8	20722092	6	100.00%	100.00%	147	153	8mer
1483	isotig00165	scf1190_6457	107	-17.42	2 17	14671488	16	62.50%	81.25%	914	920	1a
1484	isotig00165	scf1190_6457	107	-17.42	2 17	14671488	16	62.50%	81.25%	147	153	8mer
1485	isotig00165	scf1190_6457	91	-18.32	2 16	15811601	14	50.00%	85.71%	914	920	1a
1486	isotig00165	scf1190_6457	91	-18.32	2 16	15811601	14	50.00%	85.71%	147	153	8mer
1487	isotig00165	scf1190_6457	97	-19.99	2 19	281298	17	58.82%	76.47%	914	920	1a
1488	isotig00165	scf1190_6457	97	-19.99	2 19	281298	17	58.82%	76.47%	147	153	8mer
1489	isotig00165	scf1190_6457	125	-19.45	2 14	20642084	12	58.33%	83.33%	914	920	1a
1490	isotig00165	scf1190_6457	125	-19.45	2 14	20642084	12	58.33%	83.33%	147	153	8mer
1491	isotig00165	scf1476_7458	100	-18.89	2 22	17971820	21	61.90%	71.43%	1727	1733	8mer
1492	isotig00165	scf1476_7458	124	-19.59	3 22	476494	19	68.42%	78.95%	1727	1733	8mer
1493	isotig00165	scf15172_21005	144	-20.18	2 22	476494	20	70.00%	80.00%	1471	1477	m8
1494	isotig00165	scf15172_21005	148	-17.37	2 13	449471	11	81.82%	90.91%	1471	1477	m8
1495	isotig00165	scf15172_21005	121	-19.69	2 22	436458	20	65.00%	75.00%	1471	1477	m8
1496	isotig00165	scf712_4522	143	-23.11	2 24	22562280	22	68.18%	90.91%	1659	1665	1a
1497	isotig00165	scf712_4522	143	-23.11	2 24	22562280	22	68.18%	90.91%	1561	1567	1a
1498	isotig00165	scf712_4522	117	-22.23	3 22	21262149	20	70.00%	85.00%	1659	1665	1a
1499	isotig00165	scf712_4522	117	-22.23	3 22	21262149	20	70.00%	85.00%	1561	1567	1a
1500	isotig00165	scf800_4854	112	-17.24	3 22	336360	20	60.00%	80.00%	3099	3105	m8
1501	isotig00165	scf800_4854	109	-19.15	2 23	405430	23	69.57%	78.26%	3099	3105	m8
1502	isotig00165	scf800_4854	121	-18.82	3 23	168193	22	68.18%	77.27%	3099	3105	m8
1503	isotig00165	scf800_4854	149	-17.36	2 14	20762099	12	83.33%	83.33%	3099	3105	m8
1504	isotig00165	scf800_4854	112	-17.01	3 23	18741899	22	59.09%	81.82%	3099	3105	m8
1505	isotig00165	scf800_4854	98	-18.06	3 23	20682091	20	50.00%	65.00%	3099	3105	m8
1506	isotig00165	scf800_4854	93	-19.54	5 23	12361261	20	70.00%	85.00%	3099	3105	m8
1507	isotig00165	scf800_4854	143	-19.98	2 21	271297	22	68.18%	72.73%	3099	3105	m8
1508	isotig00228	scf10308_19055	107	-19.66	3 20	306327	18	66.67%	94.44%	4540	4546	1a
1509	isotig00228	scf1476_7458	133	-17.09	3 22	748770	19	63.16%	68.42%	3479	3485	1a
1510	isotig00228	scf26097_23139	117	-18.86	2 17	969994	19	68.42%	78.95%	4789	4795	m8
1511	isotig00228	scf26097_23139	117	-18.86	2 17	969994	19	68.42%	78.95%	3063	3069	1a
1512	isotig00228	scf26097_23139	117	-18.86	2 17	969994	19	68.42%	78.95%	2670	2676	8mer
1513	isotig00228	scf2727_10467	101	-18.1	2 20	415434	18	66.67%	77.78%	4172	4178	8mer
1514	isotig00228	scf2727_10467	121	-17.84	2 20	481500	18	61.11%	77.78%	4172	4178	8mer
1515	isotig00228	scf2727_10467	115	-23.45	3 16	778798	13	69.23%	100.00%	4172	4178	8mer
1516	isotig00228	scf2727_10467	120	-18.03	2 8	885905	6	100.00%	100.00%	4172	4178	8mer
1517	isotig00228	scf2727_10467	93	-19.51	2 14	801822	13	69.23%	92.31%	4172	4178	8mer
1518	isotig00228	scf2727_10468	121	-17.84	2 20	481500	18	61.11%	77.78%	4172	4178	8mer
1519	isotig00228	scf2727_10468	93	-19.51	2 14	801822	13	69.23%	92.31%	4172	4178	8mer
1520	isotig00228	scf2727_10468	115	-23.45	3 16	778798	13	69.23%	100.00%	4172	4178	8mer
1521	isotig00228	scf2727_10468	101	-18.1	2 20	415434	18	66.67%	77.78%	4172	4178	8mer
1522	isotig00228	scf2727_10468	120	-18.03	2 8	885905	6	100.00%	100.00%	4172	4178	8mer
1523	isotig00228	scf3119_11294	122	-20.79	2 16	688709	15	73.33%	80.00%	1989	1995	1a
1524	isotig00228	scf3119_11294	122	-20.79	2 16	688709	15	73.33%	80.00%	3209	3215	1a
1525	isotig00228	scf3119_11294	97	-18.62	2 19	349373	21	71.43%	71.43%	1989	1995	1a
1526	isotig00228	scf3119_11294	97	-18.62	2 19	349373	21	71.43%	71.43%	3209	3215	1a
1527	isotig00228	scf32250_24037	101	-18.1	2 20	415434	18	66.67%	77.78%	4172	4178	8mer
1528	isotig00228	scf32250_24037	120	-18.03	2 8	885905	6	100.00%	100.00%	4172	4178	8mer
1529	isotig00228	scf32250_24037	115	-23.45	3 16	778798	13	69.23%	100.00%	4172	4178	8mer
1530	isotig00228	scf32250_24037	93	-19.51	2 14	801822	13	69.23%	92.31%	4172	4178	8mer
1531	isotig00228	scf32250_24037	121	-17.84	2 20	481500	18	61.11%	77.78%	4172	4178	8mer
1532	isotig00228	scf383_3145	132	-17.59	2 14	799822	13	76.92%	84.62%	1757	1763	1a
1533	isotig00228	scf50332_26090	117	-18.86	2 17	969994	19	68.42%	78.95%	4789	4795	m8
1534	isotig00228	scf50332_26090	117	-18.86	2 17	969994	19	68.42%	78.95%	2670	2676	8mer
1535	isotig00228	scf50332_26090	117	-18.86	2 17	969994	19	68.42%	78.95%	3063	3069	1a
1536	isotig00228	scf5275_14707	108	-22.89	3 22	901924	20	65.00%	85.00%	4015	4021	m8
1537	isotig00228	scf5275_14707	92	-20.34	2 13	631654	12	83.33%	83.33%	4015	4021	m8
1538	isotig00228	scf5275_14707	96	-21.92	3 21	620640	18	61.11%	72.22%	4015	4021	m8
1539	isotig00228	scf5275_14707	104	-19.24	2 13	644666	11	72.73%	81.82%	4015	4021	m8
1540	isotig00228	scf5275_14707	100	-17.04	3 13	863885	10	80.00%	80.00%	4015	4021	m8
1541	isotig00228	scf5519_14917	112	-18.11	2 19	790811	19	63.16%	84.21%	2810	2816	1a
1542	isotig00228	scf5519_14917	112	-18.11	2 19	790811	19	63.16%	84.21%	2548	2554	m8
1543	isotig00228	scf5698_15190	126	-21.98	3 19	660680	16	81.25%	87.50%	183	189	m8
1544	isotig00228	scf5698_15190	111	-17.15	4 20	697714	16	62.50%	81.25%	183	189	m8
1545	isotig00228	scf6585_16150	113	-18.43	4 18	824844	14	71.43%	92.86%	4627	4633	m8
1546	isotig00228	scf6585_16150	120	-18.72	2 8	843863	6	100.00%	100.00%	4627	4633	m8
1547	isotig00228	scf6585_16150	97	-17.85	3 20	612631	17	70.59%	76.47%	4627	4633	m8
1548	isotig00228	scf6585_16151	97	-17.85	3 20	612631	17	70.59%	76.47%	4627	4633	m8
1549	isotig00228	scf6585_16151	113	-18.43	4 18	824844	14	71.43%	92.86%	4627	4633	m8
1550	isotig00228	scf6585_16151	120	-18.72	2 8	843863	6	100.00%	100.00%	4627	4633	m8
1551	isotig00228	scf6585_16152	113	-18.43	4 18	824844	14	71.43%	92.86%	4627	4633	m8
1552	isotig00228	scf6585_16152	120	-18.72	2 8	843863	6	100.00%	100.00%	4627	4633	m8
1553	isotig00228	scf6585_16152	97	-17.85	3 20	612631	17	70.59%	76.47%	4627	4633	m8
1554	isotig00228	scf762_4697	117	-18.86	2 17	969994	19	68.42%	78.95%	3063	3069	1a
1555	isotig00228	scf762_4697	117	-18.86	2 17	969994	19	68.42%	78.95%	4789	4795	m8
1556	isotig00228	scf762_4697	117	-18.86	2 17	969994	19	68.42%	78.95%	2670	2676	8mer
1557	isotig00228	scf762_4699	117	-18.86	2 17	969994	19	68.42%	78.95%	3063	3069	1a
1558	isotig00228	scf762_4699	117	-18.86	2 17	969994	19	68.42%	78.95%	4789	4795	m8
1559	isotig00228	scf762_4699	117	-18.86	2 17	969994	19	68.42%	78.95%	2670	2676	8mer
1560	isotig00228	scf800_4854	103	-17.13	2 22	456481	22	68.18%	72.73%	5035	5041	1a
1561	isotig00228	scf800_4854	118	-22.37	3 20	618644	20	55.00%	80.00%	5035	5041	1a
1562	isotig00228	scf940_5239	100	-22.68	2 7	645666	5	100.00%	100.00%	804	810	1a
1563	isotig00228	scf940_5239	100	-22.68	2 7	645666	5	100.00%	100.00%	839	845	1a
1564	isotig00228	scf940_5239	91	-18.26	4 20	823844	16	62.50%	75.00%	804	810	1a
1565	isotig00228	scf940_5239	91	-18.26	4 20	823844	16	62.50%	75.00%	839	845	1a
1566	isotig00228	scf940_5239	99	-22.31	4 21	796820	20	65.00%	80.00%	804	810	1a
1567	isotig00228	scf940_5239	99	-22.31	4 21	796820	20	65.00%	80.00%	839	845	1a
1568	isotig00228	scf940_5239	110	-24.46	2 19	204225	17	70.59%	82.35%	804	810	1a
1569	isotig00228	scf940_5239	110	-24.46	2 19	204225	17	70.59%	82.35%	839	845	1a
1570	isotig00248	scf15172_21005	100	-18.4	2 7	17 39	5	100.00%	100.00%	2978	2984	m8
1571	isotig00248	scf15172_21005	100	-18.4	2 7	17 39	5	100.00%	100.00%	3297	3303	m8
1572	isotig00266	scf25486_23063	166	-17.99	2 19	201221	17	76.47%	88.24%	1490	1496	8mer
1573	isotig00266	scf25486_23063	111	-20.99	5 20	279299	15	73.33%	86.67%	1490	1496	8mer
1574	isotig00266	scf2732_10474	157	-23.91	2 22	443465	21	71.43%	80.95%	187	193	m8
1575	isotig00266	scf2732_10474	157	-23.91	2 22	443465	21	71.43%	80.95%	1734	1740	m8
1576	isotig00266	scf3377_11937	166	-17.99	2 19	201221	17	76.47%	88.24%	1490	1496	8mer
1577	isotig00266	scf3377_11937	111	-20.99	5 20	279299	15	73.33%	86.67%	1490	1496	8mer
1578	isotig00266	scf3455_12030	147	-17.3	2 18	191217	21	71.43%	71.43%	1486	1492	8mer
1579	isotig00269	scf2727_10466	114	-19.31	2 19	110131	17	70.59%	88.24%	3053	3059	8mer
1580	isotig00269	scf2727_10466	114	-19.31	2 19	110131	17	70.59%	88.24%	2167	2173	1a
1581	isotig00269	scf36269_24589	137	-19	2 23	349377	25	52.00%	76.00%	2870	2876	m8
1582	isotig00269	scf4010_12841	139	-22.69	2 22	243267	22	68.18%	86.36%	2588	2594	1a
1583	isotig00269	scf4010_12842	139	-22.69	2 22	243267	22	68.18%	86.36%	2588	2594	1a
1584	isotig00269	scf712_4523	106	-19.63	2 21	350374	22	63.64%	81.82%	2364	2370	m8
1585	isotig00269	scf800_4854	95	-17.93	2 23	276301	24	62.50%	66.67%	2928	2934	m8
1586	isotig00269	scf864_5013	137	-19	2 23	349377	25	52.00%	76.00%	2870	2876	m8
1587	isotig00273	scf2732_10474	109	-19.43	5 23	106130	19	78.95%	84.21%	2469	2475	1a
1588	isotig00273	scf2732_10474	109	-19.43	5 23	106130	19	78.95%	84.21%	1906	1912	8mer
1589	isotig00273	scf7225_16649	117	-17.31	2 23	22 42	21	66.67%	80.95%	1167	1173	1a
1590	isotig00292	scf1316_6760	104	-18.98	3 21	20952115	19	73.68%	73.68%	5078	5084	1a
1591	isotig00292	scf1316_6760	113	-21.87	2 19	615639	19	63.16%	78.95%	5078	5084	1a
1592	isotig00292	scf2026_9123	108	-17.58	2 22	20422061	20	65.00%	75.00%	714	720	1a
1593	isotig00292	scf2026_9123	108	-17.58	2 22	20422061	20	65.00%	75.00%	1842	1848	1a
1594	isotig00292	scf2732_10474	92	-17.75	6 22	240264	17	70.59%	82.35%	564	570	m8
1595	isotig00292	scf2732_10474	92	-17.75	6 22	240264	17	70.59%	82.35%	2431	2437	m8
1596	isotig00292	scf2732_10474	115	-18.79	2 16	18901913	14	71.43%	85.71%	564	570	m8
1597	isotig00292	scf2732_10474	115	-18.79	2 16	18901913	14	71.43%	85.71%	2431	2437	m8
1598	isotig00292	scf2732_10474	118	-19.04	3 20	11001124	18	72.22%	83.33%	564	570	m8
1599	isotig00292	scf2732_10474	118	-19.04	3 20	11001124	18	72.22%	83.33%	2431	2437	m8
1600	isotig00292	scf2732_10474	105	-17.04	3 23	20892113	21	61.90%	80.95%	564	570	m8
1601	isotig00292	scf2732_10474	105	-17.04	3 23	20892113	21	61.90%	80.95%	2431	2437	m8
1602	isotig00292	scf36269_24589	101	-17.1	5 24	427450	19	63.16%	73.68%	4285	4291	m8
1603	isotig00292	scf36269_24589	100	-17.47	2 7	13981422	5	100.00%	100.00%	4285	4291	m8
1604	isotig00292	scf383_3145	104	-18.37	2 18	24272450	17	64.71%	88.24%	519	525	m8
1605	isotig00292	scf383_3145	104	-18.37	2 18	24272450	17	64.71%	88.24%	5260	5266	1a
1606	isotig00292	scf383_3145	115	-19.13	3 21	21012125	20	60.00%	70.00%	519	525	m8
1607	isotig00292	scf383_3145	115	-19.13	3 21	21012125	20	60.00%	70.00%	5260	5266	1a
1608	isotig00292	scf383_3145	106	-20.94	2 22	13471370	22	77.27%	77.27%	519	525	m8
1609	isotig00292	scf383_3145	106	-20.94	2 22	13471370	22	77.27%	77.27%	5260	5266	1a
1610	isotig00292	scf38779_24859	108	-21.15	2 15	21252145	13	76.92%	84.62%	2475	2481	m8
1611	isotig00292	scf38779_24859	110	-17.29	2 18	19681987	16	56.25%	75.00%	2475	2481	m8
1612	isotig00292	scf38779_24859	114	-20.41	2 21	22582278	19	68.42%	73.68%	2475	2481	m8
1613	isotig00292	scf38779_24859	117	-17.49	4 19	240265	19	68.42%	73.68%	2475	2481	m8
1614	isotig00292	scf38779_24859	101	-19.1	2 21	422441	19	57.89%	68.42%	2475	2481	m8
1615	isotig00292	scf39_805	96	-20.27	2 19	11221143	17	76.47%	82.35%	2958	2964	m8
1616	isotig00292	scf39_805	96	-20.27	2 19	11221143	17	76.47%	82.35%	1711	1717	8mer
1617	isotig00292	scf39_805	104	-20.6	4 21	15511573	17	64.71%	88.24%	2958	2964	m8
1618	isotig00292	scf39_805	104	-20.6	4 21	15511573	17	64.71%	88.24%	1711	1717	8mer
1619	isotig00292	scf39_806	104	-20.6	4 21	15511573	17	64.71%	88.24%	1711	1717	8mer
1620	isotig00292	scf39_806	104	-20.6	4 21	15511573	17	64.71%	88.24%	2958	2964	m8
1621	isotig00292	scf39_806	96	-20.27	2 19	11221143	17	76.47%	82.35%	1711	1717	8mer
1622	isotig00292	scf39_806	96	-20.27	2 19	11221143	17	76.47%	82.35%	2958	2964	m8
1623	isotig00292	scf5412_14832	115	-18.21	2 20	18111833	19	63.16%	68.42%	684	690	1a
1624	isotig00292	scf5412_14832	97	-18.55	3 14	938959	11	72.73%	100.00%	684	690	1a
1625	isotig00292	scf5519_14917	97	-18.18	3 19	442462	17	58.82%	88.24%	3060	3066	m8
1626	isotig00292	scf778_4771	120	-21.22	3 19	938962	19	68.42%	78.95%	1163	1169	m8
1627	isotig00292	scf778_4771	100	-17.34	2 7	703724	5	100.00%	100.00%	1163	1169	m8
1628	isotig00292	scf778_4772	100	-17.34	2 7	703724	5	100.00%	100.00%	1163	1169	m8
1629	isotig00292	scf778_4772	120	-21.22	3 19	938962	19	68.42%	78.95%	1163	1169	m8
1630	isotig00292	scf800_4854	129	-19.72	2 23	11381162	22	63.64%	72.73%	2233	2239	1a
1631	isotig00292	scf800_4854	129	-19.72	2 23	11381162	22	63.64%	72.73%	2808	2814	m8
1632	isotig00292	scf800_4854	96	-17.44	3 23	18781900	20	50.00%	70.00%	2233	2239	1a
1633	isotig00292	scf800_4854	96	-17.44	3 23	18781900	20	50.00%	70.00%	2808	2814	m8
1634	isotig00292	scf800_4854	116	-18.33	2 14	21132137	13	69.23%	84.62%	2233	2239	1a
1635	isotig00292	scf800_4854	116	-18.33	2 14	21132137	13	69.23%	84.62%	2808	2814	m8
1636	isotig00292	scf800_4854	122	-19.12	2 23	18051828	21	61.90%	76.19%	2233	2239	1a
1637	isotig00292	scf800_4854	122	-19.12	2 23	18051828	21	61.90%	76.19%	2808	2814	m8
1638	isotig00292	scf800_4854	113	-17.02	2 23	21802204	22	59.09%	72.73%	2233	2239	1a
1639	isotig00292	scf800_4854	113	-17.02	2 23	21802204	22	59.09%	72.73%	2808	2814	m8
1640	isotig00292	scf800_4854	114	-18.73	2 23	18921915	21	47.62%	66.67%	2233	2239	1a
1641	isotig00292	scf800_4854	114	-18.73	2 23	18921915	21	47.62%	66.67%	2808	2814	m8
1642	isotig00292	scf800_4854	97	-18.77	2 22	949972	20	55.00%	85.00%	2233	2239	1a
1643	isotig00292	scf800_4854	97	-18.77	2 22	949972	20	55.00%	85.00%	2808	2814	m8
1644	isotig00292	scf864_5013	101	-17.1	5 24	427450	19	63.16%	73.68%	4285	4291	m8
1645	isotig00292	scf864_5013	100	-17.47	2 7	13981422	5	100.00%	100.00%	4285	4291	m8
1646	isotig00292	scf864_5018	95	-17.03	3 21	21112135	20	50.00%	70.00%	3701	3707	1a
1647	isotig00292	scf864_5018	97	-18.91	2 18	11981220	16	68.75%	87.50%	3701	3707	1a
1648	isotig00292	scf864_5018	90	-19.29	2 22	19571977	20	55.00%	70.00%	3701	3707	1a
1649	isotig00292	scf864_5018	102	-21.86	2 22	807827	20	60.00%	80.00%	3701	3707	1a
1650	isotig00292	scf864_5018	100	-17.25	2 22	450475	23	56.52%	73.91%	3701	3707	1a
1651	isotig00292	scf864_5018	102	-19.32	2 22	717739	21	52.38%	76.19%	3701	3707	1a
1652	isotig00292	scf864_5018	117	-20.87	2 22	616639	21	61.90%	80.95%	3701	3707	1a
1653	isotig00292	scf864_5018	128	-19.63	2 22	14811506	23	56.52%	78.26%	3701	3707	1a
1654	isotig00292	scf864_5018	105	-17.96	2 22	15011526	23	60.87%	78.26%	3701	3707	1a
1655	isotig00292	scf864_5018	119	-17.42	2 16	953975	14	64.29%	78.57%	3701	3707	1a
1656	isotig00292	scf940_5239	118	-18.98	2 15	259281	14	78.57%	78.57%	4762	4768	m8
1657	isotig00292	scf950_5263	101	-19.1	2 21	422441	19	57.89%	68.42%	2475	2481	m8
1658	isotig00292	scf950_5263	110	-17.29	2 18	19681987	16	56.25%	75.00%	2475	2481	m8
1659	isotig00292	scf950_5263	117	-17.49	4 19	240265	19	68.42%	73.68%	2475	2481	m8
1660	isotig00292	scf950_5263	108	-21.15	2 15	21252145	13	76.92%	84.62%	2475	2481	m8
1661	isotig00292	scf950_5263	114	-20.41	2 21	22582278	19	68.42%	73.68%	2475	2481	m8
1662	isotig00315	scf2167_9347	130	-18.86	4 15	203224	11	100.00%	100.00%	1567	1573	m8
1663	isotig00315	scf2727_10467	110	-21.89	3 20	103125	19	52.63%	73.68%	2859	2865	1a
1664	isotig00315	scf2727_10467	110	-21.89	3 20	103125	19	52.63%	73.68%	2456	2462	m8
1665	isotig00315	scf2727_10468	110	-21.89	3 20	103125	19	52.63%	73.68%	2456	2462	m8
1666	isotig00315	scf2727_10468	110	-21.89	3 20	103125	19	52.63%	73.68%	2859	2865	1a
1667	isotig00315	scf32250_24037	110	-21.89	3 20	103125	19	52.63%	73.68%	2859	2865	1a
1668	isotig00315	scf32250_24037	110	-21.89	3 20	103125	19	52.63%	73.68%	2456	2462	m8
1669	isotig00315	scf383_3119	144	-20.91	2 21	904924	20	70.00%	85.00%	2400	2406	m8
1670	isotig00315	scf383_3145	95	-19.16	2 22	16 37	20	65.00%	65.00%	1103	1109	m8
1671	isotig00315	scf383_3145	125	-17.67	2 18	815837	16	62.50%	81.25%	1103	1109	m8
1672	isotig00315	scf5275_14707	104	-17.87	2 21	241261	20	65.00%	75.00%	2262	2268	m8
1673	isotig00315	scf5275_14707	123	-17.63	3 22	93119	23	65.22%	73.91%	2262	2268	m8
1674	isotig00315	scf5275_14707	133	-20.24	2 19	424447	18	72.22%	83.33%	2262	2268	m8
1675	isotig00315	scf5698_15190	109	-17.13	5 19	10631084	15	73.33%	93.33%	1567	1573	m8
1676	isotig00315	scf6585_16150	98	-18.06	2 20	501525	22	68.18%	72.73%	3532	3538	m8
1677	isotig00315	scf6585_16150	145	-17.37	2 10	580600	8	100.00%	100.00%	3532	3538	m8
1678	isotig00315	scf6585_16151	98	-18.06	2 20	501525	22	68.18%	72.73%	3532	3538	m8
1679	isotig00315	scf6585_16151	145	-17.37	2 10	580600	8	100.00%	100.00%	3532	3538	m8
1680	isotig00315	scf6585_16152	145	-17.37	2 10	580600	8	100.00%	100.00%	3532	3538	m8
1681	isotig00315	scf6585_16152	98	-18.06	2 20	501525	22	68.18%	72.73%	3532	3538	m8
1682	isotig00315	scf864_5018	96	-17.37	2 22	93117	22	54.55%	72.73%	148	154	1a
1683	isotig00322	scf17497_21641	120	-18.3	2 8	239258	6	100.00%	100.00%	776	782	m8
1684	isotig00322	scf17497_21642	120	-18.3	2 8	239258	6	100.00%	100.00%	776	782	m8
1685	isotig00325	scf1190_6457	114	-24.13	2 20	14071428	19	63.16%	78.95%	797	803	m8
1686	isotig00325	scf1190_6457	100	-21.51	2 7	307327	5	100.00%	100.00%	797	803	m8
1687	isotig00325	scf1190_6457	93	-22.06	2 20	222246	22	54.55%	77.27%	797	803	m8
1688	isotig00325	scf1190_6457	126	-21.58	2 20	10311053	20	55.00%	70.00%	797	803	m8
1689	isotig00325	scf1190_6457	140	-29.25	2 18	288310	18	66.67%	83.33%	797	803	m8
1690	isotig00325	scf1190_6457	104	-21.64	2 8	9941014	6	83.33%	100.00%	797	803	m8
1691	isotig00325	scf1316_6760	122	-23.45	2 22	15 37	21	71.43%	80.95%	10053	10059	1a
1692	isotig00325	scf1476_7458	108	-18.84	3 22	497522	22	59.09%	72.73%	10055	10061	1a
1693	isotig00325	scf1476_7458	108	-18.84	3 22	497522	22	59.09%	72.73%	7712	7718	1a
1694	isotig00325	scf1476_7458	108	-18.84	3 22	497522	22	59.09%	72.73%	8369	8375	1a
1695	isotig00325	scf1476_7458	108	-18.84	3 22	497522	22	59.09%	72.73%	1477	1483	8mer
1696	isotig00325	scf1476_7458	108	-17.67	2 22	243268	23	56.52%	65.22%	10055	10061	1a
1697	isotig00325	scf1476_7458	108	-17.67	2 22	243268	23	56.52%	65.22%	7712	7718	1a
1698	isotig00325	scf1476_7458	108	-17.67	2 22	243268	23	56.52%	65.22%	8369	8375	1a
1699	isotig00325	scf1476_7458	108	-17.67	2 22	243268	23	56.52%	65.22%	1477	1483	8mer
1700	isotig00325	scf1476_7458	98	-17.09	3 19	843865	16	62.50%	81.25%	10055	10061	1a
1701	isotig00325	scf1476_7458	98	-17.09	3 19	843865	16	62.50%	81.25%	7712	7718	1a
1702	isotig00325	scf1476_7458	98	-17.09	3 19	843865	16	62.50%	81.25%	8369	8375	1a
1703	isotig00325	scf1476_7458	98	-17.09	3 19	843865	16	62.50%	81.25%	1477	1483	8mer
1704	isotig00325	scf1476_7458	104	-19.58	2 8	257279	6	83.33%	100.00%	10055	10061	1a
1705	isotig00325	scf1476_7458	104	-19.58	2 8	257279	6	83.33%	100.00%	7712	7718	1a
1706	isotig00325	scf1476_7458	104	-19.58	2 8	257279	6	83.33%	100.00%	8369	8375	1a
1707	isotig00325	scf1476_7458	104	-19.58	2 8	257279	6	83.33%	100.00%	1477	1483	8mer
1708	isotig00325	scf15172_21005	114	-18.42	2 19	843865	17	58.82%	82.35%	13382	13388	1a
1709	isotig00325	scf15172_21005	108	-24.03	2 22	497522	23	52.17%	73.91%	13382	13388	1a
1710	isotig00325	scf15172_21005	114	-18.25	4 20	906931	19	63.16%	73.68%	13382	13388	1a
1711	isotig00325	scf15172_21005	96	-21.43	2 22	243267	22	50.00%	63.64%	13382	13388	1a
1712	isotig00325	scf17497_21641	136	-17.28	2 14	457478	14	78.57%	85.71%	964	970	1a
1713	isotig00325	scf17497_21641	136	-17.28	2 14	457478	14	78.57%	85.71%	12569	12575	m8
1714	isotig00325	scf17497_21641	115	-18.57	2 17	469490	17	64.71%	88.24%	964	970	1a
1715	isotig00325	scf17497_21641	115	-18.57	2 17	469490	17	64.71%	88.24%	12569	12575	m8
1716	isotig00325	scf17497_21642	136	-17.28	2 14	457478	14	78.57%	85.71%	964	970	1a
1717	isotig00325	scf17497_21642	136	-17.28	2 14	457478	14	78.57%	85.71%	12569	12575	m8
1718	isotig00325	scf17497_21642	115	-18.57	2 17	469490	17	64.71%	88.24%	964	970	1a
1719	isotig00325	scf17497_21642	115	-18.57	2 17	469490	17	64.71%	88.24%	12569	12575	m8
1720	isotig00325	scf2026_9118	104	-18.34	2 18	85106	18	72.22%	88.89%	4998	5004	m8
1721	isotig00325	scf2026_9118	104	-18.34	2 18	85106	18	72.22%	88.89%	12323	12329	m8
1722	isotig00325	scf2026_9118	104	-18.34	2 18	85106	18	72.22%	88.89%	12958	12964	1a
1723	isotig00325	scf2026_9118	104	-18.34	2 18	85106	18	72.22%	88.89%	7614	7620	1a
1724	isotig00325	scf2167_9347	115	-17.11	2 21	579604	23	56.52%	65.22%	5122	5128	8mer
1725	isotig00325	scf23044_22777	98	-21.5	2 20	84107	20	70.00%	80.00%	4220	4226	8mer
1726	isotig00325	scf23044_22777	98	-21.5	2 20	84107	20	70.00%	80.00%	13078	13084	m8
1727	isotig00325	scf23044_22777	98	-21.5	2 20	84107	20	70.00%	80.00%	6381	6387	1a
1728	isotig00325	scf23044_22777	121	-18.68	2 19	245267	18	61.11%	77.78%	4220	4226	8mer
1729	isotig00325	scf23044_22777	121	-18.68	2 19	245267	18	61.11%	77.78%	13078	13084	m8
1730	isotig00325	scf23044_22777	121	-18.68	2 19	245267	18	61.11%	77.78%	6381	6387	1a
1731	isotig00325	scf23044_22777	106	-17.22	2 21	176199	21	61.90%	71.43%	4220	4226	8mer
1732	isotig00325	scf23044_22777	106	-17.22	2 21	176199	21	61.90%	71.43%	13078	13084	m8
1733	isotig00325	scf23044_22777	106	-17.22	2 21	176199	21	61.90%	71.43%	6381	6387	1a
1734	isotig00325	scf23044_22777	100	-17.69	3 21	513534	18	55.56%	83.33%	4220	4226	8mer
1735	isotig00325	scf23044_22777	100	-17.69	3 21	513534	18	55.56%	83.33%	13078	13084	m8
1736	isotig00325	scf23044_22777	100	-17.69	3 21	513534	18	55.56%	83.33%	6381	6387	1a
1737	isotig00325	scf2732_10474	124	-21.24	2 23	284306	21	61.90%	85.71%	4809	4815	m8
1738	isotig00325	scf2732_10474	124	-21.24	2 23	284306	21	61.90%	85.71%	2381	2387	8mer
1739	isotig00325	scf2732_10474	93	-19.31	2 23	14021427	23	60.87%	73.91%	4809	4815	m8
1740	isotig00325	scf2732_10474	93	-19.31	2 23	14021427	23	60.87%	73.91%	2381	2387	8mer
1741	isotig00325	scf2732_10474	119	-18.86	2 22	389411	20	55.00%	75.00%	4809	4815	m8
1742	isotig00325	scf2732_10474	119	-18.86	2 22	389411	20	55.00%	75.00%	2381	2387	8mer
1743	isotig00325	scf2732_10474	93	-21.2	2 23	10251049	22	54.55%	68.18%	4809	4815	m8
1744	isotig00325	scf2732_10474	93	-21.2	2 23	10251049	22	54.55%	68.18%	2381	2387	8mer
1745	isotig00325	scf2732_10474	92	-21.59	2 18	217242	18	55.56%	77.78%	4809	4815	m8
1746	isotig00325	scf2732_10474	92	-21.59	2 18	217242	18	55.56%	77.78%	2381	2387	8mer
1747	isotig00325	scf3119_11294	97	-18.24	2 19	415437	19	68.42%	78.95%	10278	10284	m8
1748	isotig00325	scf3119_11294	97	-18.24	2 19	415437	19	68.42%	78.95%	7174	7180	m8
1749	isotig00325	scf3119_11294	97	-18.24	2 19	415437	19	68.42%	78.95%	6863	6869	1a
1750	isotig00325	scf3239_11621	93	-17.98	3 19	753779	21	47.62%	71.43%	6272	6278	1a
1751	isotig00325	scf3239_11621	93	-17.98	3 19	753779	21	47.62%	71.43%	5882	5888	1a
1752	isotig00325	scf3239_11621	93	-17.98	3 19	753779	21	47.62%	71.43%	992	998	m8
1753	isotig00325	scf3239_11621	93	-17.98	3 19	753779	21	47.62%	71.43%	7010	7016	1a
1754	isotig00325	scf36269_24589	120	-17.78	2 8	713737	6	100.00%	100.00%	3407	3413	m8
1755	isotig00325	scf36269_24589	120	-17.78	2 8	713737	6	100.00%	100.00%	6000	6006	m8
1756	isotig00325	scf36269_24589	147	-22.52	2 16	722746	14	57.14%	92.86%	3407	3413	m8
1757	isotig00325	scf36269_24589	147	-22.52	2 16	722746	14	57.14%	92.86%	6000	6006	m8
1758	isotig00325	scf36269_24589	99	-18.44	2 23	9981022	22	59.09%	77.27%	3407	3413	m8
1759	isotig00325	scf36269_24589	99	-18.44	2 23	9981022	22	59.09%	77.27%	6000	6006	m8
1760	isotig00325	scf36269_24589	100	-17.76	5 24	271293	19	63.16%	73.68%	3407	3413	m8
1761	isotig00325	scf36269_24589	100	-17.76	5 24	271293	19	63.16%	73.68%	6000	6006	m8
1762	isotig00325	scf36269_24589	92	-18.04	4 23	874903	24	62.50%	70.83%	3407	3413	m8
1763	isotig00325	scf36269_24589	92	-18.04	4 23	874903	24	62.50%	70.83%	6000	6006	m8
1764	isotig00325	scf3654_12335	124	-19.65	2 19	783803	17	70.59%	76.47%	8281	8287	8mer
1765	isotig00325	scf3654_12335	124	-19.65	2 19	783803	17	70.59%	76.47%	9559	9565	m8
1766	isotig00325	scf3654_12335	98	-20.13	2 20	429456	24	54.17%	62.50%	8281	8287	8mer
1767	isotig00325	scf3654_12335	98	-20.13	2 20	429456	24	54.17%	62.50%	9559	9565	m8
1768	isotig00325	scf3654_12335	96	-21.48	5 21	245267	18	72.22%	77.78%	8281	8287	8mer
1769	isotig00325	scf3654_12335	96	-21.48	5 21	245267	18	72.22%	77.78%	9559	9565	m8
1770	isotig00325	scf3654_12337	91	-17.57	5 21	245267	17	58.82%	70.59%	8281	8287	8mer
1771	isotig00325	scf3654_12337	91	-17.57	5 21	245267	17	58.82%	70.59%	9559	9565	m8
1772	isotig00325	scf3654_12337	120	-18	2 8	782803	6	100.00%	100.00%	8281	8287	8mer
1773	isotig00325	scf3654_12337	120	-18	2 8	782803	6	100.00%	100.00%	9559	9565	m8
1774	isotig00325	scf383_3145	94	-20.45	2 21	20 45	22	59.09%	72.73%	2874	2880	1a
1775	isotig00325	scf383_3145	94	-20.45	2 21	20 45	22	59.09%	72.73%	3447	3453	m8
1776	isotig00325	scf383_3145	104	-18.88	5 22	822846	19	63.16%	78.95%	2874	2880	1a
1777	isotig00325	scf383_3145	104	-18.88	5 22	822846	19	63.16%	78.95%	3447	3453	m8
1778	isotig00325	scf383_3145	91	-17.89	2 17	245271	19	68.42%	73.68%	2874	2880	1a
1779	isotig00325	scf383_3145	91	-17.89	2 17	245271	19	68.42%	73.68%	3447	3453	m8
1780	isotig00325	scf39_805	123	-18.49	2 22	191215	22	68.18%	68.18%	7406	7412	m8
1781	isotig00325	scf39_805	123	-18.49	2 22	191215	22	68.18%	68.18%	6036	6042	1a
1782	isotig00325	scf39_805	110	-17.79	2 22	411433	21	61.90%	76.19%	7406	7412	m8
1783	isotig00325	scf39_805	110	-17.79	2 22	411433	21	61.90%	76.19%	6036	6042	1a
1784	isotig00325	scf39_806	110	-17.79	2 22	411433	21	61.90%	76.19%	7406	7412	m8
1785	isotig00325	scf39_806	110	-17.79	2 22	411433	21	61.90%	76.19%	6036	6042	1a
1786	isotig00325	scf39_806	123	-18.49	2 22	191215	22	68.18%	68.18%	7406	7412	m8
1787	isotig00325	scf39_806	123	-18.49	2 22	191215	22	68.18%	68.18%	6036	6042	1a
1788	isotig00325	scf4010_12841	134	-18.41	2 22	426446	20	55.00%	80.00%	1451	1457	1a
1789	isotig00325	scf4010_12842	134	-18.41	2 22	426446	20	55.00%	80.00%	1451	1457	1a
1790	isotig00325	scf403_3298	127	-18.94	2 16	474495	14	71.43%	85.71%	3998	4004	m8
1791	isotig00325	scf5698_15190	101	-17.29	3 20	905929	21	66.67%	66.67%	5122	5128	8mer
1792	isotig00325	scf5698_15190	118	-25.05	3 20	9881010	19	78.95%	84.21%	5122	5128	8mer
1793	isotig00325	scf6585_16150	118	-18.94	3 19	234254	16	68.75%	87.50%	12606	12612	8mer
1794	isotig00325	scf6585_16150	101	-20.18	5 18	930950	13	61.54%	92.31%	12606	12612	8mer
1795	isotig00325	scf6585_16150	103	-20.63	3 20	729749	17	52.94%	94.12%	12606	12612	8mer
1796	isotig00325	scf6585_16150	114	-19.64	2 20	9991021	20	60.00%	80.00%	12606	12612	8mer
1797	isotig00325	scf6585_16150	102	-21.7	3 20	705727	19	73.68%	84.21%	12606	12612	8mer
1798	isotig00325	scf6585_16150	101	-17.96	3 16	10371059	15	73.33%	80.00%	12606	12612	8mer
1799	isotig00325	scf6585_16151	114	-19.64	2 20	9991021	20	60.00%	80.00%	12606	12612	8mer
1800	isotig00325	scf6585_16151	101	-20.18	5 18	930950	13	61.54%	92.31%	12606	12612	8mer
1801	isotig00325	scf6585_16151	118	-18.94	3 19	234254	16	68.75%	87.50%	12606	12612	8mer
1802	isotig00325	scf6585_16151	102	-21.7	3 20	705727	19	73.68%	84.21%	12606	12612	8mer
1803	isotig00325	scf6585_16151	103	-20.63	3 20	729749	17	52.94%	94.12%	12606	12612	8mer
1804	isotig00325	scf6585_16151	101	-17.96	3 16	10371059	15	73.33%	80.00%	12606	12612	8mer
1805	isotig00325	scf6585_16152	103	-20.63	3 20	729749	17	52.94%	94.12%	12606	12612	8mer
1806	isotig00325	scf6585_16152	102	-21.7	3 20	705727	19	73.68%	84.21%	12606	12612	8mer
1807	isotig00325	scf6585_16152	101	-20.18	5 18	930950	13	61.54%	92.31%	12606	12612	8mer
1808	isotig00325	scf6585_16152	114	-19.64	2 20	9991021	20	60.00%	80.00%	12606	12612	8mer
1809	isotig00325	scf6585_16152	101	-17.96	3 16	10371059	15	73.33%	80.00%	12606	12612	8mer
1810	isotig00325	scf6585_16152	118	-18.94	3 19	234254	16	68.75%	87.50%	12606	12612	8mer
1811	isotig00325	scf712_4522	97	-17.44	2 16	879902	14	71.43%	85.71%	3076	3082	8mer
1812	isotig00325	scf712_4522	97	-17.44	2 16	879902	14	71.43%	85.71%	897	903	m8
1813	isotig00325	scf712_4522	118	-18.81	3 24	920941	21	61.90%	76.19%	3076	3082	8mer
1814	isotig00325	scf712_4522	118	-18.81	3 24	920941	21	61.90%	76.19%	897	903	m8
1815	isotig00325	scf712_4522	109	-17.88	2 24	10101033	22	54.55%	72.73%	3076	3082	8mer
1816	isotig00325	scf712_4522	109	-17.88	2 24	10101033	22	54.55%	72.73%	897	903	m8
1817	isotig00325	scf778_4769	120	-19.87	2 21	499520	19	63.16%	78.95%	6992	6998	1a
1818	isotig00325	scf778_4769	120	-19.87	2 21	499520	19	63.16%	78.95%	3223	3229	m8
1819	isotig00325	scf778_4769	120	-19.87	2 21	499520	19	63.16%	78.95%	13257	13263	8mer
1820	isotig00325	scf778_4769	143	-21.22	3 21	366393	24	66.67%	75.00%	6992	6998	1a
1821	isotig00325	scf778_4769	143	-21.22	3 21	366393	24	66.67%	75.00%	3223	3229	m8
1822	isotig00325	scf778_4769	143	-21.22	3 21	366393	24	66.67%	75.00%	13257	13263	8mer
1823	isotig00325	scf778_4769	91	-19.32	5 20	523544	15	66.67%	80.00%	6992	6998	1a
1824	isotig00325	scf778_4769	91	-19.32	5 20	523544	15	66.67%	80.00%	3223	3229	m8
1825	isotig00325	scf778_4769	91	-19.32	5 20	523544	15	66.67%	80.00%	13257	13263	8mer
1826	isotig00325	scf778_4771	122	-17.07	3 21	781797	18	66.67%	66.67%	11063	11069	1a
1827	isotig00325	scf778_4771	113	-26.12	2 21	891910	19	68.42%	73.68%	11063	11069	1a
1828	isotig00325	scf778_4771	102	-18.04	2 21	423443	19	57.89%	68.42%	11063	11069	1a
1829	isotig00325	scf778_4772	113	-26.12	2 21	891910	19	68.42%	73.68%	11063	11069	1a
1830	isotig00325	scf778_4772	102	-18.04	2 21	423443	19	57.89%	68.42%	11063	11069	1a
1831	isotig00325	scf778_4772	122	-17.07	3 21	781797	18	66.67%	66.67%	11063	11069	1a
1832	isotig00325	scf800_4851	107	-18.58	4 21	642664	18	66.67%	77.78%	7222	7228	8mer
1833	isotig00325	scf800_4851	107	-18.58	4 21	642664	18	66.67%	77.78%	2040	2046	1a
1834	isotig00325	scf800_4854	101	-19.71	3 23	284309	22	54.55%	68.18%	9442	9448	m8
1835	isotig00325	scf800_4854	116	-18.46	3 22	757783	22	54.55%	72.73%	9442	9448	m8
1836	isotig00325	scf800_4854	100	-17.35	2 21	516537	19	57.89%	73.68%	9442	9448	m8
1837	isotig00325	scf800_4854	139	-18.75	2 23	14041427	22	63.64%	77.27%	9442	9448	m8
1838	isotig00325	scf800_4854	138	-18.02	3 23	138159	20	75.00%	75.00%	9442	9448	m8
1839	isotig00325	scf800_4854	124	-19.32	2 23	869891	21	66.67%	80.95%	9442	9448	m8
1840	isotig00325	scf800_4854	95	-19.77	2 23	898922	23	52.17%	78.26%	9442	9448	m8
1841	isotig00325	scf864_5013	92	-18.04	4 23	874903	24	62.50%	70.83%	3407	3413	m8
1842	isotig00325	scf864_5013	92	-18.04	4 23	874903	24	62.50%	70.83%	6000	6006	m8
1843	isotig00325	scf864_5013	120	-17.78	2 8	713737	6	100.00%	100.00%	3407	3413	m8
1844	isotig00325	scf864_5013	120	-17.78	2 8	713737	6	100.00%	100.00%	6000	6006	m8
1845	isotig00325	scf864_5013	147	-22.52	2 16	722746	14	57.14%	92.86%	3407	3413	m8
1846	isotig00325	scf864_5013	147	-22.52	2 16	722746	14	57.14%	92.86%	6000	6006	m8
1847	isotig00325	scf864_5013	99	-18.44	2 23	9981022	22	59.09%	77.27%	3407	3413	m8
1848	isotig00325	scf864_5013	99	-18.44	2 23	9981022	22	59.09%	77.27%	6000	6006	m8
1849	isotig00325	scf864_5013	100	-17.76	5 24	271293	19	63.16%	73.68%	3407	3413	m8
1850	isotig00325	scf864_5013	100	-17.76	5 24	271293	19	63.16%	73.68%	6000	6006	m8
1851	isotig00325	scf864_5018	100	-19.62	2 22	522545	21	57.14%	76.19%	10591	10597	8mer
1852	isotig00325	scf864_5018	100	-19.62	2 22	522545	21	57.14%	76.19%	1694	1700	8mer
1853	isotig00325	scf864_5018	100	-19.62	2 22	522545	21	57.14%	76.19%	878	884	1a
1854	isotig00325	scf864_5018	100	-19.62	2 22	522545	21	57.14%	76.19%	6197	6203	1a
1855	isotig00325	scf864_5018	106	-18.44	2 21	329354	22	59.09%	72.73%	10591	10597	8mer
1856	isotig00325	scf864_5018	106	-18.44	2 21	329354	22	59.09%	72.73%	1694	1700	8mer
1857	isotig00325	scf864_5018	106	-18.44	2 21	329354	22	59.09%	72.73%	878	884	1a
1858	isotig00325	scf864_5018	106	-18.44	2 21	329354	22	59.09%	72.73%	6197	6203	1a
1859	isotig00325	scf864_5018	93	-20.01	2 22	9921013	21	47.62%	71.43%	10591	10597	8mer
1860	isotig00325	scf864_5018	93	-20.01	2 22	9921013	21	47.62%	71.43%	1694	1700	8mer
1861	isotig00325	scf864_5018	93	-20.01	2 22	9921013	21	47.62%	71.43%	878	884	1a
1862	isotig00325	scf864_5018	93	-20.01	2 22	9921013	21	47.62%	71.43%	6197	6203	1a
1863	isotig00325	scf864_5018	94	-18.42	2 21	303329	23	60.87%	69.57%	10591	10597	8mer
1864	isotig00325	scf864_5018	94	-18.42	2 21	303329	23	60.87%	69.57%	1694	1700	8mer
1865	isotig00325	scf864_5018	94	-18.42	2 21	303329	23	60.87%	69.57%	878	884	1a
1866	isotig00325	scf864_5018	94	-18.42	2 21	303329	23	60.87%	69.57%	6197	6203	1a
1867	isotig00325	scf864_5018	112	-23.78	2 22	254277	21	66.67%	80.95%	10591	10597	8mer
1868	isotig00325	scf864_5018	112	-23.78	2 22	254277	21	66.67%	80.95%	1694	1700	8mer
1869	isotig00325	scf864_5018	112	-23.78	2 22	254277	21	66.67%	80.95%	878	884	1a
1870	isotig00325	scf864_5018	112	-23.78	2 22	254277	21	66.67%	80.95%	6197	6203	1a
1871	isotig00325	scf864_5018	106	-17.55	2 19	11 33	17	58.82%	88.24%	10591	10597	8mer
1872	isotig00325	scf864_5018	106	-17.55	2 19	11 33	17	58.82%	88.24%	1694	1700	8mer
1873	isotig00325	scf864_5018	106	-17.55	2 19	11 33	17	58.82%	88.24%	878	884	1a
1874	isotig00325	scf864_5018	106	-17.55	2 19	11 33	17	58.82%	88.24%	6197	6203	1a
1875	isotig00325	scf864_5018	105	-19.32	3 22	700720	19	57.89%	84.21%	10591	10597	8mer
1876	isotig00325	scf864_5018	105	-19.32	3 22	700720	19	57.89%	84.21%	1694	1700	8mer
1877	isotig00325	scf864_5018	105	-19.32	3 22	700720	19	57.89%	84.21%	878	884	1a
1878	isotig00325	scf864_5018	105	-19.32	3 22	700720	19	57.89%	84.21%	6197	6203	1a
1879	isotig00325	scf940_5239	97	-17.06	5 18	10161037	13	69.23%	76.92%	10381	10387	m8
1880	isotig00325	scf940_5239	97	-17.06	5 18	10161037	13	69.23%	76.92%	325	331	1a
1881	isotig00325	scf940_5239	97	-17.06	5 18	10161037	13	69.23%	76.92%	5050	5056	1a
1882	isotig00325	scf940_5239	102	-19.3	4 20	187210	18	61.11%	77.78%	10381	10387	m8
1883	isotig00325	scf940_5239	102	-19.3	4 20	187210	18	61.11%	77.78%	325	331	1a
1884	isotig00325	scf940_5239	102	-19.3	4 20	187210	18	61.11%	77.78%	5050	5056	1a
1885	isotig00325	scf940_5239	100	-18.36	2 7	254275	5	100.00%	100.00%	10381	10387	m8
1886	isotig00325	scf940_5239	100	-18.36	2 7	254275	5	100.00%	100.00%	325	331	1a
1887	isotig00325	scf940_5239	100	-18.36	2 7	254275	5	100.00%	100.00%	5050	5056	1a
1888	isotig00325	scf940_5239	97	-17.67	2 18	881902	16	75.00%	81.25%	10381	10387	m8
1889	isotig00325	scf940_5239	97	-17.67	2 18	881902	16	75.00%	81.25%	325	331	1a
1890	isotig00325	scf940_5239	97	-17.67	2 18	881902	16	75.00%	81.25%	5050	5056	1a
1891	isotig00325	scf940_5239	114	-23.11	2 20	341364	20	70.00%	80.00%	10381	10387	m8
1892	isotig00325	scf940_5239	114	-23.11	2 20	341364	20	70.00%	80.00%	325	331	1a
1893	isotig00325	scf940_5239	114	-23.11	2 20	341364	20	70.00%	80.00%	5050	5056	1a
1894	isotig00325	scf940_5239	115	-24.62	2 21	415437	20	65.00%	75.00%	10381	10387	m8
1895	isotig00325	scf940_5239	115	-24.62	2 21	415437	20	65.00%	75.00%	325	331	1a
1896	isotig00325	scf940_5239	115	-24.62	2 21	415437	20	65.00%	75.00%	5050	5056	1a
1897	isotig00325	scf940_5239	96	-17.68	2 21	233254	19	42.11%	68.42%	10381	10387	m8
1898	isotig00325	scf940_5239	96	-17.68	2 21	233254	19	42.11%	68.42%	325	331	1a
1899	isotig00325	scf940_5239	96	-17.68	2 21	233254	19	42.11%	68.42%	5050	5056	1a
1900	isotig00358	scf1316_6760	101	-17.86	2 22	13981421	21	57.14%	66.67%	4001	4007	1a
1901	isotig00358	scf1316_6760	120	-18.16	2 8	699721	6	100.00%	100.00%	4001	4007	1a
1902	isotig00358	scf1316_6760	105	-20.37	2 22	12511273	20	65.00%	70.00%	4001	4007	1a
1903	isotig00358	scf1316_6760	90	-18.98	3 20	366392	21	71.43%	71.43%	4001	4007	1a
1904	isotig00358	scf1476_7458	105	-20.94	2 20	705729	20	75.00%	75.00%	221	227	8mer
1905	isotig00358	scf1476_7458	98	-20.54	3 22	14071433	23	60.87%	69.57%	221	227	8mer
1906	isotig00358	scf2167_9347	99	-17.92	2 21	13911417	24	54.17%	62.50%	3379	3385	m8
1907	isotig00358	scf26097_23139	99	-19.41	2 20	10881110	19	63.16%	78.95%	3149	3155	m8
1908	isotig00358	scf2727_10466	136	-19.45	2 21	10511072	19	63.16%	84.21%	3898	3904	1a
1909	isotig00358	scf2727_10466	109	-17.15	3 21	379398	18	61.11%	83.33%	3898	3904	1a
1910	isotig00358	scf2727_10467	152	-19.04	2 13	599619	11	90.91%	90.91%	3898	3904	m8
1911	isotig00358	scf2727_10467	152	-19.04	2 13	599619	11	90.91%	90.91%	4373	4379	1a
1912	isotig00358	scf2727_10467	113	-21.64	2 20	377399	20	65.00%	80.00%	3898	3904	m8
1913	isotig00358	scf2727_10467	113	-21.64	2 20	377399	20	65.00%	80.00%	4373	4379	1a
1914	isotig00358	scf2727_10467	135	-20.91	2 17	10501073	18	61.11%	83.33%	3898	3904	m8
1915	isotig00358	scf2727_10467	135	-20.91	2 17	10501073	18	61.11%	83.33%	4373	4379	1a
1916	isotig00358	scf2727_10468	152	-19.04	2 13	599619	11	90.91%	90.91%	3898	3904	m8
1917	isotig00358	scf2727_10468	152	-19.04	2 13	599619	11	90.91%	90.91%	4373	4379	1a
1918	isotig00358	scf2727_10468	113	-21.64	2 20	377399	20	65.00%	80.00%	3898	3904	m8
1919	isotig00358	scf2727_10468	113	-21.64	2 20	377399	20	65.00%	80.00%	4373	4379	1a
1920	isotig00358	scf2727_10468	135	-20.91	2 17	10501073	18	61.11%	83.33%	3898	3904	m8
1921	isotig00358	scf2727_10468	135	-20.91	2 17	10501073	18	61.11%	83.33%	4373	4379	1a
1922	isotig00358	scf32250_24037	113	-21.64	2 20	377399	20	65.00%	80.00%	3898	3904	m8
1923	isotig00358	scf32250_24037	113	-21.64	2 20	377399	20	65.00%	80.00%	4373	4379	1a
1924	isotig00358	scf32250_24037	152	-19.04	2 13	599619	11	90.91%	90.91%	3898	3904	m8
1925	isotig00358	scf32250_24037	152	-19.04	2 13	599619	11	90.91%	90.91%	4373	4379	1a
1926	isotig00358	scf32250_24037	135	-20.91	2 17	10501073	18	61.11%	83.33%	3898	3904	m8
1927	isotig00358	scf32250_24037	135	-20.91	2 17	10501073	18	61.11%	83.33%	4373	4379	1a
1928	isotig00358	scf3239_11621	139	-18.56	2 21	767789	20	65.00%	75.00%	1422	1428	1a
1929	isotig00358	scf3239_11621	139	-18.56	2 21	767789	20	65.00%	75.00%	2680	2686	m8
1930	isotig00358	scf3239_11621	139	-18.56	2 21	767789	20	65.00%	75.00%	3552	3558	1a
1931	isotig00358	scf3239_11621	95	-17.89	5 21	155177	17	70.59%	82.35%	1422	1428	1a
1932	isotig00358	scf3239_11621	95	-17.89	5 21	155177	17	70.59%	82.35%	2680	2686	m8
1933	isotig00358	scf3239_11621	95	-17.89	5 21	155177	17	70.59%	82.35%	3552	3558	1a
1934	isotig00358	scf3654_12337	153	-18.97	2 18	38 59	16	68.75%	81.25%	3338	3344	m8
1935	isotig00358	scf3654_12337	153	-18.97	2 18	38 59	16	68.75%	81.25%	1758	1764	1a
1936	isotig00358	scf383_3119	99	-20.09	5 20	380400	16	75.00%	81.25%	1282	1288	1a
1937	isotig00358	scf50332_26090	99	-19.41	2 20	10881110	19	63.16%	78.95%	3149	3155	m8
1938	isotig00358	scf5275_14707	108	-17.11	2 9	14171439	7	85.71%	85.71%	574	580	m8
1939	isotig00358	scf5275_14707	95	-19.48	2 14	517539	13	69.23%	84.62%	574	580	m8
1940	isotig00358	scf5275_14707	100	-20.63	3 22	674700	23	56.52%	65.22%	574	580	m8
1941	isotig00358	scf5519_14917	130	-23.72	2 19	13291348	17	64.71%	100.00%	3297	3303	1a
1942	isotig00358	scf5698_15190	99	-17.65	2 20	663684	19	63.16%	78.95%	3379	3385	m8
1943	isotig00358	scf5698_15190	151	-19.57	2 16	80100	14	71.43%	85.71%	3379	3385	m8
1944	isotig00358	scf7225_16649	133	-19.64	3 23	393419	23	73.91%	82.61%	2455	2461	m8
1945	isotig00358	scf762_4697	99	-19.41	2 20	10881110	19	63.16%	78.95%	3149	3155	m8
1946	isotig00358	scf762_4699	99	-19.41	2 20	10881110	19	63.16%	78.95%	3149	3155	m8
1947	isotig00358	scf9388_18434	131	-19.12	2 22	10171041	22	68.18%	77.27%	1359	1365	1a
1948	isotig00375	scf1476_7458	142	-17.96	3 20	48 71	18	77.78%	77.78%	2109	2115	1a
1949	isotig00375	scf2727_10467	93	-19.87	2 20	345369	22	59.09%	81.82%	2365	2371	m8
1950	isotig00375	scf2727_10468	93	-19.87	2 20	345369	22	59.09%	81.82%	2365	2371	m8
1951	isotig00375	scf32250_24037	93	-19.87	2 20	345369	22	59.09%	81.82%	2365	2371	m8
1952	isotig00375	scf3682_12366	147	-17.25	2 22	523544	20	70.00%	80.00%	99	105	1a
1953	isotig00382	scf3455_12030	161	-22.28	2 18	173194	16	87.50%	93.75%	2212	2218	m8
1954	isotig00382	scf383_3119	151	-19.6	2 13	518540	12	91.67%	91.67%	2247	2253	m8
1955	isotig00382	scf4010_12841	127	-17.72	2 22	151177	24	62.50%	75.00%	1624	1630	1a
1956	isotig00382	scf4010_12842	127	-17.72	2 22	151177	24	62.50%	75.00%	1624	1630	1a
1957	isotig00438	scf10308_19055	115	-17.04	5 20	787807	15	73.33%	93.33%	2435	2441	1a
1958	isotig00438	scf1190_6457	113	-19.28	2 20	416435	18	55.56%	72.22%	3245	3251	m8
1959	isotig00438	scf1476_7458	93	-18.94	2 22	27 49	20	45.00%	60.00%	3591	3597	m8
1960	isotig00438	scf23044_22777	95	-21.83	2 21	259282	21	66.67%	71.43%	4125	4131	1a
1961	isotig00438	scf23044_22777	95	-21.83	2 21	259282	21	66.67%	71.43%	1349	1355	m8
1962	isotig00438	scf23044_22777	95	-21.83	2 21	259282	21	66.67%	71.43%	2300	2306	1a
1963	isotig00438	scf2727_10466	117	-17.1	2 21	559578	19	57.89%	73.68%	4275	4281	m8
1964	isotig00438	scf2727_10466	117	-17.1	2 21	559578	19	57.89%	73.68%	1644	1650	1a
1965	isotig00438	scf2727_10466	98	-17.38	5 15	321342	10	80.00%	90.00%	4275	4281	m8
1966	isotig00438	scf2727_10466	98	-17.38	5 15	321342	10	80.00%	90.00%	1644	1650	1a
1967	isotig00438	scf2727_10467	116	-19.2	3 14	722743	12	75.00%	91.67%	1644	1650	m8
1968	isotig00438	scf2727_10467	114	-17.72	2 20	792813	19	63.16%	78.95%	1644	1650	m8
1969	isotig00438	scf2727_10468	116	-19.2	3 14	722743	12	75.00%	91.67%	1644	1650	m8
1970	isotig00438	scf2727_10468	114	-17.72	2 20	792813	19	63.16%	78.95%	1644	1650	m8
1971	isotig00438	scf2732_10474	111	-20.41	2 22	298325	24	66.67%	75.00%	2972	2978	m8
1972	isotig00438	scf3119_11294	105	-22.56	2 20	24 45	20	60.00%	80.00%	114	120	1a
1973	isotig00438	scf32250_24037	116	-19.2	3 14	722743	12	75.00%	91.67%	1644	1650	m8
1974	isotig00438	scf32250_24037	114	-17.72	2 20	792813	19	63.16%	78.95%	1644	1650	m8
1975	isotig00438	scf36269_24589	101	-17.86	2 24	545571	24	62.50%	70.83%	4820	4826	1a
1976	isotig00438	scf3654_12335	108	-17.38	5 21	83104	16	75.00%	75.00%	5003	5009	1a
1977	isotig00438	scf383_3145	95	-17.3	2 22	108129	20	55.00%	75.00%	2883	2889	1a
1978	isotig00438	scf38779_24859	131	-18.18	2 12	690711	10	80.00%	90.00%	1895	1901	1a
1979	isotig00438	scf38779_24859	111	-20.97	2 21	354376	20	60.00%	75.00%	1895	1901	1a
1980	isotig00438	scf38779_24859	118	-20.08	3 15	281302	12	83.33%	100.00%	1895	1901	1a
1981	isotig00438	scf39_805	120	-18.66	2 22	581604	21	52.38%	90.48%	2855	2861	1a
1982	isotig00438	scf39_805	99	-17.54	2 22	796825	27	59.26%	66.67%	2855	2861	1a
1983	isotig00438	scf39_805	135	-18.13	3 22	295319	21	76.19%	80.95%	2855	2861	1a
1984	isotig00438	scf39_806	135	-18.13	3 22	295319	21	76.19%	80.95%	2855	2861	1a
1985	isotig00438	scf39_806	99	-17.54	2 22	796825	27	59.26%	66.67%	2855	2861	1a
1986	isotig00438	scf39_806	120	-18.66	2 22	581604	21	52.38%	90.48%	2855	2861	1a
1987	isotig00438	scf403_3298	112	-17.02	2 21	684705	19	57.89%	73.68%	866	872	m8
1988	isotig00438	scf800_4851	91	-20.81	2 18	25 45	16	56.25%	81.25%	718	724	8mer
1989	isotig00438	scf800_4851	91	-20.81	2 18	25 45	16	56.25%	81.25%	1148	1154	1a
1990	isotig00438	scf800_4854	129	-18.14	2 20	139161	18	72.22%	77.78%	529	535	m8
1991	isotig00438	scf800_4854	129	-18.14	2 20	139161	18	72.22%	77.78%	2490	2496	1a
1992	isotig00438	scf864_5013	101	-17.86	2 24	545571	24	62.50%	70.83%	4820	4826	1a
1993	isotig00438	scf864_5018	112	-24.89	2 21	633654	20	65.00%	80.00%	2988	2994	8mer
1994	isotig00438	scf864_5018	112	-24.89	2 21	633654	20	65.00%	80.00%	3152	3158	1a
1995	isotig00438	scf864_5018	115	-17.87	2 18	416437	16	62.50%	75.00%	2988	2994	8mer
1996	isotig00438	scf864_5018	115	-17.87	2 18	416437	16	62.50%	75.00%	3152	3158	1a
1997	isotig00438	scf864_5018	97	-18.93	5 20	655676	15	80.00%	86.67%	2988	2994	8mer
1998	isotig00438	scf864_5018	97	-18.93	5 20	655676	15	80.00%	86.67%	3152	3158	1a
[truncated: 29,350 more rows]

## Sheet: Os
			MiRanda output							TargetScan output
	Gene_ID	miRNA_family_ID	score	en, kcal	homology to target positions on miR	homology to miR positions on UTR target	homology length	% of identity	% of identity	UTR_start	UTR_end	Site_type
1	contig00068	scf10308_23603	109	-17.84	2 14	492514	14	78.57%	85.71%	594	600	1a
2	contig00068	scf1316_8406	123	-20.05	2 22	608629	20	70.00%	80.00%	2392	2398	1a
3	contig00068	scf1476_9186	110	-21.37	4 11	61 83	7	100.00%	100.00%	98	104	m8
4	contig00068	scf1476_9186	110	-21.37	4 11	61 83	7	100.00%	100.00%	2394	2400	1a
5	contig00068	scf3682_15234	92	-17.4	4 22	57 81	20	50.00%	70.00%	1829	1835	1a
6	contig00068	scf3682_15234	92	-17.4	4 22	57 81	20	50.00%	70.00%	1444	1450	1a
7	contig00068	scf3682_15234	92	-17.4	4 22	57 81	20	50.00%	70.00%	1531	1537	1a
8	contig00169	scf2727_12929	111	-17.89	3 12	51 71	9	77.78%	88.89%	1021	1027	1a
9	contig00169	scf2727_12930	111	-17.89	3 12	51 71	9	77.78%	88.89%	1021	1027	1a
10	contig00169	scf32250_29575	111	-17.89	3 12	51 71	9	77.78%	88.89%	1021	1027	1a
11	contig00169	scf383_4009	106	-18.65	2 22	78105	25	60.00%	72.00%	2922	2928	1a
12	contig00384	scf23044_28083	111	-19.01	2 21	100123	21	52.38%	66.67%	275	281	m8
13	contig00384	scf2727_12929	104	-25.07	2 20	66 87	20	65.00%	80.00%	1344	1350	8mer
14	contig00384	scf2727_12929	104	-25.07	2 20	66 87	20	65.00%	80.00%	232	238	m8
15	contig00384	scf2727_12930	104	-25.07	2 20	66 87	20	65.00%	80.00%	232	238	m8
16	contig00384	scf2727_12930	104	-25.07	2 20	66 87	20	65.00%	80.00%	1344	1350	8mer
17	contig00384	scf32250_29575	104	-25.07	2 20	66 87	20	65.00%	80.00%	1344	1350	8mer
18	contig00384	scf32250_29575	104	-25.07	2 20	66 87	20	65.00%	80.00%	232	238	m8
19	contig00384	scf383_4009	101	-17.9	2 21	65 87	20	60.00%	70.00%	537	543	1a
20	contig01012	scf36269_30173	106	-17.54	3 24	485510	22	59.09%	68.18%	2118	2124	1a
21	contig01012	scf864_6287	106	-17.54	3 24	485510	22	59.09%	68.18%	2118	2124	1a
22	contig01012	scf864_6292	112	-22.82	2 22	471496	23	52.17%	78.26%	672	678	1a
23	contig02064	scf38779_30463	134	-20.19	2 15	235256	13	69.23%	84.62%	1514	1520	m8
24	contig02064	scf5275_18097	112	-19.24	2 13	74 96	11	81.82%	90.91%	1181	1187	1a
25	contig02064	scf950_6623	134	-20.19	2 15	235256	13	69.23%	84.62%	1514	1520	m8
26	contig03158	scf403_4152	104	-19.1	3 21	46 67	18	66.67%	77.78%	1445	1451	1a
27	contig03376	scf940_6586	119	-18	3 21	19 42	20	75.00%	75.00%	49	55	1a
28	contig03383	scf26097_28529	137	-18.34	2 20	484508	21	61.90%	80.95%	2185	2191	1a
29	contig03383	scf26097_28529	116	-18.14	3 13	500521	10	80.00%	90.00%	2185	2191	1a
30	contig03383	scf50332_31926	116	-18.14	3 13	500521	10	80.00%	90.00%	2185	2191	1a
31	contig03383	scf50332_31926	137	-18.34	2 20	484508	21	61.90%	80.95%	2185	2191	1a
32	contig03383	scf5412_18286	104	-19.15	4 21	353374	17	64.71%	88.24%	2185	2191	1a
33	contig03383	scf762_5869	116	-18.14	3 13	500521	10	80.00%	90.00%	2185	2191	1a
34	contig03383	scf762_5869	137	-18.34	2 20	484508	21	61.90%	80.95%	2185	2191	1a
35	contig03383	scf762_5871	137	-18.34	2 20	484508	21	61.90%	80.95%	2185	2191	1a
36	contig03383	scf762_5871	116	-18.14	3 13	500521	10	80.00%	90.00%	2185	2191	1a
37	contig03383	scf778_5943	119	-18.44	2 21	498523	23	56.52%	69.57%	794	800	1a
38	contig03383	scf778_5943	109	-19.47	2 20	80100	18	77.78%	77.78%	794	800	1a
39	contig03383	scf778_5944	119	-18.44	2 21	498523	23	56.52%	69.57%	794	800	1a
40	contig03383	scf778_5944	109	-19.47	2 20	80100	18	77.78%	77.78%	794	800	1a
41	contig03551	scf1476_9186	153	-18.32	2 19	428454	21	71.43%	71.43%	2736	2742	m8
42	contig03551	scf864_6292	93	-18.53	3 20	436460	19	63.16%	78.95%	1607	1613	1a
43	contig03593	scf7225_20705	163	-17.44	2 23	349373	23	73.91%	78.26%	1357	1363	8mer
44	contig03681	scf1190_8003	121	-17.17	2 18	747767	16	62.50%	75.00%	529	535	8mer
45	contig03681	scf1190_8003	121	-17.17	2 18	747767	16	62.50%	75.00%	1184	1190	1a
46	contig03681	scf2732_12946	144	-21.07	2 22	563587	21	71.43%	85.71%	119	125	m8
47	contig03681	scf2732_12946	113	-17.29	2 22	528549	20	60.00%	85.00%	119	125	m8
48	contig03681	scf38779_30463	95	-18.49	2 21	688711	21	57.14%	71.43%	1295	1301	m8
49	contig03681	scf950_6623	95	-18.49	2 21	688711	21	57.14%	71.43%	1295	1301	m8
50	contig04199	scf5275_18097	115	-22.66	2 12	18 41	11	81.82%	90.91%	84	90	m8
51	contig04199	scf5275_18097	108	-18.31	2 13	34 56	11	72.73%	90.91%	84	90	m8
52	contig04248	scf1190_8003	109	-19.32	3 18	18 38	15	60.00%	86.67%	120	126	1a
53	contig04288	scf3239_14373	124	-21.26	3 21	332353	18	72.22%	83.33%	130	136	m8
54	contig04288	scf36269_30173	113	-22.36	2 24	65 96	29	58.62%	68.97%	2081	2087	8mer
55	contig04288	scf36269_30173	147	-17.9	2 12	536560	10	90.00%	90.00%	2081	2087	8mer
56	contig04288	scf36269_30173	107	-18.53	2 22	373399	22	63.64%	81.82%	2081	2087	8mer
57	contig04288	scf4446_16815	156	-18.09	2 13	564581	11	90.91%	100.00%	2102	2108	m8
58	contig04288	scf864_6287	113	-22.36	2 24	65 96	29	58.62%	68.97%	2081	2087	8mer
59	contig04288	scf864_6287	147	-17.9	2 12	536560	10	90.00%	90.00%	2081	2087	8mer
60	contig04288	scf864_6287	107	-18.53	2 22	373399	22	63.64%	81.82%	2081	2087	8mer
61	contig04288	scf864_6292	105	-18.15	2 20	276302	22	54.55%	77.27%	2053	2059	1a
62	contig04288	scf864_6292	115	-17.19	4 20	488510	16	68.75%	68.75%	2053	2059	1a
63	contig04288	scf864_6292	137	-23.66	2 22	509531	20	60.00%	85.00%	2053	2059	1a
64	contig04288	scf864_6292	138	-17.25	2 20	199222	19	57.89%	84.21%	2053	2059	1a
65	contig05233	scf800_6041	122	-17.43	2 19	14 35	17	70.59%	82.35%	545	551	m8
66	contig06399	scf2167_11445	96	-20.36	3 21	495516	18	66.67%	83.33%	215	221	m8
67	contig06399	scf36269_30173	92	-17.7	2 24	476506	28	53.57%	71.43%	1633	1639	m8
68	contig06399	scf38779_30463	126	-20.36	2 21	470493	21	66.67%	76.19%	638	644	1a
69	contig06399	scf864_6287	92	-17.7	2 24	476506	28	53.57%	71.43%	1633	1639	m8
70	contig06399	scf950_6623	126	-20.36	2 21	470493	21	66.67%	76.19%	638	644	1a
71	contig06496	scf2727_12929	102	-17.18	2 16	28 49	15	73.33%	86.67%	741	747	1a
72	contig06496	scf2727_12930	102	-17.18	2 16	28 49	15	73.33%	86.67%	741	747	1a
73	contig06496	scf32250_29575	102	-17.18	2 16	28 49	15	73.33%	86.67%	741	747	1a
74	contig06507	scf10308_23603	141	-18.72	2 20	141165	22	68.18%	77.27%	544	550	1a
75	contig06507	scf10308_23603	108	-18.42	2 20	45 66	20	60.00%	80.00%	544	550	1a
76	contig06507	scf864_6292	95	-18.98	3 19	59 79	16	62.50%	87.50%	716	722	m8
77	contig06507	scf864_6292	95	-18.98	3 19	59 79	16	62.50%	87.50%	778	784	1a
78	contig06530	scf2727_12929	92	-18.72	5 18	403424	14	64.29%	78.57%	863	869	1a
79	contig06530	scf2727_12930	92	-18.72	5 18	403424	14	64.29%	78.57%	863	869	1a
80	contig06530	scf32250_29575	92	-18.72	5 18	403424	14	64.29%	78.57%	863	869	1a
81	contig06530	scf3654_15205	142	-19.21	2 19	527548	17	64.71%	82.35%	779	785	m8
82	contig06530	scf3654_15205	142	-19.21	2 19	527548	17	64.71%	82.35%	1005	1011	8mer
83	contig06530	scf3654_15207	142	-23.22	2 19	527548	17	64.71%	82.35%	779	785	m8
84	contig06530	scf3654_15207	142	-23.22	2 19	527548	17	64.71%	82.35%	1005	1011	8mer
85	contig06530	scf4010_15791	117	-17.49	2 22	493517	23	60.87%	73.91%	1014	1020	m8
86	contig06530	scf4010_15791	117	-17.49	2 22	493517	23	60.87%	73.91%	581	587	m8
87	contig06530	scf4010_15791	125	-17.18	2 22	273299	24	62.50%	83.33%	1014	1020	m8
88	contig06530	scf4010_15791	125	-17.18	2 22	273299	24	62.50%	83.33%	581	587	m8
89	contig06530	scf4010_15792	125	-17.18	2 22	273299	24	62.50%	83.33%	581	587	m8
90	contig06530	scf4010_15792	125	-17.18	2 22	273299	24	62.50%	83.33%	1014	1020	m8
91	contig06530	scf4010_15792	117	-17.49	2 22	493517	23	60.87%	73.91%	581	587	m8
92	contig06530	scf4010_15792	117	-17.49	2 22	493517	23	60.87%	73.91%	1014	1020	m8
93	contig06530	scf490_4589	121	-18.08	2 15	728751	15	73.33%	80.00%	39	45	1a
94	contig06530	scf5519_18419	115	-17.13	3 18	11 29	15	80.00%	86.67%	1059	1065	m8
95	contig06530	scf5519_18419	120	-17.19	2 8	366385	6	100.00%	100.00%	1059	1065	m8
96	contig06982	scf1476_9186	92	-18.31	3 22	97121	21	66.67%	71.43%	82	88	m8
97	contig06982	scf383_4009	116	-18.11	2 13	327349	11	72.73%	81.82%	50	56	1a
98	contig06982	scf383_4009	114	-17.31	2 21	388409	19	68.42%	73.68%	50	56	1a
99	contig06982	scf383_4009	108	-20.79	4 18	585608	15	66.67%	93.33%	50	56	1a
100	contig06982	scf940_6586	159	-27.65	2 21	118140	20	70.00%	80.00%	524	530	m8
101	contig07406	scf1476_9186	145	-19.78	2 10	17061728	8	100.00%	100.00%	2055	2061	m8
102	contig07406	scf1476_9186	127	-17.12	2 21	11551178	20	65.00%	75.00%	2055	2061	m8
103	contig07406	scf36269_30173	127	-18.77	2 24	507531	24	66.67%	70.83%	596	602	m8
104	contig07406	scf383_3985	131	-20.22	3 21	13611383	19	63.16%	89.47%	1493	1499	m8
105	contig07406	scf383_3985	131	-20.22	3 21	13611383	19	63.16%	89.47%	1969	1975	8mer
106	contig07406	scf383_3985	131	-20.22	3 21	13611383	19	63.16%	89.47%	2016	2022	1a
107	contig07406	scf383_4009	97	-17.9	3 18	138160	15	80.00%	86.67%	813	819	1a
108	contig07406	scf4278_16410	157	-19.93	2 22	306328	20	65.00%	90.00%	656	662	1a
109	contig07406	scf490_4589	149	-19.62	2 19	276298	18	72.22%	72.22%	625	631	m8
110	contig07406	scf5519_18419	154	-19.41	2 19	15181537	17	76.47%	88.24%	1865	1871	1a
111	contig07406	scf5519_18419	120	-17.35	2 19	15951616	19	68.42%	89.47%	1865	1871	1a
112	contig07406	scf864_6287	127	-18.77	2 24	507531	24	66.67%	70.83%	596	602	m8
113	contig07406	scf864_6292	136	-20.75	3 21	780802	18	66.67%	88.89%	1002	1008	1a
114	contig07406	scf864_6292	100	-19.15	2 22	761786	23	47.83%	69.57%	1002	1008	1a
115	contig07406	scf864_6292	128	-17.63	2 22	650674	22	59.09%	77.27%	1002	1008	1a
116	contig07406	scf864_6292	115	-17.38	4 21	17991818	17	70.59%	82.35%	1002	1008	1a
117	contig07406	scf864_6292	103	-17.11	4 21	15431566	18	55.56%	83.33%	1002	1008	1a
118	contig08073	scf2026_11137	98	-17.69	2 20	915939	22	63.64%	77.27%	268	274	m8
119	contig08073	scf36269_30173	138	-18.06	2 21	790813	19	73.68%	84.21%	1109	1115	1a
120	contig08073	scf36269_30173	131	-17.17	2 16	38 62	14	78.57%	85.71%	1109	1115	1a
121	contig08073	scf36269_30173	96	-19.91	4 24	918942	21	61.90%	80.95%	1109	1115	1a
122	contig08073	scf36269_30173	117	-23	3 23	245266	20	75.00%	80.00%	1109	1115	1a
123	contig08073	scf712_5683	156	-18.91	2 21	118139	19	68.42%	73.68%	1251	1257	m8
124	contig08073	scf712_5683	156	-18.91	2 21	118139	19	68.42%	73.68%	1188	1194	m8
125	contig08073	scf864_6287	96	-19.91	4 24	918942	21	61.90%	80.95%	1109	1115	1a
126	contig08073	scf864_6287	138	-18.06	2 21	790813	19	73.68%	84.21%	1109	1115	1a
127	contig08073	scf864_6287	131	-17.17	2 16	38 62	14	78.57%	85.71%	1109	1115	1a
128	contig08073	scf864_6287	117	-23	3 23	245266	20	75.00%	80.00%	1109	1115	1a
129	contig08083	scf2727_12928	124	-17.06	2 21	510531	19	63.16%	84.21%	884	890	m8
130	contig08083	scf383_3985	156	-18.88	2 18	20 42	17	76.47%	82.35%	1236	1242	m8
131	contig08083	scf4010_15791	96	-19.07	2 22	921944	21	57.14%	85.71%	2096	2102	m8
132	contig08083	scf4010_15792	96	-19.07	2 22	921944	21	57.14%	85.71%	2096	2102	m8
133	contig08083	scf712_5682	103	-17.3	2 24	675696	22	59.09%	77.27%	957	963	1a
134	contig08083	scf712_5682	121	-20.71	2 24	776796	22	54.55%	81.82%	957	963	1a
135	contig08083	scf778_5943	121	-20.08	3 21	50 69	18	66.67%	77.78%	1018	1024	1a
136	contig08083	scf778_5943	121	-20.08	3 21	50 69	18	66.67%	77.78%	358	364	1a
137	contig08083	scf778_5944	121	-20.08	3 21	50 69	18	66.67%	77.78%	1018	1024	1a
138	contig08083	scf778_5944	121	-20.08	3 21	50 69	18	66.67%	77.78%	358	364	1a
139	contig08083	scf800_6043	164	-18.06	2 17	10171038	15	86.67%	86.67%	2232	2238	m8
140	contig08112	scf2732_12946	103	-18.7	2 21	160185	21	57.14%	80.95%	2070	2076	1a
141	contig08126	scf1190_8003	98	-19.97	2 17	32 51	15	53.33%	80.00%	460	466	1a
142	contig08126	scf1190_8003	101	-20.59	2 20	1 24	21	57.14%	71.43%	460	466	1a
143	contig08188	scf383_3985	115	-24.63	5 21	65 87	17	76.47%	88.24%	1680	1686	8mer
144	contig08188	scf383_3985	115	-24.63	5 21	65 87	17	76.47%	88.24%	942	948	m8
145	contig08212	scf1476_9186	97	-18.99	2 22	117140	21	57.14%	76.19%	883	889	m8
146	contig08212	scf1476_9186	120	-17.44	2 8	469491	6	100.00%	100.00%	883	889	m8
147	contig08212	scf1728_10084	115	-17.06	4 20	765786	16	75.00%	81.25%	256	262	1a
148	contig08212	scf1728_10084	115	-17.06	4 20	765786	16	75.00%	81.25%	1552	1558	1a
149	contig08212	scf23044_28083	143	-22.27	2 21	411433	20	60.00%	85.00%	1108	1114	1a
150	contig08212	scf3654_15205	126	-17.1	2 21	499523	22	68.18%	72.73%	973	979	1a
151	contig08212	scf3654_15205	103	-17.81	2 17	457479	16	62.50%	75.00%	973	979	1a
152	contig08212	scf3654_15205	126	-18.54	3 15	1 17	12	83.33%	91.67%	973	979	1a
153	contig08212	scf3654_15207	104	-19.41	2 21	459479	20	65.00%	70.00%	973	979	1a
154	contig08212	scf383_4009	131	-20.2	2 21	634658	21	66.67%	76.19%	1602	1608	1a
155	contig08212	scf6585_20002	122	-20.27	2 15	459479	13	69.23%	84.62%	625	631	m8
156	contig08212	scf6585_20002	134	-18.27	2 20	205226	19	57.89%	78.95%	625	631	m8
157	contig08212	scf6585_20002	113	-17.79	4 20	145164	16	75.00%	87.50%	625	631	m8
158	contig08212	scf6585_20003	122	-20.27	2 15	459479	13	69.23%	84.62%	625	631	m8
159	contig08212	scf6585_20003	134	-18.27	2 20	205226	19	57.89%	78.95%	625	631	m8
160	contig08212	scf6585_20003	113	-17.79	4 20	145164	16	75.00%	87.50%	625	631	m8
161	contig08212	scf6585_20004	113	-17.79	4 20	145164	16	75.00%	87.50%	625	631	m8
162	contig08212	scf6585_20004	122	-20.27	2 15	459479	13	69.23%	84.62%	625	631	m8
163	contig08212	scf6585_20004	134	-18.27	2 20	205226	19	57.89%	78.95%	625	631	m8
164	contig08699	scf2727_12929	102	-19.54	2 19	112132	17	58.82%	82.35%	651	657	1a
165	contig08699	scf2727_12929	92	-17.05	3 13	98118	10	80.00%	90.00%	651	657	1a
166	contig08699	scf2727_12930	102	-19.54	2 19	112132	17	58.82%	82.35%	651	657	1a
167	contig08699	scf2727_12930	92	-17.05	3 13	98118	10	80.00%	90.00%	651	657	1a
168	contig08699	scf32250_29575	92	-17.05	3 13	98118	10	80.00%	90.00%	651	657	1a
169	contig08699	scf32250_29575	102	-19.54	2 19	112132	17	58.82%	82.35%	651	657	1a
170	contig10099	scf1190_8003	101	-17.06	5 20	539558	15	73.33%	80.00%	708	714	m8
171	contig10099	scf1316_8406	132	-17.31	2 19	250276	21	61.90%	76.19%	973	979	1a
172	contig10099	scf1316_8406	95	-17.21	4 20	410432	16	62.50%	81.25%	973	979	1a
173	contig10099	scf1476_9186	98	-17.05	3 21	734758	20	70.00%	75.00%	2788	2794	m8
174	contig10099	scf38779_30463	90	-17.56	5 21	516539	18	66.67%	83.33%	590	596	8mer
175	contig10099	scf38779_30463	128	-20.18	2 14	429451	13	69.23%	84.62%	590	596	8mer
176	contig10099	scf800_6041	141	-18.8	2 21	813832	19	68.42%	78.95%	1038	1044	m8
177	contig10099	scf864_6292	104	-23.15	3 22	802822	20	70.00%	80.00%	1527	1533	1a
178	contig10099	scf950_6623	90	-17.56	5 21	516539	18	66.67%	83.33%	590	596	8mer
179	contig10099	scf950_6623	128	-20.18	2 14	429451	13	69.23%	84.62%	590	596	8mer
180	contig10122	scf1476_9186	118	-20.01	3 22	146166	19	73.68%	78.95%	2240	2246	8mer
181	contig10122	scf1476_9186	164	-19.76	2 21	299321	19	68.42%	84.21%	2240	2246	8mer
182	contig10122	scf36269_30173	131	-23.13	2 22	16 43	23	65.22%	78.26%	991	997	m8
183	contig10122	scf39_1015	164	-24.18	2 22	281304	21	66.67%	85.71%	2223	2229	8mer
184	contig10122	scf39_1016	164	-24.18	2 22	281304	21	66.67%	85.71%	2223	2229	8mer
185	contig10122	scf864_6287	131	-23.13	2 22	16 43	23	65.22%	78.26%	991	997	m8
186	contig10122	scf9388_22846	133	-19.51	4 22	106128	18	83.33%	88.89%	2157	2163	1a
187	contig10180	scf2727_12928	101	-20.88	2 14	319340	12	75.00%	91.67%	1651	1657	1a
188	contig10180	scf2727_12929	95	-23.1	3 20	220239	18	66.67%	77.78%	1651	1657	m8
189	contig10180	scf2727_12929	114	-21.81	2 20	242263	19	63.16%	78.95%	1651	1657	m8
190	contig10180	scf2727_12930	95	-23.1	3 20	220239	18	66.67%	77.78%	1651	1657	m8
191	contig10180	scf2727_12930	114	-21.81	2 20	242263	19	63.16%	78.95%	1651	1657	m8
192	contig10180	scf32250_29575	95	-23.1	3 20	220239	18	66.67%	77.78%	1651	1657	m8
193	contig10180	scf32250_29575	114	-21.81	2 20	242263	19	63.16%	78.95%	1651	1657	m8
194	contig10180	scf3654_15205	110	-25.07	3 21	217237	18	77.78%	83.33%	661	667	1a
195	contig10180	scf3654_15207	102	-20.03	3 21	217237	18	72.22%	77.78%	661	667	1a
196	contig10180	scf4010_15791	116	-19.21	2 19	381402	17	58.82%	76.47%	197	203	1a
197	contig10180	scf4010_15792	116	-19.21	2 19	381402	17	58.82%	76.47%	197	203	1a
198	contig10180	scf5044_17748	116	-18.73	2 17	189209	15	73.33%	80.00%	1862	1868	1a
199	contig10351	scf1316_8406	104	-22.75	6 21	529551	15	80.00%	93.33%	233	239	m8
200	contig10351	scf3682_15234	148	-19.37	2 22	202225	21	71.43%	76.19%	969	975	1a
201	contig10351	scf39_1015	104	-19.85	4 17	279301	13	84.62%	92.31%	395	401	m8
202	contig10351	scf39_1016	104	-19.85	4 17	279301	13	84.62%	92.31%	395	401	m8
203	contig10351	scf6585_20002	103	-19.55	2 12	117137	10	70.00%	90.00%	178	184	m8
204	contig10351	scf6585_20003	103	-19.55	2 12	117137	10	70.00%	90.00%	178	184	m8
205	contig10351	scf6585_20004	103	-19.55	2 12	117137	10	70.00%	90.00%	178	184	m8
206	contig10351	scf712_5683	137	-17.18	3 21	16 35	18	72.22%	77.78%	891	897	m8
207	contig10395	scf2727_12929	93	-19.37	2 19	805826	18	55.56%	77.78%	1239	1245	1a
208	contig10395	scf2727_12930	93	-19.37	2 19	805826	18	55.56%	77.78%	1239	1245	1a
209	contig10395	scf32250_29575	93	-19.37	2 19	805826	18	55.56%	77.78%	1239	1245	1a
210	contig10395	scf383_3985	155	-17.09	2 20	192211	18	77.78%	83.33%	810	816	m8
211	contig10395	scf9388_22846	104	-17.47	2 22	85108	21	52.38%	71.43%	1050	1056	m8
212	contig10412	scf383_4009	157	-17.86	2 22	236258	20	65.00%	75.00%	968	974	8mer
213	contig10449	scf9388_22846	149	-18.41	2 22	157179	20	60.00%	70.00%	998	1004	m8
214	contig10461	scf39_1015	151	-17.27	2 22	43 64	20	65.00%	75.00%	792	798	8mer
215	contig10461	scf39_1016	151	-17.27	2 22	43 64	20	65.00%	75.00%	792	798	8mer
216	contig10490	scf864_6292	116	-18.22	2 22	347371	22	54.55%	81.82%	321	327	1a
217	contig10490	scf864_6292	119	-21.12	2 21	131156	22	68.18%	72.73%	321	327	1a
218	contig10490	scf864_6292	93	-18.47	2 22	378400	20	50.00%	70.00%	321	327	1a
219	contig10490	scf864_6292	136	-21.41	2 22	531555	22	59.09%	72.73%	321	327	1a
220	contig10490	scf864_6292	125	-22.94	2 22	188210	20	65.00%	80.00%	321	327	1a
221	contig10490	scf864_6292	141	-24.53	3 20	421442	17	76.47%	82.35%	321	327	1a
222	contig10646	scf2727_12929	91	-17.04	5 20	296314	15	66.67%	80.00%	692	698	1a
223	contig10646	scf2727_12929	107	-19.28	2 20	46 66	18	50.00%	77.78%	692	698	1a
224	contig10646	scf2727_12930	91	-17.04	5 20	296314	15	66.67%	80.00%	692	698	1a
225	contig10646	scf2727_12930	107	-19.28	2 20	46 66	18	50.00%	77.78%	692	698	1a
226	contig10646	scf32250_29575	107	-19.28	2 20	46 66	18	50.00%	77.78%	692	698	1a
227	contig10646	scf32250_29575	91	-17.04	5 20	296314	15	66.67%	80.00%	692	698	1a
228	contig10646	scf6585_20002	118	-17.99	2 11	135155	9	77.78%	100.00%	609	615	1a
229	contig10646	scf6585_20003	118	-17.99	2 11	135155	9	77.78%	100.00%	609	615	1a
230	contig10646	scf6585_20004	118	-17.99	2 11	135155	9	77.78%	100.00%	609	615	1a
231	contig10673	scf17497_26765	108	-18.98	2 17	116135	15	60.00%	100.00%	962	968	m8
232	contig10673	scf17497_26766	108	-18.98	2 17	116135	15	60.00%	100.00%	962	968	m8
233	contig10815	scf403_4152	107	-18.34	3 21	21 43	19	68.42%	84.21%	432	438	m8
234	contig11090	scf15172_25891	100	-17.09	2 7	10881110	5	100.00%	100.00%	2158	2164	1a
235	contig11090	scf2727_12928	122	-17.86	2 21	264284	19	57.89%	78.95%	474	480	m8
236	contig11090	scf5519_18419	113	-17.54	2 19	359381	20	65.00%	75.00%	168	174	1a
237	contig11090	scf5698_18786	122	-17.3	2 20	972993	19	63.16%	73.68%	2477	2483	1a
238	contig11090	scf778_5943	128	-17.82	2 17	10191040	15	73.33%	80.00%	112	118	1a
239	contig11090	scf778_5943	135	-27.25	2 21	70 96	24	70.83%	70.83%	112	118	1a
240	contig11090	scf778_5944	135	-27.25	2 21	70 96	24	70.83%	70.83%	112	118	1a
241	contig11090	scf778_5944	128	-17.82	2 17	10191040	15	73.33%	80.00%	112	118	1a
242	contig11200	scf5275_18097	105	-17.53	4 21	20 40	17	64.71%	82.35%	1427	1433	m8
243	contig11887	scf1190_8003	102	-17.61	4 20	140164	20	65.00%	70.00%	2600	2606	m8
244	contig11887	scf383_4009	91	-17.83	4 21	686709	18	72.22%	83.33%	123	129	1a
245	contig11887	scf39_1015	115	-20.08	2 22	121142	20	75.00%	80.00%	2688	2694	8mer
246	contig11887	scf39_1015	115	-20.08	2 22	121142	20	75.00%	80.00%	2885	2891	1a
247	contig11887	scf39_1015	131	-19.19	2 20	197219	18	61.11%	83.33%	2688	2694	8mer
248	contig11887	scf39_1015	131	-19.19	2 20	197219	18	61.11%	83.33%	2885	2891	1a
249	contig11887	scf39_1015	124	-21.8	2 21	511534	20	70.00%	85.00%	2688	2694	8mer
250	contig11887	scf39_1015	124	-21.8	2 21	511534	20	70.00%	85.00%	2885	2891	1a
251	contig11887	scf39_1016	124	-21.8	2 21	511534	20	70.00%	85.00%	2688	2694	8mer
252	contig11887	scf39_1016	124	-21.8	2 21	511534	20	70.00%	85.00%	2885	2891	1a
253	contig11887	scf39_1016	115	-20.08	2 22	121142	20	75.00%	80.00%	2688	2694	8mer
254	contig11887	scf39_1016	115	-20.08	2 22	121142	20	75.00%	80.00%	2885	2891	1a
255	contig11887	scf39_1016	131	-19.19	2 20	197219	18	61.11%	83.33%	2688	2694	8mer
256	contig11887	scf39_1016	131	-19.19	2 20	197219	18	61.11%	83.33%	2885	2891	1a
257	contig11887	scf800_6043	151	-17.76	2 19	169188	17	76.47%	76.47%	2875	2881	m8
258	contig11887	scf864_6292	116	-17.72	3 22	346370	21	57.14%	85.71%	2931	2937	m8
259	contig11887	scf864_6292	116	-19.59	2 22	738757	20	60.00%	75.00%	2931	2937	m8
260	contig11887	scf864_6292	155	-20.61	2 20	222244	18	66.67%	77.78%	2931	2937	m8
261	contig12934	scf4278_16410	97	-18.66	6 22	526548	16	68.75%	87.50%	2710	2716	8mer
262	contig12934	scf6585_20002	145	-19.02	2 20	449468	18	66.67%	72.22%	2493	2499	m8
263	contig12934	scf6585_20003	145	-19.02	2 20	449468	18	66.67%	72.22%	2493	2499	m8
264	contig12934	scf6585_20004	145	-19.02	2 20	449468	18	66.67%	72.22%	2493	2499	m8
265	contig12934	scf864_6292	126	-17.67	2 19	569591	17	64.71%	76.47%	1580	1586	1a
266	contig12961	scf10308_23603	114	-17.33	2 20	698720	20	50.00%	75.00%	440	446	1a
267	contig12961	scf383_4009	125	-17.33	3 21	11551180	21	66.67%	71.43%	2227	2233	m8
268	contig12961	scf383_4009	125	-17.33	3 21	11551180	21	66.67%	71.43%	1719	1725	1a
269	contig12961	scf383_4009	120	-17.58	2 8	290312	6	100.00%	100.00%	2227	2233	m8
270	contig12961	scf383_4009	120	-17.58	2 8	290312	6	100.00%	100.00%	1719	1725	1a
271	contig12961	scf383_4009	123	-21.35	2 17	826850	17	64.71%	82.35%	2227	2233	m8
272	contig12961	scf383_4009	123	-21.35	2 17	826850	17	64.71%	82.35%	1719	1725	1a
273	contig12961	scf39_1015	121	-17.38	2 14	81103	12	66.67%	91.67%	3238	3244	1a
274	contig12961	scf39_1015	120	-22.16	3 21	709731	18	72.22%	94.44%	3238	3244	1a
275	contig12961	scf39_1016	121	-17.38	2 14	81103	12	66.67%	91.67%	3238	3244	1a
276	contig12961	scf39_1016	120	-22.16	3 21	709731	18	72.22%	94.44%	3238	3244	1a
277	contig12961	scf490_4589	98	-17.25	5 15	18471868	10	70.00%	100.00%	2952	2958	8mer
278	contig12961	scf6585_20002	137	-20.04	3 20	10091028	17	70.59%	82.35%	333	339	1a
279	contig12961	scf6585_20002	137	-20.04	3 20	10091028	17	70.59%	82.35%	2970	2976	1a
280	contig12961	scf6585_20002	115	-17.6	2 17	463484	16	68.75%	87.50%	333	339	1a
281	contig12961	scf6585_20002	115	-17.6	2 17	463484	16	68.75%	87.50%	2970	2976	1a
282	contig12961	scf6585_20003	115	-17.6	2 17	463484	16	68.75%	87.50%	2970	2976	1a
283	contig12961	scf6585_20003	115	-17.6	2 17	463484	16	68.75%	87.50%	333	339	1a
284	contig12961	scf6585_20003	137	-20.04	3 20	10091028	17	70.59%	82.35%	2970	2976	1a
285	contig12961	scf6585_20003	137	-20.04	3 20	10091028	17	70.59%	82.35%	333	339	1a
286	contig12961	scf6585_20004	115	-17.6	2 17	463484	16	68.75%	87.50%	333	339	1a
287	contig12961	scf6585_20004	115	-17.6	2 17	463484	16	68.75%	87.50%	2970	2976	1a
288	contig12961	scf6585_20004	137	-20.04	3 20	10091028	17	70.59%	82.35%	333	339	1a
289	contig12961	scf6585_20004	137	-20.04	3 20	10091028	17	70.59%	82.35%	2970	2976	1a
290	contig12990	scf1316_8406	103	-20.38	2 21	182205	20	70.00%	70.00%	3122	3128	m8
291	contig12990	scf1476_9186	119	-20.28	2 22	10171041	22	72.73%	86.36%	1969	1975	1a
292	contig12990	scf1476_9186	119	-20.28	2 22	10171041	22	72.73%	86.36%	2352	2358	8mer
293	contig12990	scf1476_9186	119	-20.28	2 22	10171041	22	72.73%	86.36%	2298	2304	8mer
294	contig12990	scf1476_9186	119	-20.28	2 22	10171041	22	72.73%	86.36%	1683	1689	m8
295	contig12990	scf1476_9186	156	-19.49	2 17	557579	15	73.33%	86.67%	1969	1975	1a
296	contig12990	scf1476_9186	156	-19.49	2 17	557579	15	73.33%	86.67%	2352	2358	8mer
297	contig12990	scf1476_9186	156	-19.49	2 17	557579	15	73.33%	86.67%	2298	2304	8mer
298	contig12990	scf1476_9186	156	-19.49	2 17	557579	15	73.33%	86.67%	1683	1689	m8
299	contig12990	scf2727_12929	121	-23.85	2 19	408429	18	72.22%	83.33%	2527	2533	1a
300	contig12990	scf2727_12929	104	-17.71	2 20	15951613	18	55.56%	77.78%	2527	2533	1a
301	contig12990	scf2727_12929	99	-17.78	4 18	436455	14	64.29%	85.71%	2527	2533	1a
302	contig12990	scf2727_12930	121	-23.85	2 19	408429	18	72.22%	83.33%	2527	2533	1a
303	contig12990	scf2727_12930	104	-17.71	2 20	15951613	18	55.56%	77.78%	2527	2533	1a
304	contig12990	scf2727_12930	99	-17.78	4 18	436455	14	64.29%	85.71%	2527	2533	1a
305	contig12990	scf32250_29575	99	-17.78	4 18	436455	14	64.29%	85.71%	2527	2533	1a
306	contig12990	scf32250_29575	104	-17.71	2 20	15951613	18	55.56%	77.78%	2527	2533	1a
307	contig12990	scf32250_29575	121	-23.85	2 19	408429	18	72.22%	83.33%	2527	2533	1a
308	contig12990	scf383_3985	122	-17.18	2 21	544567	21	66.67%	71.43%	2779	2785	8mer
309	contig12990	scf383_3985	155	-17.21	2 20	9851006	18	61.11%	83.33%	2779	2785	8mer
310	contig12990	scf383_4009	123	-17.52	4 22	788809	18	66.67%	83.33%	2727	2733	1a
311	contig12990	scf383_4009	112	-19.39	3 18	14451468	16	62.50%	93.75%	2727	2733	1a
312	contig12990	scf403_4152	93	-21.02	5 21	12241245	17	70.59%	88.24%	1418	1424	1a
313	contig12990	scf778_5939	116	-18.05	2 21	13071328	19	63.16%	73.68%	2596	2602	1a
314	contig12990	scf778_5939	129	-18.17	2 20	244269	22	68.18%	77.27%	2596	2602	1a
315	contig12990	scf778_5943	90	-21.45	2 21	321344	21	66.67%	76.19%	432	438	m8
316	contig12990	scf778_5944	90	-21.45	2 21	321344	21	66.67%	76.19%	432	438	m8
317	contig12990	scf864_6292	134	-17.88	2 21	187205	19	68.42%	78.95%	1979	1985	1a
318	contig12990	scf864_6292	108	-18.96	5 22	28 51	18	72.22%	77.78%	1979	1985	1a
319	contig12990	scf864_6292	139	-20.89	2 21	12021223	20	70.00%	85.00%	1979	1985	1a
320	contig13017	scf1316_8406	112	-19.12	2 20	445465	18	61.11%	83.33%	741	747	m8
321	contig13017	scf4010_15791	95	-18.56	3 21	10341058	20	75.00%	75.00%	889	895	1a
322	contig13017	scf4010_15792	95	-18.56	3 21	10341058	20	75.00%	75.00%	889	895	1a
323	contig13017	scf712_5682	129	-17.15	3 24	292315	21	61.90%	80.95%	112	118	1a
324	contig13038	scf1190_8003	121	-17.14	2 16	12 31	14	71.43%	85.71%	564	570	m8
325	contig13054	scf10308_23603	102	-18.37	2 20	247269	20	55.00%	70.00%	1411	1417	1a
326	contig13054	scf15172_25891	113	-17.49	2 18	786808	16	75.00%	87.50%	928	934	1a
327	contig13054	scf39_1015	96	-21.15	4 22	619645	22	63.64%	72.73%	60	66	1a
328	contig13054	scf39_1016	96	-21.15	4 22	619645	22	63.64%	72.73%	60	66	1a
329	contig13078	scf23044_28083	147	-18.35	2 21	692714	20	65.00%	85.00%	1971	1977	8mer
330	contig13078	scf23044_28083	147	-18.35	2 21	692714	20	65.00%	85.00%	1123	1129	1a
331	contig13078	scf26097_28529	154	-20.44	2 16	1 19	15	80.00%	86.67%	1050	1056	m8
332	contig13078	scf2732_12946	134	-17.28	2 23	564588	23	60.87%	78.26%	1622	1628	1a
333	contig13078	scf2732_12946	100	-17.79	4 23	728750	19	68.42%	78.95%	1622	1628	1a
334	contig13078	scf50332_31926	154	-20.44	2 16	1 19	15	80.00%	86.67%	1050	1056	m8
335	contig13078	scf5412_18286	150	-18.46	2 16	1 19	15	80.00%	80.00%	1050	1056	m8
336	contig13078	scf6585_20002	133	-20.4	2 19	384405	18	72.22%	83.33%	1437	1443	1a
337	contig13078	scf6585_20002	133	-20.4	2 19	384405	18	72.22%	83.33%	1683	1689	m8
338	contig13078	scf6585_20002	133	-20.4	2 19	384405	18	72.22%	83.33%	951	957	1a
339	contig13078	scf6585_20002	104	-17.41	3 20	739759	18	66.67%	77.78%	1437	1443	1a
340	contig13078	scf6585_20002	104	-17.41	3 20	739759	18	66.67%	77.78%	1683	1689	m8
341	contig13078	scf6585_20002	104	-17.41	3 20	739759	18	66.67%	77.78%	951	957	1a
342	contig13078	scf6585_20002	162	-21.26	2 20	631652	19	78.95%	78.95%	1437	1443	1a
343	contig13078	scf6585_20002	162	-21.26	2 20	631652	19	78.95%	78.95%	1683	1689	m8
344	contig13078	scf6585_20002	162	-21.26	2 20	631652	19	78.95%	78.95%	951	957	1a
345	contig13078	scf6585_20003	162	-21.26	2 20	631652	19	78.95%	78.95%	1437	1443	1a
346	contig13078	scf6585_20003	162	-21.26	2 20	631652	19	78.95%	78.95%	1683	1689	m8
347	contig13078	scf6585_20003	162	-21.26	2 20	631652	19	78.95%	78.95%	951	957	1a
348	contig13078	scf6585_20003	133	-20.4	2 19	384405	18	72.22%	83.33%	1437	1443	1a
349	contig13078	scf6585_20003	133	-20.4	2 19	384405	18	72.22%	83.33%	1683	1689	m8
350	contig13078	scf6585_20003	133	-20.4	2 19	384405	18	72.22%	83.33%	951	957	1a
351	contig13078	scf6585_20003	104	-17.41	3 20	739759	18	66.67%	77.78%	1437	1443	1a
352	contig13078	scf6585_20003	104	-17.41	3 20	739759	18	66.67%	77.78%	1683	1689	m8
353	contig13078	scf6585_20003	104	-17.41	3 20	739759	18	66.67%	77.78%	951	957	1a
354	contig13078	scf6585_20004	162	-21.26	2 20	631652	19	78.95%	78.95%	1683	1689	m8
355	contig13078	scf6585_20004	162	-21.26	2 20	631652	19	78.95%	78.95%	1437	1443	1a
356	contig13078	scf6585_20004	162	-21.26	2 20	631652	19	78.95%	78.95%	951	957	1a
357	contig13078	scf6585_20004	133	-20.4	2 19	384405	18	72.22%	83.33%	1683	1689	m8
358	contig13078	scf6585_20004	133	-20.4	2 19	384405	18	72.22%	83.33%	1437	1443	1a
359	contig13078	scf6585_20004	133	-20.4	2 19	384405	18	72.22%	83.33%	951	957	1a
360	contig13078	scf6585_20004	104	-17.41	3 20	739759	18	66.67%	77.78%	1683	1689	m8
361	contig13078	scf6585_20004	104	-17.41	3 20	739759	18	66.67%	77.78%	1437	1443	1a
362	contig13078	scf6585_20004	104	-17.41	3 20	739759	18	66.67%	77.78%	951	957	1a
363	contig13078	scf762_5869	154	-20.44	2 16	1 19	15	80.00%	86.67%	1050	1056	m8
364	contig13078	scf762_5871	154	-20.44	2 16	1 19	15	80.00%	86.67%	1050	1056	m8
365	contig13086	scf1476_9186	91	-17.38	2 20	127150	19	63.16%	68.42%	1485	1491	1a
366	contig13086	scf2727_12929	115	-19.87	2 20	16 37	19	68.42%	78.95%	1766	1772	m8
367	contig13086	scf2727_12929	107	-17.32	2 12	70 90	10	80.00%	90.00%	1766	1772	m8
368	contig13086	scf2727_12929	143	-17.89	2 13	90111	12	83.33%	83.33%	1766	1772	m8
369	contig13086	scf2727_12930	107	-17.32	2 12	70 90	10	80.00%	90.00%	1766	1772	m8
370	contig13086	scf2727_12930	115	-19.87	2 20	16 37	19	68.42%	78.95%	1766	1772	m8
371	contig13086	scf2727_12930	143	-17.89	2 13	90111	12	83.33%	83.33%	1766	1772	m8
372	contig13086	scf32250_29575	115	-19.87	2 20	16 37	19	68.42%	78.95%	1766	1772	m8
373	contig13086	scf32250_29575	143	-17.89	2 13	90111	12	83.33%	83.33%	1766	1772	m8
374	contig13086	scf32250_29575	107	-17.32	2 12	70 90	10	80.00%	90.00%	1766	1772	m8
375	contig13086	scf3809_15493	134	-17.21	2 21	122142	19	57.89%	78.95%	1649	1655	1a
376	contig13094	scf1316_8406	106	-24.06	2 22	28 52	23	69.57%	73.91%	582	588	1a
377	contig13094	scf2727_12929	120	-18.37	3 19	84106	18	66.67%	83.33%	807	813	8mer
378	contig13094	scf2727_12929	98	-20.11	4 20	32 53	17	76.47%	76.47%	807	813	8mer
379	contig13094	scf2727_12930	98	-20.11	4 20	32 53	17	76.47%	76.47%	807	813	8mer
380	contig13094	scf2727_12930	120	-18.37	3 19	84106	18	66.67%	83.33%	807	813	8mer
381	contig13094	scf32250_29575	120	-18.37	3 19	84106	18	66.67%	83.33%	807	813	8mer
382	contig13094	scf32250_29575	98	-20.11	4 20	32 53	17	76.47%	76.47%	807	813	8mer
383	contig13712	scf1316_8406	106	-19.51	5 20	818841	16	75.00%	81.25%	532	538	m8
384	contig13712	scf2727_12929	106	-20.09	3 20	12031224	18	66.67%	72.22%	85	91	1a
385	contig13712	scf2727_12929	125	-18.68	2 14	861881	12	66.67%	100.00%	85	91	1a
386	contig13712	scf2727_12930	125	-18.68	2 14	861881	12	66.67%	100.00%	85	91	1a
387	contig13712	scf2727_12930	106	-20.09	3 20	12031224	18	66.67%	72.22%	85	91	1a
388	contig13712	scf32250_29575	125	-18.68	2 14	861881	12	66.67%	100.00%	85	91	1a
389	contig13712	scf32250_29575	106	-20.09	3 20	12031224	18	66.67%	72.22%	85	91	1a
390	contig13712	scf864_6292	111	-17.31	2 22	748774	24	58.33%	75.00%	501	507	1a
391	contig13712	scf864_6292	96	-17.14	5 21	210232	16	62.50%	87.50%	501	507	1a
392	contig13712	scf864_6292	111	-18.76	3 21	860885	21	61.90%	76.19%	501	507	1a
393	contig13712	scf864_6292	134	-19.92	2 22	674696	21	57.14%	80.95%	501	507	1a
394	contig13819	scf36269_30173	97	-18.38	2 23	482508	23	60.87%	73.91%	1055	1061	1a
395	contig13819	scf36269_30173	96	-20.87	6 23	534561	20	70.00%	85.00%	1055	1061	1a
396	contig13819	scf36269_30173	134	-19.29	2 24	652677	23	60.87%	78.26%	1055	1061	1a
397	contig13819	scf3654_15205	102	-20.41	4 21	375401	22	63.64%	72.73%	1035	1041	m8
398	contig13819	scf3654_15207	106	-18.56	4 21	375401	22	68.18%	72.73%	1035	1041	m8
399	contig13819	scf5275_18097	99	-21.64	2 18	532556	18	66.67%	83.33%	715	721	8mer
400	contig13819	scf5275_18097	108	-17.26	3 22	450473	20	65.00%	70.00%	715	721	8mer
401	contig13819	scf6585_20002	99	-18.23	4 16	354374	12	83.33%	91.67%	1532	1538	1a
402	contig13819	scf6585_20002	103	-17.28	2 13	616637	12	75.00%	83.33%	1532	1538	1a
403	contig13819	scf6585_20003	103	-17.28	2 13	616637	12	75.00%	83.33%	1532	1538	1a
404	contig13819	scf6585_20003	99	-18.23	4 16	354374	12	83.33%	91.67%	1532	1538	1a
405	contig13819	scf6585_20004	99	-18.23	4 16	354374	12	83.33%	91.67%	1532	1538	1a
406	contig13819	scf6585_20004	103	-17.28	2 13	616637	12	75.00%	83.33%	1532	1538	1a
407	contig13819	scf864_6287	134	-19.29	2 24	652677	23	60.87%	78.26%	1055	1061	1a
408	contig13819	scf864_6287	97	-18.38	2 23	482508	23	60.87%	73.91%	1055	1061	1a
409	contig13819	scf864_6287	96	-20.87	6 23	534561	20	70.00%	85.00%	1055	1061	1a
410	contig15808	scf10308_23603	160	-17.22	2 20	15921610	18	72.22%	88.89%	2178	2184	m8
411	contig15808	scf10308_23603	160	-17.22	2 20	15921610	18	72.22%	88.89%	1648	1654	1a
412	contig15808	scf10308_23603	160	-17.22	2 20	15921610	18	72.22%	88.89%	1583	1589	8mer
413	contig15808	scf36269_30173	161	-21.04	2 20	856879	18	72.22%	88.89%	1447	1453	m8
414	contig15808	scf36269_30173	121	-23.14	4 24	155181	22	59.09%	81.82%	1447	1453	m8
415	contig15808	scf6585_20002	100	-21.85	2 7	16731693	5	100.00%	100.00%	1437	1443	m8
416	contig15808	scf6585_20003	100	-21.85	2 7	16731693	5	100.00%	100.00%	1437	1443	m8
417	contig15808	scf6585_20004	100	-21.85	2 7	16731693	5	100.00%	100.00%	1437	1443	m8
418	contig15808	scf712_5682	101	-20.7	3 21	856878	18	61.11%	88.89%	674	680	1a
419	contig15808	scf712_5682	98	-18.6	2 24	13351358	23	65.22%	73.91%	674	680	1a
420	contig15808	scf864_6287	121	-23.14	4 24	155181	22	59.09%	81.82%	1447	1453	m8
421	contig15808	scf864_6287	161	-21.04	2 20	856879	18	72.22%	88.89%	1447	1453	m8
422	contig15825	scf3119_13962	121	-17.48	2 18	12 33	17	64.71%	82.35%	1247	1253	m8
423	contig15825	scf3654_15205	121	-17.99	2 21	18 37	19	63.16%	73.68%	1530	1536	1a
424	contig15825	scf383_3985	109	-17.15	2 20	21 44	20	60.00%	80.00%	712	718	m8
425	contig15835	scf25486_28415	92	-17.11	3 18	177199	17	58.82%	82.35%	338	344	m8
426	contig15835	scf25486_28415	92	-17.11	3 18	177199	17	58.82%	82.35%	2049	2055	1a
427	contig15835	scf3119_13962	142	-19.97	3 20	667691	21	71.43%	76.19%	440	446	1a
428	contig15835	scf3377_14725	92	-17.11	3 18	177199	17	58.82%	82.35%	338	344	m8
429	contig15835	scf3377_14725	92	-17.11	3 18	177199	17	58.82%	82.35%	2049	2055	1a
430	contig15835	scf36269_30173	133	-23.79	2 24	175204	27	55.56%	70.37%	1206	1212	1a
431	contig15835	scf36269_30173	133	-23.79	2 24	175204	27	55.56%	70.37%	1514	1520	m8
432	contig15835	scf36269_30173	133	-23.79	2 24	175204	27	55.56%	70.37%	59	65	8mer
433	contig15835	scf36269_30173	133	-23.79	2 24	175204	27	55.56%	70.37%	1557	1563	1a
434	contig15835	scf36269_30173	130	-19.48	4 24	778803	21	66.67%	80.95%	1206	1212	1a
435	contig15835	scf36269_30173	130	-19.48	4 24	778803	21	66.67%	80.95%	1514	1520	m8
436	contig15835	scf36269_30173	130	-19.48	4 24	778803	21	66.67%	80.95%	59	65	8mer
437	contig15835	scf36269_30173	130	-19.48	4 24	778803	21	66.67%	80.95%	1557	1563	1a
438	contig15835	scf383_4009	130	-17.47	2 21	642663	19	68.42%	78.95%	380	386	1a
439	contig15835	scf39_1015	117	-20.37	2 22	794815	21	66.67%	80.95%	783	789	m8
440	contig15835	scf39_1016	117	-20.37	2 22	794815	21	66.67%	80.95%	783	789	m8
441	contig15835	scf5044_17748	109	-19.69	2 20	188207	18	61.11%	77.78%	541	547	m8
442	contig15835	scf864_6287	130	-19.48	4 24	778803	21	66.67%	80.95%	1557	1563	1a
443	contig15835	scf864_6287	130	-19.48	4 24	778803	21	66.67%	80.95%	1206	1212	1a
444	contig15835	scf864_6287	130	-19.48	4 24	778803	21	66.67%	80.95%	1514	1520	m8
445	contig15835	scf864_6287	130	-19.48	4 24	778803	21	66.67%	80.95%	59	65	8mer
446	contig15835	scf864_6287	133	-23.79	2 24	175204	27	55.56%	70.37%	1557	1563	1a
447	contig15835	scf864_6287	133	-23.79	2 24	175204	27	55.56%	70.37%	1206	1212	1a
448	contig15835	scf864_6287	133	-23.79	2 24	175204	27	55.56%	70.37%	1514	1520	m8
449	contig15835	scf864_6287	133	-23.79	2 24	175204	27	55.56%	70.37%	59	65	8mer
450	contig15847	scf1190_8003	106	-19.47	3 19	96116	16	75.00%	81.25%	2978	2984	m8
451	contig15847	scf1190_8003	106	-19.47	3 19	96116	16	75.00%	81.25%	3290	3296	1a
452	contig15847	scf1190_8003	124	-18.39	2 9	272292	7	85.71%	100.00%	2978	2984	m8
453	contig15847	scf1190_8003	124	-18.39	2 9	272292	7	85.71%	100.00%	3290	3296	1a
454	contig15847	scf1190_8003	91	-17.68	2 18	117136	16	56.25%	81.25%	2978	2984	m8
455	contig15847	scf1190_8003	91	-17.68	2 18	117136	16	56.25%	81.25%	3290	3296	1a
456	contig15847	scf1190_8003	106	-19.4	3 20	339360	18	66.67%	88.89%	2978	2984	m8
457	contig15847	scf1190_8003	106	-19.4	3 20	339360	18	66.67%	88.89%	3290	3296	1a
458	contig15847	scf1190_8003	120	-25.15	3 20	224244	18	72.22%	77.78%	2978	2984	m8
459	contig15847	scf1190_8003	120	-25.15	3 20	224244	18	72.22%	77.78%	3290	3296	1a
460	contig15847	scf2732_12946	120	-22.79	2 8	217240	6	100.00%	100.00%	3048	3054	m8
461	contig15847	scf2732_12946	103	-18.32	2 23	317338	21	61.90%	76.19%	3048	3054	m8
462	contig15847	scf2732_12946	113	-18.89	3 22	4 27	19	57.89%	78.95%	3048	3054	m8
463	contig15847	scf864_6292	144	-24.77	2 22	171194	21	61.90%	80.95%	1606	1612	1a
464	contig15847	scf864_6292	144	-24.77	2 22	171194	21	61.90%	80.95%	1903	1909	m8
465	contig15847	scf864_6292	144	-24.77	2 22	171194	21	61.90%	80.95%	883	889	8mer
466	contig15847	scf864_6292	96	-18.08	3 22	333357	21	57.14%	76.19%	1606	1612	1a
467	contig15847	scf864_6292	96	-18.08	3 22	333357	21	57.14%	76.19%	1903	1909	m8
468	contig15847	scf864_6292	96	-18.08	3 22	333357	21	57.14%	76.19%	883	889	8mer
469	contig15847	scf864_6292	99	-20.07	4 20	53 75	16	62.50%	87.50%	1606	1612	1a
470	contig15847	scf864_6292	99	-20.07	4 20	53 75	16	62.50%	87.50%	1903	1909	m8
471	contig15847	scf864_6292	99	-20.07	4 20	53 75	16	62.50%	87.50%	883	889	8mer
472	contig15847	scf864_6292	94	-18.41	2 21	227248	19	57.89%	73.68%	1606	1612	1a
473	contig15847	scf864_6292	94	-18.41	2 21	227248	19	57.89%	73.68%	1903	1909	m8
474	contig15847	scf864_6292	94	-18.41	2 21	227248	19	57.89%	73.68%	883	889	8mer
475	contig15847	scf864_6292	117	-19.18	2 21	242262	19	57.89%	73.68%	1606	1612	1a
476	contig15847	scf864_6292	117	-19.18	2 21	242262	19	57.89%	73.68%	1903	1909	m8
477	contig15847	scf864_6292	117	-19.18	2 21	242262	19	57.89%	73.68%	883	889	8mer
478	contig15847	scf940_6586	119	-19.08	3 20	2 23	17	58.82%	76.47%	2246	2252	1a
479	contig15847	scf940_6586	131	-18.87	2 21	29 46	19	63.16%	73.68%	2246	2252	1a
480	contig15847	scf940_6586	108	-20.74	2 21	361382	19	57.89%	68.42%	2246	2252	1a
481	contig15876	scf15172_25891	100	-26	2 22	653680	25	60.00%	68.00%	973	979	1a
482	contig15876	scf3654_15207	118	-17.18	2 20	498520	19	68.42%	78.95%	1251	1257	1a
483	contig15876	scf5044_17748	129	-20.07	2 19	611632	18	66.67%	83.33%	1909	1915	m8
484	contig15876	scf6585_20002	110	-17.53	3 20	137158	18	61.11%	83.33%	816	822	1a
485	contig15876	scf6585_20002	155	-25.87	2 20	688708	18	72.22%	88.89%	816	822	1a
486	contig15876	scf6585_20003	110	-17.53	3 20	137158	18	61.11%	83.33%	816	822	1a
487	contig15876	scf6585_20003	155	-25.87	2 20	688708	18	72.22%	88.89%	816	822	1a
488	contig15876	scf6585_20004	110	-17.53	3 20	137158	18	61.11%	83.33%	816	822	1a
489	contig15876	scf6585_20004	155	-25.87	2 20	688708	18	72.22%	88.89%	816	822	1a
490	contig15899	scf712_5682	110	-17.12	2 24	200225	23	56.52%	69.57%	358	364	m8
491	contig15899	scf712_5682	110	-17.12	2 24	200225	23	56.52%	69.57%	1441	1447	m8
492	contig16115	scf1190_8003	97	-20.69	3 20	254277	20	55.00%	75.00%	810	816	1a
493	contig16115	scf1190_8003	124	-23.03	2 20	467485	18	72.22%	72.22%	810	816	1a
494	contig16115	scf712_5682	103	-17.93	2 20	329353	18	61.11%	77.78%	470	476	1a
495	contig16115	scf712_5682	103	-17.93	2 20	329353	18	61.11%	77.78%	489	495	8mer
496	contig16115	scf940_6586	119	-17.53	2 21	75 97	20	65.00%	80.00%	155	161	m8
497	contig16115	scf940_6586	119	-17.53	2 21	75 97	20	65.00%	80.00%	617	623	1a
498	contig16115	scf940_6586	105	-26.93	2 21	421443	21	66.67%	80.95%	155	161	m8
499	contig16115	scf940_6586	105	-26.93	2 21	421443	21	66.67%	80.95%	617	623	1a
500	contig16134	scf5519_18419	105	-17.81	2 19	390412	20	65.00%	80.00%	1179	1185	m8
501	contig16134	scf5519_18419	105	-17.81	2 19	390412	20	65.00%	80.00%	2147	2153	1a
502	contig16214	scf712_5682	148	-21.65	2 22	100125	21	76.19%	85.71%	78	84	m8
503	contig16388	scf10308_23603	119	-19.47	2 16	98118	14	64.29%	100.00%	615	621	1a
504	contig16388	scf53424_32293	148	-17.06	2 20	20 41	19	78.95%	84.21%	1201	1207	m8
505	contig16463	scf383_3985	106	-18.43	2 21	51 71	19	68.42%	78.95%	639	645	1a
506	contig16466	scf17497_26765	113	-17.41	2 19	253274	19	57.89%	84.21%	243	249	m8
507	contig16466	scf17497_26766	113	-17.41	2 19	253274	19	57.89%	84.21%	243	249	m8
508	contig16466	scf864_6292	103	-21.27	2 22	71 96	23	69.57%	78.26%	742	748	8mer
509	contig16603	scf10308_23603	142	-18.66	2 20	119140	19	57.89%	89.47%	735	741	1a
510	contig20221	scf1316_8406	100	-21.3	4 22	234257	19	68.42%	78.95%	4013	4019	8mer
511	contig20221	scf1316_8406	114	-17.79	2 22	783808	23	60.87%	82.61%	4013	4019	8mer
512	contig20221	scf17497_26765	139	-19.83	2 18	202220	16	68.75%	87.50%	2855	2861	m8
513	contig20221	scf17497_26766	139	-19.83	2 18	202220	16	68.75%	87.50%	2855	2861	m8
514	contig20221	scf2727_12929	110	-17.68	3 19	301319	16	81.25%	81.25%	1480	1486	1a
515	contig20221	scf2727_12929	106	-18.39	3 20	706727	18	61.11%	77.78%	1480	1486	1a
516	contig20221	scf2727_12930	106	-18.39	3 20	706727	18	61.11%	77.78%	1480	1486	1a
517	contig20221	scf2727_12930	110	-17.68	3 19	301319	16	81.25%	81.25%	1480	1486	1a
518	contig20221	scf32250_29575	106	-18.39	3 20	706727	18	61.11%	77.78%	1480	1486	1a
519	contig20221	scf32250_29575	110	-17.68	3 19	301319	16	81.25%	81.25%	1480	1486	1a
520	contig20221	scf383_3985	157	-18.6	2 20	11961219	20	75.00%	80.00%	4408	4414	8mer
521	contig20221	scf383_4009	150	-22.94	2 21	362383	19	68.42%	89.47%	3282	3288	1a
522	contig20221	scf383_4009	101	-17.94	4 15	411434	12	75.00%	91.67%	3282	3288	1a
523	contig20221	scf6585_20002	130	-18.86	2 20	420442	20	65.00%	80.00%	3632	3638	1a
524	contig20221	scf6585_20002	130	-18.86	2 20	420442	20	65.00%	80.00%	1407	1413	1a
525	contig20221	scf6585_20003	130	-18.86	2 20	420442	20	65.00%	80.00%	3632	3638	1a
526	contig20221	scf6585_20003	130	-18.86	2 20	420442	20	65.00%	80.00%	1407	1413	1a
527	contig20221	scf6585_20004	130	-18.86	2 20	420442	20	65.00%	80.00%	1407	1413	1a
528	contig20221	scf6585_20004	130	-18.86	2 20	420442	20	65.00%	80.00%	3632	3638	1a
529	contig20221	scf940_6586	136	-17.33	3 17	946967	14	71.43%	85.71%	1947	1953	m8
530	contig20233	scf10308_23603	118	-17.98	2 20	753776	21	47.62%	80.95%	304	310	1a
531	contig20233	scf10308_23603	98	-17.14	4 20	464486	18	72.22%	88.89%	304	310	1a
532	contig20233	scf15172_25891	99	-17.16	3 12	610632	9	66.67%	100.00%	1631	1637	1a
533	contig20233	scf15172_25891	99	-17.16	3 12	610632	9	66.67%	100.00%	2422	2428	1a
534	contig20233	scf17497_26765	96	-24.08	3 19	323341	16	56.25%	93.75%	1875	1881	m8
535	contig20233	scf17497_26765	125	-17.48	2 18	870889	16	75.00%	87.50%	1875	1881	m8
536	contig20233	scf17497_26765	104	-17.8	2 8	675694	6	83.33%	100.00%	1875	1881	m8
537	contig20233	scf17497_26766	104	-17.8	2 8	675694	6	83.33%	100.00%	1875	1881	m8
538	contig20233	scf17497_26766	125	-17.48	2 18	870889	16	75.00%	87.50%	1875	1881	m8
539	contig20233	scf17497_26766	96	-24.08	3 19	323341	16	56.25%	93.75%	1875	1881	m8
540	contig20233	scf3239_14373	95	-20.49	2 20	322344	19	52.63%	84.21%	2296	2302	m8
541	contig20233	scf5275_18097	99	-19.78	5 19	618640	15	80.00%	80.00%	3002	3008	1a
542	contig20233	scf5275_18097	116	-20.98	2 13	602625	12	75.00%	91.67%	3002	3008	1a
543	contig20233	scf5275_18097	96	-17.76	2 22	333357	22	59.09%	68.18%	3002	3008	1a
544	contig20233	scf5275_18097	127	-20.58	2 20	876898	18	66.67%	72.22%	3002	3008	1a
545	contig20233	scf5275_18097	118	-19.29	2 17	630651	15	66.67%	80.00%	3002	3008	1a
546	contig20233	scf5519_18419	114	-17.21	2 17	823846	19	57.89%	78.95%	4894	4900	8mer
547	contig20233	scf6585_20002	99	-20.12	3 20	630651	18	55.56%	77.78%	787	793	1a
548	contig20233	scf6585_20002	98	-17.66	3 20	692713	18	66.67%	77.78%	787	793	1a
549	contig20233	scf6585_20002	97	-18.96	4 20	609632	19	63.16%	73.68%	787	793	1a
550	contig20233	scf6585_20003	98	-17.66	3 20	692713	18	66.67%	77.78%	787	793	1a
551	contig20233	scf6585_20003	97	-18.96	4 20	609632	19	63.16%	73.68%	787	793	1a
552	contig20233	scf6585_20003	99	-20.12	3 20	630651	18	55.56%	77.78%	787	793	1a
553	contig20233	scf6585_20004	98	-17.66	3 20	692713	18	66.67%	77.78%	787	793	1a
554	contig20233	scf6585_20004	99	-20.12	3 20	630651	18	55.56%	77.78%	787	793	1a
555	contig20233	scf6585_20004	97	-18.96	4 20	609632	19	63.16%	73.68%	787	793	1a
556	contig20233	scf778_5943	91	-19.28	2 21	597625	26	53.85%	65.38%	2987	2993	1a
557	contig20233	scf778_5943	103	-17.1	3 20	322343	17	58.82%	70.59%	2987	2993	1a
558	contig20233	scf778_5944	103	-17.1	3 20	322343	17	58.82%	70.59%	2987	2993	1a
559	contig20233	scf778_5944	91	-19.28	2 21	597625	26	53.85%	65.38%	2987	2993	1a
560	contig20233	scf864_6292	107	-17.21	2 21	910933	20	60.00%	70.00%	1607	1613	8mer
561	contig20233	scf864_6292	107	-17.21	2 21	910933	20	60.00%	70.00%	2420	2426	1a
562	contig20233	scf864_6292	134	-21.08	2 22	795819	23	60.87%	73.91%	1607	1613	8mer
563	contig20233	scf864_6292	134	-21.08	2 22	795819	23	60.87%	73.91%	2420	2426	1a
564	contig20233	scf864_6292	106	-17.87	2 22	271299	26	61.54%	69.23%	1607	1613	8mer
565	contig20233	scf864_6292	106	-17.87	2 22	271299	26	61.54%	69.23%	2420	2426	1a
566	contig20233	scf864_6292	127	-21.65	2 21	820844	21	66.67%	80.95%	1607	1613	8mer
567	contig20233	scf864_6292	127	-21.65	2 21	820844	21	66.67%	80.95%	2420	2426	1a
568	contig20233	scf864_6292	114	-17.53	3 17	766787	14	64.29%	85.71%	1607	1613	8mer
569	contig20233	scf864_6292	114	-17.53	3 17	766787	14	64.29%	85.71%	2420	2426	1a
570	contig20233	scf864_6292	90	-20.91	2 22	344366	21	61.90%	66.67%	1607	1613	8mer
571	contig20233	scf864_6292	90	-20.91	2 22	344366	21	61.90%	66.67%	2420	2426	1a
572	contig20233	scf864_6292	96	-18.22	4 22	860883	19	73.68%	84.21%	1607	1613	8mer
573	contig20233	scf864_6292	96	-18.22	4 22	860883	19	73.68%	84.21%	2420	2426	1a
574	contig20233	scf864_6292	90	-21.89	2 22	927950	22	63.64%	77.27%	1607	1613	8mer
575	contig20233	scf864_6292	90	-21.89	2 22	927950	22	63.64%	77.27%	2420	2426	1a
576	contig20233	scf864_6292	93	-20.67	6 22	944966	16	68.75%	81.25%	1607	1613	8mer
577	contig20233	scf864_6292	93	-20.67	6 22	944966	16	68.75%	81.25%	2420	2426	1a
578	contig20233	scf864_6292	98	-18.61	2 17	516537	15	60.00%	73.33%	1607	1613	8mer
579	contig20233	scf864_6292	98	-18.61	2 17	516537	15	60.00%	73.33%	2420	2426	1a
580	contig20271	scf1476_9186	117	-18.34	2 22	323345	20	60.00%	75.00%	2900	2906	1a
581	contig20271	scf36269_30173	161	-19.63	2 20	310333	18	77.78%	83.33%	2652	2658	m8
582	contig20271	scf5044_17748	135	-23	2 17	317339	17	88.24%	88.24%	2638	2644	m8
583	contig20271	scf864_6287	161	-19.63	2 20	310333	18	77.78%	83.33%	2652	2658	m8
584	contig20275	scf5275_18097	153	-24.15	2 19	17 40	18	72.22%	77.78%	962	968	1a
585	contig20288	scf2167_11445	163	-24.52	2 21	158180	20	75.00%	80.00%	1840	1846	8mer
586	contig20288	scf38779_30463	100	-17.24	5 18	640663	15	73.33%	80.00%	70	76	8mer
587	contig20288	scf5519_18419	124	-17.41	2 14	501521	13	76.92%	92.31%	960	966	m8
588	contig20288	scf5519_18419	124	-17.41	2 14	501521	13	76.92%	92.31%	1567	1573	1a
589	contig20288	scf5519_18419	99	-17.73	2 19	325342	17	64.71%	82.35%	960	966	m8
590	contig20288	scf5519_18419	99	-17.73	2 19	325342	17	64.71%	82.35%	1567	1573	1a
591	contig20288	scf5698_18786	148	-19.84	2 19	158180	19	68.42%	78.95%	1840	1846	8mer
592	contig20288	scf950_6623	100	-17.24	5 18	640663	15	73.33%	80.00%	70	76	8mer
593	contig20313	scf1316_8406	119	-17.26	2 22	1 18	20	70.00%	70.00%	1751	1757	1a
594	contig20313	scf5275_18097	129	-29.34	2 21	1 20	20	75.00%	80.00%	67	73	m8
595	contig20336	scf36269_30173	91	-20.22	2 23	19 44	23	60.87%	65.22%	54	60	1a
596	contig20336	scf864_6287	91	-20.22	2 23	19 44	23	60.87%	65.22%	54	60	1a
597	contig20362	scf23044_28083	92	-19	4 21	45 66	17	58.82%	76.47%	232	238	1a
598	contig20362	scf23044_28083	92	-19	4 21	45 66	17	58.82%	76.47%	301	307	1a
599	contig20362	scf25486_28415	126	-17.17	2 20	408433	23	69.57%	73.91%	103	109	1a
600	contig20362	scf3377_14725	126	-17.17	2 20	408433	23	69.57%	73.91%	103	109	1a
601	contig20362	scf7225_20705	165	-17.13	2 20	11 36	20	75.00%	90.00%	1617	1623	m8
602	contig20380	scf1316_8406	131	-20.91	2 20	245267	18	72.22%	72.22%	897	903	8mer
603	contig20380	scf383_4009	111	-20.69	2 22	37 65	26	61.54%	69.23%	2139	2145	1a
604	contig20380	scf38779_30463	124	-20.29	2 17	253274	15	73.33%	73.33%	419	425	m8
605	contig20380	scf4541_16940	105	-17.21	2 22	167189	20	60.00%	75.00%	205	211	1a
606	contig20380	scf950_6623	124	-20.29	2 17	253274	15	73.33%	73.33%	419	425	m8
607	contig20410	scf2167_11445	93	-17.41	6 18	723744	12	83.33%	91.67%	2980	2986	m8
608	contig20410	scf2167_11445	141	-18.8	2 21	672696	22	63.64%	72.73%	2980	2986	m8
609	contig20410	scf2727_12929	97	-19.57	2 19	950975	22	59.09%	72.73%	411	417	1a
610	contig20410	scf2727_12930	97	-19.57	2 19	950975	22	59.09%	72.73%	411	417	1a
611	contig20410	scf32250_29575	97	-19.57	2 19	950975	22	59.09%	72.73%	411	417	1a
612	contig20410	scf383_4009	103	-19	2 22	817838	20	60.00%	80.00%	3096	3102	1a
613	contig20410	scf6585_20002	111	-17.62	2 12	723744	11	81.82%	81.82%	3286	3292	1a
614	contig20410	scf6585_20002	111	-17.62	2 12	723744	11	81.82%	81.82%	2586	2592	m8
615	contig20410	scf6585_20002	135	-18	2 19	670690	18	66.67%	83.33%	3286	3292	1a
616	contig20410	scf6585_20002	135	-18	2 19	670690	18	66.67%	83.33%	2586	2592	m8
617	contig20410	scf6585_20002	141	-19.05	2 10	282302	8	87.50%	100.00%	3286	3292	1a
618	contig20410	scf6585_20002	141	-19.05	2 10	282302	8	87.50%	100.00%	2586	2592	m8
619	contig20410	scf6585_20003	135	-18	2 19	670690	18	66.67%	83.33%	3286	3292	1a
620	contig20410	scf6585_20003	135	-18	2 19	670690	18	66.67%	83.33%	2586	2592	m8
621	contig20410	scf6585_20003	111	-17.62	2 12	723744	11	81.82%	81.82%	3286	3292	1a
622	contig20410	scf6585_20003	111	-17.62	2 12	723744	11	81.82%	81.82%	2586	2592	m8
623	contig20410	scf6585_20003	141	-19.05	2 10	282302	8	87.50%	100.00%	3286	3292	1a
624	contig20410	scf6585_20003	141	-19.05	2 10	282302	8	87.50%	100.00%	2586	2592	m8
625	contig20410	scf6585_20004	111	-17.62	2 12	723744	11	81.82%	81.82%	3286	3292	1a
626	contig20410	scf6585_20004	111	-17.62	2 12	723744	11	81.82%	81.82%	2586	2592	m8
627	contig20410	scf6585_20004	135	-18	2 19	670690	18	66.67%	83.33%	3286	3292	1a
628	contig20410	scf6585_20004	135	-18	2 19	670690	18	66.67%	83.33%	2586	2592	m8
629	contig20410	scf6585_20004	141	-19.05	2 10	282302	8	87.50%	100.00%	3286	3292	1a
630	contig20410	scf6585_20004	141	-19.05	2 10	282302	8	87.50%	100.00%	2586	2592	m8
631	contig20422	scf6585_20002	124	-20.55	2 19	261281	18	72.22%	83.33%	1358	1364	1a
632	contig20422	scf6585_20002	124	-20.55	2 19	261281	18	72.22%	83.33%	1006	1012	m8
633	contig20422	scf6585_20003	124	-20.55	2 19	261281	18	72.22%	83.33%	1006	1012	m8
634	contig20422	scf6585_20003	124	-20.55	2 19	261281	18	72.22%	83.33%	1358	1364	1a
635	contig20422	scf6585_20004	124	-20.55	2 19	261281	18	72.22%	83.33%	1006	1012	m8
636	contig20422	scf6585_20004	124	-20.55	2 19	261281	18	72.22%	83.33%	1358	1364	1a
637	contig20563	scf1728_10084	91	-18.3	5 21	130152	17	70.59%	76.47%	1544	1550	1a
638	contig20563	scf3455_14824	99	-19.05	5 21	130152	17	70.59%	88.24%	1544	1550	1a
639	contig20563	scf36269_30173	90	-23.67	3 24	198225	24	62.50%	70.83%	890	896	1a
640	contig20563	scf36269_30173	106	-21.94	2 23	441463	21	66.67%	80.95%	890	896	1a
641	contig20563	scf5044_17748	103	-20.71	4 20	365385	16	75.00%	81.25%	430	436	8mer
642	contig20563	scf864_6287	90	-23.67	3 24	198225	24	62.50%	70.83%	890	896	1a
643	contig20563	scf864_6287	106	-21.94	2 23	441463	21	66.67%	80.95%	890	896	1a
644	contig20563	scf940_6586	90	-18.27	3 21	428453	22	63.64%	68.18%	79	85	1a
645	contig20563	scf940_6586	95	-19.08	2 21	179202	21	66.67%	71.43%	79	85	1a
646	contig20600	scf10308_23603	128	-17.07	2 18	169192	19	68.42%	78.95%	1642	1648	1a
647	contig20600	scf10308_23603	128	-17.07	2 18	169192	19	68.42%	78.95%	1465	1471	1a
648	contig20600	scf23044_28083	90	-21.39	2 21	187211	22	63.64%	77.27%	904	910	m8
649	contig20600	scf383_3985	142	-20.59	2 21	305325	19	63.16%	84.21%	1707	1713	1a
650	contig20600	scf940_6586	103	-18.98	3 21	767789	19	63.16%	84.21%	1131	1137	1a
651	contig20602	scf1316_8406	125	-21.82	2 22	373395	20	65.00%	80.00%	2002	2008	8mer
652	contig20602	scf1476_9186	159	-22.62	2 16	11 33	14	85.71%	85.71%	960	966	m8
653	contig20602	scf1476_9186	159	-22.62	2 16	11 33	14	85.71%	85.71%	994	1000	m8
654	contig20602	scf1476_9186	159	-22.62	2 16	11 33	14	85.71%	85.71%	2156	2162	1a
655	contig20602	scf2727_12928	152	-22.03	3 21	927948	18	83.33%	94.44%	1505	1511	m8
656	contig20602	scf2727_12928	129	-18.83	3 21	509530	19	73.68%	84.21%	1505	1511	m8
657	contig20602	scf2727_12929	130	-20.05	3 19	528545	16	75.00%	75.00%	192	198	1a
658	contig20602	scf2727_12929	121	-21.65	2 20	947971	22	72.73%	77.27%	192	198	1a
659	contig20602	scf2727_12929	105	-17.24	2 20	728747	18	61.11%	72.22%	192	198	1a
660	contig20602	scf2727_12929	107	-22.47	5 20	10781098	15	66.67%	86.67%	192	198	1a
661	contig20602	scf2727_12929	97	-17.78	3 19	13071326	17	64.71%	82.35%	192	198	1a
662	contig20602	scf2727_12929	116	-20.51	3 13	12931313	10	70.00%	100.00%	192	198	1a
663	contig20602	scf2727_12930	105	-17.24	2 20	728747	18	61.11%	72.22%	192	198	1a
664	contig20602	scf2727_12930	121	-21.65	2 20	947971	22	72.73%	77.27%	192	198	1a
665	contig20602	scf2727_12930	107	-22.47	5 20	10781098	15	66.67%	86.67%	192	198	1a
666	contig20602	scf2727_12930	97	-17.78	3 19	13071326	17	64.71%	82.35%	192	198	1a
667	contig20602	scf2727_12930	116	-20.51	3 13	12931313	10	70.00%	100.00%	192	198	1a
668	contig20602	scf2727_12930	130	-20.05	3 19	528545	16	75.00%	75.00%	192	198	1a
669	contig20602	scf32250_29575	97	-17.78	3 19	13071326	17	64.71%	82.35%	192	198	1a
670	contig20602	scf32250_29575	116	-20.51	3 13	12931313	10	70.00%	100.00%	192	198	1a
671	contig20602	scf32250_29575	105	-17.24	2 20	728747	18	61.11%	72.22%	192	198	1a
672	contig20602	scf32250_29575	130	-20.05	3 19	528545	16	75.00%	75.00%	192	198	1a
673	contig20602	scf32250_29575	121	-21.65	2 20	947971	22	72.73%	77.27%	192	198	1a
674	contig20602	scf32250_29575	107	-22.47	5 20	10781098	15	66.67%	86.67%	192	198	1a
675	contig20602	scf864_6292	100	-24.02	2 22	11151140	23	56.52%	73.91%	2154	2160	1a
676	contig20602	scf864_6292	117	-17.22	3 18	55 77	15	66.67%	93.33%	2154	2160	1a
677	contig20602	scf864_6292	128	-18.36	3 21	511533	18	55.56%	88.89%	2154	2160	1a
678	contig20602	scf864_6292	108	-23.27	2 22	11021121	20	65.00%	75.00%	2154	2160	1a
679	contig20602	scf864_6292	139	-18.89	2 22	11711192	20	60.00%	80.00%	2154	2160	1a
680	contig20602	scf864_6292	91	-19.78	2 21	236260	21	57.14%	76.19%	2154	2160	1a
681	contig20602	scf9388_22846	156	-19.98	2 17	429451	15	80.00%	100.00%	1242	1248	1a
682	contig20602	scf9388_22846	156	-19.98	2 17	429451	15	80.00%	100.00%	1413	1419	1a
683	contig20656	scf15172_25891	111	-17.9	2 16	515537	14	64.29%	85.71%	766	772	1a
684	contig20656	scf3682_15234	151	-18.79	2 18	192218	20	75.00%	75.00%	482	488	8mer
685	contig20656	scf3682_15234	151	-18.79	2 18	192218	20	75.00%	75.00%	1697	1703	8mer
686	contig20656	scf4541_16940	150	-21.03	2 22	514541	25	68.00%	72.00%	2020	2026	m8
687	contig20656	scf5275_18097	91	-18.02	2 22	509530	20	55.00%	70.00%	1381	1387	m8
688	contig20656	scf864_6292	131	-17.18	2 22	295319	22	63.64%	81.82%	1026	1032	8mer
689	contig20656	scf864_6292	106	-19.47	2 22	597619	21	52.38%	80.95%	1026	1032	8mer
690	contig20687	scf26097_28529	144	-22.61	2 20	9 32	21	66.67%	71.43%	1285	1291	8mer
691	contig20687	scf50332_31926	144	-22.61	2 20	9 32	21	66.67%	71.43%	1285	1291	8mer
692	contig20687	scf5412_18286	149	-19.94	2 15	9 32	15	80.00%	80.00%	1285	1291	8mer
693	contig20687	scf762_5869	144	-22.61	2 20	9 32	21	66.67%	71.43%	1285	1291	8mer
694	contig20687	scf762_5871	144	-22.61	2 20	9 32	21	66.67%	71.43%	1285	1291	8mer
695	contig20742	scf6585_20002	119	-20.03	2 20	590609	19	73.68%	78.95%	592	598	m8
696	contig20742	scf6585_20003	119	-20.03	2 20	590609	19	73.68%	78.95%	592	598	m8
697	contig20742	scf6585_20004	119	-20.03	2 20	590609	19	73.68%	78.95%	592	598	m8
698	contig20747	scf383_3985	117	-23.03	3 21	609628	18	72.22%	83.33%	1188	1194	8mer
699	contig20747	scf5519_18419	120	-17.73	2 8	620639	6	100.00%	100.00%	1582	1588	1a
700	contig20747	scf940_6586	104	-19.74	2 20	594615	20	70.00%	70.00%	537	543	m8
701	contig20783	scf17497_26765	97	-17.73	2 15	484504	14	57.14%	78.57%	1082	1088	m8
702	contig20783	scf17497_26765	110	-17.97	3 12	511531	10	80.00%	90.00%	1082	1088	m8
703	contig20783	scf17497_26766	110	-17.97	3 12	511531	10	80.00%	90.00%	1082	1088	m8
704	contig20783	scf17497_26766	97	-17.73	2 15	484504	14	57.14%	78.57%	1082	1088	m8
705	contig20783	scf403_4152	122	-17.37	3 19	438459	16	68.75%	75.00%	1138	1144	m8
706	contig20783	scf403_4152	107	-17.65	2 21	116138	20	60.00%	70.00%	1138	1144	m8
707	contig20851	scf2732_12946	102	-17.46	2 20	29 53	19	57.89%	68.42%	1589	1595	m8
708	contig20851	scf2732_12946	102	-17.46	2 20	29 53	19	57.89%	68.42%	188	194	8mer
709	contig20937	scf1190_8003	91	-18.95	2 20	572594	20	65.00%	75.00%	1348	1354	1a
710	contig20937	scf3654_15205	145	-27.38	2 19	406428	18	83.33%	88.89%	1221	1227	1a
711	contig20937	scf3654_15207	149	-24.6	2 19	406428	18	88.89%	88.89%	1221	1227	1a
712	contig20937	scf383_4009	90	-24.16	5 20	518541	16	81.25%	87.50%	1230	1236	1a
713	contig20937	scf383_4009	90	-24.16	5 20	518541	16	81.25%	87.50%	264	270	m8
714	contig20937	scf383_4009	109	-17.83	5 18	140162	13	76.92%	92.31%	1230	1236	1a
715	contig20937	scf383_4009	109	-17.83	5 18	140162	13	76.92%	92.31%	264	270	m8
716	contig20937	scf383_4009	90	-19.78	5 16	359382	12	83.33%	91.67%	1230	1236	1a
717	contig20937	scf383_4009	90	-19.78	5 16	359382	12	83.33%	91.67%	264	270	m8
718	contig20937	scf39_1015	102	-19.83	5 21	579600	16	75.00%	75.00%	768	774	1a
719	contig20937	scf39_1016	102	-19.83	5 21	579600	16	75.00%	75.00%	768	774	1a
720	contig21070	scf15172_25891	98	-17.28	2 11	917939	9	55.56%	100.00%	874	880	1a
721	contig21070	scf15172_25891	95	-22.15	5 22	875896	17	70.59%	82.35%	874	880	1a
722	contig21076	scf3239_14373	143	-17.13	2 21	29 51	20	60.00%	70.00%	946	952	8mer
723	contig21076	scf36269_30173	107	-17.75	2 24	204228	22	63.64%	68.18%	105	111	1a
724	contig21076	scf36269_30173	114	-21.08	2 24	162188	24	54.17%	75.00%	105	111	1a
725	contig21076	scf864_6287	114	-21.08	2 24	162188	24	54.17%	75.00%	105	111	1a
726	contig21076	scf864_6287	107	-17.75	2 24	204228	22	63.64%	68.18%	105	111	1a
727	contig21083	scf800_6041	99	-18.2	4 21	340362	18	55.56%	77.78%	219	225	1a
728	contig21184	scf2026_11137	109	-18.14	5 20	43 62	15	80.00%	86.67%	729	735	m8
729	contig21262	scf1728_10084	161	-24.31	2 14	88109	12	91.67%	100.00%	1079	1085	8mer
730	contig21262	scf3455_14824	154	-18.1	2 20	85109	21	66.67%	76.19%	1079	1085	8mer
731	contig21304	scf2727_12929	106	-17.52	4 17	1 16	13	76.92%	92.31%	58	64	1a
732	contig21304	scf2727_12930	106	-17.52	4 17	1 16	13	76.92%	92.31%	58	64	1a
733	contig21304	scf32250_29575	106	-17.52	4 17	1 16	13	76.92%	92.31%	58	64	1a
734	contig21849	scf4010_15791	103	-21.81	2 20	98120	18	66.67%	88.89%	817	823	8mer
735	contig21849	scf4010_15791	103	-21.81	2 20	98120	18	66.67%	88.89%	4053	4059	m8
736	contig21849	scf4010_15792	103	-21.81	2 20	98120	18	66.67%	88.89%	4053	4059	m8
737	contig21849	scf4010_15792	103	-21.81	2 20	98120	18	66.67%	88.89%	817	823	8mer
738	contig21942	scf39_1015	137	-25	2 22	250272	20	75.00%	85.00%	2154	2160	m8
739	contig21942	scf39_1016	137	-25	2 22	250272	20	75.00%	85.00%	2154	2160	m8
740	contig21942	scf490_4589	114	-17.46	4 20	287311	19	63.16%	73.68%	2827	2833	m8
741	contig21942	scf864_6292	96	-17.07	4 22	9 31	20	60.00%	80.00%	1877	1883	m8
742	contig21942	scf864_6292	96	-20.98	2 22	188211	21	52.38%	76.19%	1877	1883	m8
743	contig21942	scf864_6292	108	-18.52	2 22	67 90	21	61.90%	80.95%	1877	1883	m8
744	contig21942	scf940_6586	130	-18.27	2 19	296317	17	52.94%	76.47%	1464	1470	m8
745	contig21942	scf940_6586	130	-18.27	2 19	296317	17	52.94%	76.47%	427	433	1a
746	contig21972	scf1316_8406	108	-21.84	3 22	22 46	21	71.43%	76.19%	218	224	m8
747	contig22170	scf15172_25891	106	-18.81	2 22	27 54	25	64.00%	68.00%	955	961	1a
748	contig25373	scf36269_30173	100	-17.49	5 21	78103	18	72.22%	83.33%	83	89	m8
749	contig25373	scf4278_16410	168	-19	2 22	419442	21	80.95%	90.48%	2432	2438	8mer
750	contig25373	scf4278_16410	129	-17.35	3 21	573593	18	66.67%	88.89%	2432	2438	8mer
751	contig25373	scf864_6287	100	-17.49	5 21	78103	18	72.22%	83.33%	83	89	m8
752	contig25373	scf940_6586	105	-17.89	2 21	590609	19	73.68%	73.68%	868	874	1a
753	contig25373	scf940_6586	105	-17.89	2 21	590609	19	73.68%	73.68%	2395	2401	1a
754	contig25390	scf10308_23603	113	-17.02	2 18	32 52	16	75.00%	87.50%	1397	1403	1a
755	contig25390	scf2727_12929	117	-18.39	2 20	668691	21	57.14%	76.19%	553	559	m8
756	contig25390	scf2727_12929	117	-18.39	2 20	668691	21	57.14%	76.19%	370	376	1a
757	contig25390	scf2727_12929	100	-20.88	2 7	663683	5	100.00%	100.00%	553	559	m8
758	contig25390	scf2727_12929	100	-20.88	2 7	663683	5	100.00%	100.00%	370	376	1a
759	contig25390	scf2727_12929	126	-18.31	2 19	314334	17	64.71%	94.12%	553	559	m8
760	contig25390	scf2727_12929	126	-18.31	2 19	314334	17	64.71%	94.12%	370	376	1a
761	contig25390	scf2727_12930	100	-20.88	2 7	663683	5	100.00%	100.00%	553	559	m8
762	contig25390	scf2727_12930	100	-20.88	2 7	663683	5	100.00%	100.00%	370	376	1a
763	contig25390	scf2727_12930	117	-18.39	2 20	668691	21	57.14%	76.19%	553	559	m8
764	contig25390	scf2727_12930	117	-18.39	2 20	668691	21	57.14%	76.19%	370	376	1a
765	contig25390	scf2727_12930	126	-18.31	2 19	314334	17	64.71%	94.12%	553	559	m8
766	contig25390	scf2727_12930	126	-18.31	2 19	314334	17	64.71%	94.12%	370	376	1a
767	contig25390	scf32250_29575	100	-20.88	2 7	663683	5	100.00%	100.00%	553	559	m8
768	contig25390	scf32250_29575	100	-20.88	2 7	663683	5	100.00%	100.00%	370	376	1a
769	contig25390	scf32250_29575	117	-18.39	2 20	668691	21	57.14%	76.19%	553	559	m8
770	contig25390	scf32250_29575	117	-18.39	2 20	668691	21	57.14%	76.19%	370	376	1a
771	contig25390	scf32250_29575	126	-18.31	2 19	314334	17	64.71%	94.12%	553	559	m8
772	contig25390	scf32250_29575	126	-18.31	2 19	314334	17	64.71%	94.12%	370	376	1a
773	contig25390	scf800_6043	123	-17.94	2 20	873894	18	77.78%	88.89%	1133	1139	1a
774	contig25390	scf800_6043	123	-17.94	2 20	873894	18	77.78%	88.89%	312	318	1a
775	contig25390	scf800_6043	118	-17.49	3 19	892913	16	75.00%	81.25%	1133	1139	1a
776	contig25390	scf800_6043	118	-17.49	3 19	892913	16	75.00%	81.25%	312	318	1a
777	contig25464	scf1316_8406	127	-20.12	2 16	3 26	15	73.33%	93.33%	1757	1763	m8
778	contig26665	scf1476_9186	115	-17.19	2 22	340365	23	65.22%	73.91%	197	203	1a
779	contig26665	scf3239_14373	169	-23.91	2 19	110132	18	83.33%	88.89%	2782	2788	8mer
780	contig26665	scf6585_20002	145	-19.8	2 14	528548	12	75.00%	83.33%	3198	3204	8mer
781	contig26665	scf6585_20003	145	-19.8	2 14	528548	12	75.00%	83.33%	3198	3204	8mer
782	contig26665	scf6585_20004	145	-19.8	2 14	528548	12	75.00%	83.33%	3198	3204	8mer
783	contig26665	scf778_5939	99	-17.88	2 21	10951118	21	71.43%	76.19%	2902	2908	m8
784	contig30903	scf36269_30173	119	-17.8	3 23	84108	21	71.43%	80.95%	5832	5838	m8
785	contig30903	scf36269_30173	119	-17.8	3 23	84108	21	71.43%	80.95%	5818	5824	m8
786	contig30903	scf490_4589	107	-17.79	2 21	73 96	21	66.67%	85.71%	652	658	m8
787	contig30903	scf864_6287	119	-17.8	3 23	84108	21	71.43%	80.95%	5818	5824	m8
788	contig30903	scf864_6287	119	-17.8	3 23	84108	21	71.43%	80.95%	5832	5838	m8
789	contig30903	scf864_6292	127	-24.81	2 22	197218	20	70.00%	85.00%	5528	5534	8mer
790	contig30903	scf864_6292	132	-20.82	2 22	110133	21	61.90%	80.95%	5528	5534	8mer
791	contig30903	scf864_6292	94	-17.22	4 22	136158	19	73.68%	73.68%	5528	5534	8mer
792	contig30903	scf864_6292	136	-19.51	2 18	156179	17	64.71%	82.35%	5528	5534	8mer
793	contig30919	scf10308_23603	107	-19.67	2 20	7 28	19	68.42%	84.21%	780	786	m8
794	contig30935	scf15172_25891	113	-21.56	2 15	1 16	14	78.57%	85.71%	551	557	8mer
795	contig30935	scf15172_25891	113	-21.56	2 15	1 16	14	78.57%	85.71%	2296	2302	1a
796	contig30935	scf15172_25891	113	-17.56	2 15	213236	14	78.57%	85.71%	551	557	8mer
797	contig30935	scf15172_25891	113	-17.56	2 15	213236	14	78.57%	85.71%	2296	2302	1a
798	contig30935	scf383_4009	124	-19.02	2 17	251274	16	75.00%	81.25%	3394	3400	1a
799	contig30935	scf383_4009	120	-17.22	2 8	261283	6	100.00%	100.00%	3394	3400	1a
800	contig30950	scf36269_30173	101	-19.5	2 18	44 70	18	77.78%	83.33%	2012	2018	1a
801	contig30950	scf864_6287	101	-19.5	2 18	44 70	18	77.78%	83.33%	2012	2018	1a
802	contig30950	scf864_6292	112	-18.66	2 22	80102	21	71.43%	76.19%	1281	1287	1a
803	contig30954	scf5519_18419	104	-17.5	3 17	115135	15	80.00%	93.33%	3678	3684	1a
804	contig30962	scf1316_8406	150	-19.7	2 20	169192	19	63.16%	78.95%	1135	1141	1a
805	contig30962	scf23044_28083	147	-21.24	2 21	223250	25	60.00%	68.00%	200	206	1a
806	contig30978	scf1190_8003	100	-17.31	2 19	157177	18	66.67%	72.22%	3375	3381	1a
807	contig30978	scf1190_8003	131	-22.81	2 17	889911	17	76.47%	82.35%	3375	3381	1a
808	contig30978	scf4278_16410	175	-20.53	2 22	16681689	20	80.00%	90.00%	3513	3519	8mer
809	contig30978	scf4278_16410	175	-20.53	2 22	16681689	20	80.00%	90.00%	4152	4158	8mer
810	contig30978	scf4278_16410	175	-20.53	2 22	16681689	20	80.00%	90.00%	1750	1756	m8
811	contig30978	scf800_6041	132	-17.87	2 18	15601582	17	76.47%	82.35%	711	717	m8
812	contig30978	scf940_6586	111	-17.56	5 20	146167	15	73.33%	86.67%	1874	1880	m8
813	contig30987	scf2727_12929	133	-19.48	2 20	870894	22	59.09%	77.27%	3965	3971	1a
814	contig30987	scf2727_12930	133	-19.48	2 20	870894	22	59.09%	77.27%	3965	3971	1a
815	contig30987	scf3119_13962	151	-18.08	2 20	175195	18	61.11%	77.78%	4162	4168	8mer
816	contig30987	scf3119_13962	151	-18.08	2 20	175195	18	61.11%	77.78%	4408	4414	1a
817	contig30987	scf32250_29575	133	-19.48	2 20	870894	22	59.09%	77.27%	3965	3971	1a
818	contig30987	scf38779_30463	133	-19.51	2 19	186208	18	72.22%	83.33%	474	480	1a
819	contig30987	scf4010_15791	96	-18.77	3 22	961985	21	61.90%	71.43%	2013	2019	1a
820	contig30987	scf4010_15792	96	-18.77	3 22	961985	21	61.90%	71.43%	2013	2019	1a
821	contig30987	scf403_4152	122	-17.13	2 20	968992	21	66.67%	66.67%	2286	2292	8mer
822	contig30987	scf712_5682	134	-24.34	2 21	787810	19	68.42%	84.21%	3946	3952	1a
823	contig30987	scf950_6623	133	-19.51	2 19	186208	18	72.22%	83.33%	474	480	1a
824	contig30999	scf383_3985	127	-22	2 21	25 47	20	75.00%	80.00%	2008	2014	8mer
825	contig31003	scf26097_28529	107	-17.21	3 17	639661	15	66.67%	86.67%	1025	1031	m8
826	contig31003	scf39_1015	128	-17.15	2 20	26 48	19	73.68%	78.95%	294	300	m8
827	contig31003	scf39_1016	128	-17.15	2 20	26 48	19	73.68%	78.95%	294	300	m8
828	contig31003	scf50332_31926	107	-17.21	3 17	639661	15	66.67%	86.67%	1025	1031	m8
829	contig31003	scf762_5869	107	-17.21	3 17	639661	15	66.67%	86.67%	1025	1031	m8
830	contig31003	scf762_5871	107	-17.21	3 17	639661	15	66.67%	86.67%	1025	1031	m8
831	contig31003	scf778_5939	155	-18.22	2 12	583604	10	100.00%	100.00%	2120	2126	8mer
832	contig31003	scf778_5939	155	-18.22	2 12	583604	10	100.00%	100.00%	154	160	8mer
833	contig31003	scf778_5939	155	-18.22	2 12	583604	10	100.00%	100.00%	2886	2892	m8
834	contig31003	scf778_5939	155	-18.22	2 12	583604	10	100.00%	100.00%	2855	2861	8mer
835	contig31007	scf1190_8003	110	-17.19	4 20	562583	17	70.59%	82.35%	1584	1590	1a
836	contig31007	scf1190_8003	110	-17.19	4 20	562583	17	70.59%	82.35%	1415	1421	8mer
837	contig31007	scf4541_16940	115	-19.24	2 21	513537	21	66.67%	80.95%	3186	3192	8mer
838	contig31007	scf5275_18097	125	-17.95	2 20	517538	18	66.67%	77.78%	3727	3733	1a
839	contig31007	scf5519_18419	122	-17.19	2 19	382401	17	64.71%	88.24%	626	632	1a
840	contig31014	scf1316_8406	140	-17.52	2 19	443464	17	70.59%	82.35%	577	583	8mer
841	contig31022	scf712_5682	97	-17.35	3 24	70 97	24	58.33%	75.00%	94	100	8mer
842	contig31035	scf23044_28083	130	-17.45	2 20	35 57	19	73.68%	73.68%	1811	1817	1a
843	contig31035	scf23044_28083	130	-17.45	2 20	35 57	19	73.68%	73.68%	1468	1474	m8
844	contig31035	scf2727_12929	105	-17.84	2 19	230251	18	66.67%	83.33%	2427	2433	1a
845	contig31035	scf2727_12929	99	-22.52	4 19	127147	16	68.75%	81.25%	2427	2433	1a
846	contig31035	scf2727_12929	105	-20.05	3 20	150169	17	58.82%	82.35%	2427	2433	1a
847	contig31035	scf2727_12930	105	-17.84	2 19	230251	18	66.67%	83.33%	2427	2433	1a
848	contig31035	scf2727_12930	99	-22.52	4 19	127147	16	68.75%	81.25%	2427	2433	1a
849	contig31035	scf2727_12930	105	-20.05	3 20	150169	17	58.82%	82.35%	2427	2433	1a
850	contig31035	scf32250_29575	105	-20.05	3 20	150169	17	58.82%	82.35%	2427	2433	1a
851	contig31035	scf32250_29575	105	-17.84	2 19	230251	18	66.67%	83.33%	2427	2433	1a
852	contig31035	scf32250_29575	99	-22.52	4 19	127147	16	68.75%	81.25%	2427	2433	1a
853	contig31035	scf383_4009	115	-17.32	2 20	100123	19	57.89%	73.68%	3415	3421	m8
854	contig31035	scf383_4009	115	-17.32	2 20	100123	19	57.89%	73.68%	2940	2946	1a
855	contig31035	scf940_6586	92	-18.31	5 21	101122	16	56.25%	68.75%	1871	1877	m8
856	contig31043	scf2727_12929	107	-17.81	3 20	123141	17	52.94%	82.35%	3292	3298	1a
857	contig31043	scf2727_12930	107	-17.81	3 20	123141	17	52.94%	82.35%	3292	3298	1a
858	contig31043	scf32250_29575	107	-17.81	3 20	123141	17	52.94%	82.35%	3292	3298	1a
859	contig31043	scf36269_30173	114	-18.22	2 24	21 46	23	60.87%	69.57%	3399	3405	8mer
860	contig31043	scf383_3985	94	-17.07	5 21	43 63	16	68.75%	87.50%	3611	3617	1a
861	contig31043	scf864_6287	114	-18.22	2 24	21 46	23	60.87%	69.57%	3399	3405	8mer
862	contig31055	scf383_3985	92	-18.04	2 20	147167	19	52.63%	73.68%	695	701	1a
863	contig31055	scf4010_15791	112	-17.52	2 22	18 43	23	65.22%	73.91%	1968	1974	m8
864	contig31055	scf4010_15791	112	-17.52	2 22	18 43	23	65.22%	73.91%	1363	1369	m8
865	contig31055	scf4010_15792	112	-17.52	2 22	18 43	23	65.22%	73.91%	1363	1369	m8
866	contig31055	scf4010_15792	112	-17.52	2 22	18 43	23	65.22%	73.91%	1968	1974	m8
867	contig31055	scf4446_16815	110	-17.01	4 11	143160	7	100.00%	100.00%	1196	1202	1a
868	contig31055	scf9388_22846	125	-17.48	2 22	56 78	20	65.00%	80.00%	446	452	m8
869	contig31055	scf9388_22846	124	-17.76	2 22	109132	21	66.67%	80.95%	446	452	m8
870	contig31059	scf36269_30173	120	-19.84	2 8	28 52	6	100.00%	100.00%	1300	1306	m8
871	contig31059	scf864_6287	120	-19.84	2 8	28 52	6	100.00%	100.00%	1300	1306	m8
872	contig31063	scf1728_10084	100	-20.59	4 17	456477	13	76.92%	92.31%	1518	1524	8mer
873	contig31063	scf36269_30173	135	-19.71	2 22	80103	20	70.00%	80.00%	3126	3132	8mer
874	contig31063	scf36269_30173	147	-19.18	2 23	912938	24	58.33%	75.00%	3126	3132	8mer
875	contig31063	scf36269_30173	94	-22.81	2 24	98123	23	73.91%	73.91%	3126	3132	8mer
876	contig31063	scf5519_18419	122	-17.49	2 19	764783	17	64.71%	88.24%	2079	2085	m8
877	contig31063	scf778_5943	92	-17.06	5 19	400423	16	68.75%	75.00%	2065	2071	m8
878	contig31063	scf778_5943	93	-18.03	5 19	285308	16	68.75%	68.75%	2065	2071	m8
879	contig31063	scf778_5944	93	-18.03	5 19	285308	16	68.75%	68.75%	2065	2071	m8
880	contig31063	scf778_5944	92	-17.06	5 19	400423	16	68.75%	75.00%	2065	2071	m8
881	contig31063	scf800_6041	102	-20.63	2 20	450474	21	61.90%	76.19%	1982	1988	m8
882	contig31063	scf800_6041	102	-20.63	2 20	450474	21	61.90%	76.19%	1502	1508	m8
883	contig31063	scf800_6041	102	-20.63	2 20	450474	21	61.90%	76.19%	2848	2854	1a
884	contig31063	scf800_6041	118	-17.27	2 19	467488	17	64.71%	82.35%	1982	1988	m8
885	contig31063	scf800_6041	118	-17.27	2 19	467488	17	64.71%	82.35%	1502	1508	m8
886	contig31063	scf800_6041	118	-17.27	2 19	467488	17	64.71%	82.35%	2848	2854	1a
887	contig31063	scf800_6041	95	-17.41	2 21	40 58	20	55.00%	75.00%	1982	1988	m8
888	contig31063	scf800_6041	95	-17.41	2 21	40 58	20	55.00%	75.00%	1502	1508	m8
889	contig31063	scf800_6041	95	-17.41	2 21	40 58	20	55.00%	75.00%	2848	2854	1a
890	contig31063	scf800_6041	119	-22.11	2 21	355379	22	68.18%	81.82%	1982	1988	m8
891	contig31063	scf800_6041	119	-22.11	2 21	355379	22	68.18%	81.82%	1502	1508	m8
892	contig31063	scf800_6041	119	-22.11	2 21	355379	22	68.18%	81.82%	2848	2854	1a
893	contig31063	scf864_6287	135	-19.71	2 22	80103	20	70.00%	80.00%	3126	3132	8mer
894	contig31063	scf864_6287	94	-22.81	2 24	98123	23	73.91%	73.91%	3126	3132	8mer
895	contig31063	scf864_6287	147	-19.18	2 23	912938	24	58.33%	75.00%	3126	3132	8mer
896	contig31063	scf864_6292	98	-20.4	2 21	213235	20	60.00%	85.00%	559	565	8mer
897	contig31063	scf864_6292	98	-20.4	2 21	213235	20	60.00%	85.00%	1908	1914	1a
898	contig31070	scf1476_9186	111	-17.52	3 22	110136	23	60.87%	78.26%	1082	1088	1a
899	contig31070	scf5698_18786	132	-17.62	2 20	116134	18	66.67%	72.22%	580	586	m8
900	contig31070	scf712_5682	134	-25.43	2 24	379404	23	65.22%	86.96%	1415	1421	m8
901	contig31070	scf778_5939	121	-17.55	2 20	61 86	22	63.64%	72.73%	1823	1829	1a
902	contig31082	scf778_5939	151	-18.73	2 21	10471070	21	61.90%	76.19%	1883	1889	8mer
903	contig31099	scf10308_23603	125	-21.11	2 20	822849	25	64.00%	72.00%	3117	3123	1a
904	contig31099	scf1190_8003	99	-17.57	2 18	644666	18	55.56%	77.78%	2533	2539	1a
905	contig31099	scf1190_8003	104	-18	2 18	343365	18	61.11%	72.22%	2533	2539	1a
906	contig31099	scf15172_25891	99	-19.09	2 21	610636	23	56.52%	73.91%	3375	3381	1a
907	contig31099	scf2026_11132	137	-17.76	2 17	963980	15	73.33%	86.67%	2985	2991	m8
908	contig31099	scf2026_11132	137	-17.76	2 17	963980	15	73.33%	86.67%	3345	3351	m8
909	contig31099	scf2732_12946	150	-17.92	2 23	601624	21	57.14%	85.71%	1509	1515	m8
910	contig31099	scf4010_15791	118	-21.49	2 19	460483	18	72.22%	83.33%	1027	1033	1a
911	contig31099	scf4010_15792	118	-21.49	2 19	460483	18	72.22%	83.33%	1027	1033	1a
912	contig31099	scf4541_16940	103	-17.2	2 22	972993	20	60.00%	80.00%	3799	3805	1a
913	contig31099	scf5275_18097	119	-20.77	2 21	369392	20	65.00%	80.00%	2790	2796	m8
914	contig31103	scf17497_26765	124	-20.24	2 19	291309	17	58.82%	88.24%	2089	2095	1a
915	contig31103	scf17497_26765	124	-20.24	2 19	291309	17	58.82%	88.24%	470	476	8mer
916	contig31103	scf17497_26766	124	-20.24	2 19	291309	17	58.82%	88.24%	470	476	8mer
917	contig31103	scf17497_26766	124	-20.24	2 19	291309	17	58.82%	88.24%	2089	2095	1a
918	contig31103	scf2732_12946	101	-17.07	5 22	49 77	22	72.73%	77.27%	1972	1978	1a
919	contig31103	scf36269_30173	104	-19.92	2 24	427449	22	59.09%	77.27%	758	764	m8
920	contig31103	scf36269_30173	108	-17.03	4 22	23 48	19	52.63%	73.68%	758	764	m8
921	contig31103	scf36269_30173	115	-17.46	2 23	149173	22	63.64%	77.27%	758	764	m8
922	contig31103	scf383_4009	111	-17.38	3 20	10511073	17	76.47%	82.35%	1009	1015	m8
923	contig31103	scf383_4009	91	-17.19	2 22	30 56	24	58.33%	66.67%	1009	1015	m8
924	contig31103	scf4541_16940	102	-21.6	3 19	920942	16	81.25%	87.50%	73	79	1a
925	contig31103	scf864_6287	115	-17.46	2 23	149173	22	63.64%	77.27%	758	764	m8
926	contig31103	scf864_6287	104	-19.92	2 24	427449	22	59.09%	77.27%	758	764	m8
927	contig31103	scf864_6287	108	-17.03	4 22	23 48	19	52.63%	73.68%	758	764	m8
928	contig31103	scf864_6292	115	-18.69	3 22	191216	22	72.73%	81.82%	1620	1626	m8
929	contig31103	scf864_6292	115	-18.69	3 22	191216	22	72.73%	81.82%	1067	1073	1a
930	contig31103	scf864_6292	104	-17.44	4 22	10831106	19	68.42%	84.21%	1620	1626	m8
931	contig31103	scf864_6292	104	-17.44	4 22	10831106	19	68.42%	84.21%	1067	1073	1a
932	contig31103	scf864_6292	97	-18.96	2 20	610631	18	55.56%	83.33%	1620	1626	m8
933	contig31103	scf864_6292	97	-18.96	2 20	610631	18	55.56%	83.33%	1067	1073	1a
934	contig31103	scf864_6292	128	-18.58	2 22	2 25	21	57.14%	80.95%	1620	1626	m8
935	contig31103	scf864_6292	128	-18.58	2 22	2 25	21	57.14%	80.95%	1067	1073	1a
936	contig31103	scf864_6292	113	-19.47	2 18	216238	16	50.00%	93.75%	1620	1626	m8
937	contig31103	scf864_6292	113	-19.47	2 18	216238	16	50.00%	93.75%	1067	1073	1a
938	contig31103	scf940_6586	116	-18.52	2 20	879900	19	68.42%	84.21%	2175	2181	1a
939	contig31115	scf2167_11445	127	-18.16	2 21	14351459	22	72.73%	72.73%	2240	2246	1a
940	contig31115	scf383_4009	127	-17.38	2 18	159183	18	72.22%	83.33%	964	970	1a
941	contig31115	scf383_4009	122	-19.73	2 22	10911113	21	61.90%	76.19%	964	970	1a
942	contig31115	scf383_4009	93	-17.68	2 14	755778	13	69.23%	92.31%	964	970	1a
943	contig31115	scf4541_16940	92	-20.72	2 21	610633	20	75.00%	85.00%	894	900	1a
944	contig31115	scf4541_16940	109	-18.19	3 22	10881107	19	68.42%	73.68%	894	900	1a
945	contig31115	scf5275_18097	107	-17.5	2 12	816838	10	70.00%	100.00%	213	219	1a
946	contig31115	scf5275_18097	91	-21.3	3 22	18381864	23	56.52%	73.91%	213	219	1a
947	contig31115	scf5698_18786	126	-20.74	2 20	14381459	19	68.42%	73.68%	2240	2246	1a
948	contig31115	scf712_5682	123	-20.35	2 24	18551876	22	68.18%	77.27%	1853	1859	1a
949	contig31115	scf712_5682	100	-18.32	2 24	14501478	26	61.54%	80.77%	1853	1859	1a
950	contig31115	scf712_5682	100	-19.03	2 24	259286	26	61.54%	69.23%	1853	1859	1a
951	contig31135	scf10308_23603	116	-17.57	2 20	760783	21	71.43%	80.95%	2876	2882	1a
952	contig31135	scf36269_30173	109	-17.57	2 24	261290	27	59.26%	66.67%	2262	2268	1a
953	contig31135	scf403_4152	134	-19.8	2 21	171191	19	73.68%	78.95%	1039	1045	m8
954	contig31135	scf864_6287	109	-17.57	2 24	261290	27	59.26%	66.67%	2262	2268	1a
955	contig31143	scf2727_12928	134	-17.81	2 19	79100	17	70.59%	82.35%	863	869	8mer
956	contig31147	scf1190_8003	97	-17.55	2 10	441461	8	75.00%	87.50%	199	205	8mer
957	contig31147	scf1190_8003	95	-21.12	2 20	349369	18	50.00%	77.78%	199	205	8mer
958	contig31147	scf2727_12928	114	-20.48	5 20	417441	18	77.78%	83.33%	553	559	8mer
959	contig31147	scf2727_12929	102	-20.19	2 19	432452	17	64.71%	76.47%	554	560	8mer
960	contig31147	scf2727_12929	110	-17.07	2 19	112132	17	52.94%	82.35%	554	560	8mer
961	contig31147	scf2727_12929	139	-21.27	2 20	399419	18	66.67%	88.89%	554	560	8mer
962	contig31147	scf2727_12930	102	-20.19	2 19	432452	17	64.71%	76.47%	554	560	8mer
963	contig31147	scf2727_12930	139	-21.27	2 20	399419	18	66.67%	88.89%	554	560	8mer
964	contig31147	scf2727_12930	110	-17.07	2 19	112132	17	52.94%	82.35%	554	560	8mer
965	contig31147	scf32250_29575	110	-17.07	2 19	112132	17	52.94%	82.35%	554	560	8mer
966	contig31147	scf32250_29575	139	-21.27	2 20	399419	18	66.67%	88.89%	554	560	8mer
967	contig31147	scf32250_29575	102	-20.19	2 19	432452	17	64.71%	76.47%	554	560	8mer
968	contig31147	scf36269_30173	138	-17.8	2 21	389412	19	73.68%	84.21%	1632	1638	m8
969	contig31147	scf864_6287	138	-17.8	2 21	389412	19	73.68%	84.21%	1632	1638	m8
970	contig31155	scf1190_8003	95	-19.07	2 20	656676	18	44.44%	83.33%	309	315	m8
971	contig31155	scf3809_15493	155	-22.5	2 21	347371	22	63.64%	77.27%	1741	1747	m8
972	contig31155	scf7225_20705	124	-21.79	2 22	33 57	21	66.67%	80.95%	106	112	1a
973	contig31155	scf778_5943	120	-17.96	3 21	617638	18	66.67%	83.33%	258	264	1a
974	contig31155	scf778_5944	120	-17.96	3 21	617638	18	66.67%	83.33%	258	264	1a
975	contig31155	scf864_6292	93	-20.47	3 22	354376	21	66.67%	71.43%	529	535	m8
976	contig31155	scf864_6292	103	-20.02	3 21	125149	20	70.00%	75.00%	529	535	m8
977	contig31155	scf864_6292	127	-18.59	2 22	596617	20	70.00%	70.00%	529	535	m8
978	contig31155	scf864_6292	122	-18.19	2 22	21 48	25	60.00%	76.00%	529	535	m8
979	contig31155	scf940_6586	120	-17.96	2 8	58 79	6	100.00%	100.00%	1450	1456	1a
980	contig31155	scf940_6586	116	-19.33	2 13	652673	11	72.73%	81.82%	1450	1456	1a
981	contig31169	scf1316_8406	109	-17.11	4 22	112132	18	72.22%	83.33%	2227	2233	1a
982	contig31169	scf2167_11445	139	-19.62	2 21	368391	21	80.95%	80.95%	442	448	m8
983	contig31169	scf36269_30173	153	-17.7	2 22	54 78	20	65.00%	70.00%	2501	2507	8mer
984	contig31169	scf4541_16940	120	-18.76	2 22	104128	22	63.64%	77.27%	1833	1839	m8
985	contig31169	scf5698_18786	129	-20.75	2 19	368391	20	75.00%	80.00%	442	448	m8
986	contig31169	scf864_6287	153	-17.7	2 22	54 78	20	65.00%	70.00%	2501	2507	8mer
987	contig31186	scf15172_25891	100	-21.3	4 9	17 39	5	100.00%	100.00%	1802	1808	m8
988	contig31191	scf2727_12928	150	-17.03	2 19	234255	17	70.59%	70.59%	1279	1285	8mer
989	contig31191	scf2727_12929	90	-18.92	3 19	527547	16	56.25%	75.00%	1280	1286	8mer
990	contig31191	scf2727_12930	90	-18.92	3 19	527547	16	56.25%	75.00%	1280	1286	8mer
991	contig31191	scf32250_29575	90	-18.92	3 19	527547	16	56.25%	75.00%	1280	1286	8mer
992	contig31191	scf3654_15205	115	-22.61	4 21	597620	19	68.42%	84.21%	793	799	m8
993	contig31191	scf3654_15207	119	-21.5	4 21	597620	19	73.68%	84.21%	793	799	m8
994	contig31191	scf3654_15207	95	-19.06	3 21	45 68	20	60.00%	75.00%	793	799	m8
995	contig31191	scf778_5943	122	-22.55	2 19	54 75	17	70.59%	82.35%	986	992	1a
996	contig31191	scf778_5944	122	-22.55	2 19	54 75	17	70.59%	82.35%	986	992	1a
997	contig31191	scf940_6586	163	-23.26	2 16	715736	14	85.71%	92.86%	1760	1766	8mer
998	contig31227	scf712_5682	114	-17.37	2 24	172198	24	62.50%	66.67%	2044	2050	8mer
999	contig31235	scf26097_28529	154	-19.07	2 20	1 22	21	71.43%	71.43%	2667	2673	m8
1000	contig31235	scf50332_31926	154	-19.07	2 20	1 22	21	71.43%	71.43%	2667	2673	m8
1001	contig31235	scf762_5869	154	-19.07	2 20	1 22	21	71.43%	71.43%	2667	2673	m8
1002	contig31235	scf762_5871	154	-19.07	2 20	1 22	21	71.43%	71.43%	2667	2673	m8
1003	contig31251	scf3239_14373	160	-17.68	2 21	116137	19	73.68%	73.68%	856	862	8mer
1004	contig31251	scf5519_18419	133	-19.88	3 19	158178	17	76.47%	88.24%	1135	1141	m8
1005	contig31251	scf778_5943	160	-17.95	2 21	522543	19	73.68%	73.68%	1262	1268	8mer
1006	contig31251	scf778_5944	160	-17.95	2 21	522543	19	73.68%	73.68%	1262	1268	8mer
1007	contig31251	scf940_6586	137	-20.67	3 21	145167	20	70.00%	80.00%	88	94	m8
1008	contig31251	scf940_6586	127	-18.28	2 16	581602	14	85.71%	92.86%	88	94	m8
1009	contig31251	scf940_6586	116	-18.65	2 18	428451	18	66.67%	83.33%	88	94	m8
1010	contig31251	scf940_6586	101	-19.96	2 21	12 33	20	65.00%	80.00%	88	94	m8
1011	contig31262	scf5519_18419	146	-17.4	2 19	1 19	17	58.82%	76.47%	2115	2121	8mer
1012	contig31271	scf940_6586	129	-20.85	2 15	317339	14	78.57%	92.86%	1932	1938	m8
1013	contig31299	scf2727_12929	121	-22.16	2 20	30 49	18	72.22%	83.33%	1630	1636	1a
1014	contig31299	scf2727_12930	121	-22.16	2 20	30 49	18	72.22%	83.33%	1630	1636	1a
1015	contig31299	scf32250_29575	121	-22.16	2 20	30 49	18	72.22%	83.33%	1630	1636	1a
1016	contig31299	scf7225_20705	157	-17.22	2 23	14241448	22	68.18%	72.73%	2180	2186	m8
1017	contig31299	scf7225_20705	93	-17.26	2 23	805830	23	52.17%	82.61%	2180	2186	m8
1018	contig31299	scf800_6041	153	-21.33	2 19	14441466	18	66.67%	83.33%	2198	2204	m8
1019	contig31299	scf9388_22846	120	-18.02	2 17	94116	15	73.33%	86.67%	1273	1279	8mer
1020	contig31299	scf9388_22846	120	-18.02	2 17	94116	15	73.33%	86.67%	967	973	m8
1021	contig31299	scf940_6586	100	-17.14	2 7	39 60	5	100.00%	100.00%	731	737	m8
1022	contig31299	scf940_6586	95	-18.67	3 21	631654	20	70.00%	75.00%	731	737	m8
1023	contig31360	scf2732_12946	93	-18.17	2 18	675699	17	64.71%	76.47%	351	357	1a
1024	contig31360	scf5412_18286	90	-17.52	5 21	553578	20	70.00%	75.00%	439	445	1a
1025	contig31360	scf5412_18286	100	-20.3	3 8	193214	5	100.00%	100.00%	439	445	1a
1026	contig31360	scf712_5682	161	-23.49	2 24	13121340	26	69.23%	73.08%	2144	2150	m8
1027	contig31371	scf864_6292	113	-18.4	2 14	99122	13	76.92%	76.92%	518	524	1a
1028	contig31371	scf864_6292	113	-18.4	2 14	99122	13	76.92%	76.92%	251	257	8mer
1029	contig31429	scf10308_23603	141	-21.09	2 20	891910	18	72.22%	94.44%	1192	1198	8mer
1030	contig31429	scf10308_23603	131	-20	2 20	10251045	18	77.78%	83.33%	1192	1198	8mer
1031	contig31429	scf1316_8406	125	-18.98	2 16	224245	14	78.57%	85.71%	955	961	1a
1032	contig31429	scf2732_12946	133	-20.57	2 23	508532	22	63.64%	77.27%	1725	1731	1a
1033	contig31429	scf3654_15205	127	-24.84	2 20	927948	18	61.11%	77.78%	2175	2181	1a
1034	contig31429	scf3654_15205	127	-24.84	2 20	927948	18	61.11%	77.78%	1877	1883	m8
1035	contig31429	scf3654_15207	131	-22.51	2 20	927948	18	66.67%	77.78%	2175	2181	1a
1036	contig31429	scf3654_15207	131	-22.51	2 20	927948	18	66.67%	77.78%	1877	1883	m8
1037	contig31429	scf5275_18097	92	-18.83	2 22	397420	21	57.14%	80.95%	249	255	m8
1038	contig31429	scf5275_18097	115	-17.83	2 22	93120	25	64.00%	72.00%	249	255	m8
1039	contig31429	scf712_5682	109	-18.05	2 22	188212	20	65.00%	75.00%	2093	2099	m8
1040	contig31429	scf712_5682	97	-17.62	2 19	388413	18	61.11%	77.78%	2093	2099	m8
1041	contig31429	scf800_6043	90	-17.92	4 20	918941	18	66.67%	88.89%	1881	1887	1a
1042	contig31429	scf800_6043	90	-17.92	4 20	918941	18	66.67%	88.89%	420	426	8mer
1043	contig31435	scf4541_16940	141	-18.67	3 22	25 45	19	78.95%	78.95%	1182	1188	m8
1044	contig31442	scf383_4009	133	-18.45	2 20	12611286	21	76.19%	76.19%	1501	1507	8mer
1045	contig31442	scf383_4009	133	-18.45	2 20	12611286	21	76.19%	76.19%	339	345	m8
1046	contig31442	scf39_1015	121	-17.75	2 18	1 17	16	68.75%	87.50%	1161	1167	1a
1047	contig31442	scf39_1015	96	-19.87	4 22	148172	20	60.00%	80.00%	1161	1167	1a
1048	contig31442	scf39_1016	121	-17.75	2 18	1 17	16	68.75%	87.50%	1161	1167	1a
1049	contig31442	scf39_1016	96	-19.87	4 22	148172	20	60.00%	80.00%	1161	1167	1a
1050	contig31442	scf712_5682	100	-20.18	2 22	121142	20	60.00%	85.00%	1222	1228	1a
1051	contig31442	scf778_5943	128	-19.15	2 17	12191240	15	73.33%	80.00%	1942	1948	m8
1052	contig31442	scf778_5943	155	-25.39	2 17	11791201	16	81.25%	81.25%	1942	1948	m8
1053	contig31442	scf778_5943	103	-19.55	2 21	2 24	20	65.00%	75.00%	1942	1948	m8
1054	contig31442	scf778_5944	155	-25.39	2 17	11791201	16	81.25%	81.25%	1942	1948	m8
1055	contig31442	scf778_5944	103	-19.55	2 21	2 24	20	65.00%	75.00%	1942	1948	m8
1056	contig31442	scf778_5944	128	-19.15	2 17	12191240	15	73.33%	80.00%	1942	1948	m8
1057	contig31451	scf15172_25891	107	-17.29	3 22	408429	19	73.68%	78.95%	1813	1819	1a
1058	contig31451	scf15172_25891	132	-19.18	2 18	649675	20	65.00%	70.00%	1813	1819	1a
1059	contig31451	scf2727_12928	91	-17.1	2 21	10351057	20	60.00%	80.00%	70	76	m8
1060	contig31451	scf3239_14373	126	-19.6	3 21	264289	22	68.18%	77.27%	211	217	8mer
1061	contig31475	scf1476_9186	170	-23.5	2 20	188211	19	78.95%	89.47%	941	947	m8
1062	contig31475	scf15172_25891	146	-21.17	3 20	188211	18	72.22%	88.89%	1607	1613	8mer
1063	contig31475	scf15172_25891	97	-17.76	3 22	315337	19	68.42%	78.95%	1607	1613	8mer
1064	contig31475	scf490_4589	134	-19.63	2 21	554574	19	73.68%	78.95%	62	68	8mer
1065	contig31479	scf2167_11445	98	-19.23	3 21	48 74	23	69.57%	78.26%	1685	1691	m8
1066	contig31479	scf23044_28083	104	-17.34	2 8	471492	6	83.33%	100.00%	2032	2038	m8
1067	contig31479	scf2727_12929	107	-17.32	2 20	487505	18	66.67%	77.78%	942	948	1a
1068	contig31479	scf2727_12929	137	-18.17	2 19	406427	18	61.11%	83.33%	942	948	1a
1069	contig31479	scf2727_12930	137	-18.17	2 19	406427	18	61.11%	83.33%	942	948	1a
1070	contig31479	scf2727_12930	107	-17.32	2 20	487505	18	66.67%	77.78%	942	948	1a
1071	contig31479	scf32250_29575	137	-18.17	2 19	406427	18	61.11%	83.33%	942	948	1a
1072	contig31479	scf32250_29575	107	-17.32	2 20	487505	18	66.67%	77.78%	942	948	1a
1073	contig31479	scf3654_15205	100	-17.81	2 21	380401	19	63.16%	68.42%	722	728	1a
1074	contig31479	scf800_6041	132	-22.17	3 21	387408	18	66.67%	83.33%	659	665	m8
1075	contig31502	scf1476_9186	126	-17.9	2 21	699723	21	66.67%	76.19%	885	891	m8
1076	contig31502	scf15172_25891	102	-17.25	3 21	699723	20	60.00%	75.00%	929	935	1a
1077	contig31502	scf15172_25891	100	-18	2 7	613635	5	100.00%	100.00%	929	935	1a
1078	contig31502	scf3239_14373	103	-17.43	2 18	432452	16	68.75%	87.50%	530	536	1a
1079	contig31502	scf864_6292	124	-26.23	2 22	107131	22	68.18%	77.27%	1192	1198	m8
1080	contig31502	scf864_6292	124	-26.23	2 22	107131	22	68.18%	77.27%	815	821	1a
1081	contig31502	scf864_6292	90	-18.22	4 22	478498	18	66.67%	72.22%	1192	1198	m8
1082	contig31502	scf864_6292	90	-18.22	4 22	478498	18	66.67%	72.22%	815	821	1a
1083	contig31502	scf864_6292	107	-17.26	3 22	525549	21	47.62%	76.19%	1192	1198	m8
1084	contig31502	scf864_6292	107	-17.26	3 22	525549	21	47.62%	76.19%	815	821	1a
1085	contig31507	scf2026_11137	157	-17.17	2 20	188207	18	72.22%	83.33%	623	629	m8
1086	contig31507	scf3682_15234	144	-17.57	2 18	888912	18	72.22%	83.33%	228	234	1a
1087	contig31507	scf383_3985	108	-19.93	2 21	10301051	19	63.16%	78.95%	1876	1882	m8
1088	contig31507	scf383_3985	132	-20.2	2 21	700721	19	57.89%	84.21%	1876	1882	m8
1089	contig31507	scf383_3985	90	-18.76	2 20	10141036	19	63.16%	78.95%	1876	1882	m8
1090	contig31507	scf4446_16815	130	-17.19	2 15	670687	13	69.23%	100.00%	1030	1036	1a
1091	contig31507	scf4446_16815	130	-17.19	2 15	670687	13	69.23%	100.00%	1237	1243	8mer
1092	contig31507	scf712_5682	104	-26.84	2 24	889918	27	70.37%	74.07%	1658	1664	m8
1093	contig31507	scf712_5682	119	-19.42	2 24	12991325	25	56.00%	76.00%	1658	1664	m8
1094	contig31507	scf712_5682	95	-17.12	2 24	15081529	22	59.09%	68.18%	1658	1664	m8
1095	contig31507	scf712_5682	136	-20.34	3 21	12541278	18	77.78%	94.44%	1658	1664	m8
1096	contig31507	scf712_5682	112	-17.56	2 24	690713	23	65.22%	73.91%	1658	1664	m8
1097	contig31518	scf10308_23603	126	-17.63	2 20	121144	21	52.38%	85.71%	65	71	m8
1098	contig31518	scf1316_8406	98	-21.08	2 22	68 88	20	50.00%	70.00%	613	619	8mer
1099	contig31518	scf2727_12929	97	-19.39	2 20	48 72	22	63.64%	68.18%	69	75	1a
1100	contig31518	scf2727_12930	97	-19.39	2 20	48 72	22	63.64%	68.18%	69	75	1a
1101	contig31518	scf32250_29575	97	-19.39	2 20	48 72	22	63.64%	68.18%	69	75	1a
1102	contig31518	scf5044_17748	113	-18.06	2 20	129152	21	71.43%	80.95%	854	860	m8
1103	contig31567	scf864_6292	120	-17.97	2 22	154178	22	50.00%	77.27%	504	510	1a
1104	contig31574	scf1316_8406	144	-17.05	2 18	265288	17	70.59%	88.24%	1005	1011	1a
1105	contig31574	scf3119_13962	163	-20.49	2 17	577598	16	87.50%	87.50%	637	643	8mer
1106	contig31574	scf3119_13962	163	-20.49	2 17	577598	16	87.50%	87.50%	1143	1149	m8
1107	contig31574	scf36269_30173	162	-18.01	2 19	595619	17	70.59%	88.24%	1164	1170	m8
1108	contig31574	scf383_3985	90	-17.14	5 21	280304	19	57.89%	73.68%	738	744	1a
1109	contig31574	scf5412_18286	124	-17.96	2 19	85109	20	75.00%	80.00%	844	850	8mer
1110	contig31574	scf864_6287	162	-18.01	2 19	595619	17	70.59%	88.24%	1164	1170	m8
1111	contig31574	scf9388_22846	109	-18.59	2 20	1 19	18	66.67%	88.89%	579	585	1a
1112	contig31595	scf4010_15791	92	-21.4	2 21	180203	20	70.00%	90.00%	968	974	1a
1113	contig31595	scf4010_15792	92	-21.4	2 21	180203	20	70.00%	90.00%	968	974	1a
1114	contig31602	scf36269_30173	126	-17.03	2 24	149175	24	58.33%	70.83%	737	743	1a
1115	contig31602	scf383_4009	102	-18.83	2 17	8 29	15	73.33%	86.67%	1511	1517	m8
1116	contig31602	scf383_4009	135	-23.3	2 19	33 55	18	77.78%	88.89%	1511	1517	m8
1117	contig31602	scf864_6287	126	-17.03	2 24	149175	24	58.33%	70.83%	737	743	1a
1118	contig31603	scf383_4009	115	-19.51	3 21	179204	21	66.67%	76.19%	802	808	1a
1119	contig31755	scf15172_25891	94	-19.33	3 22	303328	23	60.87%	69.57%	295	301	1a
1120	contig31755	scf4010_15791	123	-19.99	2 22	278299	20	70.00%	80.00%	100	106	m8
1121	contig31755	scf4010_15792	123	-19.99	2 22	278299	20	70.00%	80.00%	100	106	m8
1122	contig31795	scf3119_13962	119	-17.91	3 20	265285	17	70.59%	82.35%	1186	1192	1a
1123	contig31823	scf864_6292	138	-24.68	2 21	7 32	22	72.73%	81.82%	265	271	m8
1124	contig31895	scf10308_23603	122	-17.09	2 20	62 84	20	75.00%	85.00%	458	464	1a
1125	contig31895	scf712_5683	149	-17.08	2 18	42 63	16	62.50%	81.25%	922	928	m8
1126	contig31995	scf1476_9186	114	-19.25	3 22	266291	22	72.73%	77.27%	696	702	m8
1127	contig31995	scf712_5682	159	-20.19	2 17	245271	17	76.47%	88.24%	922	928	m8
1128	contig32043	scf864_6292	133	-19.9	2 20	1 25	20	55.00%	85.00%	818	824	1a
1129	contig32043	scf864_6292	102	-17.96	2 21	19 40	19	57.89%	84.21%	818	824	1a
1130	contig32083	scf864_6292	103	-20.94	2 22	49 74	23	65.22%	73.91%	423	429	1a
1131	contig32105	scf1316_8406	92	-17.35	3 18	105129	17	58.82%	82.35%	475	481	1a
1132	contig32303	scf2727_12929	123	-21.17	4 20	80100	16	68.75%	81.25%	111	117	1a
1133	contig32303	scf2727_12930	123	-21.17	4 20	80100	16	68.75%	81.25%	111	117	1a
1134	contig32303	scf32250_29575	123	-21.17	4 20	80100	16	68.75%	81.25%	111	117	1a
1135	contig36040	scf1190_8003	107	-18.53	2 20	411429	18	66.67%	77.78%	4701	4707	1a
1136	contig36040	scf1476_9186	109	-18.44	3 19	320344	18	66.67%	77.78%	75	81	8mer
1137	contig36040	scf26097_28529	130	-18.48	2 13	49 69	11	81.82%	90.91%	4424	4430	1a
1138	contig36040	scf2732_12946	163	-17.38	2 23	313334	21	76.19%	76.19%	4688	4694	8mer
1139	contig36040	scf36269_30173	95	-17.57	2 24	132159	25	52.00%	72.00%	4366	4372	m8
1140	contig36040	scf36269_30173	104	-21.35	2 19	331357	19	73.68%	78.95%	4366	4372	m8
1141	contig36040	scf383_3985	102	-18.33	4 17	413436	15	73.33%	86.67%	2676	2682	m8
1142	contig36040	scf383_4009	107	-18.92	2 21	138163	22	63.64%	77.27%	4220	4226	1a
1143	contig36040	scf383_4009	106	-20.29	3 21	406427	18	66.67%	72.22%	4220	4226	1a
1144	contig36040	scf50332_31926	130	-18.48	2 13	49 69	11	81.82%	90.91%	4424	4430	1a
1145	contig36040	scf712_5682	109	-18.35	3 24	377403	23	60.87%	73.91%	1967	1973	1a
1146	contig36040	scf762_5869	130	-18.48	2 13	49 69	11	81.82%	90.91%	4424	4430	1a
1147	contig36040	scf762_5871	130	-18.48	2 13	49 69	11	81.82%	90.91%	4424	4430	1a
1148	contig36040	scf864_6287	104	-21.35	2 19	331357	19	73.68%	78.95%	4366	4372	m8
1149	contig36040	scf864_6287	95	-17.57	2 24	132159	25	52.00%	72.00%	4366	4372	m8
1150	contig36040	scf864_6292	108	-17.15	2 21	422444	19	47.37%	78.95%	3655	3661	1a
1151	contig36040	scf864_6292	119	-26.68	2 21	319342	20	65.00%	80.00%	3655	3661	1a
1152	contig36040	scf940_6586	105	-21.37	2 20	416437	19	68.42%	73.68%	1540	1546	8mer
1153	contig36054	scf2732_12946	141	-22.19	2 22	64 87	20	70.00%	80.00%	635	641	1a
1154	contig36081	scf864_6292	107	-19.43	2 21	78101	20	55.00%	75.00%	820	826	m8
1155	contig46572	scf1316_8406	112	-19.9	2 22	505528	21	71.43%	76.19%	1933	1939	8mer
1156	contig46572	scf2727_12928	102	-17.13	2 20	12751298	20	60.00%	80.00%	141	147	m8
1157	contig46572	scf2727_12928	134	-17.39	2 20	257281	21	66.67%	80.95%	141	147	m8
1158	contig46572	scf2727_12928	126	-20.52	2 20	975993	18	77.78%	77.78%	141	147	m8
1159	contig46572	scf2727_12929	93	-21.99	2 16	15851604	14	64.29%	85.71%	5199	5205	1a
1160	contig46572	scf2727_12929	94	-21.06	2 17	15581577	15	66.67%	80.00%	5199	5205	1a
1161	contig46572	scf2727_12929	156	-22.07	2 19	16711693	19	73.68%	84.21%	5199	5205	1a
1162	contig46572	scf2727_12929	96	-17.12	3 17	16571677	14	42.86%	85.71%	5199	5205	1a
1163	contig46572	scf2727_12930	93	-21.99	2 16	15851604	14	64.29%	85.71%	5199	5205	1a
1164	contig46572	scf2727_12930	96	-17.12	3 17	16571677	14	42.86%	85.71%	5199	5205	1a
1165	contig46572	scf2727_12930	156	-22.07	2 19	16711693	19	73.68%	84.21%	5199	5205	1a
1166	contig46572	scf2727_12930	94	-21.06	2 17	15581577	15	66.67%	80.00%	5199	5205	1a
1167	contig46572	scf3119_13962	102	-18.08	2 20	13091331	20	65.00%	75.00%	5623	5629	m8
1168	contig46572	scf32250_29575	96	-17.12	3 17	16571677	14	42.86%	85.71%	5199	5205	1a
1169	contig46572	scf32250_29575	156	-22.07	2 19	16711693	19	73.68%	84.21%	5199	5205	1a
1170	contig46572	scf32250_29575	93	-21.99	2 16	15851604	14	64.29%	85.71%	5199	5205	1a
1171	contig46572	scf32250_29575	94	-21.06	2 17	15581577	15	66.67%	80.00%	5199	5205	1a
1172	contig46572	scf36269_30173	92	-18.82	2 20	815842	22	68.18%	72.73%	2134	2140	1a
1173	contig46572	scf36269_30173	97	-20.65	6 18	16251649	12	83.33%	100.00%	2134	2140	1a
1174	contig46572	scf4010_15791	112	-18.95	2 18	608635	21	66.67%	71.43%	1588	1594	m8
1175	contig46572	scf4010_15791	118	-20.13	2 20	15861611	21	52.38%	76.19%	1588	1594	m8
1176	contig46572	scf4010_15792	118	-20.13	2 20	15861611	21	52.38%	76.19%	1588	1594	m8
1177	contig46572	scf4010_15792	112	-18.95	2 18	608635	21	66.67%	71.43%	1588	1594	m8
1178	contig46572	scf4278_16410	102	-18.36	4 22	359381	19	57.89%	84.21%	2769	2775	1a
1179	contig46572	scf6585_20002	91	-17.07	4 20	16691689	16	62.50%	75.00%	1466	1472	m8
1180	contig46572	scf6585_20002	91	-17.07	4 20	16691689	16	62.50%	75.00%	511	517	1a
1181	contig46572	scf6585_20003	91	-17.07	4 20	16691689	16	62.50%	75.00%	1466	1472	m8
1182	contig46572	scf6585_20003	91	-17.07	4 20	16691689	16	62.50%	75.00%	511	517	1a
1183	contig46572	scf6585_20004	91	-17.07	4 20	16691689	16	62.50%	75.00%	511	517	1a
1184	contig46572	scf6585_20004	91	-17.07	4 20	16691689	16	62.50%	75.00%	1466	1472	m8
1185	contig46572	scf778_5939	92	-17.86	3 21	824843	18	66.67%	77.78%	4349	4355	m8
1186	contig46572	scf778_5943	91	-17.02	3 21	346370	21	66.67%	71.43%	2344	2350	m8
1187	contig46572	scf778_5944	91	-17.02	3 21	346370	21	66.67%	71.43%	2344	2350	m8
1188	contig46572	scf864_6287	97	-20.65	6 18	16251649	12	83.33%	100.00%	2134	2140	1a
1189	contig46572	scf864_6287	92	-18.82	2 20	815842	22	68.18%	72.73%	2134	2140	1a
1190	contig46574	scf10308_23603	116	-18.44	2 20	15841602	18	66.67%	83.33%	322	328	1a
1191	contig46574	scf10308_23603	116	-18.44	2 20	15841602	18	66.67%	83.33%	931	937	1a
1192	contig46574	scf15172_25891	118	-18.44	2 11	18481870	9	88.89%	88.89%	1001	1007	1a
1193	contig46574	scf2167_11445	117	-17.95	4 18	18051826	14	64.29%	85.71%	3074	3080	m8
1194	contig46574	scf3119_13962	111	-18.4	2 18	17991824	21	57.14%	71.43%	273	279	m8
1195	contig46574	scf3119_13962	111	-18.4	2 18	17991824	21	57.14%	71.43%	3767	3773	1a
1196	contig46574	scf3119_13962	111	-18.4	2 18	17991824	21	57.14%	71.43%	576	582	1a
1197	contig46574	scf383_3985	101	-19.04	5 20	966992	20	70.00%	75.00%	508	514	m8
1198	contig46574	scf383_3985	108	-22.78	2 21	862883	19	73.68%	84.21%	508	514	m8
1199	contig46574	scf383_3985	115	-17.25	4 12	17631784	8	100.00%	100.00%	508	514	m8
1200	contig46574	scf383_4009	99	-19.64	2 22	12391263	22	63.64%	72.73%	915	921	1a
1201	contig46574	scf383_4009	117	-17.02	4 20	12741298	18	72.22%	77.78%	915	921	1a
1202	contig46574	scf39_1015	107	-17.53	3 22	855876	19	63.16%	73.68%	2692	2698	m8
1203	contig46574	scf39_1015	118	-17.03	2 21	17961818	20	65.00%	75.00%	2692	2698	m8
1204	contig46574	scf39_1016	107	-17.53	3 22	855876	19	63.16%	73.68%	2692	2698	m8
1205	contig46574	scf39_1016	118	-17.03	2 21	17961818	20	65.00%	75.00%	2692	2698	m8
1206	contig46574	scf4010_15791	109	-18.77	2 22	10961120	23	56.52%	82.61%	3631	3637	1a
1207	contig46574	scf4010_15791	109	-18.77	2 22	10961120	23	56.52%	82.61%	2832	2838	m8
1208	contig46574	scf4010_15791	109	-18.77	2 22	10961120	23	56.52%	82.61%	1634	1640	m8
1209	contig46574	scf4010_15792	109	-18.77	2 22	10961120	23	56.52%	82.61%	3631	3637	1a
1210	contig46574	scf4010_15792	109	-18.77	2 22	10961120	23	56.52%	82.61%	1634	1640	m8
1211	contig46574	scf4010_15792	109	-18.77	2 22	10961120	23	56.52%	82.61%	2832	2838	m8
1212	contig46574	scf5044_17748	125	-19.07	2 15	14581479	14	71.43%	92.86%	1688	1694	m8
1213	contig46574	scf5044_17748	125	-19.07	2 15	14581479	14	71.43%	92.86%	3251	3257	1a
1214	contig46574	scf5044_17748	125	-19.07	2 15	14581479	14	71.43%	92.86%	511	517	1a
1215	contig46574	scf5519_18419	123	-17.67	2 17	19001920	16	62.50%	87.50%	43	49	1a
1216	contig46574	scf5698_18786	124	-18.49	4 17	18061826	13	76.92%	92.31%	3074	3080	m8
1217	contig46574	scf5698_18786	147	-17.01	2 20	744761	18	72.22%	72.22%	3074	3080	m8
1218	contig46574	scf5698_18786	113	-17.32	5 18	16261646	13	76.92%	100.00%	3074	3080	m8
1219	contig46576	scf36269_30173	123	-21.51	4 24	167189	20	70.00%	80.00%	2036	2042	1a
1220	contig46576	scf36269_30173	123	-21.51	4 24	167189	20	70.00%	80.00%	337	343	m8
1221	contig46576	scf864_6287	123	-21.51	4 24	167189	20	70.00%	80.00%	2036	2042	1a
1222	contig46576	scf864_6287	123	-21.51	4 24	167189	20	70.00%	80.00%	337	343	m8
1223	contig46579	scf4010_15791	113	-17.66	2 20	340364	20	65.00%	80.00%	2965	2971	m8
1224	contig46579	scf4010_15791	113	-17.66	2 20	340364	20	65.00%	80.00%	3117	3123	m8
1225	contig46579	scf4010_15791	113	-17.66	2 20	340364	20	65.00%	80.00%	1311	1317	8mer
1226	contig46579	scf4010_15791	104	-17.05	2 21	148170	19	52.63%	84.21%	2965	2971	m8
1227	contig46579	scf4010_15791	104	-17.05	2 21	148170	19	52.63%	84.21%	3117	3123	m8
1228	contig46579	scf4010_15791	104	-17.05	2 21	148170	19	52.63%	84.21%	1311	1317	8mer
1229	contig46579	scf4010_15792	113	-17.66	2 20	340364	20	65.00%	80.00%	3117	3123	m8
1230	contig46579	scf4010_15792	113	-17.66	2 20	340364	20	65.00%	80.00%	1311	1317	8mer
1231	contig46579	scf4010_15792	113	-17.66	2 20	340364	20	65.00%	80.00%	2965	2971	m8
1232	contig46579	scf4010_15792	104	-17.05	2 21	148170	19	52.63%	84.21%	3117	3123	m8
1233	contig46579	scf4010_15792	104	-17.05	2 21	148170	19	52.63%	84.21%	1311	1317	8mer
1234	contig46579	scf4010_15792	104	-17.05	2 21	148170	19	52.63%	84.21%	2965	2971	m8
1235	contig46579	scf5275_18097	120	-18.45	2 22	166189	21	61.90%	80.95%	918	924	1a
1236	isotig00070	scf3654_15207	91	-18.2	3 19	563582	16	68.75%	75.00%	3454	3460	m8
1237	isotig00070	scf383_4009	97	-19.46	2 22	292314	20	60.00%	65.00%	1967	1973	1a
1238	isotig00070	scf383_4009	99	-22.95	2 13	112135	12	58.33%	91.67%	1967	1973	1a
1239	isotig00070	scf383_4009	109	-21.44	2 22	199221	20	60.00%	80.00%	1967	1973	1a
1240	isotig00070	scf383_4009	99	-17.9	2 17	556579	16	56.25%	75.00%	1967	1973	1a
1241	isotig00070	scf383_4009	117	-20.18	2 22	617640	21	66.67%	76.19%	1967	1973	1a
1242	isotig00070	scf712_5682	122	-21.36	2 24	210233	23	60.87%	78.26%	5346	5352	m8
1243	isotig00070	scf712_5683	124	-19.02	2 20	210231	19	63.16%	84.21%	2720	2726	1a
1244	isotig00070	scf712_5683	124	-19.02	2 20	210231	19	63.16%	84.21%	4220	4226	8mer
1245	isotig00106	scf2727_12928	175	-27.93	2 21	646669	21	80.95%	85.71%	1909	1915	m8
1246	isotig00106	scf2727_12929	147	-22.19	3 16	650670	13	92.31%	92.31%	508	514	1a
1247	isotig00106	scf2727_12930	147	-22.19	3 16	650670	13	92.31%	92.31%	508	514	1a
1248	isotig00106	scf32250_29575	147	-22.19	3 16	650670	13	92.31%	92.31%	508	514	1a
1249	isotig00106	scf712_5682	98	-17.69	2 24	14891514	23	60.87%	78.26%	3042	3048	8mer
1250	isotig00106	scf778_5943	129	-19.13	2 19	396418	18	66.67%	83.33%	2694	2700	m8
1251	isotig00106	scf778_5943	150	-17.8	2 21	14301454	22	68.18%	72.73%	2694	2700	m8
1252	isotig00106	scf778_5943	113	-20.42	2 10	318339	8	87.50%	87.50%	2694	2700	m8
1253	isotig00106	scf778_5944	150	-17.8	2 21	14301454	22	68.18%	72.73%	2694	2700	m8
1254	isotig00106	scf778_5944	113	-20.42	2 10	318339	8	87.50%	87.50%	2694	2700	m8
1255	isotig00106	scf778_5944	129	-19.13	2 19	396418	18	66.67%	83.33%	2694	2700	m8
1256	isotig00119	scf383_3985	122	-20.44	2 21	70 90	19	68.42%	84.21%	2251	2257	1a
1257	isotig00119	scf38779_30463	93	-19.79	2 21	904925	20	60.00%	75.00%	1650	1656	m8
1258	isotig00119	scf38779_30463	93	-19.79	2 21	904925	20	60.00%	75.00%	1646	1652	m8
1259	isotig00119	scf38779_30463	93	-19.79	2 21	904925	20	60.00%	75.00%	1059	1065	m8
1260	isotig00119	scf38779_30463	100	-20.6	2 7	610631	5	100.00%	100.00%	1650	1656	m8
1261	isotig00119	scf38779_30463	100	-20.6	2 7	610631	5	100.00%	100.00%	1646	1652	m8
1262	isotig00119	scf38779_30463	100	-20.6	2 7	610631	5	100.00%	100.00%	1059	1065	m8
1263	isotig00119	scf38779_30463	101	-18.1	2 14	700721	12	83.33%	83.33%	1650	1656	m8
1264	isotig00119	scf38779_30463	101	-18.1	2 14	700721	12	83.33%	83.33%	1646	1652	m8
1265	isotig00119	scf38779_30463	101	-18.1	2 14	700721	12	83.33%	83.33%	1059	1065	m8
1266	isotig00119	scf38779_30463	154	-20.76	2 16	481504	16	81.25%	81.25%	1650	1656	m8
1267	isotig00119	scf38779_30463	154	-20.76	2 16	481504	16	81.25%	81.25%	1646	1652	m8
1268	isotig00119	scf38779_30463	154	-20.76	2 16	481504	16	81.25%	81.25%	1059	1065	m8
1269	isotig00119	scf9388_22846	124	-18.02	2 13	503525	11	81.82%	90.91%	2100	2106	1a
1270	isotig00119	scf950_6623	93	-19.79	2 21	904925	20	60.00%	75.00%	1646	1652	m8
1271	isotig00119	scf950_6623	93	-19.79	2 21	904925	20	60.00%	75.00%	1059	1065	m8
1272	isotig00119	scf950_6623	93	-19.79	2 21	904925	20	60.00%	75.00%	1650	1656	m8
1273	isotig00119	scf950_6623	154	-20.76	2 16	481504	16	81.25%	81.25%	1646	1652	m8
1274	isotig00119	scf950_6623	154	-20.76	2 16	481504	16	81.25%	81.25%	1059	1065	m8
1275	isotig00119	scf950_6623	154	-20.76	2 16	481504	16	81.25%	81.25%	1650	1656	m8
1276	isotig00119	scf950_6623	101	-18.1	2 14	700721	12	83.33%	83.33%	1646	1652	m8
1277	isotig00119	scf950_6623	101	-18.1	2 14	700721	12	83.33%	83.33%	1059	1065	m8
1278	isotig00119	scf950_6623	101	-18.1	2 14	700721	12	83.33%	83.33%	1650	1656	m8
1279	isotig00119	scf950_6623	100	-20.6	2 7	610631	5	100.00%	100.00%	1646	1652	m8
1280	isotig00119	scf950_6623	100	-20.6	2 7	610631	5	100.00%	100.00%	1059	1065	m8
1281	isotig00119	scf950_6623	100	-20.6	2 7	610631	5	100.00%	100.00%	1650	1656	m8
1282	isotig00125	scf1476_9186	108	-19.83	5 21	288310	16	68.75%	81.25%	168	174	m8
1283	isotig00125	scf15172_25891	108	-19.24	5 21	288310	16	68.75%	81.25%	477	483	m8
1284	isotig00191	scf5519_18419	114	-21.76	2 19	20 37	18	66.67%	77.78%	6174	6180	m8
1285	isotig00191	scf5519_18419	114	-21.76	2 19	20 37	18	66.67%	77.78%	1021	1027	m8
1286	isotig00191	scf5519_18419	114	-21.76	2 19	20 37	18	66.67%	77.78%	3776	3782	1a
1287	isotig00254	scf6585_20002	107	-18.64	3 20	9 29	17	64.71%	70.59%	4084	4090	1a
1288	isotig00254	scf6585_20002	107	-18.64	3 20	9 29	17	64.71%	70.59%	1749	1755	1a
1289	isotig00254	scf6585_20002	107	-18.64	3 20	9 29	17	64.71%	70.59%	2038	2044	m8
1290	isotig00254	scf6585_20002	107	-18.64	3 20	9 29	17	64.71%	70.59%	5276	5282	m8
1291	isotig00254	scf6585_20003	107	-18.64	3 20	9 29	17	64.71%	70.59%	4084	4090	1a
1292	isotig00254	scf6585_20003	107	-18.64	3 20	9 29	17	64.71%	70.59%	5276	5282	m8
1293	isotig00254	scf6585_20003	107	-18.64	3 20	9 29	17	64.71%	70.59%	2038	2044	m8
1294	isotig00254	scf6585_20003	107	-18.64	3 20	9 29	17	64.71%	70.59%	1749	1755	1a
1295	isotig00254	scf6585_20004	107	-18.64	3 20	9 29	17	64.71%	70.59%	5276	5282	m8
1296	isotig00254	scf6585_20004	107	-18.64	3 20	9 29	17	64.71%	70.59%	1749	1755	1a
1297	isotig00254	scf6585_20004	107	-18.64	3 20	9 29	17	64.71%	70.59%	4084	4090	1a
1298	isotig00254	scf6585_20004	107	-18.64	3 20	9 29	17	64.71%	70.59%	2038	2044	m8
1299	isotig00292	scf15172_25891	100	-19.1	2 17	13451368	16	68.75%	87.50%	1036	1042	m8
1300	isotig00292	scf36269_30173	96	-18.74	2 19	13461371	19	63.16%	84.21%	3299	3305	m8
1301	isotig00292	scf383_4009	114	-19.07	2 20	12921315	19	63.16%	78.95%	2067	2073	1a
1302	isotig00292	scf383_4009	114	-19.07	2 20	12921315	19	63.16%	78.95%	3818	3824	8mer
1303	isotig00292	scf4541_16940	96	-19.14	2 22	16481671	21	66.67%	76.19%	5069	5075	1a
1304	isotig00292	scf5044_17748	104	-21.41	2 20	703723	19	73.68%	78.95%	683	689	m8
1305	isotig00292	scf5044_17748	104	-21.41	2 20	703723	19	73.68%	78.95%	4292	4298	m8
1306	isotig00292	scf712_5682	119	-21.36	2 24	536561	24	66.67%	79.17%	2036	2042	m8
1307	isotig00292	scf712_5682	112	-17.09	2 13	13151339	11	81.82%	90.91%	2036	2042	m8
1308	isotig00292	scf864_6287	96	-18.74	2 19	13461371	19	63.16%	84.21%	3299	3305	m8
1309	isotig00302	scf10308_23603	127	-18.44	2 20	385405	18	61.11%	77.78%	923	929	1a
1310	isotig00302	scf10308_23603	127	-18.44	2 20	385405	18	61.11%	77.78%	320	326	1a
1311	isotig00302	scf2727_12929	118	-19.47	2 17	461480	15	60.00%	86.67%	255	261	1a
1312	isotig00302	scf2727_12930	118	-19.47	2 17	461480	15	60.00%	86.67%	255	261	1a
1313	isotig00302	scf3119_13962	101	-17.87	4 15	452474	13	61.54%	76.92%	2531	2537	1a
1314	isotig00302	scf32250_29575	118	-19.47	2 17	461480	15	60.00%	86.67%	255	261	1a
1315	isotig00302	scf3654_15205	134	-17.69	3 21	387407	18	66.67%	77.78%	925	931	1a
1316	isotig00302	scf3654_15205	134	-17.69	3 21	387407	18	66.67%	77.78%	2097	2103	m8
1317	isotig00302	scf3654_15207	128	-18.18	3 18	382407	19	68.42%	68.42%	925	931	1a
1318	isotig00302	scf3654_15207	128	-18.18	3 18	382407	19	68.42%	68.42%	2097	2103	m8
1319	isotig00302	scf5044_17748	109	-17.02	2 20	418437	18	77.78%	77.78%	4869	4875	m8
1320	isotig00302	scf5275_18097	90	-19.71	5 22	435460	21	61.90%	66.67%	2600	2606	1a
1321	isotig00302	scf5275_18097	91	-19.28	2 18	461483	17	70.59%	76.47%	2600	2606	1a
1322	isotig00302	scf712_5682	92	-17.57	2 23	42 65	21	52.38%	71.43%	1537	1543	m8
1323	isotig00302	scf712_5682	92	-17.57	2 23	42 65	21	52.38%	71.43%	1720	1726	8mer
1324	isotig00302	scf800_6041	156	-17.3	2 18	29 51	17	76.47%	82.35%	4402	4408	m8
1325	isotig00306	scf1476_9186	136	-17.77	2 13	322344	11	72.73%	100.00%	2288	2294	m8
1326	isotig00306	scf1476_9186	100	-18.52	2 7	349371	5	100.00%	100.00%	2288	2294	m8
1327	isotig00306	scf1476_9186	92	-18.91	3 22	169192	20	70.00%	75.00%	2288	2294	m8
1328	isotig00306	scf36269_30173	129	-21.05	2 24	336363	25	64.00%	72.00%	1405	1411	m8
1329	isotig00306	scf3654_15205	125	-17.17	2 15	322344	14	78.57%	85.71%	3379	3385	1a
1330	isotig00306	scf383_3985	138	-20.03	3 16	22 44	14	78.57%	92.86%	908	914	m8
1331	isotig00306	scf383_4009	99	-17.61	2 22	848869	20	50.00%	70.00%	981	987	1a
1332	isotig00306	scf383_4009	128	-24.17	2 21	939962	21	71.43%	80.95%	981	987	1a
1333	isotig00306	scf38779_30463	100	-18.37	3 15	284304	12	66.67%	91.67%	3043	3049	m8
1334	isotig00306	scf53424_32293	132	-23.34	2 21	6 28	20	80.00%	85.00%	843	849	8mer
1335	isotig00306	scf53424_32293	132	-23.34	2 21	6 28	20	80.00%	85.00%	277	283	1a
1336	isotig00306	scf6585_20002	101	-17.6	5 20	259283	19	73.68%	73.68%	663	669	8mer
1337	isotig00306	scf6585_20003	101	-17.6	5 20	259283	19	73.68%	73.68%	663	669	8mer
1338	isotig00306	scf6585_20004	101	-17.6	5 20	259283	19	73.68%	73.68%	663	669	8mer
1339	isotig00306	scf712_5682	90	-18.65	4 24	72 97	21	52.38%	61.90%	2433	2439	1a
1340	isotig00306	scf864_6287	129	-21.05	2 24	336363	25	64.00%	72.00%	1405	1411	m8
1341	isotig00306	scf950_6623	100	-18.37	3 15	284304	12	66.67%	91.67%	3043	3049	m8
1342	isotig00354	scf2727_12929	122	-17.36	2 20	43 64	19	73.68%	78.95%	3934	3940	1a
1343	isotig00354	scf2727_12929	122	-17.36	2 20	43 64	19	73.68%	78.95%	4026	4032	m8
1344	isotig00354	scf2727_12929	102	-18.6	4 20	69 90	17	58.82%	82.35%	3934	3940	1a
1345	isotig00354	scf2727_12929	102	-18.6	4 20	69 90	17	58.82%	82.35%	4026	4032	m8
1346	isotig00354	scf2727_12930	122	-17.36	2 20	43 64	19	73.68%	78.95%	3934	3940	1a
1347	isotig00354	scf2727_12930	122	-17.36	2 20	43 64	19	73.68%	78.95%	4026	4032	m8
1348	isotig00354	scf2727_12930	102	-18.6	4 20	69 90	17	58.82%	82.35%	3934	3940	1a
1349	isotig00354	scf2727_12930	102	-18.6	4 20	69 90	17	58.82%	82.35%	4026	4032	m8
1350	isotig00354	scf32250_29575	122	-17.36	2 20	43 64	19	73.68%	78.95%	3934	3940	1a
1351	isotig00354	scf32250_29575	122	-17.36	2 20	43 64	19	73.68%	78.95%	4026	4032	m8
1352	isotig00354	scf32250_29575	102	-18.6	4 20	69 90	17	58.82%	82.35%	3934	3940	1a
1353	isotig00354	scf32250_29575	102	-18.6	4 20	69 90	17	58.82%	82.35%	4026	4032	m8
1354	isotig00354	scf4541_16940	101	-19.52	5 22	17 37	17	76.47%	76.47%	1881	1887	m8
1355	isotig00378	scf3119_13962	143	-19.98	2 20	292312	18	61.11%	66.67%	1864	1870	m8
1356	isotig00378	scf3119_13962	143	-19.98	2 20	292312	18	61.11%	66.67%	354	360	1a
1357	isotig00378	scf3119_13962	143	-19.98	2 20	292312	18	61.11%	66.67%	1821	1827	1a
1358	isotig00378	scf36269_30173	113	-24.05	2 24	340370	28	57.14%	71.43%	26	32	8mer
1359	isotig00378	scf36269_30173	113	-24.05	2 24	340370	28	57.14%	71.43%	1663	1669	m8
1360	isotig00378	scf864_6287	113	-24.05	2 24	340370	28	57.14%	71.43%	26	32	8mer
1361	isotig00378	scf864_6287	113	-24.05	2 24	340370	28	57.14%	71.43%	1663	1669	m8
1362	isotig00427	scf17497_26765	111	-17.87	2 18	16711689	16	62.50%	87.50%	1735	1741	1a
1363	isotig00427	scf17497_26766	111	-17.87	2 18	16711689	16	62.50%	87.50%	1735	1741	1a
1364	isotig00427	scf26097_28529	165	-19.23	2 19	16581680	18	77.78%	88.89%	3020	3026	m8
1365	isotig00427	scf3239_14373	127	-17.01	2 21	14661489	21	61.90%	76.19%	560	566	m8
1366	isotig00427	scf3654_15205	122	-21.2	2 15	12771298	13	69.23%	84.62%	1978	1984	1a
1367	isotig00427	scf3654_15205	122	-21.2	2 15	12771298	13	69.23%	84.62%	2984	2990	1a
1368	isotig00427	scf3654_15207	122	-17.32	2 15	12771298	13	69.23%	84.62%	2984	2990	1a
1369	isotig00427	scf3654_15207	122	-17.32	2 15	12771298	13	69.23%	84.62%	1978	1984	1a
1370	isotig00427	scf383_3985	127	-17.75	3 21	871894	20	60.00%	85.00%	2258	2264	1a
1371	isotig00427	scf383_3985	113	-17.03	2 19	413437	20	65.00%	75.00%	2258	2264	1a
1372	isotig00427	scf50332_31926	165	-19.23	2 19	16581680	18	77.78%	88.89%	3020	3026	m8
1373	isotig00427	scf762_5869	165	-19.23	2 19	16581680	18	77.78%	88.89%	3020	3026	m8
1374	isotig00427	scf762_5871	165	-19.23	2 19	16581680	18	77.78%	88.89%	3020	3026	m8
1375	isotig00501	scf2167_11445	140	-17.43	2 9	302323	7	100.00%	100.00%	1982	1988	m8
1376	isotig00501	scf3239_14373	122	-17.72	4 21	43 67	20	70.00%	80.00%	1037	1043	m8
1377	isotig00501	scf5698_18786	148	-19.77	2 19	304323	17	70.59%	76.47%	1982	1988	m8
1378	isotig00501	scf5698_18786	104	-21.43	2 8	248268	6	83.33%	100.00%	1982	1988	m8
1379	isotig00501	scf778_5943	100	-17.98	4 9	103124	5	100.00%	100.00%	603	609	m8
1380	isotig00501	scf778_5944	100	-17.98	4 9	103124	5	100.00%	100.00%	603	609	m8
1381	isotig00522	scf26097_28529	164	-22.65	2 19	1 22	20	80.00%	85.00%	1365	1371	1a
1382	isotig00522	scf50332_31926	164	-22.65	2 19	1 22	20	80.00%	85.00%	1365	1371	1a
1383	isotig00522	scf762_5869	164	-22.65	2 19	1 22	20	80.00%	85.00%	1365	1371	1a
1384	isotig00522	scf762_5871	164	-22.65	2 19	1 22	20	80.00%	85.00%	1365	1371	1a
1385	isotig00558	scf2727_12929	130	-17.04	2 19	289309	17	58.82%	88.24%	3926	3932	1a
1386	isotig00558	scf2727_12929	130	-17.04	2 19	289309	17	58.82%	88.24%	4393	4399	1a
1387	isotig00558	scf2727_12930	130	-17.04	2 19	289309	17	58.82%	88.24%	4393	4399	1a
1388	isotig00558	scf2727_12930	130	-17.04	2 19	289309	17	58.82%	88.24%	3926	3932	1a
1389	isotig00558	scf32250_29575	130	-17.04	2 19	289309	17	58.82%	88.24%	4393	4399	1a
1390	isotig00558	scf32250_29575	130	-17.04	2 19	289309	17	58.82%	88.24%	3926	3932	1a
1391	isotig00589	scf10308_23603	118	-17.22	3 20	52 74	19	57.89%	78.95%	3115	3121	1a
1392	isotig00589	scf10308_23603	118	-17.22	3 20	52 74	19	57.89%	78.95%	1056	1062	1a
1393	isotig00589	scf10308_23603	118	-17.22	3 20	52 74	19	57.89%	78.95%	3250	3256	1a
1394	isotig00589	scf36269_30173	147	-18.14	3 22	13071330	19	68.42%	89.47%	1938	1944	1a
1395	isotig00589	scf36269_30173	125	-17.86	4 22	18 42	18	72.22%	72.22%	1938	1944	1a
1396	isotig00589	scf3654_15207	130	-18.07	2 21	62 82	19	73.68%	73.68%	101	107	m8
1397	isotig00589	scf3654_15207	130	-18.07	2 21	62 82	19	73.68%	73.68%	3252	3258	1a
1398	isotig00589	scf3654_15207	130	-18.07	2 21	62 82	19	73.68%	73.68%	1058	1064	1a
1399	isotig00589	scf38779_30463	114	-17.48	2 21	11061126	19	63.16%	78.95%	2589	2595	8mer
1400	isotig00589	scf38779_30463	107	-17.52	2 21	832854	20	60.00%	70.00%	2589	2595	8mer
1401	isotig00589	scf5275_18097	93	-17.97	2 18	10341057	17	58.82%	82.35%	789	795	1a
1402	isotig00589	scf5275_18097	136	-18.66	2 22	203227	22	72.73%	72.73%	789	795	1a
1403	isotig00589	scf864_6287	147	-18.14	3 22	13071330	19	68.42%	89.47%	1938	1944	1a
1404	isotig00589	scf864_6287	125	-17.86	4 22	18 42	18	72.22%	72.22%	1938	1944	1a
1405	isotig00589	scf950_6623	107	-17.52	2 21	832854	20	60.00%	70.00%	2589	2595	8mer
1406	isotig00589	scf950_6623	114	-17.48	2 21	11061126	19	63.16%	78.95%	2589	2595	8mer
1407	isotig00634	scf1190_8003	108	-18.25	2 18	23 45	18	61.11%	77.78%	948	954	1a
1408	isotig00634	scf1190_8003	128	-20.73	2 20	105125	19	63.16%	73.68%	948	954	1a
1409	isotig00634	scf3809_15493	98	-17.08	2 21	287308	20	65.00%	80.00%	1411	1417	1a
1410	isotig00634	scf3809_15493	98	-17.08	2 21	287308	20	65.00%	80.00%	231	237	m8
1411	isotig00660	scf2026_11132	141	-18.08	3 19	187208	18	83.33%	88.89%	557	563	m8
1412	isotig00679	scf25486_28415	126	-17.27	4 20	6 28	18	72.22%	83.33%	941	947	m8
1413	isotig00679	scf25486_28415	126	-17.27	4 20	6 28	18	72.22%	83.33%	27	33	m8
1414	isotig00679	scf3377_14725	126	-17.27	4 20	6 28	18	72.22%	83.33%	941	947	m8
1415	isotig00679	scf3377_14725	126	-17.27	4 20	6 28	18	72.22%	83.33%	27	33	m8
1416	isotig00679	scf3654_15205	104	-18.11	5 21	299320	16	62.50%	81.25%	1625	1631	1a
1417	isotig00679	scf6585_20002	142	-17.52	2 16	298320	16	62.50%	81.25%	1233	1239	8mer
1418	isotig00679	scf6585_20003	142	-17.52	2 16	298320	16	62.50%	81.25%	1233	1239	8mer
1419	isotig00679	scf6585_20004	142	-17.52	2 16	298320	16	62.50%	81.25%	1233	1239	8mer
1420	isotig00706	scf15172_25891	104	-17.18	2 8	12941316	6	83.33%	100.00%	2898	2904	m8
1421	isotig00706	scf15172_25891	100	-17.86	2 22	798822	22	54.55%	63.64%	2898	2904	m8
1422	isotig00706	scf15172_25891	100	-25.08	3 21	12581281	19	73.68%	89.47%	2898	2904	m8
1423	isotig00706	scf2732_12946	100	-17.98	2 7	12801303	5	100.00%	100.00%	4208	4214	m8
1424	isotig00706	scf2732_12946	102	-18.12	2 22	805830	23	47.83%	78.26%	4208	4214	m8
1425	isotig00706	scf2732_12946	156	-23.66	2 22	12471272	22	63.64%	77.27%	4208	4214	m8
1426	isotig00706	scf3239_14373	124	-17.09	2 21	12161237	19	52.63%	78.95%	4622	4628	1a
1427	isotig00706	scf3239_14373	124	-17.09	2 21	12161237	19	52.63%	78.95%	2084	2090	1a
1428	isotig00706	scf36269_30173	111	-23.62	2 24	12331268	33	57.58%	63.64%	736	742	1a
1429	isotig00706	scf36269_30173	93	-25.19	3 24	534557	21	57.14%	85.71%	736	742	1a
1430	isotig00706	scf383_3985	98	-20.23	2 21	12151238	21	66.67%	71.43%	4086	4092	1a
1431	isotig00706	scf383_4009	105	-17.69	2 20	525549	20	55.00%	80.00%	3957	3963	1a
1432	isotig00706	scf383_4009	103	-17.75	2 20	559581	18	61.11%	77.78%	3957	3963	1a
1433	isotig00706	scf403_4152	121	-18.57	2 21	808829	20	60.00%	80.00%	2855	2861	m8
1434	isotig00706	scf403_4152	94	-18.29	5 21	13181342	19	63.16%	73.68%	2855	2861	m8
1435	isotig00706	scf4541_16940	116	-17.13	3 22	803826	20	55.00%	75.00%	2263	2269	m8
1436	isotig00706	scf5044_17748	106	-23.16	3 20	805831	23	60.87%	69.57%	3611	3617	1a
1437	isotig00706	scf864_6287	93	-25.19	3 24	534557	21	57.14%	85.71%	736	742	1a
1438	isotig00706	scf864_6287	111	-23.62	2 24	12331268	33	57.58%	63.64%	736	742	1a
1439	isotig00722	scf2167_11445	120	-17.29	2 8	118139	6	100.00%	100.00%	1269	1275	8mer
1440	isotig00722	scf2167_11445	120	-17.29	2 8	118139	6	100.00%	100.00%	1534	1540	1a
1441	isotig00759	scf15172_25891	90	-23.59	2 21	287308	19	68.42%	73.68%	1101	1107	8mer
1442	isotig00759	scf383_4009	120	-18.48	2 21	244266	19	68.42%	73.68%	6029	6035	1a
1443	isotig00759	scf383_4009	95	-18.19	2 19	210232	18	66.67%	77.78%	6029	6035	1a
1444	isotig00759	scf383_4009	117	-18.08	2 15	99122	14	71.43%	78.57%	6029	6035	1a
1445	isotig00759	scf4010_15791	113	-17.92	3 20	258283	20	70.00%	80.00%	912	918	1a
1446	isotig00759	scf4010_15791	113	-17.92	3 20	258283	20	70.00%	80.00%	7521	7527	1a
1447	isotig00759	scf4010_15791	140	-19.23	2 22	158181	21	66.67%	85.71%	912	918	1a
1448	isotig00759	scf4010_15791	140	-19.23	2 22	158181	21	66.67%	85.71%	7521	7527	1a
1449	isotig00759	scf4010_15792	140	-19.23	2 22	158181	21	66.67%	85.71%	912	918	1a
1450	isotig00759	scf4010_15792	140	-19.23	2 22	158181	21	66.67%	85.71%	7521	7527	1a
1451	isotig00759	scf4010_15792	113	-17.92	3 20	258283	20	70.00%	80.00%	912	918	1a
1452	isotig00759	scf4010_15792	113	-17.92	3 20	258283	20	70.00%	80.00%	7521	7527	1a
1453	isotig00759	scf4541_16940	108	-18.76	4 19	294319	18	66.67%	72.22%	1799	1805	1a
1454	isotig00759	scf5275_18097	100	-25.57	2 22	505528	21	61.90%	71.43%	2052	2058	1a
1455	isotig00759	scf5275_18097	100	-20.67	3 22	535558	20	65.00%	75.00%	2052	2058	1a
1456	isotig00759	scf5275_18097	122	-18.45	2 20	397420	19	68.42%	68.42%	2052	2058	1a
1457	isotig00759	scf5275_18097	105	-18.93	2 19	284308	19	63.16%	68.42%	2052	2058	1a
1458	isotig00759	scf712_5683	90	-17.94	6 21	53 73	15	73.33%	86.67%	1029	1035	1a
1459	isotig00777	scf1190_8003	132	-18.11	3 13	786806	10	90.00%	90.00%	792	798	1a
1460	isotig00777	scf1190_8003	132	-18.11	3 13	786806	10	90.00%	90.00%	825	831	1a
1461	isotig00777	scf2167_11445	116	-18.84	2 21	13591380	19	73.68%	78.95%	2773	2779	m8
1462	isotig00777	scf2727_12929	94	-18.41	2 19	617637	17	58.82%	88.24%	3631	3637	1a
1463	isotig00777	scf2727_12929	105	-18.51	3 20	261280	17	58.82%	82.35%	3631	3637	1a
1464	isotig00777	scf2727_12930	105	-18.51	3 20	261280	17	58.82%	82.35%	3631	3637	1a
1465	isotig00777	scf2727_12930	94	-18.41	2 19	617637	17	58.82%	88.24%	3631	3637	1a
1466	isotig00777	scf32250_29575	94	-18.41	2 19	617637	17	58.82%	88.24%	3631	3637	1a
1467	isotig00777	scf32250_29575	105	-18.51	3 20	261280	17	58.82%	82.35%	3631	3637	1a
1468	isotig00777	scf3239_14373	160	-17.33	2 19	1 23	19	78.95%	84.21%	2507	2513	m8
1469	isotig00777	scf3239_14373	160	-17.33	2 19	1 23	19	78.95%	84.21%	2082	2088	m8
1470	isotig00777	scf3239_14373	160	-17.33	2 19	1 23	19	78.95%	84.21%	3110	3116	m8
1471	isotig00777	scf3239_14373	160	-17.33	2 19	1 23	19	78.95%	84.21%	839	845	m8
1472	isotig00777	scf36269_30173	112	-20	2 24	14251447	22	68.18%	77.27%	4699	4705	m8
1473	isotig00777	scf5519_18419	156	-18.4	2 19	902920	17	76.47%	82.35%	4007	4013	8mer
1474	isotig00777	scf864_6287	112	-20	2 24	14251447	22	68.18%	77.27%	4699	4705	m8
1475	isotig00777	scf864_6292	147	-21.66	2 21	848872	21	61.90%	85.71%	3009	3015	8mer
1476	isotig00777	scf864_6292	97	-17.17	2 22	956978	20	45.00%	80.00%	3009	3015	8mer
1477	isotig00777	scf940_6586	120	-17.72	4 21	773794	17	70.59%	88.24%	2398	2404	1a
1478	isotig00798	scf2732_12946	157	-23.91	2 22	291313	21	71.43%	80.95%	877	883	1a
1479	isotig00801	scf940_6586	122	-17.96	2 19	59 80	17	64.71%	88.24%	3331	3337	1a
1480	isotig00811	scf2727_12929	102	-18.33	2 18	10 30	17	64.71%	76.47%	3312	3318	1a
1481	isotig00811	scf2727_12929	102	-18.33	2 18	10 30	17	64.71%	76.47%	3166	3172	1a
1482	isotig00811	scf2727_12929	102	-18.33	2 18	10 30	17	64.71%	76.47%	1374	1380	m8
1483	isotig00811	scf2727_12930	102	-18.33	2 18	10 30	17	64.71%	76.47%	3166	3172	1a
1484	isotig00811	scf2727_12930	102	-18.33	2 18	10 30	17	64.71%	76.47%	3312	3318	1a
1485	isotig00811	scf2727_12930	102	-18.33	2 18	10 30	17	64.71%	76.47%	1374	1380	m8
1486	isotig00811	scf2732_12946	122	-18.3	3 22	13261347	19	73.68%	84.21%	1350	1356	1a
1487	isotig00811	scf32250_29575	102	-18.33	2 18	10 30	17	64.71%	76.47%	3312	3318	1a
1488	isotig00811	scf32250_29575	102	-18.33	2 18	10 30	17	64.71%	76.47%	1374	1380	m8
1489	isotig00811	scf32250_29575	102	-18.33	2 18	10 30	17	64.71%	76.47%	3166	3172	1a
1490	isotig00811	scf383_3985	152	-18.02	2 21	441462	19	68.42%	84.21%	2298	2304	m8
1491	isotig00811	scf383_3985	152	-18.02	2 21	441462	19	68.42%	84.21%	3199	3205	1a
1492	isotig00811	scf383_4009	126	-19.03	2 22	623645	21	66.67%	76.19%	3678	3684	1a
1493	isotig00811	scf5044_17748	133	-17.61	3 20	578602	21	71.43%	71.43%	1037	1043	1a
1494	isotig00811	scf778_5939	91	-17.41	4 21	644666	18	72.22%	83.33%	849	855	1a
1495	isotig00811	scf864_6292	125	-20.53	4 19	13581382	17	76.47%	82.35%	630	636	m8
1496	isotig00811	scf864_6292	110	-22.06	2 21	635656	19	63.16%	89.47%	630	636	m8
1497	isotig00811	scf864_6292	99	-19.65	3 21	1 25	21	52.38%	71.43%	630	636	m8
1498	isotig00811	scf864_6292	116	-22.97	2 22	13441368	22	59.09%	77.27%	630	636	m8
1499	isotig00811	scf864_6292	101	-17.2	2 20	17091730	18	50.00%	94.44%	630	636	m8
1500	isotig00833	scf36269_30173	100	-19.83	2 23	37 64	24	62.50%	70.83%	2450	2456	1a
1501	isotig00833	scf864_6287	100	-19.83	2 23	37 64	24	62.50%	70.83%	2450	2456	1a
1502	isotig00833	scf940_6586	112	-21.07	4 21	52 73	17	70.59%	76.47%	3464	3470	1a
1503	isotig00873	scf10308_23603	126	-17.46	2 20	93114	19	57.89%	84.21%	2707	2713	1a
1504	isotig00873	scf2732_12946	107	-17.22	3 21	100127	22	54.55%	77.27%	605	611	8mer
1505	isotig00873	scf2732_12946	114	-17.01	4 23	941962	19	73.68%	84.21%	605	611	8mer
1506	isotig00873	scf2732_12946	123	-18	3 21	357381	19	68.42%	73.68%	605	611	8mer
1507	isotig00873	scf2732_12946	131	-27.32	4 23	14341461	23	73.91%	82.61%	605	611	8mer
1508	isotig00873	scf3654_15205	133	-19.33	2 20	90116	23	65.22%	69.57%	2334	2340	m8
1509	isotig00873	scf3654_15205	97	-19.08	2 21	12 33	20	70.00%	70.00%	2334	2340	m8
1510	isotig00873	scf3654_15207	96	-17.99	2 21	12 33	19	63.16%	63.16%	2334	2340	m8
1511	isotig00873	scf3654_15207	131	-20.31	2 21	94116	20	60.00%	70.00%	2334	2340	m8
1512	isotig00873	scf778_5939	171	-18.48	2 20	14141435	18	77.78%	88.89%	3011	3017	8mer
1513	isotig00879	scf1476_9186	164	-22.25	2 21	495517	19	73.68%	78.95%	3220	3226	1a
1514	isotig00879	scf1476_9186	164	-22.25	2 21	495517	19	73.68%	78.95%	4875	4881	m8
1515	isotig00879	scf1476_9186	164	-22.25	2 21	495517	19	73.68%	78.95%	2323	2329	m8
1516	isotig00879	scf15172_25891	144	-20.24	3 21	495517	18	72.22%	77.78%	4200	4206	1a
1517	isotig00879	scf2727_12928	126	-17.65	4 21	332355	19	78.95%	78.95%	1151	1157	m8
1518	isotig00879	scf36269_30173	90	-17.25	4 24	230255	21	61.90%	66.67%	1092	1098	8mer
1519	isotig00879	scf36269_30173	113	-19.37	4 21	195219	18	66.67%	77.78%	1092	1098	8mer
1520	isotig00879	scf3654_15207	125	-19.26	2 21	592613	20	70.00%	75.00%	1372	1378	m8
1521	isotig00879	scf3654_15207	125	-19.26	2 21	592613	20	70.00%	75.00%	214	220	1a
1522	isotig00879	scf3682_15234	180	-24.3	2 22	10771100	21	80.95%	90.48%	5068	5074	m8
1523	isotig00879	scf3682_15234	180	-24.3	2 22	10771100	21	80.95%	90.48%	1190	1196	1a
1524	isotig00879	scf3682_15234	180	-24.3	2 22	10771100	21	80.95%	90.48%	5458	5464	m8
1525	isotig00879	scf39_1015	108	-17.96	2 21	640663	22	63.64%	72.73%	3527	3533	1a
1526	isotig00879	scf39_1016	108	-17.96	2 21	640663	22	63.64%	72.73%	3527	3533	1a
1527	isotig00879	scf800_6041	162	-19.43	2 21	656680	22	77.27%	77.27%	5038	5044	8mer
1528	isotig00879	scf800_6041	101	-20.06	2 21	232254	21	66.67%	76.19%	5038	5044	8mer
1529	isotig00879	scf864_6287	90	-17.25	4 24	230255	21	61.90%	66.67%	1092	1098	8mer
1530	isotig00879	scf864_6287	113	-19.37	4 21	195219	18	66.67%	77.78%	1092	1098	8mer
1531	isotig00879	scf864_6292	128	-19.47	2 22	492515	21	66.67%	71.43%	3218	3224	1a
1532	isotig00879	scf864_6292	104	-17.31	2 22	11321157	23	56.52%	78.26%	3218	3224	1a
1533	isotig00885	scf403_4152	107	-19.08	2 21	348370	20	60.00%	85.00%	1221	1227	1a
1534	isotig00885	scf403_4152	120	-18.85	2 21	395416	19	68.42%	73.68%	1221	1227	1a
1535	isotig00900	scf3654_15205	95	-23.06	2 21	430452	20	65.00%	80.00%	2206	2212	1a
1536	isotig00900	scf3654_15207	95	-22.63	2 21	430452	20	65.00%	80.00%	2206	2212	1a
1537	isotig00900	scf940_6586	125	-20.16	2 18	321342	16	56.25%	87.50%	2352	2358	1a
1538	isotig00916	scf10308_23603	114	-17.87	2 20	536557	19	47.37%	78.95%	712	718	8mer
1539	isotig00916	scf1316_8406	92	-20.61	2 22	306329	21	52.38%	71.43%	1494	1500	m8
1540	isotig00916	scf1316_8406	92	-20.61	2 22	306329	21	52.38%	71.43%	1724	1730	8mer
1541	isotig00916	scf2727_12929	136	-19.61	3 20	608628	18	77.78%	77.78%	432	438	1a
1542	isotig00916	scf2727_12929	117	-18.26	2 20	513532	18	55.56%	77.78%	432	438	1a
1543	isotig00916	scf2727_12929	130	-18.44	3 15	544564	12	66.67%	91.67%	432	438	1a
1544	isotig00916	scf2727_12929	108	-20.45	2 20	758778	19	57.89%	84.21%	432	438	1a
1545	isotig00916	scf2727_12929	121	-23.54	2 20	10481067	18	61.11%	77.78%	432	438	1a
1546	isotig00916	scf2727_12929	101	-20.86	2 19	358382	21	57.14%	66.67%	432	438	1a
1547	isotig00916	scf2727_12929	95	-24.34	6 20	780800	14	78.57%	85.71%	432	438	1a
1548	isotig00916	scf2727_12929	114	-24.31	3 20	264286	19	68.42%	78.95%	432	438	1a
1549	isotig00916	scf2727_12929	114	-19.54	2 20	625646	19	57.89%	84.21%	432	438	1a
1550	isotig00916	scf2727_12930	108	-20.45	2 20	758778	19	57.89%	84.21%	432	438	1a
1551	isotig00916	scf2727_12930	117	-18.26	2 20	513532	18	55.56%	77.78%	432	438	1a
1552	isotig00916	scf2727_12930	121	-23.54	2 20	10481067	18	61.11%	77.78%	432	438	1a
1553	isotig00916	scf2727_12930	114	-24.31	3 20	264286	19	68.42%	78.95%	432	438	1a
1554	isotig00916	scf2727_12930	136	-19.61	3 20	608628	18	77.78%	77.78%	432	438	1a
1555	isotig00916	scf2727_12930	95	-24.34	6 20	780800	14	78.57%	85.71%	432	438	1a
1556	isotig00916	scf2727_12930	101	-20.86	2 19	358382	21	57.14%	66.67%	432	438	1a
1557	isotig00916	scf2727_12930	114	-19.54	2 20	625646	19	57.89%	84.21%	432	438	1a
1558	isotig00916	scf2727_12930	130	-18.44	3 15	544564	12	66.67%	91.67%	432	438	1a
1559	isotig00916	scf32250_29575	95	-24.34	6 20	780800	14	78.57%	85.71%	432	438	1a
1560	isotig00916	scf32250_29575	121	-23.54	2 20	10481067	18	61.11%	77.78%	432	438	1a
1561	isotig00916	scf32250_29575	130	-18.44	3 15	544564	12	66.67%	91.67%	432	438	1a
1562	isotig00916	scf32250_29575	114	-19.54	2 20	625646	19	57.89%	84.21%	432	438	1a
1563	isotig00916	scf32250_29575	117	-18.26	2 20	513532	18	55.56%	77.78%	432	438	1a
1564	isotig00916	scf32250_29575	101	-20.86	2 19	358382	21	57.14%	66.67%	432	438	1a
1565	isotig00916	scf32250_29575	114	-24.31	3 20	264286	19	68.42%	78.95%	432	438	1a
1566	isotig00916	scf32250_29575	136	-19.61	3 20	608628	18	77.78%	77.78%	432	438	1a
1567	isotig00916	scf32250_29575	108	-20.45	2 20	758778	19	57.89%	84.21%	432	438	1a
1568	isotig00916	scf3654_15205	110	-23.05	5 20	305327	16	75.00%	87.50%	1749	1755	8mer
1569	isotig00916	scf3654_15207	110	-21.64	5 20	305327	16	81.25%	81.25%	1749	1755	8mer
1570	isotig00916	scf383_4009	92	-17.55	4 21	772794	17	52.94%	64.71%	674	680	m8
1571	isotig00916	scf383_4009	92	-17.55	4 21	772794	17	52.94%	64.71%	3742	3748	1a
1572	isotig00916	scf383_4009	119	-18.52	3 22	10541075	19	63.16%	73.68%	674	680	m8
1573	isotig00916	scf383_4009	119	-18.52	3 22	10541075	19	63.16%	73.68%	3742	3748	1a
1574	isotig00916	scf383_4009	90	-18.51	3 20	444467	18	61.11%	72.22%	674	680	m8
1575	isotig00916	scf383_4009	90	-18.51	3 20	444467	18	61.11%	72.22%	3742	3748	1a
1576	isotig00916	scf383_4009	94	-17.96	2 21	600621	19	52.63%	63.16%	674	680	m8
1577	isotig00916	scf383_4009	94	-17.96	2 21	600621	19	52.63%	63.16%	3742	3748	1a
1578	isotig00916	scf38779_30463	117	-21.16	2 14	372393	12	75.00%	75.00%	788	794	1a
1579	isotig00916	scf38779_30463	105	-17.39	5 18	10421063	13	76.92%	84.62%	788	794	1a
1580	isotig00916	scf38779_30463	147	-17.84	2 12	279300	10	90.00%	90.00%	788	794	1a
1581	isotig00916	scf39_1015	117	-20.13	5 22	12611283	17	76.47%	82.35%	2206	2212	1a
1582	isotig00916	scf39_1016	117	-20.13	5 22	12611283	17	76.47%	82.35%	2206	2212	1a
1583	isotig00916	scf712_5682	130	-20.7	2 20	408433	19	78.95%	84.21%	2387	2393	8mer
1584	isotig00916	scf950_6623	105	-17.39	5 18	10421063	13	76.92%	84.62%	788	794	1a
1585	isotig00916	scf950_6623	147	-17.84	2 12	279300	10	90.00%	90.00%	788	794	1a
1586	isotig00916	scf950_6623	117	-21.16	2 14	372393	12	75.00%	75.00%	788	794	1a
1587	isotig00925	scf1190_8003	92	-19.25	4 19	1 18	15	60.00%	73.33%	1757	1763	m8
1588	isotig00925	scf1190_8003	93	-19.5	2 20	11851208	21	57.14%	76.19%	1757	1763	m8
1589	isotig00925	scf1190_8003	134	-19.78	2 20	949970	19	57.89%	78.95%	1757	1763	m8
1590	isotig00925	scf15172_25891	145	-19.65	2 22	952974	20	75.00%	80.00%	3440	3446	1a
1591	isotig00925	scf15172_25891	111	-21.14	2 22	30 57	25	68.00%	72.00%	3440	3446	1a
1592	isotig00925	scf15172_25891	147	-17.56	2 17	364387	16	75.00%	93.75%	3440	3446	1a
1593	isotig00925	scf15172_25891	122	-19.21	4 22	432452	18	72.22%	77.78%	3440	3446	1a
1594	isotig00925	scf25486_28415	99	-18.46	2 20	624644	18	66.67%	83.33%	1448	1454	8mer
1595	isotig00925	scf3377_14725	99	-18.46	2 20	624644	18	66.67%	83.33%	1448	1454	8mer
1596	isotig00925	scf36269_30173	130	-21	2 24	29 55	24	66.67%	66.67%	2521	2527	1a
1597	isotig00925	scf36269_30173	124	-18.07	2 24	393422	27	55.56%	77.78%	2521	2527	1a
1598	isotig00925	scf5044_17748	157	-22.31	2 19	462485	20	75.00%	75.00%	2950	2956	m8
1599	isotig00925	scf5275_18097	105	-19.9	4 21	11721194	18	72.22%	77.78%	1109	1115	m8
1600	isotig00925	scf5275_18097	118	-20.7	2 11	137159	9	77.78%	100.00%	1109	1115	m8
1601	isotig00925	scf800_6041	91	-18.73	2 21	243269	24	62.50%	75.00%	1738	1744	8mer
1602	isotig00925	scf864_6287	130	-21	2 24	29 55	24	66.67%	66.67%	2521	2527	1a
1603	isotig00925	scf864_6287	124	-18.07	2 24	393422	27	55.56%	77.78%	2521	2527	1a
1604	isotig00925	scf864_6292	90	-18.18	2 22	211235	23	60.87%	65.22%	3437	3443	8mer
1605	isotig00925	scf864_6292	90	-18.18	2 22	211235	23	60.87%	65.22%	119	125	m8
1606	isotig00925	scf864_6292	106	-17.02	2 17	11591184	18	66.67%	77.78%	3437	3443	8mer
1607	isotig00925	scf864_6292	106	-17.02	2 17	11591184	18	66.67%	77.78%	119	125	m8
1608	isotig00925	scf864_6292	100	-19.12	3 22	9861009	20	60.00%	80.00%	3437	3443	8mer
1609	isotig00925	scf864_6292	100	-19.12	3 22	9861009	20	60.00%	80.00%	119	125	m8
1610	isotig00925	scf864_6292	144	-21.76	2 22	947972	23	56.52%	69.57%	3437	3443	8mer
1611	isotig00925	scf864_6292	144	-21.76	2 22	947972	23	56.52%	69.57%	119	125	m8
1612	isotig00929	scf36269_30173	134	-18.72	2 23	489513	21	66.67%	85.71%	728	734	1a
1613	isotig00929	scf864_6287	134	-18.72	2 23	489513	21	66.67%	85.71%	728	734	1a
1614	isotig00929	scf864_6292	91	-19.49	2 22	129150	20	50.00%	90.00%	1387	1393	m8
1615	isotig01019	scf10308_23603	141	-17.7	2 18	45 65	16	68.75%	100.00%	1260	1266	1a
1616	isotig01019	scf10308_23603	141	-17.7	2 18	45 65	16	68.75%	100.00%	1682	1688	8mer
1617	isotig01019	scf10308_23603	141	-17.7	2 18	45 65	16	68.75%	100.00%	2709	2715	1a
1618	isotig01019	scf39_1015	117	-22.63	2 22	54 77	21	71.43%	85.71%	986	992	m8
1619	isotig01019	scf39_1016	117	-22.63	2 22	54 77	21	71.43%	85.71%	986	992	m8
1620	isotig01026	scf383_4009	141	-17.64	2 22	69 91	20	55.00%	80.00%	936	942	1a
1621	isotig01026	scf383_4009	141	-17.64	2 22	69 91	20	55.00%	80.00%	2415	2421	1a
1622	isotig01026	scf5698_18786	155	-24.25	2 20	589609	18	66.67%	94.44%	2174	2180	8mer
1623	isotig01041	scf25486_28415	146	-19.76	2 19	553573	17	70.59%	82.35%	1208	1214	m8
1624	isotig01041	scf26097_28529	119	-20.27	3 21	52 75	20	75.00%	75.00%	2495	2501	m8
1625	isotig01041	scf2727_12928	112	-18.77	2 13	620641	11	72.73%	100.00%	1599	1605	m8
1626	isotig01041	scf3377_14725	146	-19.76	2 19	553573	17	70.59%	82.35%	1208	1214	m8
1627	isotig01041	scf3654_15207	92	-17.32	3 21	708730	20	60.00%	70.00%	408	414	1a
1628	isotig01041	scf3654_15207	100	-17.91	3 8	214235	5	100.00%	100.00%	408	414	1a
1629	isotig01041	scf383_4009	131	-17.08	2 12	785807	10	80.00%	90.00%	2326	2332	m8
1630	isotig01041	scf383_4009	131	-17.08	2 12	785807	10	80.00%	90.00%	2397	2403	8mer
1631	isotig01041	scf383_4009	151	-19.05	2 18	10981119	16	75.00%	81.25%	2326	2332	m8
1632	isotig01041	scf383_4009	151	-19.05	2 18	10981119	16	75.00%	81.25%	2397	2403	8mer
1633	isotig01041	scf4010_15791	113	-18.44	5 22	13 35	17	64.71%	88.24%	1570	1576	m8
1634	isotig01041	scf4010_15791	167	-17.7	2 21	268292	21	76.19%	80.95%	1570	1576	m8
1635	isotig01041	scf4010_15792	113	-18.44	5 22	13 35	17	64.71%	88.24%	1570	1576	m8
1636	isotig01041	scf4010_15792	167	-17.7	2 21	268292	21	76.19%	80.95%	1570	1576	m8
1637	isotig01041	scf403_4152	106	-18.07	2 21	587607	19	68.42%	78.95%	1979	1985	1a
1638	isotig01041	scf403_4152	120	-17.04	2 8	76 97	6	100.00%	100.00%	1979	1985	1a
1639	isotig01041	scf4278_16410	121	-18.45	2 21	1 21	19	68.42%	84.21%	2635	2641	m8
1640	isotig01041	scf50332_31926	119	-20.27	3 21	52 75	20	75.00%	75.00%	2495	2501	m8
1641	isotig01041	scf762_5869	119	-20.27	3 21	52 75	20	75.00%	75.00%	2495	2501	m8
1642	isotig01041	scf762_5871	119	-20.27	3 21	52 75	20	75.00%	75.00%	2495	2501	m8
1643	isotig01042	scf1316_8406	150	-17.66	2 22	538560	21	66.67%	76.19%	2189	2195	m8
1644	isotig01042	scf26097_28529	131	-18.02	3 21	747770	20	70.00%	80.00%	1573	1579	8mer
1645	isotig01042	scf50332_31926	131	-18.02	3 21	747770	20	70.00%	80.00%	1573	1579	8mer
1646	isotig01042	scf762_5869	131	-18.02	3 21	747770	20	70.00%	80.00%	1573	1579	8mer
1647	isotig01042	scf762_5871	131	-18.02	3 21	747770	20	70.00%	80.00%	1573	1579	8mer
1648	isotig01042	scf864_6292	116	-21.44	4 17	489511	13	76.92%	100.00%	2254	2260	1a
1649	isotig01048	scf1190_8003	91	-21.95	3 20	12 32	17	52.94%	76.47%	137	143	1a
1650	isotig01048	scf1190_8003	91	-21.95	3 20	12 32	17	52.94%	76.47%	1347	1353	1a
1651	isotig01048	scf1190_8003	91	-21.95	3 20	12 32	17	52.94%	76.47%	867	873	m8
1652	isotig01061	scf1190_8003	115	-18.87	2 17	715736	16	75.00%	81.25%	2417	2423	8mer
1653	isotig01061	scf1190_8003	111	-21.17	2 18	978997	16	68.75%	81.25%	2417	2423	8mer
1654	isotig01061	scf1190_8003	110	-21.36	4 20	691712	17	70.59%	82.35%	2417	2423	8mer
1655	isotig01061	scf1190_8003	117	-17.32	2 14	11031123	12	83.33%	91.67%	2417	2423	8mer
1656	isotig01061	scf1190_8003	109	-17.53	3 20	258277	17	64.71%	82.35%	2417	2423	8mer
1657	isotig01061	scf1190_8003	98	-25.47	2 20	240262	20	60.00%	75.00%	2417	2423	8mer
1658	isotig01061	scf1190_8003	91	-18.34	3 20	13081328	17	58.82%	70.59%	2417	2423	8mer
1659	isotig01061	scf1190_8003	140	-19.08	2 9	789809	7	100.00%	100.00%	2417	2423	8mer
1660	isotig01061	scf1190_8003	91	-19.52	2 16	10641084	14	57.14%	78.57%	2417	2423	8mer
1661	isotig01061	scf1316_8406	106	-17.35	2 16	10761099	15	66.67%	80.00%	2917	2923	8mer
1662	isotig01061	scf1316_8406	145	-18.31	2 15	12851309	15	73.33%	80.00%	2917	2923	8mer
1663	isotig01061	scf1316_8406	101	-21.71	2 22	854876	20	70.00%	75.00%	2917	2923	8mer
1664	isotig01061	scf1316_8406	111	-19.23	2 22	778799	20	60.00%	75.00%	2917	2923	8mer
1665	isotig01061	scf1316_8406	119	-20.21	2 18	204225	16	75.00%	87.50%	2917	2923	8mer
1666	isotig01061	scf1728_10084	141	-17.19	2 10	10781099	8	87.50%	100.00%	2707	2713	8mer
1667	isotig01061	scf17497_26765	132	-17.07	2 19	553577	22	63.64%	72.73%	1012	1018	1a
1668	isotig01061	scf17497_26765	115	-24.92	2 17	11631183	16	68.75%	87.50%	1012	1018	1a
1669	isotig01061	scf17497_26766	115	-24.92	2 17	11631183	16	68.75%	87.50%	1012	1018	1a
1670	isotig01061	scf17497_26766	132	-17.07	2 19	553577	22	63.64%	72.73%	1012	1018	1a
1671	isotig01061	scf23044_28083	92	-22.29	2 20	14211440	18	72.22%	77.78%	2075	2081	m8
1672	isotig01061	scf23044_28083	92	-22.29	2 20	14211440	18	72.22%	77.78%	2085	2091	1a
1673	isotig01061	scf23044_28083	92	-20.91	2 21	10191037	19	57.89%	73.68%	2075	2081	m8
1674	isotig01061	scf23044_28083	92	-20.91	2 21	10191037	19	57.89%	73.68%	2085	2091	1a
1675	isotig01061	scf23044_28083	150	-19.67	2 18	448467	16	75.00%	81.25%	2075	2081	m8
1676	isotig01061	scf23044_28083	150	-19.67	2 18	448467	16	75.00%	81.25%	2085	2091	1a
1677	isotig01061	scf23044_28083	100	-17.76	2 7	872893	5	100.00%	100.00%	2075	2081	m8
1678	isotig01061	scf23044_28083	100	-17.76	2 7	872893	5	100.00%	100.00%	2085	2091	1a
1679	isotig01061	scf2732_12946	110	-19.65	3 23	843866	20	60.00%	70.00%	1603	1609	m8
1680	isotig01061	scf2732_12946	90	-17.32	4 15	445468	11	72.73%	90.91%	1603	1609	m8
1681	isotig01061	scf3455_14824	148	-17.16	2 19	10741099	21	66.67%	76.19%	2707	2713	8mer
1682	isotig01061	scf38779_30463	100	-18.58	2 7	11921213	5	100.00%	100.00%	598	604	1a
1683	isotig01061	scf38779_30463	98	-19.57	2 15	512533	13	76.92%	76.92%	598	604	1a
1684	isotig01061	scf38779_30463	107	-18.33	2 21	892914	20	60.00%	70.00%	598	604	1a
1685	isotig01061	scf38779_30463	104	-18.32	2 8	9851006	6	83.33%	100.00%	598	604	1a
1686	isotig01061	scf38779_30463	103	-19.32	2 16	10541075	14	64.29%	71.43%	598	604	1a
1687	isotig01061	scf38779_30463	100	-18.4	5 17	11131134	12	75.00%	83.33%	598	604	1a
1688	isotig01061	scf7225_20705	152	-17.03	2 17	10031026	15	66.67%	86.67%	2634	2640	m8
1689	isotig01061	scf7225_20705	127	-19.36	2 22	5 31	23	65.22%	73.91%	2634	2640	m8
1690	isotig01061	scf864_6292	94	-17.51	4 21	793818	20	55.00%	75.00%	2962	2968	m8
1691	isotig01061	scf864_6292	99	-18.21	2 21	255279	21	47.62%	71.43%	2962	2968	m8
1692	isotig01061	scf864_6292	147	-24.33	2 22	13361354	20	65.00%	80.00%	2962	2968	m8
1693	isotig01061	scf864_6292	101	-17.46	3 18	505527	15	60.00%	73.33%	2962	2968	m8
1694	isotig01061	scf864_6292	105	-17.21	2 20	275296	18	61.11%	72.22%	2962	2968	m8
1695	isotig01061	scf864_6292	96	-22.99	2 22	10811105	22	54.55%	72.73%	2962	2968	m8
1696	isotig01061	scf864_6292	101	-22.09	2 22	9801002	22	54.55%	72.73%	2962	2968	m8
1697	isotig01061	scf864_6292	99	-21.37	2 19	777799	18	55.56%	77.78%	2962	2968	m8
1698	isotig01061	scf864_6292	128	-25.85	2 22	237261	22	59.09%	77.27%	2962	2968	m8
1699	isotig01061	scf864_6292	97	-24.52	3 22	665687	19	47.37%	84.21%	2962	2968	m8
1700	isotig01061	scf864_6292	122	-26.9	2 21	13541379	22	68.18%	68.18%	2962	2968	m8
1701	isotig01061	scf950_6623	100	-18.58	2 7	11921213	5	100.00%	100.00%	598	604	1a
1702	isotig01061	scf950_6623	100	-18.4	5 17	11131134	12	75.00%	83.33%	598	604	1a
1703	isotig01061	scf950_6623	98	-19.57	2 15	512533	13	76.92%	76.92%	598	604	1a
1704	isotig01061	scf950_6623	103	-19.32	2 16	10541075	14	64.29%	71.43%	598	604	1a
1705	isotig01061	scf950_6623	107	-18.33	2 21	892914	20	60.00%	70.00%	598	604	1a
1706	isotig01061	scf950_6623	104	-18.32	2 8	9851006	6	83.33%	100.00%	598	604	1a
1707	isotig01065	scf15172_25891	118	-17.18	2 11	45 67	9	88.89%	88.89%	1630	1636	8mer
1708	isotig01065	scf15172_25891	118	-17.18	2 11	45 67	9	88.89%	88.89%	3649	3655	1a
1709	isotig01065	scf36269_30173	91	-19.85	5 24	42 66	19	68.42%	78.95%	1819	1825	m8
1710	isotig01065	scf383_4009	120	-19.85	2 19	42 67	20	70.00%	70.00%	1849	1855	1a
1711	isotig01065	scf383_4009	120	-19.85	2 19	42 67	20	70.00%	70.00%	3744	3750	1a
1712	isotig01065	scf864_6287	91	-19.85	5 24	42 66	19	68.42%	78.95%	1819	1825	m8
1713	isotig01086	scf1316_8406	102	-17.25	3 21	20 45	21	76.19%	80.95%	716	722	8mer
1714	isotig01088	scf2727_12928	122	-21.63	3 19	383405	17	76.47%	94.12%	869	875	m8
1715	isotig01088	scf4010_15791	116	-17.12	2 22	240263	21	57.14%	80.95%	731	737	8mer
1716	isotig01088	scf4010_15791	116	-17.12	2 22	240263	21	57.14%	80.95%	609	615	1a
1717	isotig01088	scf4010_15792	116	-17.12	2 22	240263	21	57.14%	80.95%	609	615	1a
1718	isotig01088	scf4010_15792	116	-17.12	2 22	240263	21	57.14%	80.95%	731	737	8mer
1719	isotig01106	scf1476_9186	125	-18.17	3 22	424446	19	63.16%	73.68%	2727	2733	1a
1720	isotig01106	scf1476_9186	151	-19.6	2 22	10081037	27	66.67%	66.67%	2727	2733	1a
1721	isotig01106	scf15172_25891	100	-17.86	4 21	866888	17	70.59%	76.47%	153	159	m8
1722	isotig01106	scf15172_25891	145	-23.61	2 22	424446	20	65.00%	75.00%	153	159	m8
1723	isotig01106	scf36269_30173	99	-17.14	5 16	14571481	11	81.82%	81.82%	3967	3973	1a
1724	isotig01106	scf36269_30173	99	-17.14	5 16	14571481	11	81.82%	81.82%	3912	3918	8mer
1725	isotig01106	scf36269_30173	133	-18.24	2 23	12731298	22	59.09%	81.82%	3967	3973	1a
1726	isotig01106	scf36269_30173	133	-18.24	2 23	12731298	22	59.09%	81.82%	3912	3918	8mer
1727	isotig01106	scf36269_30173	115	-17.13	2 22	804829	22	63.64%	81.82%	3967	3973	1a
1728	isotig01106	scf36269_30173	115	-17.13	2 22	804829	22	63.64%	81.82%	3912	3918	8mer
1729	isotig01106	scf3809_15493	109	-17.45	3 21	14701491	19	63.16%	84.21%	3812	3818	m8
1730	isotig01106	scf3809_15493	109	-17.45	3 21	14701491	19	63.16%	84.21%	3019	3025	1a
1731	isotig01106	scf4010_15791	100	-20.69	3 21	428448	18	66.67%	88.89%	259	265	m8
1732	isotig01106	scf4010_15791	93	-17.19	2 22	13131337	23	52.17%	82.61%	259	265	m8
1733	isotig01106	scf4010_15792	100	-20.69	3 21	428448	18	66.67%	88.89%	259	265	m8
1734	isotig01106	scf4010_15792	93	-17.19	2 22	13131337	23	52.17%	82.61%	259	265	m8
1735	isotig01106	scf5275_18097	114	-17.6	2 22	11491179	28	60.71%	64.29%	294	300	1a
1736	isotig01106	scf5275_18097	123	-17.41	2 20	15961618	18	66.67%	66.67%	294	300	1a
1737	isotig01106	scf5275_18097	104	-18.41	2 22	15031527	22	54.55%	68.18%	294	300	1a
1738	isotig01106	scf5275_18097	120	-17.61	2 8	13071329	6	100.00%	100.00%	294	300	1a
1739	isotig01106	scf5275_18097	141	-17.92	2 10	898920	8	87.50%	100.00%	294	300	1a
1740	isotig01106	scf5275_18097	114	-17.21	2 19	156178	17	64.71%	76.47%	294	300	1a
1741	isotig01106	scf778_5939	133	-17.4	2 18	404425	16	75.00%	81.25%	1480	1486	1a
1742	isotig01106	scf864_6287	133	-18.24	2 23	12731298	22	59.09%	81.82%	3912	3918	8mer
1743	isotig01106	scf864_6287	133	-18.24	2 23	12731298	22	59.09%	81.82%	3967	3973	1a
1744	isotig01106	scf864_6287	99	-17.14	5 16	14571481	11	81.82%	81.82%	3912	3918	8mer
1745	isotig01106	scf864_6287	99	-17.14	5 16	14571481	11	81.82%	81.82%	3967	3973	1a
1746	isotig01106	scf864_6287	115	-17.13	2 22	804829	22	63.64%	81.82%	3912	3918	8mer
1747	isotig01106	scf864_6287	115	-17.13	2 22	804829	22	63.64%	81.82%	3967	3973	1a
1748	isotig01106	scf864_6292	100	-22.1	2 7	15941616	5	100.00%	100.00%	2877	2883	1a
1749	isotig01106	scf864_6292	102	-20.34	3 19	166188	16	68.75%	81.25%	2877	2883	1a
1750	isotig01106	scf864_6292	100	-18.05	2 20	419444	22	59.09%	68.18%	2877	2883	1a
1751	isotig01122	scf1316_8406	155	-25.29	3 22	87108	19	78.95%	89.47%	5572	5578	1a
1752	isotig01122	scf1316_8406	120	-21.93	2 8	470492	6	100.00%	100.00%	5572	5578	1a
1753	isotig01122	scf1316_8406	110	-18.83	2 22	413435	21	61.90%	76.19%	5572	5578	1a
1754	isotig01122	scf15172_25891	110	-19.93	2 11	387410	10	80.00%	90.00%	4105	4111	8mer
1755	isotig01122	scf15172_25891	110	-19.93	2 11	387410	10	80.00%	90.00%	5022	5028	1a
1756	isotig01122	scf15172_25891	110	-19.93	2 11	387410	10	80.00%	90.00%	4114	4120	8mer
1757	isotig01122	scf15172_25891	112	-17.23	4 22	262285	19	63.16%	68.42%	4105	4111	8mer
1758	isotig01122	scf15172_25891	112	-17.23	4 22	262285	19	63.16%	68.42%	5022	5028	1a
1759	isotig01122	scf15172_25891	112	-17.23	4 22	262285	19	63.16%	68.42%	4114	4120	8mer
1760	isotig01122	scf15172_25891	90	-17.38	2 21	372398	23	65.22%	69.57%	4105	4111	8mer
1761	isotig01122	scf15172_25891	90	-17.38	2 21	372398	23	65.22%	69.57%	5022	5028	1a
1762	isotig01122	scf15172_25891	90	-17.38	2 21	372398	23	65.22%	69.57%	4114	4120	8mer
1763	isotig01122	scf26097_28529	112	-17.95	4 17	422443	13	76.92%	92.31%	4733	4739	8mer
1764	isotig01122	scf26097_28529	112	-17.95	4 17	422443	13	76.92%	92.31%	2405	2411	m8
1765	isotig01122	scf26097_28529	107	-19.43	2 21	80102	20	60.00%	85.00%	4733	4739	8mer
1766	isotig01122	scf26097_28529	107	-19.43	2 21	80102	20	60.00%	85.00%	2405	2411	m8
1767	isotig01122	scf36269_30173	93	-20.7	4 22	411436	19	63.16%	78.95%	613	619	1a
1768	isotig01122	scf4010_15791	95	-20.45	2 22	376400	22	54.55%	77.27%	5949	5955	m8
1769	isotig01122	scf4010_15792	95	-20.45	2 22	376400	22	54.55%	77.27%	5949	5955	m8
1770	isotig01122	scf4278_16410	127	-17.17	2 22	15461571	23	60.87%	78.26%	6256	6262	1a
1771	isotig01122	scf4278_16410	127	-17.17	2 22	15461571	23	60.87%	78.26%	5840	5846	8mer
1772	isotig01122	scf50332_31926	107	-19.43	2 21	80102	20	60.00%	85.00%	4733	4739	8mer
1773	isotig01122	scf50332_31926	107	-19.43	2 21	80102	20	60.00%	85.00%	2405	2411	m8
1774	isotig01122	scf50332_31926	112	-17.95	4 17	422443	13	76.92%	92.31%	4733	4739	8mer
1775	isotig01122	scf50332_31926	112	-17.95	4 17	422443	13	76.92%	92.31%	2405	2411	m8
1776	isotig01122	scf5275_18097	99	-17.96	2 12	388410	10	70.00%	80.00%	3957	3963	1a
1777	isotig01122	scf5275_18097	99	-17.96	2 12	388410	10	70.00%	80.00%	3286	3292	1a
1778	isotig01122	scf5275_18097	99	-17.96	2 12	388410	10	70.00%	80.00%	4498	4504	1a
1779	isotig01122	scf5275_18097	134	-17.81	2 19	548570	17	64.71%	70.59%	3957	3963	1a
1780	isotig01122	scf5275_18097	134	-17.81	2 19	548570	17	64.71%	70.59%	3286	3292	1a
1781	isotig01122	scf5275_18097	134	-17.81	2 19	548570	17	64.71%	70.59%	4498	4504	1a
1782	isotig01122	scf5275_18097	91	-17.95	2 22	504525	22	63.64%	72.73%	3957	3963	1a
1783	isotig01122	scf5275_18097	91	-17.95	2 22	504525	22	63.64%	72.73%	3286	3292	1a
1784	isotig01122	scf5275_18097	91	-17.95	2 22	504525	22	63.64%	72.73%	4498	4504	1a
1785	isotig01122	scf5698_18786	121	-20.74	3 20	207226	17	82.35%	82.35%	575	581	m8
1786	isotig01122	scf762_5869	112	-17.95	4 17	422443	13	76.92%	92.31%	4733	4739	8mer
1787	isotig01122	scf762_5869	112	-17.95	4 17	422443	13	76.92%	92.31%	2405	2411	m8
1788	isotig01122	scf762_5869	107	-19.43	2 21	80102	20	60.00%	85.00%	4733	4739	8mer
1789	isotig01122	scf762_5869	107	-19.43	2 21	80102	20	60.00%	85.00%	2405	2411	m8
1790	isotig01122	scf762_5871	107	-19.43	2 21	80102	20	60.00%	85.00%	4733	4739	8mer
1791	isotig01122	scf762_5871	107	-19.43	2 21	80102	20	60.00%	85.00%	2405	2411	m8
1792	isotig01122	scf762_5871	112	-17.95	4 17	422443	13	76.92%	92.31%	4733	4739	8mer
1793	isotig01122	scf762_5871	112	-17.95	4 17	422443	13	76.92%	92.31%	2405	2411	m8
1794	isotig01122	scf778_5943	101	-20.76	2 20	383409	23	60.87%	65.22%	2471	2477	m8
1795	isotig01122	scf778_5943	101	-20.76	2 20	383409	23	60.87%	65.22%	4913	4919	m8
1796	isotig01122	scf778_5943	101	-20.76	2 20	383409	23	60.87%	65.22%	4665	4671	1a
1797	isotig01122	scf778_5943	101	-20.76	2 20	383409	23	60.87%	65.22%	927	933	1a
1798	isotig01122	scf778_5943	101	-20.76	2 20	383409	23	60.87%	65.22%	4380	4386	1a
1799	isotig01122	scf778_5943	101	-20.76	2 20	383409	23	60.87%	65.22%	494	500	m8
1800	isotig01122	scf778_5944	101	-20.76	2 20	383409	23	60.87%	65.22%	4665	4671	1a
1801	isotig01122	scf778_5944	101	-20.76	2 20	383409	23	60.87%	65.22%	927	933	1a
1802	isotig01122	scf778_5944	101	-20.76	2 20	383409	23	60.87%	65.22%	4380	4386	1a
1803	isotig01122	scf778_5944	101	-20.76	2 20	383409	23	60.87%	65.22%	494	500	m8
1804	isotig01122	scf778_5944	101	-20.76	2 20	383409	23	60.87%	65.22%	4913	4919	m8
1805	isotig01122	scf778_5944	101	-20.76	2 20	383409	23	60.87%	65.22%	2471	2477	m8
1806	isotig01122	scf864_6287	93	-20.7	4 22	411436	19	63.16%	78.95%	613	619	1a
1807	isotig01122	scf864_6292	132	-17.36	2 21	277299	19	63.16%	78.95%	4373	4379	1a
1808	isotig01122	scf864_6292	132	-17.36	2 21	277299	19	63.16%	78.95%	3395	3401	1a
1809	isotig01122	scf864_6292	132	-17.36	2 21	277299	19	63.16%	78.95%	6358	6364	8mer
1810	isotig01122	scf864_6292	91	-18.16	6 22	14991520	16	68.75%	87.50%	4373	4379	1a
1811	isotig01122	scf864_6292	91	-18.16	6 22	14991520	16	68.75%	87.50%	3395	3401	1a
1812	isotig01122	scf864_6292	91	-18.16	6 22	14991520	16	68.75%	87.50%	6358	6364	8mer
1813	isotig01122	scf864_6292	145	-17.24	2 21	12591279	19	57.89%	78.95%	4373	4379	1a
1814	isotig01122	scf864_6292	145	-17.24	2 21	12591279	19	57.89%	78.95%	3395	3401	1a
1815	isotig01122	scf864_6292	145	-17.24	2 21	12591279	19	57.89%	78.95%	6358	6364	8mer
1816	isotig01122	scf864_6292	127	-17.56	2 22	623648	23	60.87%	78.26%	4373	4379	1a
1817	isotig01122	scf864_6292	127	-17.56	2 22	623648	23	60.87%	78.26%	3395	3401	1a
1818	isotig01122	scf864_6292	127	-17.56	2 22	623648	23	60.87%	78.26%	6358	6364	8mer
1819	isotig01122	scf864_6292	90	-17.92	2 16	405428	15	60.00%	80.00%	4373	4379	1a
1820	isotig01122	scf864_6292	90	-17.92	2 16	405428	15	60.00%	80.00%	3395	3401	1a
1821	isotig01122	scf864_6292	90	-17.92	2 16	405428	15	60.00%	80.00%	6358	6364	8mer
1822	isotig01129	scf2727_12928	97	-17.53	4 18	132150	14	71.43%	78.57%	2248	2254	8mer
1823	isotig01129	scf2727_12929	110	-24.41	2 19	18 36	17	64.71%	88.24%	2249	2255	m8
1824	isotig01129	scf2727_12929	100	-22.29	2 18	93117	20	60.00%	75.00%	2249	2255	m8
1825	isotig01129	scf2727_12929	95	-17.92	2 20	198219	19	57.89%	78.95%	2249	2255	m8
1826	isotig01129	scf2727_12930	95	-17.92	2 20	198219	19	57.89%	78.95%	2249	2255	m8
1827	isotig01129	scf2727_12930	110	-24.41	2 19	18 36	17	64.71%	88.24%	2249	2255	m8
1828	isotig01129	scf2727_12930	100	-22.29	2 18	93117	20	60.00%	75.00%	2249	2255	m8
1829	isotig01129	scf32250_29575	100	-22.29	2 18	93117	20	60.00%	75.00%	2249	2255	m8
1830	isotig01129	scf32250_29575	110	-24.41	2 19	18 36	17	64.71%	88.24%	2249	2255	m8
1831	isotig01129	scf32250_29575	95	-17.92	2 20	198219	19	57.89%	78.95%	2249	2255	m8
1832	isotig01129	scf3654_15205	96	-17.47	4 14	70 92	11	72.73%	90.91%	2356	2362	1a
1833	isotig01129	scf383_4009	106	-20.06	2 22	358378	20	60.00%	70.00%	2374	2380	m8
1834	isotig01129	scf383_4009	109	-21.87	2 20	294315	18	66.67%	72.22%	2374	2380	m8
1835	isotig01129	scf383_4009	138	-31.07	2 20	84107	19	68.42%	89.47%	2374	2380	m8
1836	isotig01129	scf383_4009	118	-17.59	2 19	692714	17	52.94%	76.47%	2374	2380	m8
1837	isotig01129	scf383_4009	93	-18.76	2 22	635657	20	50.00%	70.00%	2374	2380	m8
1838	isotig01129	scf6585_20002	100	-17.7	3 16	191209	13	76.92%	76.92%	1886	1892	1a
1839	isotig01129	scf6585_20002	122	-22.58	4 16	303324	13	84.62%	92.31%	1886	1892	1a
1840	isotig01129	scf6585_20002	98	-18.03	3 19	72 92	16	56.25%	68.75%	1886	1892	1a
1841	isotig01129	scf6585_20003	122	-22.58	4 16	303324	13	84.62%	92.31%	1886	1892	1a
1842	isotig01129	scf6585_20003	100	-17.7	3 16	191209	13	76.92%	76.92%	1886	1892	1a
1843	isotig01129	scf6585_20003	98	-18.03	3 19	72 92	16	56.25%	68.75%	1886	1892	1a
1844	isotig01129	scf6585_20004	98	-18.03	3 19	72 92	16	56.25%	68.75%	1886	1892	1a
1845	isotig01129	scf6585_20004	100	-17.7	3 16	191209	13	76.92%	76.92%	1886	1892	1a
1846	isotig01129	scf6585_20004	122	-22.58	4 16	303324	13	84.62%	92.31%	1886	1892	1a
1847	isotig01129	scf864_6292	128	-18.4	2 20	34 54	18	55.56%	77.78%	2265	2271	1a
1848	isotig01129	scf864_6292	92	-18.5	4 21	122144	17	52.94%	82.35%	2265	2271	1a
1849	isotig01129	scf940_6586	98	-18.45	4 21	301324	19	63.16%	73.68%	1209	1215	1a
1850	isotig01129	scf940_6586	100	-19.13	2 7	569590	5	100.00%	100.00%	1209	1215	1a
1851	isotig01138	scf1190_8003	102	-18.56	2 20	101118	18	66.67%	72.22%	819	825	m8
1852	isotig01138	scf2732_12946	158	-26.24	2 20	132156	19	78.95%	89.47%	2022	2028	m8
1853	isotig01138	scf36269_30173	90	-26.54	5 24	122148	21	76.19%	80.95%	1443	1449	8mer
1854	isotig01138	scf36269_30173	90	-26.54	5 24	122148	21	76.19%	80.95%	2735	2741	8mer
1855	isotig01138	scf3654_15205	101	-17.18	2 19	6 28	18	72.22%	72.22%	1539	1545	1a
1856	isotig01138	scf3654_15207	93	-17.42	2 19	6 28	18	66.67%	66.67%	1539	1545	1a
1857	isotig01138	scf864_6287	90	-26.54	5 24	122148	21	76.19%	80.95%	1443	1449	8mer
1858	isotig01138	scf864_6287	90	-26.54	5 24	122148	21	76.19%	80.95%	2735	2741	8mer
1859	isotig01138	scf864_6292	109	-23.58	2 22	10 32	20	50.00%	75.00%	2383	2389	m8
1860	isotig01138	scf864_6292	96	-18.99	3 22	156180	21	57.14%	76.19%	2383	2389	m8
1861	isotig01138	scf864_6292	109	-20.93	3 21	127147	18	61.11%	83.33%	2383	2389	m8
1862	isotig01151	scf10308_23603	111	-18.47	2 20	469490	19	63.16%	78.95%	1311	1317	1a
1863	isotig01151	scf15172_25891	96	-21.25	6 22	260283	17	76.47%	82.35%	445	451	m8
1864	isotig01203	scf10308_23603	111	-17.71	2 20	466486	18	50.00%	83.33%	3156	3162	1a
1865	isotig01203	scf1316_8406	116	-17.23	2 16	60 80	14	64.29%	85.71%	3103	3109	1a
1866	isotig01203	scf2727_12928	96	-17.23	2 18	15 38	18	66.67%	83.33%	1543	1549	1a
1867	isotig01203	scf2727_12929	109	-21.48	2 20	788810	20	60.00%	80.00%	1543	1549	m8
1868	isotig01203	scf2727_12930	109	-21.48	2 20	788810	20	60.00%	80.00%	1543	1549	m8
1869	isotig01203	scf32250_29575	109	-21.48	2 20	788810	20	60.00%	80.00%	1543	1549	m8
1870	isotig01203	scf4541_16940	130	-18.24	2 21	741762	19	68.42%	78.95%	1362	1368	8mer
1871	isotig01203	scf6585_20002	128	-28.33	4 20	783801	16	81.25%	87.50%	1035	1041	8mer
1872	isotig01203	scf6585_20003	128	-28.33	4 20	783801	16	81.25%	87.50%	1035	1041	8mer
1873	isotig01203	scf6585_20004	128	-28.33	4 20	783801	16	81.25%	87.50%	1035	1041	8mer
1874	isotig01294	scf26097_28529	128	-17.41	2 21	363385	20	70.00%	75.00%	237	243	m8
1875	isotig01294	scf383_3985	122	-18.1	2 17	420444	18	72.22%	77.78%	1302	1308	m8
1876	isotig01294	scf383_3985	122	-18.1	2 17	420444	18	72.22%	77.78%	150	156	1a
1877	isotig01294	scf4010_15791	157	-17.13	2 20	43 64	18	72.22%	83.33%	3298	3304	m8
1878	isotig01294	scf4010_15792	157	-17.13	2 20	43 64	18	72.22%	83.33%	3298	3304	m8
1879	isotig01294	scf50332_31926	128	-17.41	2 21	363385	20	70.00%	75.00%	237	243	m8
1880	isotig01294	scf762_5869	128	-17.41	2 21	363385	20	70.00%	75.00%	237	243	m8
1881	isotig01294	scf762_5871	128	-17.41	2 21	363385	20	70.00%	75.00%	237	243	m8
1882	isotig01333	scf1190_8003	94	-18.59	4 20	143165	18	55.56%	72.22%	2395	2401	1a
1883	isotig01333	scf1190_8003	123	-25.94	2 20	12 30	18	66.67%	83.33%	2395	2401	1a
1884	isotig01333	scf1190_8003	96	-23.34	2 20	98119	20	60.00%	80.00%	2395	2401	1a
1885	isotig01333	scf1190_8003	126	-21.09	2 20	45 67	20	60.00%	80.00%	2395	2401	1a
1886	isotig01333	scf17497_26765	98	-18.49	2 19	94113	17	52.94%	82.35%	718	724	1a
1887	isotig01333	scf17497_26766	98	-18.49	2 19	94113	17	52.94%	82.35%	718	724	1a
1888	isotig01333	scf4010_15791	118	-17.16	2 21	35 56	19	63.16%	84.21%	756	762	m8
1889	isotig01333	scf4010_15792	118	-17.16	2 21	35 56	19	63.16%	84.21%	756	762	m8
1890	isotig01345	scf490_4589	129	-17.65	2 14	12 33	12	83.33%	91.67%	749	755	1a
1891	isotig01351	scf864_6292	106	-22.3	3 21	135159	20	70.00%	85.00%	840	846	8mer
1892	isotig01351	scf864_6292	97	-17.05	2 21	119141	20	60.00%	80.00%	840	846	8mer
1893	isotig01355	scf2732_12946	117	-21.91	3 23	352378	23	60.87%	78.26%	1272	1278	1a
1894	isotig01355	scf2732_12946	115	-17.29	2 22	945968	21	66.67%	80.95%	1272	1278	1a
1895	isotig01355	scf3654_15205	98	-17.36	3 19	347368	16	62.50%	81.25%	2589	2595	1a
1896	isotig01355	scf3654_15205	98	-17.36	3 19	347368	16	62.50%	81.25%	155	161	1a
1897	isotig01355	scf3654_15207	98	-21.59	3 19	347368	16	62.50%	81.25%	2589	2595	1a
1898	isotig01355	scf3654_15207	98	-21.59	3 19	347368	16	62.50%	81.25%	155	161	1a
1899	isotig01355	scf39_1015	90	-18.27	2 22	340362	21	57.14%	71.43%	1547	1553	8mer
1900	isotig01355	scf39_1016	90	-18.27	2 22	340362	21	57.14%	71.43%	1547	1553	8mer
1901	isotig01364	scf1316_8406	109	-19.21	2 22	84107	21	61.90%	71.43%	3472	3478	m8
1902	isotig01364	scf1316_8406	109	-19.21	2 22	84107	21	61.90%	71.43%	2159	2165	1a
1903	isotig01364	scf1316_8406	109	-19.21	2 22	84107	21	61.90%	71.43%	3667	3673	m8
1904	isotig01387	scf1476_9186	91	-17.85	4 16	16461668	12	75.00%	83.33%	748	754	m8
1905	isotig01387	scf15172_25891	107	-17.11	2 12	10041026	10	80.00%	90.00%	2775	2781	1a
1906	isotig01387	scf15172_25891	107	-17.11	2 12	10041026	10	80.00%	90.00%	3156	3162	1a
1907	isotig01387	scf15172_25891	101	-17.1	4 20	882903	16	62.50%	81.25%	2775	2781	1a
1908	isotig01387	scf15172_25891	101	-17.1	4 20	882903	16	62.50%	81.25%	3156	3162	1a
1909	isotig01387	scf1728_10084	110	-21.78	2 20	599621	19	73.68%	78.95%	2258	2264	8mer
1910	isotig01387	scf1728_10084	99	-19	5 21	649673	19	68.42%	68.42%	2258	2264	8mer
1911	isotig01387	scf2727_12929	149	-17.12	2 14	14811501	12	83.33%	83.33%	2948	2954	m8
1912	isotig01387	scf2727_12930	149	-17.12	2 14	14811501	12	83.33%	83.33%	2948	2954	m8
1913	isotig01387	scf2732_12946	94	-21.7	2 23	96119	21	71.43%	76.19%	3081	3087	1a
1914	isotig01387	scf2732_12946	142	-17.13	2 22	13991422	21	66.67%	80.95%	3081	3087	1a
1915	isotig01387	scf2732_12946	119	-17.15	2 22	882904	20	60.00%	70.00%	3081	3087	1a
1916	isotig01387	scf2732_12946	123	-19.26	2 23	16021633	29	65.52%	65.52%	3081	3087	1a
1917	isotig01387	scf32250_29575	149	-17.12	2 14	14811501	12	83.33%	83.33%	2948	2954	m8
1918	isotig01387	scf3654_15205	112	-17.42	2 18	15321556	19	63.16%	78.95%	1108	1114	m8
1919	isotig01387	scf3654_15205	102	-18.31	5 15	882903	10	90.00%	90.00%	1108	1114	m8
1920	isotig01387	scf3654_15205	91	-19.48	4 21	473497	20	65.00%	70.00%	1108	1114	m8
1921	isotig01387	scf3654_15207	94	-17.19	5 15	882903	10	80.00%	80.00%	1108	1114	m8
1922	isotig01387	scf4278_16410	136	-18.59	4 22	933956	19	73.68%	89.47%	1739	1745	m8
1923	isotig01387	scf6585_20002	120	-18.51	2 8	707727	6	100.00%	100.00%	2175	2181	1a
1924	isotig01387	scf6585_20003	120	-18.51	2 8	707727	6	100.00%	100.00%	2175	2181	1a
1925	isotig01387	scf6585_20004	120	-18.51	2 8	707727	6	100.00%	100.00%	2175	2181	1a
1926	isotig01387	scf864_6292	105	-20.14	2 22	428450	20	55.00%	80.00%	2471	2477	8mer
1927	isotig01387	scf864_6292	107	-18.16	2 21	702725	20	45.00%	85.00%	2471	2477	8mer
1928	isotig01387	scf864_6292	106	-18.8	2 19	16841706	17	52.94%	76.47%	2471	2477	8mer
1929	isotig01387	scf864_6292	147	-24.4	2 17	10011024	16	68.75%	81.25%	2471	2477	8mer
1930	isotig01387	scf864_6292	108	-17.81	2 14	187210	13	76.92%	84.62%	2471	2477	8mer
1931	isotig01387	scf864_6292	105	-18.92	3 22	408431	20	55.00%	80.00%	2471	2477	8mer
1932	isotig01387	scf864_6292	109	-18.64	2 22	313334	21	61.90%	76.19%	2471	2477	8mer
1933	isotig01387	scf864_6292	135	-24.99	2 21	16421666	21	52.38%	80.95%	2471	2477	8mer
1934	isotig01387	scf864_6292	130	-20.61	2 21	681705	21	66.67%	80.95%	2471	2477	8mer
1935	isotig01418	scf1190_8003	101	-18.04	3 20	81104	20	55.00%	80.00%	3556	3562	1a
1936	isotig01418	scf1190_8003	121	-26.42	2 20	50 72	20	65.00%	75.00%	3556	3562	1a
1937	isotig01418	scf15172_25891	108	-17.7	2 22	56 83	25	52.00%	72.00%	2281	2287	m8
1938	isotig01418	scf15172_25891	108	-17.7	2 22	56 83	25	52.00%	72.00%	2572	2578	m8
1939	isotig01418	scf15172_25891	108	-17.7	2 22	56 83	25	52.00%	72.00%	5091	5097	1a
1940	isotig01418	scf383_3985	110	-18.04	4 21	63 83	17	70.59%	82.35%	517	523	1a
1941	isotig01418	scf6585_20002	126	-24.06	2 20	329352	21	61.90%	76.19%	2106	2112	1a
1942	isotig01418	scf6585_20002	93	-17.02	4 16	60 83	15	66.67%	80.00%	2106	2112	1a
1943	isotig01418	scf6585_20003	126	-24.06	2 20	329352	21	61.90%	76.19%	2106	2112	1a
1944	isotig01418	scf6585_20003	93	-17.02	4 16	60 83	15	66.67%	80.00%	2106	2112	1a
1945	isotig01418	scf6585_20004	93	-17.02	4 16	60 83	15	66.67%	80.00%	2106	2112	1a
1946	isotig01418	scf6585_20004	126	-24.06	2 20	329352	21	61.90%	76.19%	2106	2112	1a
1947	isotig01418	scf778_5943	136	-23.1	3 19	10 33	18	77.78%	77.78%	4015	4021	1a
1948	isotig01418	scf778_5943	150	-26.34	2 20	75 97	19	73.68%	84.21%	4015	4021	1a
1949	isotig01418	scf778_5944	136	-23.1	3 19	10 33	18	77.78%	77.78%	4015	4021	1a
1950	isotig01418	scf778_5944	150	-26.34	2 20	75 97	19	73.68%	84.21%	4015	4021	1a
1951	isotig01437	scf4010_15791	137	-17.11	2 22	43 65	20	65.00%	80.00%	435	441	1a
1952	isotig01437	scf4010_15792	137	-17.11	2 22	43 65	20	65.00%	80.00%	435	441	1a
1953	isotig01447	scf15172_25891	112	-21.04	4 13	200222	9	88.89%	88.89%	3129	3135	1a
1954	isotig01478	scf1316_8406	94	-18.76	4 22	741769	24	58.33%	70.83%	329	335	1a
1955	isotig01478	scf383_4009	128	-23.16	2 21	60 82	19	52.63%	84.21%	2453	2459	1a
1956	isotig01478	scf39_1015	104	-17.49	2 8	688710	6	83.33%	100.00%	1138	1144	1a
1957	isotig01478	scf39_1016	104	-17.49	2 8	688710	6	83.33%	100.00%	1138	1144	1a
1958	isotig01478	scf4278_16410	121	-17.07	2 22	883905	20	75.00%	80.00%	808	814	m8
1959	isotig01478	scf5044_17748	137	-21.75	2 20	969994	23	65.22%	73.91%	1551	1557	m8
1960	isotig01478	scf800_6041	105	-21.14	2 19	686710	20	60.00%	70.00%	2089	2095	1a
1961	isotig01478	scf864_6292	129	-18.17	3 18	606628	15	66.67%	93.33%	1562	1568	1a
1962	isotig01478	scf864_6292	144	-20.21	2 21	92112	19	73.68%	84.21%	1562	1568	1a
1963	isotig01494	scf10308_23603	127	-18.39	3 16	545565	13	76.92%	92.31%	825	831	m8
1964	isotig01494	scf1476_9186	104	-17.41	2 18	10101035	19	84.21%	84.21%	1785	1791	1a
1965	isotig01494	scf1476_9186	104	-17.41	2 18	10101035	19	84.21%	84.21%	1897	1903	1a
1966	isotig01494	scf2727_12929	103	-22.35	2 20	610630	18	66.67%	72.22%	869	875	1a
1967	isotig01494	scf2727_12929	97	-21.87	2 20	743762	18	61.11%	77.78%	869	875	1a
1968	isotig01494	scf2727_12929	121	-21.94	3 20	520539	17	70.59%	76.47%	869	875	1a
1969	isotig01494	scf2727_12930	121	-21.94	3 20	520539	17	70.59%	76.47%	869	875	1a
1970	isotig01494	scf2727_12930	103	-22.35	2 20	610630	18	66.67%	72.22%	869	875	1a
1971	isotig01494	scf2727_12930	97	-21.87	2 20	743762	18	61.11%	77.78%	869	875	1a
1972	isotig01494	scf32250_29575	97	-21.87	2 20	743762	18	61.11%	77.78%	869	875	1a
1973	isotig01494	scf32250_29575	103	-22.35	2 20	610630	18	66.67%	72.22%	869	875	1a
1974	isotig01494	scf32250_29575	121	-21.94	3 20	520539	17	70.59%	76.47%	869	875	1a
1975	isotig01494	scf4010_15791	129	-18.49	2 22	506528	20	55.00%	80.00%	1417	1423	1a
1976	isotig01494	scf4010_15792	129	-18.49	2 22	506528	20	55.00%	80.00%	1417	1423	1a
1977	isotig01494	scf5275_18097	92	-17.42	5 13	810832	8	75.00%	100.00%	254	260	1a
1978	isotig01507	scf39_1015	154	-20.16	3 21	26 47	18	83.33%	88.89%	1903	1909	8mer
1979	isotig01507	scf39_1016	154	-20.16	3 21	26 47	18	83.33%	88.89%	1903	1909	8mer
1980	isotig01544	scf23044_28083	160	-17.8	2 21	454475	19	68.42%	78.95%	757	763	8mer
1981	isotig01544	scf864_6292	102	-17.22	2 21	116137	19	57.89%	68.42%	831	837	8mer
1982	isotig01544	scf864_6292	110	-18.01	2 20	170189	18	55.56%	77.78%	831	837	8mer
1983	isotig01544	scf864_6292	152	-22.43	2 22	526549	21	61.90%	76.19%	831	837	8mer
1984	isotig01544	scf864_6292	134	-17.56	2 21	101122	19	63.16%	73.68%	831	837	8mer
1985	isotig01544	scf864_6292	111	-19.74	2 21	334359	22	54.55%	86.36%	831	837	8mer
1986	isotig01544	scf864_6292	98	-21.22	2 19	130152	17	58.82%	76.47%	831	837	8mer
1987	isotig01544	scf864_6292	144	-24.45	2 17	52 74	15	73.33%	86.67%	831	837	8mer
1988	isotig01544	scf864_6292	108	-19.47	2 22	38 62	22	54.55%	72.73%	831	837	8mer
1989	isotig01579	scf36269_30173	102	-17.54	2 22	149173	21	71.43%	71.43%	5611	5617	1a
1990	isotig01579	scf864_6287	102	-17.54	2 22	149173	21	71.43%	71.43%	5611	5617	1a
1991	isotig01593	scf1476_9186	92	-19.13	3 13	13181340	10	80.00%	90.00%	3840	3846	8mer
1992	isotig01593	scf15172_25891	100	-18.41	2 7	787809	5	100.00%	100.00%	874	880	1a
1993	isotig01593	scf15172_25891	132	-18.95	3 13	15341556	10	80.00%	100.00%	874	880	1a
1994	isotig01593	scf15172_25891	108	-20.37	2 13	13181340	11	72.73%	90.91%	874	880	1a
1995	isotig01593	scf17497_26765	103	-21.59	2 18	11081130	19	63.16%	73.68%	3728	3734	m8
1996	isotig01593	scf17497_26765	107	-17.24	2 19	707726	19	68.42%	78.95%	3728	3734	m8
1997	isotig01593	scf17497_26765	125	-18.58	2 18	844863	16	68.75%	93.75%	3728	3734	m8
1998	isotig01593	scf17497_26766	107	-17.24	2 19	707726	19	68.42%	78.95%	3728	3734	m8
[truncated: 21,974 more rows]

## Sheet: Sf-C
				MiRanda output								TargetScan output
	Gene_ID	miR	target.scaffold	score	en, kcal	homology to target positions on miR	homology to miR positions on UTR target	homology length	% of identity	% of identity	miRNA_family_ID	UTR_start	UTR_end	Site_type
1	GSSPFG00000018001	scaffold_114_1782	GSSPFG00000018001-RA_71576-72678	137	-19.52	3 19	10271047	17	76.47%	94.12%	scaffold_114_1782	567	573	1a
2	GSSPFG00000018001	scaffold_114_1782	GSSPFG00000018001-RA_71576-72678	120	-21.07	2 18	882902	17	70.59%	88.24%	scaffold_114_1782	567	573	1a
3	GSSPFG00000018001	scaffold_15646_20867	GSSPFG00000018001-RA_71576-72678	122	-17.64	3 21	577600	20	60.00%	85.00%	scaffold_15646_20867	214	220	m8
4	GSSPFG00000018001	scaffold_27_678	GSSPFG00000018001-RA_71576-72678	100	-22.59	3 22	832857	22	59.09%	77.27%	scaffold_27_678	473	479	8mer
5	GSSPFG00000018001	scaffold_321_3620	GSSPFG00000018001-RA_71576-72678	137	-19.52	3 19	10271047	17	76.47%	94.12%	scaffold_321_3620	567	573	1a
6	GSSPFG00000018001	scaffold_321_3620	GSSPFG00000018001-RA_71576-72678	120	-21.07	2 18	882902	17	70.59%	88.24%	scaffold_321_3620	567	573	1a
7	GSSPFG00000018001	scaffold_723_5863	GSSPFG00000018001-RA_71576-72678	100	-22.59	3 22	832857	22	59.09%	77.27%	scaffold_723_5863	473	479	8mer
8	GSSPFG00000022001	scaffold_26512_24318	GSSPFG00000022001-RA_93660-94055	157	-20.09	2 19	296322	19	68.42%	84.21%	scaffold_26512_24318	315	321	8mer
9	GSSPFG00000044001	scaffold_10073_18221	GSSPFG00000044001-RA_8487-9130	138	-21.56	2 20	437462	22	63.64%	72.73%	scaffold_10073_18221	456	462	1a
10	GSSPFG00000044001	scaffold_14531_20229	GSSPFG00000044001-RA_8487-9130	151	-17.07	2 18	615635	16	68.75%	87.50%	scaffold_14531_20229	628	634	8mer
11	GSSPFG00000050001	scaffold_2801_11124	GSSPFG00000050001-RA_86764-87929	163	-21.85	2 16	79100	14	85.71%	92.86%	scaffold_2801_11124	93	99	8mer
12	GSSPFG00000050001	scaffold_2801_11124	GSSPFG00000050001-RA_86764-87929	100	-20.25	2 7	86107	5	100.00%	100.00%	scaffold_2801_11124	93	99	8mer
13	GSSPFG00000050001	scaffold_2801_11126	GSSPFG00000050001-RA_86764-87929	159	-18.94	2 16	79100	14	78.57%	92.86%	scaffold_2801_11126	93	99	8mer
14	GSSPFG00000050001	scaffold_2884_11316	GSSPFG00000050001-RA_86764-87929	141	-18.87	2 22	690712	20	60.00%	75.00%	scaffold_2884_11316	1016	1022	1a
15	GSSPFG00000050001	superscaffold_617_32800	GSSPFG00000050001-RA_86764-87929	163	-21.65	2 16	79100	14	85.71%	92.86%	superscaffold_617_32800	93	99	8mer
16	GSSPFG00000062001	scaffold_1197_7657	GSSPFG00000062001-RA_57137-58434	157	-24.17	3 22	828850	19	68.42%	94.74%	scaffold_1197_7657	794	800	1a
17	GSSPFG00000062001	scaffold_2884_11316	GSSPFG00000062001-RA_57137-58434	132	-19.31	2 22	547570	21	71.43%	85.71%	scaffold_2884_11316	862	868	m8
18	GSSPFG00000062001	scaffold_349_3786	GSSPFG00000062001-RA_57137-58434	160	-19.01	2 22	640664	22	63.64%	81.82%	scaffold_349_3786	536	542	1a
19	GSSPFG00000062001	scaffold_349_3786	GSSPFG00000062001-RA_57137-58434	160	-19.01	2 22	640664	22	63.64%	81.82%	scaffold_349_3786	657	663	m8
20	GSSPFG00000062001	scaffold_6048_15060	GSSPFG00000062001-RA_57137-58434	160	-19.01	2 22	640664	22	63.64%	81.82%	scaffold_6048_15060	657	663	m8
21	GSSPFG00000062001	scaffold_6048_15060	GSSPFG00000062001-RA_57137-58434	160	-19.01	2 22	640664	22	63.64%	81.82%	scaffold_6048_15060	536	542	1a
22	GSSPFG00000062001	superscaffold_898_34490	GSSPFG00000062001-RA_57137-58434	157	-24.17	3 22	828850	19	68.42%	94.74%	superscaffold_898_34490	794	800	1a
23	GSSPFG00000066001	scaffold_2884_11316	GSSPFG00000066001-RA_82368-82735	159	-18.72	2 17	145170	18	77.78%	83.33%	scaffold_2884_11316	163	169	8mer
24	GSSPFG00000079001	scaffold_114_1782	GSSPFG00000079001-RA_6917-7918	152	-17.94	2 19	695716	19	68.42%	84.21%	scaffold_114_1782	709	715	m8
25	GSSPFG00000079001	scaffold_20102_22509	GSSPFG00000079001-RA_6917-7918	111	-19.2	2 23	670697	25	60.00%	76.00%	scaffold_20102_22509	410	416	1a
26	GSSPFG00000079001	scaffold_321_3620	GSSPFG00000079001-RA_6917-7918	152	-17.94	2 19	695716	19	68.42%	84.21%	scaffold_321_3620	709	715	m8
27	GSSPFG00000079001	scaffold_9536_17840	GSSPFG00000079001-RA_6917-7918	107	-19.06	2 12	539560	10	80.00%	90.00%	scaffold_9536_17840	68	74	1a
28	GSSPFG00000079001	superscaffold_114_28965	GSSPFG00000079001-RA_6917-7918	116	-17.71	2 22	101124	21	47.62%	76.19%	superscaffold_114_28965	296	302	8mer
29	GSSPFG00000080001	scaffold_23013_23354	GSSPFG00000080001.3-RA_12353-12872	117	-18.55	2 21	368388	19	63.16%	84.21%	scaffold_23013_23354	306	312	m8
30	GSSPFG00000080001	scaffold_23013_23354	GSSPFG00000080001.3-RA_12353-12872	158	-24.65	2 19	291313	17	70.59%	82.35%	scaffold_23013_23354	306	312	m8
31	GSSPFG00000080001	scaffold_23013_23354	GSSPFG00000080001.3-RA_12353-12872	113	-23.95	2 19	255280	20	75.00%	75.00%	scaffold_23013_23354	306	312	m8
32	GSSPFG00000080001	scaffold_23013_23354	GSSPFG00000080001.3-RA_12353-12872	95	-18.41	2 12	301324	11	72.73%	81.82%	scaffold_23013_23354	306	312	m8
33	GSSPFG00000080001	scaffold_23013_23354	GSSPFG00000080001.3-RA_12353-12872	118	-17.77	2 19	337359	17	64.71%	64.71%	scaffold_23013_23354	306	312	m8
34	GSSPFG00000080001	scaffold_23013_23354	GSSPFG00000080001.3-RA_12353-12872	104	-19.23	2 22	161185	22	54.55%	77.27%	scaffold_23013_23354	306	312	m8
35	GSSPFG00000080001	scaffold_23013_23354	GSSPFG00000080001.3-RA_12353-12872	125	-24.3	2 21	179199	19	63.16%	78.95%	scaffold_23013_23354	306	312	m8
36	GSSPFG00000083001	scaffold_3238_11928	GSSPFG00000083001-RA_10306-10550	160	-19.88	2 23	84106	21	66.67%	80.95%	scaffold_3238_11928	99	105	m8
37	GSSPFG00000123001	scaffold_23013_23354	GSSPFG00000123001.3-RA_24383-25310	116	-19.84	3 22	628653	22	72.73%	77.27%	scaffold_23013_23354	271	277	1a
38	GSSPFG00000123001	scaffold_23013_23354	GSSPFG00000123001.3-RA_24383-25310	113	-19.77	2 20	829850	18	72.22%	88.89%	scaffold_23013_23354	271	277	1a
39	GSSPFG00000123001	scaffold_539_4983	GSSPFG00000123001.3-RA_24383-25310	149	-18.07	2 23	47 71	22	59.09%	72.73%	scaffold_539_4983	64	70	m8
40	GSSPFG00000132001	scaffold_1836_9410	GSSPFG00000132001-RA_82860-84114	158	-25.3	2 19	815835	17	70.59%	82.35%	scaffold_1836_9410	828	834	m8
41	GSSPFG00000132001	scaffold_1836_9410	GSSPFG00000132001-RA_82860-84114	94	-17.5	3 11	826846	8	75.00%	87.50%	scaffold_1836_9410	828	834	m8
42	GSSPFG00000132001	scaffold_2884_11316	GSSPFG00000132001-RA_82860-84114	119	-17.63	3 21	7 30	19	63.16%	89.47%	scaffold_2884_11316	1224	1230	m8
43	GSSPFG00000132001	scaffold_602_5270	GSSPFG00000132001-RA_82860-84114	159	-21.31	2 16	499519	14	78.57%	92.86%	scaffold_602_5270	512	518	m8
44	GSSPFG00000132001	scaffold_602_5270	GSSPFG00000132001-RA_82860-84114	129	-21.08	4 19	806827	16	75.00%	93.75%	scaffold_602_5270	512	518	m8
45	GSSPFG00000132001	scaffold_6337_15283	GSSPFG00000132001-RA_82860-84114	149	-18.5	2 19	534554	18	66.67%	77.78%	scaffold_6337_15283	547	553	8mer
46	GSSPFG00000132001	scaffold_6337_15283	GSSPFG00000132001-RA_82860-84114	102	-17.06	5 19	328345	14	85.71%	85.71%	scaffold_6337_15283	547	553	8mer
47	GSSPFG00000132001	scaffold_9777_17971	GSSPFG00000132001-RA_82860-84114	119	-17.72	5 21	434456	17	82.35%	88.24%	scaffold_9777_17971	289	295	m8
48	GSSPFG00000134001	superscaffold_22_28389	GSSPFG00000134001-RA_98121-99328	120	-18.13	2 8	243264	6	100.00%	100.00%	superscaffold_22_28389	258	264	1a
49	GSSPFG00000141001	scaffold_20114_22514	GSSPFG00000141001-RA_179710-180538	101	-18.06	4 19	385408	16	68.75%	75.00%	scaffold_20114_22514	163	169	8mer
50	GSSPFG00000141001	scaffold_2155_9868	GSSPFG00000141001-RA_179710-180538	101	-18.06	4 19	385408	16	68.75%	75.00%	scaffold_2155_9868	163	169	8mer
51	GSSPFG00000141001	scaffold_5523_14602	GSSPFG00000141001-RA_179710-180538	118	-20.35	3 19	365385	16	68.75%	87.50%	scaffold_5523_14602	361	367	m8
52	GSSPFG00000160001	scaffold_2057_9781	GSSPFG00000160001-RA_4991-6075	102	-18.88	2 22	842859	20	65.00%	70.00%	scaffold_2057_9781	649	655	8mer
53	GSSPFG00000160001	scaffold_23013_23354	GSSPFG00000160001-RA_4991-6075	127	-18.2	2 22	751776	23	60.87%	78.26%	scaffold_23013_23354	943	949	1a
54	GSSPFG00000160001	scaffold_23013_23354	GSSPFG00000160001-RA_4991-6075	102	-18.05	2 22	826846	20	60.00%	80.00%	scaffold_23013_23354	943	949	1a
55	GSSPFG00000160001	scaffold_23013_23354	GSSPFG00000160001-RA_4991-6075	100	-26.46	2 22	58 82	22	59.09%	86.36%	scaffold_23013_23354	943	949	1a
56	GSSPFG00000160001	scaffold_23013_23354	GSSPFG00000160001-RA_4991-6075	96	-21.49	3 22	429454	22	54.55%	72.73%	scaffold_23013_23354	943	949	1a
57	GSSPFG00000160001	scaffold_23013_23354	GSSPFG00000160001-RA_4991-6075	124	-21.46	3 22	681705	21	57.14%	80.95%	scaffold_23013_23354	943	949	1a
58	GSSPFG00000160001	scaffold_23013_23354	GSSPFG00000160001-RA_4991-6075	121	-19.66	2 20	928949	18	61.11%	77.78%	scaffold_23013_23354	943	949	1a
59	GSSPFG00000160001	scaffold_9777_17971	GSSPFG00000160001-RA_4991-6075	164	-26.72	2 17	881902	15	93.33%	100.00%	scaffold_9777_17971	896	902	1a
60	GSSPFG00000160001	superscaffold_630_32963	GSSPFG00000160001-RA_4991-6075	102	-18.88	2 22	842859	20	65.00%	70.00%	superscaffold_630_32963	649	655	8mer
61	GSSPFG00000187001	superscaffold_22_28389	GSSPFG00000187001-RA_1090-1196	151	-17.44	2 18	52 72	16	75.00%	81.25%	superscaffold_22_28389	65	71	m8
62	GSSPFG00000193001	scaffold_3238_11928	GSSPFG00000193001-RA_14697-15476	156	-19.6	2 21	400421	19	78.95%	78.95%	scaffold_3238_11928	414	420	m8
63	GSSPFG00000193001	scaffold_3238_11928	GSSPFG00000193001-RA_14697-15476	116	-18.14	2 23	532560	26	50.00%	73.08%	scaffold_3238_11928	414	420	m8
64	GSSPFG00000193001	scaffold_9688_17905	GSSPFG00000193001-RA_14697-15476	140	-18.74	2 9	130152	7	100.00%	100.00%	scaffold_9688_17905	145	151	8mer
65	GSSPFG00000193001	scaffold_9688_17905	GSSPFG00000193001-RA_14697-15476	97	-17.15	2 18	294318	18	72.22%	83.33%	scaffold_9688_17905	145	151	8mer
66	GSSPFG00000212001	scaffold_119_1835	GSSPFG00000212001-RA_147220-147875	144	-17.28	2 22	41 64	21	57.14%	85.71%	scaffold_119_1835	528	534	1a
67	GSSPFG00000212001	scaffold_119_1836	GSSPFG00000212001-RA_147220-147875	144	-17.28	2 22	41 64	21	57.14%	85.71%	scaffold_119_1836	528	534	1a
68	GSSPFG00000212001	scaffold_119_1837	GSSPFG00000212001-RA_147220-147875	144	-17.28	2 22	41 64	21	57.14%	85.71%	scaffold_119_1837	528	534	1a
69	GSSPFG00000212001	scaffold_119_1838	GSSPFG00000212001-RA_147220-147875	144	-17.28	2 22	41 64	21	57.14%	85.71%	scaffold_119_1838	528	534	1a
70	GSSPFG00000212001	scaffold_2057_9777	GSSPFG00000212001-RA_147220-147875	94	-17.55	3 21	263283	18	61.11%	77.78%	scaffold_2057_9777	425	431	1a
71	GSSPFG00000212001	scaffold_23013_23354	GSSPFG00000212001-RA_147220-147875	155	-20.14	2 22	519540	20	70.00%	75.00%	scaffold_23013_23354	533	539	m8
72	GSSPFG00000212001	scaffold_26512_24318	GSSPFG00000212001-RA_147220-147875	151	-20.57	2 21	15 40	20	60.00%	80.00%	scaffold_26512_24318	33	39	8mer
73	GSSPFG00000212001	scaffold_602_5270	GSSPFG00000212001-RA_147220-147875	152	-22.02	2 19	7 26	17	76.47%	76.47%	scaffold_602_5270	19	25	8mer
74	GSSPFG00000212001	superscaffold_630_32959	GSSPFG00000212001-RA_147220-147875	94	-17.55	3 21	263283	18	61.11%	77.78%	superscaffold_630_32959	425	431	1a
75	GSSPFG00000212001	superscaffold_985_35205	GSSPFG00000212001-RA_147220-147875	144	-17.28	2 22	41 64	21	57.14%	85.71%	superscaffold_985_35205	528	534	1a
76	GSSPFG00000212001	superscaffold_985_35206	GSSPFG00000212001-RA_147220-147875	144	-17.28	2 22	41 64	21	57.14%	85.71%	superscaffold_985_35206	528	534	1a
77	GSSPFG00000219001	scaffold_3238_11925	GSSPFG00000219001-RA_3347-4749	147	-18.41	2 17	412434	16	75.00%	75.00%	scaffold_3238_11925	427	433	m8
78	GSSPFG00000219001	scaffold_602_5272	GSSPFG00000219001-RA_3347-4749	162	-17.08	2 21	13661389	21	71.43%	85.71%	scaffold_602_5272	1382	1388	8mer
79	GSSPFG00000219001	scaffold_9536_17840	GSSPFG00000219001-RA_3347-4749	127	-18.81	2 16	169190	14	71.43%	85.71%	scaffold_9536_17840	184	190	1a
80	GSSPFG00000219001	scaffold_9688_17905	GSSPFG00000219001-RA_3347-4749	159	-18.01	2 22	205226	20	75.00%	90.00%	scaffold_9688_17905	1382	1388	8mer
81	GSSPFG00000220001	scaffold_349_3786	GSSPFG00000220001-RA_129055-130062	130	-19.74	2 16	667690	15	73.33%	93.33%	scaffold_349_3786	946	952	m8
82	GSSPFG00000220001	scaffold_6048_15060	GSSPFG00000220001-RA_129055-130062	130	-19.74	2 16	667690	15	73.33%	93.33%	scaffold_6048_15060	946	952	m8
83	GSSPFG00000220001	scaffold_9429_17752	GSSPFG00000220001-RA_129055-130062	157	-22.47	2 17	156175	15	86.67%	86.67%	scaffold_9429_17752	168	174	8mer
84	GSSPFG00000220001	scaffold_9688_17905	GSSPFG00000220001-RA_129055-130062	142	-19.4	2 19	383405	17	58.82%	70.59%	scaffold_9688_17905	944	950	1a
85	GSSPFG00000220001	scaffold_9688_17905	GSSPFG00000220001-RA_129055-130062	142	-19.4	2 19	383405	17	58.82%	70.59%	scaffold_9688_17905	398	404	m8
86	GSSPFG00000220001	superscaffold_22_28389	GSSPFG00000220001-RA_129055-130062	90	-17.71	6 19	442463	13	76.92%	84.62%	superscaffold_22_28389	281	287	8mer
87	GSSPFG00000223001	scaffold_119_1835	GSSPFG00000223001-RA_117087-117796	91	-17.1	4 17	1 23	15	66.67%	86.67%	scaffold_119_1835	307	313	m8
88	GSSPFG00000223001	scaffold_119_1835	GSSPFG00000223001-RA_117087-117796	106	-18.08	2 21	143164	19	57.89%	73.68%	scaffold_119_1835	307	313	m8
89	GSSPFG00000223001	scaffold_119_1836	GSSPFG00000223001-RA_117087-117796	106	-18.08	2 21	143164	19	57.89%	73.68%	scaffold_119_1836	307	313	m8
90	GSSPFG00000223001	scaffold_119_1836	GSSPFG00000223001-RA_117087-117796	91	-17.1	4 17	1 23	15	66.67%	86.67%	scaffold_119_1836	307	313	m8
91	GSSPFG00000223001	scaffold_119_1837	GSSPFG00000223001-RA_117087-117796	106	-18.08	2 21	143164	19	57.89%	73.68%	scaffold_119_1837	307	313	m8
92	GSSPFG00000223001	scaffold_119_1837	GSSPFG00000223001-RA_117087-117796	91	-17.1	4 17	1 23	15	66.67%	86.67%	scaffold_119_1837	307	313	m8
93	GSSPFG00000223001	scaffold_119_1838	GSSPFG00000223001-RA_117087-117796	106	-18.08	2 21	143164	19	57.89%	73.68%	scaffold_119_1838	307	313	m8
94	GSSPFG00000223001	scaffold_119_1838	GSSPFG00000223001-RA_117087-117796	91	-17.1	4 17	1 23	15	66.67%	86.67%	scaffold_119_1838	307	313	m8
95	GSSPFG00000223001	scaffold_26512_24318	GSSPFG00000223001-RA_117087-117796	123	-25.12	3 22	132159	22	77.27%	86.36%	scaffold_26512_24318	624	630	1a
96	GSSPFG00000223001	superscaffold_985_35205	GSSPFG00000223001-RA_117087-117796	91	-17.1	4 17	1 23	15	66.67%	86.67%	superscaffold_985_35205	307	313	m8
97	GSSPFG00000223001	superscaffold_985_35205	GSSPFG00000223001-RA_117087-117796	106	-18.08	2 21	143164	19	57.89%	73.68%	superscaffold_985_35205	307	313	m8
98	GSSPFG00000223001	superscaffold_985_35206	GSSPFG00000223001-RA_117087-117796	91	-17.1	4 17	1 23	15	66.67%	86.67%	superscaffold_985_35206	307	313	m8
99	GSSPFG00000223001	superscaffold_985_35206	GSSPFG00000223001-RA_117087-117796	106	-18.08	2 21	143164	19	57.89%	73.68%	superscaffold_985_35206	307	313	m8
100	GSSPFG00000227001	scaffold_20114_22514	GSSPFG00000227001-RA_91688-93037	133	-17.18	2 20	843864	18	72.22%	83.33%	scaffold_20114_22514	1014	1020	m8
101	GSSPFG00000227001	scaffold_2155_9868	GSSPFG00000227001-RA_91688-93037	133	-17.18	2 20	843864	18	72.22%	83.33%	scaffold_2155_9868	1014	1020	m8
102	GSSPFG00000228001	scaffold_14531_20229	GSSPFG00000228001.2-RB_39671-42734	98	-18.86	2 21	444469	23	69.57%	73.91%	scaffold_14531_20229	2354	2360	m8
103	GSSPFG00000228001	scaffold_14531_20229	GSSPFG00000228001.2-RB_39671-42734	155	-17.94	2 21	23392361	20	70.00%	75.00%	scaffold_14531_20229	2354	2360	m8
104	GSSPFG00000228001	scaffold_14531_20229	GSSPFG00000228001.2-RB_39671-42734	113	-22.55	2 21	77 98	20	65.00%	80.00%	scaffold_14531_20229	2354	2360	m8
105	GSSPFG00000228001	scaffold_14531_20229	GSSPFG00000228001.2-RB_39671-42734	100	-17.39	4 19	1 23	18	66.67%	77.78%	scaffold_14531_20229	2354	2360	m8
106	GSSPFG00000228001	scaffold_14531_20231	GSSPFG00000228001.2-RB_39671-42734	112	-19.93	2 21	77 98	19	57.89%	73.68%	scaffold_14531_20231	2354	2360	m8
107	GSSPFG00000228001	scaffold_14531_20231	GSSPFG00000228001.2-RB_39671-42734	104	-17.18	4 19	1 23	18	72.22%	77.78%	scaffold_14531_20231	2354	2360	m8
108	GSSPFG00000228001	scaffold_1836_9410	GSSPFG00000228001.2-RB_39671-42734	95	-19.13	2 19	72 94	20	70.00%	70.00%	scaffold_1836_9410	404	410	m8
109	GSSPFG00000228001	scaffold_1836_9410	GSSPFG00000228001.2-RB_39671-42734	153	-17.88	2 20	389411	20	65.00%	85.00%	scaffold_1836_9410	404	410	m8
110	GSSPFG00000228001	scaffold_1836_9410	GSSPFG00000228001.2-RB_39671-42734	110	-20.4	3 20	17161739	20	70.00%	80.00%	scaffold_1836_9410	404	410	m8
111	GSSPFG00000228001	scaffold_2057_9777	GSSPFG00000228001.2-RB_39671-42734	102	-19.6	5 21	21462170	19	73.68%	73.68%	scaffold_2057_9777	1327	1333	1a
112	GSSPFG00000228001	scaffold_2057_9777	GSSPFG00000228001.2-RB_39671-42734	102	-19.6	5 21	21462170	19	73.68%	73.68%	scaffold_2057_9777	2040	2046	1a
113	GSSPFG00000228001	scaffold_2057_9777	GSSPFG00000228001.2-RB_39671-42734	124	-19.26	2 21	18161837	19	57.89%	89.47%	scaffold_2057_9777	1327	1333	1a
114	GSSPFG00000228001	scaffold_2057_9777	GSSPFG00000228001.2-RB_39671-42734	124	-19.26	2 21	18161837	19	57.89%	89.47%	scaffold_2057_9777	2040	2046	1a
115	GSSPFG00000228001	scaffold_2884_11316	GSSPFG00000228001.2-RB_39671-42734	129	-19.18	2 22	293316	21	71.43%	85.71%	scaffold_2884_11316	1962	1968	1a
116	GSSPFG00000228001	scaffold_349_3786	GSSPFG00000228001.2-RB_39671-42734	136	-18.58	3 22	681704	20	70.00%	85.00%	scaffold_349_3786	1822	1828	8mer
117	GSSPFG00000228001	scaffold_349_3786	GSSPFG00000228001.2-RB_39671-42734	136	-18.58	3 22	681704	20	70.00%	85.00%	scaffold_349_3786	2608	2614	m8
118	GSSPFG00000228001	scaffold_539_4983	GSSPFG00000228001.2-RB_39671-42734	117	-18.33	5 23	28262854	23	69.57%	78.26%	scaffold_539_4983	1124	1130	1a
119	GSSPFG00000228001	scaffold_539_4983	GSSPFG00000228001.2-RB_39671-42734	154	-26.79	2 23	11061130	22	81.82%	86.36%	scaffold_539_4983	1124	1130	1a
120	GSSPFG00000228001	scaffold_5406_14403	GSSPFG00000228001.2-RB_39671-42734	164	-18.58	2 22	608633	23	73.91%	73.91%	scaffold_5406_14403	626	632	8mer
121	GSSPFG00000228001	scaffold_5406_14404	GSSPFG00000228001.2-RB_39671-42734	164	-18.58	2 22	608633	23	73.91%	73.91%	scaffold_5406_14404	626	632	8mer
122	GSSPFG00000228001	scaffold_5523_14600	GSSPFG00000228001.2-RB_39671-42734	97	-20.15	3 16	11951215	13	69.23%	76.92%	scaffold_5523_14600	1376	1382	1a
123	GSSPFG00000228001	scaffold_5523_14600	GSSPFG00000228001.2-RB_39671-42734	97	-20.15	3 16	11951215	13	69.23%	76.92%	scaffold_5523_14600	986	992	1a
124	GSSPFG00000228001	scaffold_5523_14600	GSSPFG00000228001.2-RB_39671-42734	95	-21.68	2 18	156176	16	68.75%	75.00%	scaffold_5523_14600	1376	1382	1a
125	GSSPFG00000228001	scaffold_5523_14600	GSSPFG00000228001.2-RB_39671-42734	95	-21.68	2 18	156176	16	68.75%	75.00%	scaffold_5523_14600	986	992	1a
126	GSSPFG00000228001	scaffold_5523_14600	GSSPFG00000228001.2-RB_39671-42734	98	-37.46	2 21	68 95	25	60.00%	72.00%	scaffold_5523_14600	1376	1382	1a
127	GSSPFG00000228001	scaffold_5523_14600	GSSPFG00000228001.2-RB_39671-42734	98	-37.46	2 21	68 95	25	60.00%	72.00%	scaffold_5523_14600	986	992	1a
128	GSSPFG00000228001	scaffold_5523_14600	GSSPFG00000228001.2-RB_39671-42734	105	-17.48	3 14	17571778	11	63.64%	100.00%	scaffold_5523_14600	1376	1382	1a
129	GSSPFG00000228001	scaffold_5523_14600	GSSPFG00000228001.2-RB_39671-42734	105	-17.48	3 14	17571778	11	63.64%	100.00%	scaffold_5523_14600	986	992	1a
130	GSSPFG00000228001	scaffold_6048_15060	GSSPFG00000228001.2-RB_39671-42734	136	-18.58	3 22	681704	20	70.00%	85.00%	scaffold_6048_15060	1822	1828	8mer
131	GSSPFG00000228001	scaffold_6048_15060	GSSPFG00000228001.2-RB_39671-42734	136	-18.58	3 22	681704	20	70.00%	85.00%	scaffold_6048_15060	2608	2614	m8
132	GSSPFG00000228001	scaffold_6337_15283	GSSPFG00000228001.2-RB_39671-42734	102	-17.82	4 19	448467	15	66.67%	93.33%	scaffold_6337_15283	519	525	m8
133	GSSPFG00000228001	scaffold_8843_17362	GSSPFG00000228001.2-RB_39671-42734	106	-17.97	2 20	18991922	20	65.00%	80.00%	scaffold_8843_17362	420	426	8mer
134	GSSPFG00000228001	scaffold_8843_17362	GSSPFG00000228001.2-RB_39671-42734	160	-17.34	2 21	22192240	19	78.95%	84.21%	scaffold_8843_17362	420	426	8mer
135	GSSPFG00000228001	scaffold_9424_17749	GSSPFG00000228001.2-RB_39671-42734	132	-17.01	2 21	529548	19	73.68%	84.21%	scaffold_9424_17749	626	632	8mer
136	GSSPFG00000228001	scaffold_9424_17749	GSSPFG00000228001.2-RB_39671-42734	140	-18	3 21	12831304	18	77.78%	83.33%	scaffold_9424_17749	626	632	8mer
137	GSSPFG00000228001	scaffold_9536_17840	GSSPFG00000228001.2-RB_39671-42734	144	-17.49	2 18	927949	17	76.47%	82.35%	scaffold_9536_17840	877	883	m8
138	GSSPFG00000228001	scaffold_9688_17905	GSSPFG00000228001.2-RB_39671-42734	95	-21.81	4 21	71 96	20	65.00%	75.00%	scaffold_9688_17905	1820	1826	1a
139	GSSPFG00000228001	superscaffold_630_32959	GSSPFG00000228001.2-RB_39671-42734	124	-19.26	2 21	18161837	19	57.89%	89.47%	superscaffold_630_32959	2040	2046	1a
140	GSSPFG00000228001	superscaffold_630_32959	GSSPFG00000228001.2-RB_39671-42734	124	-19.26	2 21	18161837	19	57.89%	89.47%	superscaffold_630_32959	1327	1333	1a
141	GSSPFG00000228001	superscaffold_630_32959	GSSPFG00000228001.2-RB_39671-42734	102	-19.6	5 21	21462170	19	73.68%	73.68%	superscaffold_630_32959	2040	2046	1a
142	GSSPFG00000228001	superscaffold_630_32959	GSSPFG00000228001.2-RB_39671-42734	102	-19.6	5 21	21462170	19	73.68%	73.68%	superscaffold_630_32959	1327	1333	1a
143	GSSPFG00000228001	superscaffold_787_33925	GSSPFG00000228001.2-RB_39671-42734	113	-22.71	2 19	757778	18	66.67%	77.78%	superscaffold_787_33925	1379	1385	m8
144	GSSPFG00000228001	superscaffold_787_33925	GSSPFG00000228001.2-RB_39671-42734	113	-22.71	2 19	757778	18	66.67%	77.78%	superscaffold_787_33925	1568	1574	8mer
145	GSSPFG00000228001	superscaffold_787_33925	GSSPFG00000228001.2-RB_39671-42734	113	-22.71	2 19	757778	18	66.67%	77.78%	superscaffold_787_33925	2070	2076	1a
146	GSSPFG00000228001	superscaffold_787_33925	GSSPFG00000228001.2-RB_39671-42734	125	-22.53	2 20	95114	18	61.11%	83.33%	superscaffold_787_33925	1379	1385	m8
147	GSSPFG00000228001	superscaffold_787_33925	GSSPFG00000228001.2-RB_39671-42734	125	-22.53	2 20	95114	18	61.11%	83.33%	superscaffold_787_33925	1568	1574	8mer
148	GSSPFG00000228001	superscaffold_787_33925	GSSPFG00000228001.2-RB_39671-42734	125	-22.53	2 20	95114	18	61.11%	83.33%	superscaffold_787_33925	2070	2076	1a
149	GSSPFG00000228001	superscaffold_787_33925	GSSPFG00000228001.2-RB_39671-42734	128	-19.11	2 20	131151	19	63.16%	73.68%	superscaffold_787_33925	1379	1385	m8
150	GSSPFG00000228001	superscaffold_787_33925	GSSPFG00000228001.2-RB_39671-42734	128	-19.11	2 20	131151	19	63.16%	73.68%	superscaffold_787_33925	1568	1574	8mer
151	GSSPFG00000228001	superscaffold_787_33925	GSSPFG00000228001.2-RB_39671-42734	128	-19.11	2 20	131151	19	63.16%	73.68%	superscaffold_787_33925	2070	2076	1a
152	GSSPFG00000228001	superscaffold_787_33925	GSSPFG00000228001.2-RB_39671-42734	108	-18.38	2 18	23392360	17	58.82%	82.35%	superscaffold_787_33925	1379	1385	m8
153	GSSPFG00000228001	superscaffold_787_33925	GSSPFG00000228001.2-RB_39671-42734	108	-18.38	2 18	23392360	17	58.82%	82.35%	superscaffold_787_33925	1568	1574	8mer
154	GSSPFG00000228001	superscaffold_787_33925	GSSPFG00000228001.2-RB_39671-42734	108	-18.38	2 18	23392360	17	58.82%	82.35%	superscaffold_787_33925	2070	2076	1a
155	GSSPFG00000228001	superscaffold_787_33925	GSSPFG00000228001.2-RB_39671-42734	157	-20.12	2 19	15541575	18	77.78%	77.78%	superscaffold_787_33925	1379	1385	m8
156	GSSPFG00000228001	superscaffold_787_33925	GSSPFG00000228001.2-RB_39671-42734	157	-20.12	2 19	15541575	18	77.78%	77.78%	superscaffold_787_33925	1568	1574	8mer
157	GSSPFG00000228001	superscaffold_787_33925	GSSPFG00000228001.2-RB_39671-42734	157	-20.12	2 19	15541575	18	77.78%	77.78%	superscaffold_787_33925	2070	2076	1a
158	GSSPFG00000228001	superscaffold_787_33925	GSSPFG00000228001.2-RB_39671-42734	95	-22.65	2 20	59 81	20	70.00%	75.00%	superscaffold_787_33925	1379	1385	m8
159	GSSPFG00000228001	superscaffold_787_33925	GSSPFG00000228001.2-RB_39671-42734	95	-22.65	2 20	59 81	20	70.00%	75.00%	superscaffold_787_33925	1568	1574	8mer
160	GSSPFG00000228001	superscaffold_787_33925	GSSPFG00000228001.2-RB_39671-42734	95	-22.65	2 20	59 81	20	70.00%	75.00%	superscaffold_787_33925	2070	2076	1a
161	GSSPFG00000229001	scaffold_18458_21975	GSSPFG00000229001-RA_47695-48424	145	-17.8	2 10	571592	8	100.00%	100.00%	scaffold_18458_21975	585	591	8mer
162	GSSPFG00000229001	scaffold_9424_17747	GSSPFG00000229001-RA_47695-48424	91	-17.05	2 20	518535	18	55.56%	77.78%	scaffold_9424_17747	569	575	m8
163	GSSPFG00000229001	scaffold_9424_17747	GSSPFG00000229001-RA_47695-48424	148	-17.26	2 18	555576	17	70.59%	76.47%	scaffold_9424_17747	569	575	m8
164	GSSPFG00000230001	scaffold_15646_20867	GSSPFG00000230001-RA_45934-47116	94	-20	2 20	700726	23	56.52%	69.57%	scaffold_15646_20867	741	747	m8
165	GSSPFG00000230001	scaffold_18458_21975	GSSPFG00000230001-RA_45934-47116	124	-20.6	2 21	834855	19	63.16%	68.42%	scaffold_18458_21975	849	855	1a
166	GSSPFG00000230001	scaffold_539_4983	GSSPFG00000230001-RA_45934-47116	157	-20.7	2 22	199219	20	70.00%	80.00%	scaffold_539_4983	212	218	8mer
167	GSSPFG00000240001	scaffold_602_5270	GSSPFG00000240001-RA_9733-10313	146	-17.27	2 18	323341	16	68.75%	81.25%	scaffold_602_5270	195	201	m8
168	GSSPFG00000240001	scaffold_602_5270	GSSPFG00000240001-RA_9733-10313	146	-17.27	2 18	323341	16	68.75%	81.25%	scaffold_602_5270	334	340	8mer
169	GSSPFG00000240001	scaffold_602_5270	GSSPFG00000240001-RA_9733-10313	146	-17.27	2 18	323341	16	68.75%	81.25%	scaffold_602_5270	113	119	m8
170	GSSPFG00000246001	scaffold_2057_9777	GSSPFG00000246001-RA_75976-76827	127	-18.51	2 21	677699	20	75.00%	80.00%	scaffold_2057_9777	723	729	1a
171	GSSPFG00000246001	scaffold_2057_9777	GSSPFG00000246001-RA_75976-76827	127	-18.51	2 21	677699	20	75.00%	80.00%	scaffold_2057_9777	634	640	8mer
172	GSSPFG00000246001	scaffold_602_5272	GSSPFG00000246001-RA_75976-76827	107	-17.92	3 21	315336	20	80.00%	80.00%	scaffold_602_5272	805	811	1a
173	GSSPFG00000246001	scaffold_9688_17905	GSSPFG00000246001-RA_75976-76827	130	-23.84	2 22	790811	21	76.19%	76.19%	scaffold_9688_17905	805	811	1a
174	GSSPFG00000246001	superscaffold_630_32959	GSSPFG00000246001-RA_75976-76827	127	-18.51	2 21	677699	20	75.00%	80.00%	superscaffold_630_32959	723	729	1a
175	GSSPFG00000246001	superscaffold_630_32959	GSSPFG00000246001-RA_75976-76827	127	-18.51	2 21	677699	20	75.00%	80.00%	superscaffold_630_32959	634	640	8mer
176	GSSPFG00000276001	scaffold_9898_18042	GSSPFG00000276001-RA_15544-15972	118	-20.28	3 21	157183	23	73.91%	73.91%	scaffold_9898_18042	348	354	1a
177	GSSPFG00000279001	scaffold_27_678	GSSPFG00000279001-RA_83126-83374	143	-18.36	2 12	165187	10	80.00%	90.00%	scaffold_27_678	180	186	m8
178	GSSPFG00000279001	scaffold_27_678	GSSPFG00000279001-RA_83126-83374	105	-20.49	3 22	221243	19	57.89%	68.42%	scaffold_27_678	180	186	m8
179	GSSPFG00000279001	scaffold_5523_14600	GSSPFG00000279001-RA_83126-83374	155	-19.3	2 20	214235	18	66.67%	77.78%	scaffold_5523_14600	228	234	m8
180	GSSPFG00000279001	scaffold_723_5863	GSSPFG00000279001-RA_83126-83374	105	-20.49	3 22	221243	19	57.89%	68.42%	scaffold_723_5863	180	186	m8
181	GSSPFG00000279001	scaffold_723_5863	GSSPFG00000279001-RA_83126-83374	143	-18.36	2 12	165187	10	80.00%	90.00%	scaffold_723_5863	180	186	m8
182	GSSPFG00000284001	scaffold_10157_18255	GSSPFG00000284001-RA_1715-3090	144	-18.96	2 18	11891211	17	76.47%	82.35%	scaffold_10157_18255	882	888	1a
183	GSSPFG00000284001	scaffold_2801_11126	GSSPFG00000284001-RA_1715-3090	154	-17.1	2 19	753774	17	70.59%	76.47%	scaffold_2801_11126	767	773	8mer
184	GSSPFG00000284001	scaffold_349_3786	GSSPFG00000284001-RA_1715-3090	167	-18.25	2 18	240261	16	87.50%	93.75%	scaffold_349_3786	1370	1376	m8
185	GSSPFG00000284001	scaffold_349_3786	GSSPFG00000284001-RA_1715-3090	167	-18.25	2 18	240261	16	87.50%	93.75%	scaffold_349_3786	254	260	m8
186	GSSPFG00000284001	scaffold_6048_15060	GSSPFG00000284001-RA_1715-3090	167	-18.25	2 18	240261	16	87.50%	93.75%	scaffold_6048_15060	254	260	m8
187	GSSPFG00000284001	scaffold_6048_15060	GSSPFG00000284001-RA_1715-3090	167	-18.25	2 18	240261	16	87.50%	93.75%	scaffold_6048_15060	1370	1376	m8
188	GSSPFG00000284001	superscaffold_617_32800	GSSPFG00000284001-RA_1715-3090	158	-17.71	2 19	753774	17	76.47%	76.47%	superscaffold_617_32800	767	773	8mer
189	GSSPFG00000305001	scaffold_18458_21975	GSSPFG00000305001-RA_9506-9663	160	-19.5	2 18	84106	17	82.35%	82.35%	scaffold_18458_21975	99	105	m8
190	GSSPFG00000308001	scaffold_539_4983	GSSPFG00000308001-RA_288-601	122	-18.59	2 23	271294	21	42.86%	80.95%	scaffold_539_4983	288	294	1a
191	GSSPFG00000334001	scaffold_602_5270	GSSPFG00000334001-RA_126914-127106	159	-21.31	2 16	28 48	14	78.57%	92.86%	scaffold_602_5270	41	47	m8
192	GSSPFG00000334001	scaffold_6337_15283	GSSPFG00000334001-RA_126914-127106	153	-19.81	2 18	72 91	16	68.75%	81.25%	scaffold_6337_15283	84	90	8mer
193	GSSPFG00000351001	scaffold_26512_24318	GSSPFG00000351001-RA_61989-63068	93	-18.12	4 24	440463	20	60.00%	75.00%	scaffold_26512_24318	631	637	1a
194	GSSPFG00000351001	scaffold_26512_24318	GSSPFG00000351001-RA_61989-63068	126	-24.84	2 23	615637	21	66.67%	76.19%	scaffold_26512_24318	631	637	1a
195	GSSPFG00000351001	scaffold_26512_24318	GSSPFG00000351001-RA_61989-63068	113	-18.1	4 23	685710	20	60.00%	70.00%	scaffold_26512_24318	631	637	1a
196	GSSPFG00000351001	scaffold_539_4983	GSSPFG00000351001-RA_61989-63068	153	-20.9	2 23	672697	23	65.22%	69.57%	scaffold_539_4983	690	696	m8
197	GSSPFG00000351001	scaffold_602_5272	GSSPFG00000351001-RA_61989-63068	148	-17.91	2 18	9791002	18	66.67%	77.78%	scaffold_602_5272	995	1001	m8
198	GSSPFG00000351001	scaffold_9688_17903	GSSPFG00000351001-RA_61989-63068	93	-21.92	2 20	318337	18	61.11%	72.22%	scaffold_9688_17903	994	1000	1a
199	GSSPFG00000351001	scaffold_9688_17905	GSSPFG00000351001-RA_61989-63068	115	-17.04	3 22	174201	24	66.67%	75.00%	scaffold_9688_17905	995	1001	m8
200	GSSPFG00000351001	scaffold_9688_17905	GSSPFG00000351001-RA_61989-63068	151	-21.52	2 17	9761002	19	68.42%	78.95%	scaffold_9688_17905	995	1001	m8
201	GSSPFG00000351001	scaffold_9688_17909	GSSPFG00000351001-RA_61989-63068	93	-21.92	2 20	318337	18	61.11%	72.22%	scaffold_9688_17909	994	1000	1a
202	GSSPFG00000354001	scaffold_23013_23354	GSSPFG00000354001-RA_3950-4287	161	-24.81	2 20	2 23	18	72.22%	88.89%	scaffold_23013_23354	16	22	m8
203	GSSPFG00000354001	scaffold_9424_17749	GSSPFG00000354001-RA_3950-4287	99	-21.06	5 21	214232	16	75.00%	81.25%	scaffold_9424_17749	267	273	8mer
204	GSSPFG00000363001	scaffold_119_1835	GSSPFG00000363001-RA_82727-83176	120	-18.98	2 8	230252	6	100.00%	100.00%	scaffold_119_1835	246	252	1a
205	GSSPFG00000363001	scaffold_119_1836	GSSPFG00000363001-RA_82727-83176	120	-18.98	2 8	230252	6	100.00%	100.00%	scaffold_119_1836	246	252	1a
206	GSSPFG00000363001	scaffold_119_1837	GSSPFG00000363001-RA_82727-83176	120	-18.98	2 8	230252	6	100.00%	100.00%	scaffold_119_1837	246	252	1a
207	GSSPFG00000363001	scaffold_119_1838	GSSPFG00000363001-RA_82727-83176	120	-18.98	2 8	230252	6	100.00%	100.00%	scaffold_119_1838	246	252	1a
208	GSSPFG00000363001	superscaffold_985_35205	GSSPFG00000363001-RA_82727-83176	120	-18.98	2 8	230252	6	100.00%	100.00%	superscaffold_985_35205	246	252	1a
209	GSSPFG00000363001	superscaffold_985_35206	GSSPFG00000363001-RA_82727-83176	120	-18.98	2 8	230252	6	100.00%	100.00%	superscaffold_985_35206	246	252	1a
210	GSSPFG00000370001	scaffold_10124_18243	GSSPFG00000370001-RA_13368-14398	146	-17.15	2 11	807828	9	88.89%	100.00%	scaffold_10124_18243	821	827	8mer
211	GSSPFG00000370001	scaffold_2057_9777	GSSPFG00000370001-RA_13368-14398	123	-26.21	2 21	668691	21	71.43%	85.71%	scaffold_2057_9777	561	567	8mer
212	GSSPFG00000370001	scaffold_2057_9777	GSSPFG00000370001-RA_13368-14398	123	-26.21	2 21	668691	21	71.43%	85.71%	scaffold_2057_9777	104	110	8mer
213	GSSPFG00000370001	scaffold_2057_9777	GSSPFG00000370001-RA_13368-14398	123	-26.21	2 21	668691	21	71.43%	85.71%	scaffold_2057_9777	298	304	1a
214	GSSPFG00000370001	scaffold_9424_17747	GSSPFG00000370001-RA_13368-14398	126	-17.34	2 20	639660	19	57.89%	84.21%	scaffold_9424_17747	877	883	1a
215	GSSPFG00000370001	superscaffold_630_32959	GSSPFG00000370001-RA_13368-14398	123	-26.21	2 21	668691	21	71.43%	85.71%	superscaffold_630_32959	104	110	8mer
216	GSSPFG00000370001	superscaffold_630_32959	GSSPFG00000370001-RA_13368-14398	123	-26.21	2 21	668691	21	71.43%	85.71%	superscaffold_630_32959	561	567	8mer
217	GSSPFG00000370001	superscaffold_630_32959	GSSPFG00000370001-RA_13368-14398	123	-26.21	2 21	668691	21	71.43%	85.71%	superscaffold_630_32959	298	304	1a
218	GSSPFG00000376001	scaffold_14531_20229	GSSPFG00000376001-RA_38458-39066	128	-19.42	2 20	487506	18	72.22%	77.78%	scaffold_14531_20229	328	334	m8
219	GSSPFG00000376001	scaffold_14531_20229	GSSPFG00000376001-RA_38458-39066	128	-19.42	2 20	487506	18	72.22%	77.78%	scaffold_14531_20229	305	311	1a
220	GSSPFG00000376001	scaffold_14531_20231	GSSPFG00000376001-RA_38458-39066	132	-19.05	2 20	487506	18	77.78%	77.78%	scaffold_14531_20231	305	311	1a
221	GSSPFG00000376001	scaffold_14531_20231	GSSPFG00000376001-RA_38458-39066	132	-19.05	2 20	487506	18	77.78%	77.78%	scaffold_14531_20231	328	334	m8
222	GSSPFG00000376001	scaffold_1836_9410	GSSPFG00000376001-RA_38458-39066	90	-20.1	2 19	268288	17	76.47%	82.35%	scaffold_1836_9410	42	48	1a
223	GSSPFG00000376001	scaffold_2723_11025	GSSPFG00000376001-RA_38458-39066	95	-21.08	5 22	43 64	17	82.35%	88.24%	scaffold_2723_11025	414	420	m8
224	GSSPFG00000376001	scaffold_2723_11025	GSSPFG00000376001-RA_38458-39066	122	-19.95	2 19	467490	18	61.11%	83.33%	scaffold_2723_11025	414	420	m8
225	GSSPFG00000376001	scaffold_539_4983	GSSPFG00000376001-RA_38458-39066	158	-17.5	2 15	139162	13	84.62%	92.31%	scaffold_539_4983	155	161	m8
226	GSSPFG00000376001	scaffold_6364_15325	GSSPFG00000376001-RA_38458-39066	147	-18.41	2 20	239259	18	83.33%	83.33%	scaffold_6364_15325	288	294	1a
227	GSSPFG00000376001	scaffold_6364_15325	GSSPFG00000376001-RA_38458-39066	102	-17.83	2 19	335355	17	64.71%	76.47%	scaffold_6364_15325	288	294	1a
228	GSSPFG00000376001	scaffold_6364_15326	GSSPFG00000376001-RA_38458-39066	147	-18.41	2 20	239259	18	83.33%	83.33%	scaffold_6364_15326	288	294	1a
229	GSSPFG00000376001	scaffold_6364_15326	GSSPFG00000376001-RA_38458-39066	102	-17.83	2 19	335355	17	64.71%	76.47%	scaffold_6364_15326	288	294	1a
230	GSSPFG00000424001	scaffold_539_4983	GSSPFG00000424001-RA_3484-4025	130	-21.87	2 23	140163	21	71.43%	90.48%	scaffold_539_4983	180	186	1a
231	GSSPFG00000424001	scaffold_539_4983	GSSPFG00000424001-RA_3484-4025	150	-20.71	2 23	186212	25	72.00%	80.00%	scaffold_539_4983	180	186	1a
232	GSSPFG00000424001	scaffold_8843_17362	GSSPFG00000424001-RA_3484-4025	120	-17.6	3 21	378397	18	72.22%	77.78%	scaffold_8843_17362	365	371	1a
233	GSSPFG00000443001	scaffold_8843_17362	GSSPFG00000443001-RA_1985-2570	141	-19.56	2 21	241265	22	72.73%	77.27%	scaffold_8843_17362	186	192	8mer
234	GSSPFG00000444001	scaffold_1197_7657	GSSPFG00000444001-RA_2890-3195	164	-20.4	2 22	152175	21	76.19%	76.19%	scaffold_1197_7657	168	174	m8
235	GSSPFG00000444001	scaffold_1197_7657	GSSPFG00000444001-RA_2890-3195	164	-20.4	2 22	152175	21	76.19%	76.19%	scaffold_1197_7657	56	62	1a
236	GSSPFG00000444001	superscaffold_787_33925	GSSPFG00000444001-RA_2890-3195	114	-17.86	4 19	26 46	15	73.33%	86.67%	superscaffold_787_33925	21	27	8mer
237	GSSPFG00000444001	superscaffold_787_33925	GSSPFG00000444001-RA_2890-3195	116	-19.25	2 14	201222	13	69.23%	84.62%	superscaffold_787_33925	21	27	8mer
238	GSSPFG00000444001	superscaffold_787_33925	GSSPFG00000444001-RA_2890-3195	106	-20.07	2 20	49 70	19	63.16%	84.21%	superscaffold_787_33925	21	27	8mer
239	GSSPFG00000444001	superscaffold_898_34490	GSSPFG00000444001-RA_2890-3195	164	-20.4	2 22	152175	21	76.19%	76.19%	superscaffold_898_34490	168	174	m8
240	GSSPFG00000444001	superscaffold_898_34490	GSSPFG00000444001-RA_2890-3195	164	-20.4	2 22	152175	21	76.19%	76.19%	superscaffold_898_34490	56	62	1a
241	GSSPFG00000450001	scaffold_9688_17905	GSSPFG00000450001-RA_21041-21990	124	-17.4	2 9	394416	7	85.71%	100.00%	scaffold_9688_17905	410	416	1a
242	GSSPFG00000473001	scaffold_14531_20229	GSSPFG00000473001-RA_47380-47583	129	-17.44	2 14	1 20	12	83.33%	91.67%	scaffold_14531_20229	14	20	1a
243	GSSPFG00000503001	scaffold_18458_21975	GSSPFG00000503001-RA_181391-183158	102	-17.91	2 20	14811503	19	68.42%	73.68%	scaffold_18458_21975	1121	1127	1a
244	GSSPFG00000503001	scaffold_18458_21975	GSSPFG00000503001-RA_181391-183158	122	-18.46	2 16	11051127	15	73.33%	80.00%	scaffold_18458_21975	1121	1127	1a
245	GSSPFG00000503001	scaffold_2057_9781	GSSPFG00000503001-RA_181391-183158	113	-23.01	3 22	892914	19	68.42%	84.21%	scaffold_2057_9781	933	939	1a
246	GSSPFG00000503001	scaffold_539_4983	GSSPFG00000503001-RA_181391-183158	105	-17.58	5 22	966989	17	70.59%	88.24%	scaffold_539_4983	787	793	m8
247	GSSPFG00000503001	scaffold_5406_14403	GSSPFG00000503001-RA_181391-183158	117	-17.79	2 19	32 56	19	63.16%	84.21%	scaffold_5406_14403	807	813	1a
248	GSSPFG00000503001	scaffold_5406_14404	GSSPFG00000503001-RA_181391-183158	117	-17.79	2 19	32 56	19	63.16%	84.21%	scaffold_5406_14404	807	813	1a
249	GSSPFG00000503001	scaffold_5523_14602	GSSPFG00000503001-RA_181391-183158	121	-17.14	2 20	11891215	24	66.67%	66.67%	scaffold_5523_14602	750	756	m8
250	GSSPFG00000503001	scaffold_5523_14602	GSSPFG00000503001-RA_181391-183158	117	-18.24	2 20	463482	18	61.11%	88.89%	scaffold_5523_14602	750	756	m8
251	GSSPFG00000503001	scaffold_8843_17362	GSSPFG00000503001-RA_181391-183158	104	-25.14	5 21	13321353	16	75.00%	87.50%	scaffold_8843_17362	730	736	1a
252	GSSPFG00000503001	scaffold_8843_17362	GSSPFG00000503001-RA_181391-183158	124	-19.37	2 21	11931212	19	78.95%	84.21%	scaffold_8843_17362	730	736	1a
253	GSSPFG00000503001	scaffold_9424_17749	GSSPFG00000503001-RA_181391-183158	109	-18.76	2 19	33 56	19	63.16%	73.68%	scaffold_9424_17749	807	813	1a
254	GSSPFG00000503001	scaffold_9898_18042	GSSPFG00000503001-RA_181391-183158	111	-17.49	2 20	13431364	18	66.67%	83.33%	scaffold_9898_18042	179	185	8mer
255	GSSPFG00000503001	superscaffold_630_32963	GSSPFG00000503001-RA_181391-183158	113	-23.01	3 22	892914	19	68.42%	84.21%	superscaffold_630_32963	933	939	1a
256	GSSPFG00000504001	scaffold_10124_18243	GSSPFG00000504001-RA_188415-189452	109	-17.46	2 21	838858	20	65.00%	80.00%	scaffold_10124_18243	920	926	1a
257	GSSPFG00000504001	scaffold_1122_7476	GSSPFG00000504001-RA_188415-189452	114	-17.23	3 21	702726	21	76.19%	80.95%	scaffold_1122_7476	786	792	8mer
258	GSSPFG00000504001	scaffold_1122_7476	GSSPFG00000504001-RA_188415-189452	90	-18.18	2 21	928954	24	62.50%	70.83%	scaffold_1122_7476	786	792	8mer
259	GSSPFG00000504001	scaffold_20102_22509	GSSPFG00000504001-RA_188415-189452	143	-18.87	3 20	296319	17	76.47%	94.12%	scaffold_20102_22509	401	407	m8
260	GSSPFG00000504001	scaffold_2057_9777	GSSPFG00000504001-RA_188415-189452	152	-18.38	2 17	927948	15	73.33%	80.00%	scaffold_2057_9777	531	537	1a
261	GSSPFG00000504001	scaffold_2057_9777	GSSPFG00000504001-RA_188415-189452	152	-18.38	2 17	927948	15	73.33%	80.00%	scaffold_2057_9777	941	947	m8
262	GSSPFG00000504001	superscaffold_630_32959	GSSPFG00000504001-RA_188415-189452	152	-18.38	2 17	927948	15	73.33%	80.00%	superscaffold_630_32959	531	537	1a
263	GSSPFG00000504001	superscaffold_630_32959	GSSPFG00000504001-RA_188415-189452	152	-18.38	2 17	927948	15	73.33%	80.00%	superscaffold_630_32959	941	947	m8
264	GSSPFG00000521001	scaffold_15646_20867	GSSPFG00000521001-RA_94311-95161	149	-20.64	2 21	156180	22	72.73%	86.36%	scaffold_15646_20867	89	95	m8
265	GSSPFG00000521001	scaffold_20102_22509	GSSPFG00000521001-RA_94311-95161	106	-18.01	2 23	152182	28	60.71%	71.43%	scaffold_20102_22509	730	736	1a
266	GSSPFG00000521001	scaffold_2057_9781	GSSPFG00000521001-RA_94311-95161	109	-17.54	2 18	475497	16	62.50%	75.00%	scaffold_2057_9781	616	622	m8
267	GSSPFG00000521001	scaffold_6337_15283	GSSPFG00000521001-RA_94311-95161	145	-17.36	2 10	34 53	8	100.00%	100.00%	scaffold_6337_15283	46	52	8mer
268	GSSPFG00000521001	scaffold_6337_15283	GSSPFG00000521001-RA_94311-95161	145	-17.36	2 10	34 53	8	100.00%	100.00%	scaffold_6337_15283	128	134	1a
269	GSSPFG00000521001	scaffold_9424_17749	GSSPFG00000521001-RA_94311-95161	124	-18.42	2 21	581602	19	68.42%	78.95%	scaffold_9424_17749	4	10	1a
270	GSSPFG00000521001	superscaffold_630_32963	GSSPFG00000521001-RA_94311-95161	109	-17.54	2 18	475497	16	62.50%	75.00%	superscaffold_630_32963	616	622	m8
271	GSSPFG00000548001	scaffold_6364_15325	GSSPFG00000548001-RA_5140-5489	97	-19.15	2 20	107126	18	72.22%	83.33%	scaffold_6364_15325	235	241	1a
272	GSSPFG00000548001	scaffold_6364_15326	GSSPFG00000548001-RA_5140-5489	97	-19.15	2 20	107126	18	72.22%	83.33%	scaffold_6364_15326	235	241	1a
273	GSSPFG00000568001	scaffold_15646_20867	GSSPFG00000568001-RA_58144-59645	109	-18.17	4 20	10881108	16	68.75%	87.50%	scaffold_15646_20867	1262	1268	m8
274	GSSPFG00000568001	scaffold_1836_9410	GSSPFG00000568001-RA_58144-59645	130	-20.3	2 20	107128	19	68.42%	78.95%	scaffold_1836_9410	1239	1245	1a
275	GSSPFG00000568001	scaffold_2057_9777	GSSPFG00000568001-RA_58144-59645	130	-19.97	3 21	82106	21	71.43%	80.95%	scaffold_2057_9777	25	31	1a
276	GSSPFG00000568001	scaffold_2057_9777	GSSPFG00000568001-RA_58144-59645	130	-19.97	3 21	82106	21	71.43%	80.95%	scaffold_2057_9777	1051	1057	1a
277	GSSPFG00000568001	scaffold_2057_9777	GSSPFG00000568001-RA_58144-59645	130	-19.97	3 21	82106	21	71.43%	80.95%	scaffold_2057_9777	510	516	m8
278	GSSPFG00000568001	scaffold_2057_9777	GSSPFG00000568001-RA_58144-59645	150	-17.66	2 15	496517	13	69.23%	92.31%	scaffold_2057_9777	25	31	1a
279	GSSPFG00000568001	scaffold_2057_9777	GSSPFG00000568001-RA_58144-59645	150	-17.66	2 15	496517	13	69.23%	92.31%	scaffold_2057_9777	1051	1057	1a
280	GSSPFG00000568001	scaffold_2057_9777	GSSPFG00000568001-RA_58144-59645	150	-17.66	2 15	496517	13	69.23%	92.31%	scaffold_2057_9777	510	516	m8
281	GSSPFG00000568001	scaffold_23013_23354	GSSPFG00000568001-RA_58144-59645	106	-19.25	3 21	456482	22	59.09%	77.27%	scaffold_23013_23354	1411	1417	1a
282	GSSPFG00000568001	scaffold_23013_23354	GSSPFG00000568001-RA_58144-59645	121	-23	2 21	927947	19	68.42%	84.21%	scaffold_23013_23354	1411	1417	1a
283	GSSPFG00000568001	scaffold_5523_14602	GSSPFG00000568001-RA_58144-59645	150	-18.63	2 20	12351256	19	68.42%	89.47%	scaffold_5523_14602	738	744	1a
284	GSSPFG00000568001	scaffold_5523_14602	GSSPFG00000568001-RA_58144-59645	150	-18.63	2 20	12351256	19	68.42%	89.47%	scaffold_5523_14602	765	771	8mer
285	GSSPFG00000568001	scaffold_9424_17747	GSSPFG00000568001-RA_58144-59645	154	-17.08	2 16	67 88	15	80.00%	86.67%	scaffold_9424_17747	81	87	m8
286	GSSPFG00000568001	superscaffold_630_32959	GSSPFG00000568001-RA_58144-59645	150	-17.66	2 15	496517	13	69.23%	92.31%	superscaffold_630_32959	25	31	1a
287	GSSPFG00000568001	superscaffold_630_32959	GSSPFG00000568001-RA_58144-59645	150	-17.66	2 15	496517	13	69.23%	92.31%	superscaffold_630_32959	1051	1057	1a
288	GSSPFG00000568001	superscaffold_630_32959	GSSPFG00000568001-RA_58144-59645	150	-17.66	2 15	496517	13	69.23%	92.31%	superscaffold_630_32959	510	516	m8
289	GSSPFG00000568001	superscaffold_630_32959	GSSPFG00000568001-RA_58144-59645	130	-19.97	3 21	82106	21	71.43%	80.95%	superscaffold_630_32959	25	31	1a
290	GSSPFG00000568001	superscaffold_630_32959	GSSPFG00000568001-RA_58144-59645	130	-19.97	3 21	82106	21	71.43%	80.95%	superscaffold_630_32959	1051	1057	1a
291	GSSPFG00000568001	superscaffold_630_32959	GSSPFG00000568001-RA_58144-59645	130	-19.97	3 21	82106	21	71.43%	80.95%	superscaffold_630_32959	510	516	m8
292	GSSPFG00000570001	scaffold_14531_20229	GSSPFG00000570001-RA_67784-69539	103	-20.99	3 21	713735	19	68.42%	78.95%	scaffold_14531_20229	656	662	m8
293	GSSPFG00000570001	scaffold_14531_20229	GSSPFG00000570001-RA_67784-69539	103	-20.99	3 21	713735	19	68.42%	78.95%	scaffold_14531_20229	932	938	1a
294	GSSPFG00000570001	scaffold_14531_20229	GSSPFG00000570001-RA_67784-69539	99	-22.38	2 21	747772	23	60.87%	69.57%	scaffold_14531_20229	656	662	m8
295	GSSPFG00000570001	scaffold_14531_20229	GSSPFG00000570001-RA_67784-69539	99	-22.38	2 21	747772	23	60.87%	69.57%	scaffold_14531_20229	932	938	1a
296	GSSPFG00000570001	scaffold_14531_20231	GSSPFG00000570001-RA_67784-69539	95	-19.4	3 21	713735	19	63.16%	73.68%	scaffold_14531_20231	932	938	1a
297	GSSPFG00000570001	scaffold_14531_20231	GSSPFG00000570001-RA_67784-69539	95	-19.4	3 21	713735	19	63.16%	73.68%	scaffold_14531_20231	656	662	m8
298	GSSPFG00000570001	scaffold_14531_20231	GSSPFG00000570001-RA_67784-69539	90	-17.02	6 19	23 44	13	76.92%	84.62%	scaffold_14531_20231	932	938	1a
299	GSSPFG00000570001	scaffold_14531_20231	GSSPFG00000570001-RA_67784-69539	90	-17.02	6 19	23 44	13	76.92%	84.62%	scaffold_14531_20231	656	662	m8
300	GSSPFG00000570001	scaffold_26512_24318	GSSPFG00000570001-RA_67784-69539	131	-18.22	2 20	11501175	19	68.42%	84.21%	scaffold_26512_24318	1297	1303	8mer
301	GSSPFG00000570001	scaffold_26512_24318	GSSPFG00000570001-RA_67784-69539	162	-23.42	2 24	12781304	24	62.50%	79.17%	scaffold_26512_24318	1297	1303	8mer
302	GSSPFG00000570001	scaffold_2723_11025	GSSPFG00000570001-RA_67784-69539	152	-19.39	2 22	12881313	23	69.57%	78.26%	scaffold_2723_11025	1134	1140	1a
303	GSSPFG00000570001	scaffold_2723_11025	GSSPFG00000570001-RA_67784-69539	152	-19.39	2 22	12881313	23	69.57%	78.26%	scaffold_2723_11025	1280	1286	1a
304	GSSPFG00000570001	scaffold_2884_11316	GSSPFG00000570001-RA_67784-69539	135	-18.26	2 22	240261	20	75.00%	75.00%	scaffold_2884_11316	255	261	1a
305	GSSPFG00000570001	scaffold_9688_17905	GSSPFG00000570001-RA_67784-69539	120	-17.83	4 22	10231046	19	68.42%	73.68%	scaffold_9688_17905	1166	1172	m8
306	GSSPFG00000583001	scaffold_6364_15325	GSSPFG00000583001-RA_1584-1718	155	-18.01	2 17	54 76	17	70.59%	88.24%	scaffold_6364_15325	69	75	m8
307	GSSPFG00000583001	scaffold_6364_15326	GSSPFG00000583001-RA_1584-1718	155	-18.01	2 17	54 76	17	70.59%	88.24%	scaffold_6364_15326	69	75	m8
308	GSSPFG00000595001	scaffold_2723_11025	GSSPFG00000595001-RA_2651-3898	161	-19.21	2 20	11501175	21	76.19%	80.95%	scaffold_2723_11025	1168	1174	m8
309	GSSPFG00000595001	scaffold_5523_14602	GSSPFG00000595001-RA_2651-3898	132	-18.46	2 20	12141236	21	76.19%	76.19%	scaffold_5523_14602	193	199	1a
310	GSSPFG00000598001	scaffold_9429_17752	GSSPFG00000598001-RA_14305-14720	140	-17.82	2 21	282303	19	63.16%	73.68%	scaffold_9429_17752	297	303	1a
311	GSSPFG00000626001	scaffold_23013_23354	GSSPFG00000626001-RA_158292-158849	148	-17.62	2 16	416436	14	78.57%	85.71%	scaffold_23013_23354	429	435	8mer
312	GSSPFG00000626001	scaffold_23013_23354	GSSPFG00000626001-RA_158292-158849	143	-20.49	2 21	127150	20	60.00%	85.00%	scaffold_23013_23354	429	435	8mer
313	GSSPFG00000633001	scaffold_15901_20984	GSSPFG00000633001-RA_19077-20116	124	-17.79	2 22	526545	20	65.00%	80.00%	scaffold_15901_20984	578	584	m8
314	GSSPFG00000636001	scaffold_23013_23354	GSSPFG00000636001-RA_3589-3755	117	-21.45	2 22	7 32	24	58.33%	75.00%	scaffold_23013_23354	124	130	1a
315	GSSPFG00000691001	scaffold_2057_9781	GSSPFG00000691001-RA_11142-12655	159	-19.01	2 18	377398	16	81.25%	87.50%	scaffold_2057_9781	391	397	8mer
316	GSSPFG00000691001	scaffold_2057_9781	GSSPFG00000691001-RA_11142-12655	124	-20.6	2 22	14571480	21	66.67%	80.95%	scaffold_2057_9781	391	397	8mer
317	GSSPFG00000691001	scaffold_2057_9781	GSSPFG00000691001-RA_11142-12655	112	-18.35	2 20	878900	19	63.16%	84.21%	scaffold_2057_9781	391	397	8mer
318	GSSPFG00000691001	scaffold_26512_24318	GSSPFG00000691001-RA_11142-12655	154	-18.18	2 24	196222	24	58.33%	75.00%	scaffold_26512_24318	215	221	m8
319	GSSPFG00000691001	scaffold_27_678	GSSPFG00000691001-RA_11142-12655	144	-25.32	2 18	400423	17	76.47%	82.35%	scaffold_27_678	417	423	1a
320	GSSPFG00000691001	scaffold_27_678	GSSPFG00000691001-RA_11142-12655	96	-17.82	4 14	749772	11	72.73%	90.91%	scaffold_27_678	417	423	1a
321	GSSPFG00000691001	scaffold_6337_15283	GSSPFG00000691001-RA_11142-12655	129	-19.62	2 10	178197	8	87.50%	100.00%	scaffold_6337_15283	77	83	1a
322	GSSPFG00000691001	scaffold_723_5863	GSSPFG00000691001-RA_11142-12655	96	-17.82	4 14	749772	11	72.73%	90.91%	scaffold_723_5863	417	423	1a
323	GSSPFG00000691001	scaffold_723_5863	GSSPFG00000691001-RA_11142-12655	144	-25.32	2 18	400423	17	76.47%	82.35%	scaffold_723_5863	417	423	1a
324	GSSPFG00000691001	scaffold_9536_17840	GSSPFG00000691001-RA_11142-12655	112	-17.24	3 19	219239	16	75.00%	81.25%	scaffold_9536_17840	1222	1228	m8
325	GSSPFG00000691001	superscaffold_630_32963	GSSPFG00000691001-RA_11142-12655	124	-20.6	2 22	14571480	21	66.67%	80.95%	superscaffold_630_32963	391	397	8mer
326	GSSPFG00000691001	superscaffold_630_32963	GSSPFG00000691001-RA_11142-12655	112	-18.35	2 20	878900	19	63.16%	84.21%	superscaffold_630_32963	391	397	8mer
327	GSSPFG00000691001	superscaffold_630_32963	GSSPFG00000691001-RA_11142-12655	159	-19.01	2 18	377398	16	81.25%	87.50%	superscaffold_630_32963	391	397	8mer
328	GSSPFG00000698001	scaffold_2723_11025	GSSPFG00000698001-RA_5358-6212	151	-17.24	2 21	528554	23	60.87%	73.91%	scaffold_2723_11025	547	553	8mer
329	GSSPFG00000698001	scaffold_2723_11025	GSSPFG00000698001-RA_5358-6212	151	-17.24	2 21	528554	23	60.87%	73.91%	scaffold_2723_11025	657	663	m8
330	GSSPFG00000698001	scaffold_2723_11025	GSSPFG00000698001-RA_5358-6212	155	-18.68	2 21	638664	23	65.22%	73.91%	scaffold_2723_11025	547	553	8mer
331	GSSPFG00000698001	scaffold_2723_11025	GSSPFG00000698001-RA_5358-6212	155	-18.68	2 21	638664	23	65.22%	73.91%	scaffold_2723_11025	657	663	m8
332	GSSPFG00000706001	scaffold_2723_11025	GSSPFG00000706001-RA_32441-32639	152	-17.72	2 13	60 82	11	90.91%	90.91%	scaffold_2723_11025	75	81	m8
333	GSSPFG00000748001	scaffold_9424_17749	GSSPFG00000748001-RA_197-816	111	-17.35	2 21	348370	20	55.00%	80.00%	scaffold_9424_17749	30	36	8mer
334	GSSPFG00000844001	scaffold_8843_17362	GSSPFG00000844001-RA_149860-150746	126	-17.77	2 21	555571	19	63.16%	68.42%	scaffold_8843_17362	522	528	1a
335	GSSPFG00000845001	scaffold_1122_7476	GSSPFG00000845001-RA_151146-152178	127	-18.66	2 21	904927	21	71.43%	76.19%	scaffold_1122_7476	1004	1010	1a
336	GSSPFG00000845001	scaffold_602_5272	GSSPFG00000845001-RA_151146-152178	114	-17.17	2 21	890916	24	58.33%	66.67%	scaffold_602_5272	759	765	1a
337	GSSPFG00000845001	scaffold_9688_17905	GSSPFG00000845001-RA_151146-152178	98	-19.33	3 22	31 52	20	60.00%	75.00%	scaffold_9688_17905	759	765	1a
338	GSSPFG00000845001	scaffold_9688_17905	GSSPFG00000845001-RA_151146-152178	132	-19.15	2 22	747765	20	60.00%	75.00%	scaffold_9688_17905	759	765	1a
339	GSSPFG00000847001	scaffold_14531_20229	GSSPFG00000847001-RA_82288-82741	98	-24.9	5 19	2 23	14	71.43%	92.86%	scaffold_14531_20229	179	185	m8
340	GSSPFG00000847001	scaffold_14531_20229	GSSPFG00000847001-RA_82288-82741	98	-24.9	5 19	2 23	14	71.43%	92.86%	scaffold_14531_20229	194	200	1a
341	GSSPFG00000847001	scaffold_14531_20231	GSSPFG00000847001-RA_82288-82741	102	-27.67	5 19	2 23	14	78.57%	92.86%	scaffold_14531_20231	194	200	1a
342	GSSPFG00000847001	scaffold_14531_20231	GSSPFG00000847001-RA_82288-82741	102	-27.67	5 19	2 23	14	78.57%	92.86%	scaffold_14531_20231	179	185	m8
343	GSSPFG00000847001	scaffold_2057_9777	GSSPFG00000847001-RA_82288-82741	101	-17.44	4 14	275296	10	70.00%	100.00%	scaffold_2057_9777	208	214	8mer
344	GSSPFG00000847001	superscaffold_630_32959	GSSPFG00000847001-RA_82288-82741	101	-17.44	4 14	275296	10	70.00%	100.00%	superscaffold_630_32959	208	214	8mer
345	GSSPFG00000875001	scaffold_10157_18255	GSSPFG00000875001-RA_70338-70621	138	-20.51	2 19	179200	17	70.59%	88.24%	scaffold_10157_18255	263	269	1a
346	GSSPFG00000876001	scaffold_14531_20229	GSSPFG00000876001-RA_89603-90363	128	-19.42	2 20	460479	18	72.22%	77.78%	scaffold_14531_20229	301	307	1a
347	GSSPFG00000876001	scaffold_14531_20229	GSSPFG00000876001-RA_89603-90363	128	-19.42	2 20	460479	18	72.22%	77.78%	scaffold_14531_20229	346	352	m8
348	GSSPFG00000876001	scaffold_14531_20231	GSSPFG00000876001-RA_89603-90363	132	-19.05	2 20	460479	18	77.78%	77.78%	scaffold_14531_20231	301	307	1a
349	GSSPFG00000876001	scaffold_14531_20231	GSSPFG00000876001-RA_89603-90363	132	-19.05	2 20	460479	18	77.78%	77.78%	scaffold_14531_20231	346	352	m8
350	GSSPFG00000876001	scaffold_14531_20231	GSSPFG00000876001-RA_89603-90363	140	-19.67	2 9	332353	7	100.00%	100.00%	scaffold_14531_20231	301	307	1a
351	GSSPFG00000876001	scaffold_14531_20231	GSSPFG00000876001-RA_89603-90363	140	-19.67	2 9	332353	7	100.00%	100.00%	scaffold_14531_20231	346	352	m8
352	GSSPFG00000876001	scaffold_539_4983	GSSPFG00000876001-RA_89603-90363	158	-17.5	2 15	144167	13	84.62%	92.31%	scaffold_539_4983	160	166	m8
353	GSSPFG00000876001	scaffold_539_4983	GSSPFG00000876001-RA_89603-90363	132	-17.06	2 23	531556	23	69.57%	73.91%	scaffold_539_4983	160	166	m8
354	GSSPFG00000878001	scaffold_9536_17840	GSSPFG00000878001-RA_123930-125029	108	-17.34	2 21	687709	20	75.00%	75.00%	scaffold_9536_17840	669	675	m8
355	GSSPFG00000884001	scaffold_2057_9781	GSSPFG00000884001-RA_187702-188498	98	-18.02	5 22	507527	17	64.71%	76.47%	scaffold_2057_9781	10	16	1a
356	GSSPFG00000884001	scaffold_26512_24318	GSSPFG00000884001-RA_187702-188498	156	-21.12	2 19	384411	20	70.00%	85.00%	scaffold_26512_24318	404	410	m8
357	GSSPFG00000884001	superscaffold_630_32963	GSSPFG00000884001-RA_187702-188498	98	-18.02	5 22	507527	17	64.71%	76.47%	superscaffold_630_32963	10	16	1a
358	GSSPFG00000888001	scaffold_14531_20229	GSSPFG00000888001-RA_258554-259392	106	-24.58	2 21	429454	23	56.52%	73.91%	scaffold_14531_20229	356	362	1a
359	GSSPFG00000888001	scaffold_14531_20231	GSSPFG00000888001-RA_258554-259392	124	-19.88	2 9	398419	7	85.71%	100.00%	scaffold_14531_20231	356	362	1a
360	GSSPFG00000888001	scaffold_14531_20231	GSSPFG00000888001-RA_258554-259392	110	-23.45	2 21	429454	23	60.87%	73.91%	scaffold_14531_20231	356	362	1a
361	GSSPFG00000927001	scaffold_26512_24318	GSSPFG00000927001-RA_6178-6825	122	-20.69	4 24	214235	20	70.00%	80.00%	scaffold_26512_24318	399	405	8mer
362	GSSPFG00000927001	scaffold_26512_24318	GSSPFG00000927001-RA_6178-6825	138	-18.54	2 22	290312	20	70.00%	85.00%	scaffold_26512_24318	399	405	8mer
363	GSSPFG00000949001	scaffold_2723_11025	GSSPFG00000949001-RA_688-1134	120	-18.35	2 8	104126	6	100.00%	100.00%	scaffold_2723_11025	120	126	1a
364	GSSPFG00000949001	scaffold_602_5272	GSSPFG00000949001-RA_688-1134	134	-18.42	2 11	230251	9	88.89%	100.00%	scaffold_602_5272	309	315	1a
365	GSSPFG00000954001	scaffold_23013_23354	GSSPFG00000954001-RA_1072-1637	140	-17.55	3 21	130152	18	55.56%	88.89%	scaffold_23013_23354	467	473	1a
366	GSSPFG00000954001	superscaffold_787_33925	GSSPFG00000954001-RA_1072-1637	137	-18.08	2 20	132155	21	61.90%	80.95%	superscaffold_787_33925	149	155	1a
367	GSSPFG00000954001	superscaffold_787_33925	GSSPFG00000954001-RA_1072-1637	92	-18.59	2 17	277297	15	66.67%	86.67%	superscaffold_787_33925	149	155	1a
368	GSSPFG00000965001	scaffold_1097_7389	GSSPFG00000965001-RA_5266-6139	128	-17.8	2 18	296316	18	72.22%	77.78%	scaffold_1097_7389	310	316	1a
369	GSSPFG00000965001	scaffold_5523_14600	GSSPFG00000965001-RA_5266-6139	99	-19.46	2 19	554575	18	61.11%	72.22%	scaffold_5523_14600	105	111	1a
370	GSSPFG00000965001	scaffold_5523_14600	GSSPFG00000965001-RA_5266-6139	102	-20.04	2 20	112134	19	57.89%	68.42%	scaffold_5523_14600	105	111	1a
371	GSSPFG00000965001	scaffold_5523_14600	GSSPFG00000965001-RA_5266-6139	98	-24.92	2 16	216238	15	73.33%	80.00%	scaffold_5523_14600	105	111	1a
372	GSSPFG00000975001	scaffold_18458_21975	GSSPFG00000975001-RA_2907-3914	147	-19.01	2 21	59 81	20	60.00%	75.00%	scaffold_18458_21975	74	80	8mer
373	GSSPFG00000975001	scaffold_18458_21975	GSSPFG00000975001-RA_2907-3914	93	-17.63	3 21	392419	24	54.17%	70.83%	scaffold_18458_21975	74	80	8mer
374	GSSPFG00000976001	scaffold_1122_7476	GSSPFG00000976001-RA_6074-7354	132	-20.77	2 21	10061027	19	73.68%	84.21%	scaffold_1122_7476	146	152	m8
375	GSSPFG00000976001	scaffold_1122_7476	GSSPFG00000976001-RA_6074-7354	158	-20.67	2 21	129153	22	68.18%	81.82%	scaffold_1122_7476	146	152	m8
376	GSSPFG00000976001	scaffold_18458_21975	GSSPFG00000976001-RA_6074-7354	115	-17.21	2 19	271290	17	64.71%	70.59%	scaffold_18458_21975	686	692	m8
377	GSSPFG00000976001	scaffold_2057_9781	GSSPFG00000976001-RA_6074-7354	116	-22.87	3 22	10261049	20	65.00%	80.00%	scaffold_2057_9781	106	112	1a
378	GSSPFG00000976001	scaffold_2057_9781	GSSPFG00000976001-RA_6074-7354	115	-19.62	2 22	10541078	22	59.09%	68.18%	scaffold_2057_9781	106	112	1a
379	GSSPFG00000976001	scaffold_2723_11025	GSSPFG00000976001-RA_6074-7354	97	-17.33	3 20	10551076	17	58.82%	70.59%	scaffold_2723_11025	1	7	1a
380	GSSPFG00000976001	superscaffold_630_32963	GSSPFG00000976001-RA_6074-7354	115	-19.62	2 22	10541078	22	59.09%	68.18%	superscaffold_630_32963	106	112	1a
381	GSSPFG00000976001	superscaffold_630_32963	GSSPFG00000976001-RA_6074-7354	116	-22.87	3 22	10261049	20	65.00%	80.00%	superscaffold_630_32963	106	112	1a
382	GSSPFG00000989001	superscaffold_114_28965	GSSPFG00000989001-RA_7060-7790	171	-17.03	2 20	21 43	18	83.33%	83.33%	superscaffold_114_28965	36	42	m8
383	GSSPFG00000999001	scaffold_2057_9781	GSSPFG00000999001.3-RA_48794-50373	101	-20.17	2 20	767793	22	59.09%	68.18%	scaffold_2057_9781	845	851	8mer
384	GSSPFG00000999001	scaffold_23013_23354	GSSPFG00000999001.3-RA_48794-50373	107	-20.02	2 22	246272	24	62.50%	75.00%	scaffold_23013_23354	151	157	1a
385	GSSPFG00000999001	scaffold_23013_23354	GSSPFG00000999001.3-RA_48794-50373	121	-17.3	2 20	136157	18	55.56%	83.33%	scaffold_23013_23354	151	157	1a
386	GSSPFG00000999001	scaffold_2801_11124	GSSPFG00000999001.3-RA_48794-50373	151	-20.11	2 16	922943	14	85.71%	92.86%	scaffold_2801_11124	1243	1249	m8
387	GSSPFG00000999001	scaffold_2801_11126	GSSPFG00000999001.3-RA_48794-50373	149	-19.89	2 21	924943	19	73.68%	84.21%	scaffold_2801_11126	1243	1249	m8
388	GSSPFG00000999001	scaffold_2884_11316	GSSPFG00000999001.3-RA_48794-50373	131	-17.11	3 22	612636	21	66.67%	85.71%	scaffold_2884_11316	352	358	m8
389	GSSPFG00000999001	superscaffold_617_32800	GSSPFG00000999001.3-RA_48794-50373	144	-18.85	2 13	922943	11	90.91%	100.00%	superscaffold_617_32800	1243	1249	m8
390	GSSPFG00000999001	superscaffold_617_32800	GSSPFG00000999001.3-RA_48794-50373	95	-18.44	2 20	11671189	19	73.68%	78.95%	superscaffold_617_32800	1243	1249	m8
391	GSSPFG00000999001	superscaffold_630_32963	GSSPFG00000999001.3-RA_48794-50373	101	-20.17	2 20	767793	22	59.09%	68.18%	superscaffold_630_32963	845	851	8mer
392	GSSPFG00001019001	scaffold_396_3985	GSSPFG00001019001-RA_47790-48330	162	-20.76	2 20	333354	19	73.68%	84.21%	scaffold_396_3985	347	353	8mer
393	GSSPFG00001022001	scaffold_10124_18243	GSSPFG00001022001-RA_39846-41209	115	-18.02	2 21	889912	21	76.19%	76.19%	scaffold_10124_18243	1059	1065	1a
394	GSSPFG00001022001	scaffold_602_5270	GSSPFG00001022001-RA_39846-41209	96	-17.06	2 19	889912	20	65.00%	75.00%	scaffold_602_5270	1059	1065	1a
395	GSSPFG00001050001	scaffold_6364_15325	GSSPFG00001050001-RA_9850-10905	117	-17.34	2 20	538557	18	66.67%	83.33%	scaffold_6364_15325	686	692	1a
396	GSSPFG00001050001	scaffold_6364_15326	GSSPFG00001050001-RA_9850-10905	117	-17.34	2 20	538557	18	66.67%	83.33%	scaffold_6364_15326	686	692	1a
397	GSSPFG00001055001	superscaffold_114_28965	GSSPFG00001055001-RA_2879-4442	97	-17.13	2 18	11411163	16	62.50%	75.00%	superscaffold_114_28965	610	616	m8
398	GSSPFG00001056001	scaffold_2801_11124	GSSPFG00001056001-RA_14691-15871	163	-19.81	2 17	503525	16	87.50%	87.50%	scaffold_2801_11124	518	524	m8
399	GSSPFG00001056001	scaffold_2801_11124	GSSPFG00001056001-RA_14691-15871	136	-17.1	2 20	283302	18	66.67%	77.78%	scaffold_2801_11124	518	524	m8
400	GSSPFG00001056001	scaffold_2801_11124	GSSPFG00001056001-RA_14691-15871	104	-19.25	2 8	10321053	6	83.33%	100.00%	scaffold_2801_11124	518	524	m8
401	GSSPFG00001056001	scaffold_2801_11126	GSSPFG00001056001-RA_14691-15871	164	-17.76	2 19	502525	19	84.21%	84.21%	scaffold_2801_11126	518	524	m8
402	GSSPFG00001065001	scaffold_15646_20867	GSSPFG00001065001-RA_190-1103	134	-18.34	3 21	181208	24	66.67%	70.83%	scaffold_15646_20867	39	45	1a
403	GSSPFG00001065001	scaffold_15646_20867	GSSPFG00001065001-RA_190-1103	134	-18.34	3 21	181208	24	66.67%	70.83%	scaffold_15646_20867	9	15	m8
404	GSSPFG00001065001	scaffold_6364_15325	GSSPFG00001065001-RA_190-1103	171	-22.97	2 20	211231	18	72.22%	94.44%	scaffold_6364_15325	224	230	m8
405	GSSPFG00001065001	scaffold_6364_15326	GSSPFG00001065001-RA_190-1103	171	-22.97	2 20	211231	18	72.22%	94.44%	scaffold_6364_15326	224	230	m8
406	GSSPFG00001065001	scaffold_9898_18042	GSSPFG00001065001-RA_190-1103	132	-19.61	2 21	181203	21	76.19%	80.95%	scaffold_9898_18042	317	323	8mer
407	GSSPFG00001070001	scaffold_396_3985	GSSPFG00001070001-RA_23789-24912	138	-18.19	2 20	525546	19	73.68%	84.21%	scaffold_396_3985	413	419	m8
408	GSSPFG00001070001	scaffold_396_3985	GSSPFG00001070001-RA_23789-24912	138	-18.19	2 20	525546	19	73.68%	84.21%	scaffold_396_3985	623	629	1a
409	GSSPFG00001070001	scaffold_396_3985	GSSPFG00001070001-RA_23789-24912	138	-18.19	2 20	525546	19	73.68%	84.21%	scaffold_396_3985	916	922	m8
410	GSSPFG00001070001	scaffold_396_3985	GSSPFG00001070001-RA_23789-24912	127	-20.86	2 20	445465	18	72.22%	83.33%	scaffold_396_3985	413	419	m8
411	GSSPFG00001070001	scaffold_396_3985	GSSPFG00001070001-RA_23789-24912	127	-20.86	2 20	445465	18	72.22%	83.33%	scaffold_396_3985	623	629	1a
412	GSSPFG00001070001	scaffold_396_3985	GSSPFG00001070001-RA_23789-24912	127	-20.86	2 20	445465	18	72.22%	83.33%	scaffold_396_3985	916	922	m8
413	GSSPFG00001070001	scaffold_6364_15325	GSSPFG00001070001-RA_23789-24912	118	-17.97	2 20	407428	19	68.42%	78.95%	scaffold_6364_15325	708	714	8mer
414	GSSPFG00001070001	scaffold_6364_15326	GSSPFG00001070001-RA_23789-24912	118	-17.97	2 20	407428	19	68.42%	78.95%	scaffold_6364_15326	708	714	8mer
415	GSSPFG00001086001	scaffold_2057_9777	GSSPFG00001086001.3-RA_948-2427	116	-19.25	2 21	511533	20	70.00%	75.00%	scaffold_2057_9777	781	787	1a
416	GSSPFG00001086001	scaffold_2057_9777	GSSPFG00001086001.3-RA_948-2427	149	-19.16	2 20	32 55	20	70.00%	90.00%	scaffold_2057_9777	781	787	1a
417	GSSPFG00001086001	scaffold_396_3985	GSSPFG00001086001.3-RA_948-2427	138	-17.73	3 19	14451465	16	75.00%	93.75%	scaffold_396_3985	320	326	m8
418	GSSPFG00001086001	scaffold_8843_17362	GSSPFG00001086001.3-RA_948-2427	108	-20.66	2 21	14211443	20	65.00%	85.00%	scaffold_8843_17362	298	304	1a
419	GSSPFG00001086001	superscaffold_630_32959	GSSPFG00001086001.3-RA_948-2427	116	-19.25	2 21	511533	20	70.00%	75.00%	superscaffold_630_32959	781	787	1a
420	GSSPFG00001086001	superscaffold_630_32959	GSSPFG00001086001.3-RA_948-2427	149	-19.16	2 20	32 55	20	70.00%	90.00%	superscaffold_630_32959	781	787	1a
421	GSSPFG00001087001	scaffold_2057_9777	GSSPFG00001087001-RA_4363-5272	158	-24.91	2 21	309329	19	73.68%	78.95%	scaffold_2057_9777	322	328	m8
422	GSSPFG00001087001	scaffold_2884_11316	GSSPFG00001087001-RA_4363-5272	152	-19.7	2 18	444468	18	77.78%	88.89%	scaffold_2884_11316	198	204	1a
423	GSSPFG00001087001	scaffold_2884_11316	GSSPFG00001087001-RA_4363-5272	152	-19.7	2 18	444468	18	77.78%	88.89%	scaffold_2884_11316	439	445	1a
424	GSSPFG00001087001	scaffold_2884_11316	GSSPFG00001087001-RA_4363-5272	152	-19.7	2 18	444468	18	77.78%	88.89%	scaffold_2884_11316	857	863	m8
425	GSSPFG00001087001	scaffold_2884_11316	GSSPFG00001087001-RA_4363-5272	152	-19.7	2 18	444468	18	77.78%	88.89%	scaffold_2884_11316	462	468	1a
426	GSSPFG00001087001	superscaffold_630_32959	GSSPFG00001087001-RA_4363-5272	158	-24.91	2 21	309329	19	73.68%	78.95%	superscaffold_630_32959	322	328	m8
427	GSSPFG00001106001	scaffold_14531_20229	GSSPFG00001106001-RA_31910-32945	95	-17.83	5 18	21 44	15	73.33%	80.00%	scaffold_14531_20229	993	999	m8
428	GSSPFG00001106001	scaffold_6337_15283	GSSPFG00001106001-RA_31910-32945	154	-19.15	2 19	25 44	17	64.71%	82.35%	scaffold_6337_15283	82	88	1a
429	GSSPFG00001106001	scaffold_6337_15283	GSSPFG00001106001-RA_31910-32945	154	-19.15	2 19	25 44	17	64.71%	82.35%	scaffold_6337_15283	37	43	8mer
430	GSSPFG00001106001	scaffold_72_1268	GSSPFG00001106001-RA_31910-32945	97	-17.51	2 19	450472	18	66.67%	72.22%	scaffold_72_1268	613	619	8mer
431	GSSPFG00001106001	scaffold_72_1268	GSSPFG00001106001-RA_31910-32945	115	-17.98	3 21	468490	19	63.16%	84.21%	scaffold_72_1268	613	619	8mer
432	GSSPFG00001106001	scaffold_72_1268	GSSPFG00001106001-RA_31910-32945	167	-25.81	2 21	598620	20	80.00%	80.00%	scaffold_72_1268	613	619	8mer
433	GSSPFG00001106001	scaffold_81_1317	GSSPFG00001106001-RA_31910-32945	115	-17.98	3 21	468490	19	63.16%	84.21%	scaffold_81_1317	613	619	8mer
434	GSSPFG00001106001	scaffold_81_1317	GSSPFG00001106001-RA_31910-32945	97	-17.51	2 19	450472	18	66.67%	72.22%	scaffold_81_1317	613	619	8mer
435	GSSPFG00001106001	scaffold_81_1317	GSSPFG00001106001-RA_31910-32945	167	-25.81	2 21	598620	20	80.00%	80.00%	scaffold_81_1317	613	619	8mer
436	GSSPFG00001106001	scaffold_9688_17905	GSSPFG00001106001-RA_31910-32945	109	-25.63	2 22	540562	20	65.00%	75.00%	scaffold_9688_17905	143	149	1a
437	GSSPFG00001108001	scaffold_26512_24318	GSSPFG00001108001-RA_37002-37539	112	-17.96	2 22	289315	22	77.27%	77.27%	scaffold_26512_24318	255	261	8mer
438	GSSPFG00001108001	scaffold_6337_15283	GSSPFG00001108001-RA_37002-37539	154	-19.15	2 19	355374	17	64.71%	82.35%	scaffold_6337_15283	412	418	1a
439	GSSPFG00001108001	scaffold_6337_15283	GSSPFG00001108001-RA_37002-37539	154	-19.15	2 19	355374	17	64.71%	82.35%	scaffold_6337_15283	367	373	8mer
440	GSSPFG00001108001	scaffold_6337_15283	GSSPFG00001108001-RA_37002-37539	127	-17.93	2 18	29 51	19	63.16%	73.68%	scaffold_6337_15283	412	418	1a
441	GSSPFG00001108001	scaffold_6337_15283	GSSPFG00001108001-RA_37002-37539	127	-17.93	2 18	29 51	19	63.16%	73.68%	scaffold_6337_15283	367	373	8mer
442	GSSPFG00001108001	scaffold_72_1268	GSSPFG00001108001-RA_37002-37539	159	-22	2 21	517538	20	75.00%	75.00%	scaffold_72_1268	532	538	m8
443	GSSPFG00001108001	scaffold_81_1317	GSSPFG00001108001-RA_37002-37539	159	-22	2 21	517538	20	75.00%	75.00%	scaffold_81_1317	532	538	m8
444	GSSPFG00001113001	scaffold_602_5272	GSSPFG00001113001-RA_128371-128843	149	-17.6	2 20	364388	21	71.43%	71.43%	scaffold_602_5272	381	387	m8
445	GSSPFG00001113001	scaffold_9424_17749	GSSPFG00001113001-RA_128371-128843	92	-17.39	2 21	20 41	19	63.16%	73.68%	scaffold_9424_17749	167	173	8mer
446	GSSPFG00001120001	scaffold_2239_10036	GSSPFG00001120001-RA_181256-181681	98	-18.62	2 15	207229	14	64.29%	78.57%	scaffold_2239_10036	4	10	m8
447	GSSPFG00001120001	scaffold_2723_11025	GSSPFG00001120001-RA_181256-181681	140	-18.45	2 17	66 88	15	66.67%	86.67%	scaffold_2723_11025	312	318	1a
448	GSSPFG00001120001	scaffold_2723_11025	GSSPFG00001120001-RA_181256-181681	112	-18.67	3 22	321349	25	56.00%	64.00%	scaffold_2723_11025	312	318	1a
449	GSSPFG00001120001	superscaffold_22_28389	GSSPFG00001120001-RA_181256-181681	98	-20.05	2 15	207229	14	64.29%	78.57%	superscaffold_22_28389	4	10	m8
450	GSSPFG00001149001	scaffold_10124_18243	GSSPFG00001149001-RA_32544-33505	154	-17.74	2 21	77 97	19	78.95%	84.21%	scaffold_10124_18243	899	905	m8
451	GSSPFG00001149001	scaffold_10124_18243	GSSPFG00001149001-RA_32544-33505	155	-17.78	2 20	885906	18	72.22%	72.22%	scaffold_10124_18243	899	905	m8
[truncated: 17,952 more rows]
