# Supplementary material for: Integrated miRNA and transcriptome profiling to explore the molecular determinism of convergent adaptation to corn in two lepidopteran pests of agriculture
Source: BMC Genomics. 2021 Aug 9;22:606. doi: 10.1186/s12864-021-07905-7 (PMC8351448; doi:10.1186/s12864-021-07905-7)
Supplement: Supplementary file 11 — Additional file 11: Supplementary Excel Table S6. List of DE target genes (In On fed on mugwort compared to corn, FDR < 0.05) of known miRs. Their relative expression (column D to I) and their gene annotation (right part of the Table from AF to AH) is shown. Since many genes are targeted by multiple miRNAs, we provide also the list of unique genes (tag “without duplicates”), and the subset of gene targeted by DE miRs. [file 12864_2021_7905_MOESM11_ESM.xlsx]

## Sheet: results
	baseMean	log2FoldChange	lfcSE	stat	pvalue	padj
isotig26947	1726.83	-2.8169	0.253336	-11.1192	1.01144e-28	1.67939e-24
contig01076	3603.18	4.05452	0.4137	9.80064	1.11878e-22	9.28807e-19
contig32539	1851.43	2.86382	0.303822	9.42596	4.26173e-21	2.35872e-17
isotig23673	8844.42	-3.88787	0.418878	-9.28164	1.6689e-20	6.92759e-17
isotig01579	31410.3	-2.65546	0.290533	-9.13994	6.24861e-20	1.7292e-16
isotig14008	769.967	3.00102	0.327865	9.15321	5.52679e-20	1.7292e-16
isotig17517	302.992	-3.08957	0.348316	-8.87	7.31453e-19	1.73501e-15
isotig25719	1440.96	-4.40702	0.502472	-8.77068	1.7759e-18	3.68587e-15
isotig19200	3301.43	-2.79612	0.321648	-8.69311	3.52663e-18	5.85561e-15
isotig22272	1205.8	-3.97787	0.45735	-8.69765	3.38837e-18	5.85561e-15
isotig24311	874.917	-2.93819	0.33909	-8.66495	4.51707e-18	6.81832e-15
contig13429	1336.88	-4.80242	0.558802	-8.59414	8.38906e-18	1.16077e-14
contig31262	1122.07	-2.01771	0.239034	-8.4411	3.14354e-17	4.01503e-14
isotig09514	389.397	-2.62258	0.317487	-8.26043	1.45145e-16	1.72142e-13
isotig20554	5560.83	-2.00286	0.245115	-8.17111	3.05566e-16	3.38241e-13
isotig07883	35054	-3.29573	0.4172	-7.89964	2.79716e-15	2.732e-12
isotig20053	831.586	-2.00186	0.253363	-7.90114	2.76353e-15	2.732e-12
isotig23651	1058.44	-3.19931	0.415751	-7.69525	1.41212e-14	1.30261e-11
isotig23198	463.009	4.88861	0.666227	7.33775	2.17215e-13	1.89823e-10
isotig11020	3428.43	-2.8052	0.385809	-7.27097	3.56918e-13	2.86343e-10
isotig22107	7840.53	-2.741	0.37708	-7.269	3.62154e-13	2.86343e-10
isotig27970	40581.1	-2.84261	0.416049	-6.8324	8.3504e-12	6.30227e-09
isotig18594	4296.1	-1.76125	0.26235	-6.71336	1.9019e-11	1.37301e-08
isotig14776	22472.2	-1.52617	0.229285	-6.65622	2.80965e-11	1.94381e-08
isotig17993	2124.54	-1.51664	0.228635	-6.63345	3.27932e-11	2.17799e-08
isotig18085	2798.3	-1.49926	0.227589	-6.58757	4.47079e-11	2.85512e-08
isotig18904	8218.58	-1.47499	0.22668	-6.50694	7.66955e-11	4.71649e-08
contig27015	1309.78	-2.48502	0.386489	-6.42973	1.27831e-10	7.58037e-08
isotig17735	5460.57	-2.05059	0.319941	-6.40929	1.46201e-10	8.37076e-08
isotig22871	838.047	-2.76503	0.432141	-6.39846	1.56951e-10	8.68671e-08
isotig23536	4760.52	1.57609	0.251693	6.26195	3.80195e-10	2.03638e-07
isotig01919	4222.95	-1.5627	0.250419	-6.24036	4.36573e-10	2.26527e-07
isotig24174	1227.18	-2.56571	0.413788	-6.20055	5.62672e-10	2.83109e-07
isotig14908	944.883	-1.58211	0.256162	-6.17622	6.56563e-10	3.20634e-07
isotig01035	13557.3	-2.28589	0.3719	-6.14653	7.9196e-10	3.75706e-07
isotig22143	991.798	-2.62673	0.429922	-6.10977	9.9774e-10	4.50113e-07
isotig27816	606.292	-2.09867	0.343541	-6.10893	1.00302e-09	4.50113e-07
isotig20464	254.932	-2.22061	0.366209	-6.06378	1.3296e-09	5.80964e-07
isotig16887	536.993	-3.50113	0.580934	-6.02673	1.67312e-09	7.12322e-07
isotig21346	156.848	-4.16042	0.693993	-5.9949	2.03606e-09	8.45168e-07
isotig10098	25934.4	-2.60763	0.437308	-5.96291	2.47783e-09	1.00346e-06
isotig10022	9404.67	-2.97503	0.504547	-5.89643	3.71439e-09	1.46842e-06
isotig08000	715.464	3.3473	0.568366	5.88933	3.87761e-09	1.4973e-06
isotig10798	3473.52	-2.45646	0.418083	-5.87554	4.21477e-09	1.5905e-06
isotig27255	655.541	-2.81262	0.47908	-5.87088	4.33484e-09	1.59946e-06
isotig23864	173.717	-2.46484	0.430332	-5.72777	1.01762e-08	3.67317e-06
isotig05972	62970.3	-1.2678	0.221915	-5.71299	1.1101e-08	3.92173e-06
isotig03290	154.751	2.36311	0.415274	5.69048	1.26684e-08	4.18784e-06
isotig10820	1649.63	-2.69137	0.472858	-5.6917	1.25777e-08	4.18784e-06
isotig10932	547.814	-1.58475	0.278619	-5.68787	1.28632e-08	4.18784e-06
isotig21206	1263.1	-1.41339	0.24832	-5.69179	1.25717e-08	4.18784e-06
isotig15811	1941.42	-1.93475	0.342595	-5.64736	1.62932e-08	5.20255e-06
isotig09677	21051.5	-2.47937	0.439849	-5.63687	1.73171e-08	5.42514e-06
isotig08652	905.294	-2.72756	0.490135	-5.56491	2.62285e-08	8.06478e-06
isotig13633	127.663	-3.68409	0.664036	-5.54803	2.88909e-08	8.68785e-06
isotig23772	1616.47	1.52339	0.274704	5.54556	2.93013e-08	8.68785e-06
isotig02317	2725.73	-1.837	0.333228	-5.51275	3.5327e-08	1.02907e-05
isotig25154	30053.5	-3.10181	0.565514	-5.48494	4.13614e-08	1.18408e-05
isotig16094	2630.21	-3.01533	0.550158	-5.48085	4.23298e-08	1.19126e-05
contig21171	8997.82	1.49103	0.274162	5.43851	5.3728e-08	1.46246e-05
isotig06077	1411.3	-2.28282	0.419605	-5.44038	5.31656e-08	1.46246e-05
isotig09651	647.656	-2.42828	0.447087	-5.43133	5.59353e-08	1.49798e-05
isotig13144	545.604	-1.60737	0.297004	-5.41195	6.23435e-08	1.6431e-05
isotig23854	184.372	-1.85757	0.343541	-5.40712	6.40445e-08	1.66155e-05
isotig02749	1234.31	1.57073	0.290904	5.39946	6.68418e-08	1.70745e-05
isotig20352	135.528	-2.23688	0.41649	-5.3708	7.83902e-08	1.97211e-05
isotig21992	1337.93	-2.40961	0.454834	-5.29777	1.17223e-07	2.90503e-05
isotig13198	1721.26	-1.9951	0.377469	-5.28547	1.2538e-07	3.06148e-05
contig25483	1677.4	2.19562	0.417431	5.25983	1.44185e-07	3.46963e-05
isotig15017	342.696	-3.23616	0.617282	-5.24259	1.58335e-07	3.75571e-05
contig21484	606.206	1.61688	0.310699	5.20402	1.95023e-07	4.5608e-05
isotig22406	796.995	2.69322	0.519732	5.18193	2.19596e-07	5.06413e-05
isotig15579	725.978	2.08769	0.403906	5.16875	2.35661e-07	5.36016e-05
isotig23611	132.06	-2.01895	0.391504	-5.1569	2.51069e-07	5.63345e-05
isotig12090	1070.62	-1.25692	0.244528	-5.14018	2.74478e-07	6.07659e-05
isotig10699	1790.31	-2.13706	0.416529	-5.13065	2.88744e-07	6.3083e-05
isotig26513	533.724	-2.40029	0.469443	-5.11306	3.16986e-07	6.83537e-05
contig25352	355.109	-1.49829	0.293554	-5.10395	3.32641e-07	7.08099e-05
isotig23660	431.633	-2.05218	0.402375	-5.10018	3.39333e-07	7.13201e-05
isotig20473	2576.57	-1.97472	0.388086	-5.08836	3.6117e-07	7.49609e-05
isotig25307	1893.93	-2.12236	0.418734	-5.06852	4.00915e-07	8.21826e-05
isotig14894	538.064	-1.49555	0.295439	-5.06213	4.14598e-07	8.29395e-05
isotig19909	1975.13	-1.73278	0.34215	-5.06438	4.09741e-07	8.29395e-05
isotig02148	1620.02	3.15129	0.626546	5.02963	4.91437e-07	9.69887e-05
isotig05811	8454.76	-1.2358	0.245834	-5.02696	4.98324e-07	9.69887e-05
isotig11472	485.981	1.37509	0.273628	5.02541	5.0235e-07	9.69887e-05
isotig06519	585.221	-2.43992	0.485907	-5.02136	5.13056e-07	9.79171e-05
isotig14405	967.834	1.27785	0.254928	5.01259	5.37014e-07	0.000101325
isotig18999	74.4935	-2.75441	0.549809	-5.00976	5.44992e-07	0.000101675
isotig19535	383.858	-1.42781	0.285153	-5.00716	5.52388e-07	0.00010191
isotig15583	137.216	2.02353	0.404654	5.00064	5.71396e-07	0.000104258
isotig11074	590.063	1.9224	0.384938	4.99407	5.91213e-07	0.000106701
isotig27645	243.214	2.18366	0.438199	4.98326	6.25204e-07	0.000111622
isotig06853	1731.18	-2.21959	0.445727	-4.97971	6.36812e-07	0.000112485
contig02700	380.147	3.33698	0.67403	4.95079	7.39115e-07	0.000129182
isotig25160	94.9203	-2.88827	0.584988	-4.93732	7.92047e-07	0.000136991
isotig24128	49.2322	-4.2666	0.865846	-4.92767	8.32159e-07	0.000142445
isotig24592	306.06	-1.5323	0.311409	-4.92053	8.63091e-07	0.000146232
isotig18408	358.071	-1.47957	0.30092	-4.91682	8.79609e-07	0.000147526
contig31890	147.784	-2.31584	0.472623	-4.89997	9.58505e-07	0.00015915
isotig09761	48.2176	5.39419	1.11194	4.85117	1.22736e-06	0.000201773
isotig16029	172.716	2.94734	0.608735	4.84175	1.28702e-06	0.000209369
isotig24766	2689.97	-2.76618	0.571531	-4.83994	1.29878e-06	0.000209369
isotig21694	2233.07	-3.073	0.638995	-4.80911	1.51604e-06	0.000242042
isotig05736	308.885	-1.55409	0.3245	-4.78918	1.67465e-06	0.000264818
isotig22460	3642.75	-1.35216	0.284116	-4.7592	1.94366e-06	0.000304457
isotig25043	219.17	-2.50984	0.530182	-4.73392	2.20224e-06	0.000341738
contig36107	1257.5	1.58336	0.334671	4.73109	2.23321e-06	0.000343336
isotig09244	348.706	1.56881	0.332439	4.71909	2.36907e-06	0.000360881
isotig09759	5805.36	-3.19681	0.67926	-4.70631	2.52242e-06	0.000380748
isotig12578	1257.37	-1.23665	0.262871	-4.70442	2.54592e-06	0.000380833
isotig11655	8562.32	-1.75112	0.372718	-4.69824	2.62412e-06	0.000389026
isotig03874	409.344	-1.28095	0.272935	-4.69325	2.68901e-06	0.000395118
isotig03931	7256.04	-2.16221	0.462272	-4.67735	2.906e-06	0.000423257
isotig16234	2286.14	-1.83683	0.392956	-4.67439	2.94827e-06	0.000425678
isotig08623	585.338	1.50769	0.322865	4.66971	3.01621e-06	0.000431735
isotig27745	1143.57	-1.71829	0.368528	-4.66257	3.1229e-06	0.000443186
isotig18487	793.856	-2.74714	0.593269	-4.63051	3.64764e-06	0.000513266
isotig27597	1682.23	-2.77345	0.599618	-4.62536	3.7395e-06	0.00052177
contig03724	574.838	-3.06491	0.665726	-4.60386	4.14725e-06	0.000573841
isotig18756	320.953	-1.39073	0.3022	-4.60201	4.18432e-06	0.000574186
isotig13818	7499.53	1.77158	0.385115	4.60012	4.22243e-06	0.000574665
isotig26852	1226.98	-1.12113	0.246333	-4.55129	5.33189e-06	0.000719762
isotig17811	1265.27	-1.1285	0.248074	-4.54904	5.38922e-06	0.000721634
isotig24034	251.834	-2.48046	0.548483	-4.5224	6.1143e-06	0.000812175
isotig17921	3447.97	-1.5427	0.341422	-4.51845	6.2295e-06	0.000820909
isotig03592	2745.79	1.68361	0.374152	4.4998	6.80163e-06	0.000889246
isotig10930	1325.79	-1.46179	0.327233	-4.46714	7.9273e-06	0.00102832
isotig10089	79.5854	-2.36114	0.529765	-4.45695	8.31332e-06	0.00107003
isotig23146	33.8515	-3.18683	0.715763	-4.45236	8.49307e-06	0.00108476
isotig14658	1696.43	-1.29099	0.290663	-4.44153	8.93209e-06	0.00113213
isotig27698	426.915	-1.39877	0.31744	-4.40642	1.05094e-05	0.00132195
isotig25943	392.441	-1.76716	0.402574	-4.38965	1.13535e-05	0.00141739
isotig06970	4611.17	-2.24486	0.512868	-4.37707	1.20287e-05	0.00147944
isotig19246	1425.16	-1.17688	0.26883	-4.37779	1.1989e-05	0.00147944
isotig18401	315.103	1.54719	0.354478	4.36468	1.27307e-05	0.00155426
isotig10554	11029.5	-2.27922	0.525703	-4.33556	1.45388e-05	0.00176206
isotig25778	96.6085	-2.68098	0.620048	-4.32383	1.53343e-05	0.00184501
isotig07354	1734.06	-1.1166	0.258385	-4.32147	1.54994e-05	0.00185146
isotig15109	1817.06	-2.31741	0.536549	-4.31911	1.56662e-05	0.00185801
isotig10735	1357.16	1.08085	0.251198	4.30277	1.68676e-05	0.00198631
isotig18875	4418.27	-2.47526	0.57609	-4.29665	1.73395e-05	0.0020275
isotig06738	210.291	-1.41612	0.331211	-4.27557	1.90648e-05	0.00221365
isotig27891	766.261	-1.82095	0.426594	-4.26858	1.96723e-05	0.00226833
isotig12756	3182.13	-1.08751	0.256019	-4.24779	2.15893e-05	0.0024722
isotig06589	9677.68	1.89352	0.44701	4.23596	2.27575e-05	0.0025837
isotig14933	508.569	1.15809	0.27347	4.23481	2.28743e-05	0.0025837
isotig21215	180.369	-1.90566	0.452378	-4.21254	2.52518e-05	0.00281396
isotig22159	447.663	-1.70718	0.405201	-4.21318	2.51805e-05	0.00281396
isotig23939	1976.74	-1.6741	0.397582	-4.2107	2.54582e-05	0.00281806
isotig25547	261.953	-1.48597	0.353902	-4.19881	2.68316e-05	0.00295041
isotig24510	468.553	-2.1169	0.504541	-4.19569	2.72039e-05	0.00297166
isotig19774	8294.91	-2.07978	0.495963	-4.19342	2.74778e-05	0.00298197
contig16760	293.237	-2.24251	0.536234	-4.18196	2.89011e-05	0.00311606
isotig10568	784.543	1.24216	0.297697	4.17255	3.01205e-05	0.00322658
isotig27378	38.6403	-3.68991	0.885203	-4.16844	3.06694e-05	0.00326432
contig31115	500.168	-2.02262	0.485825	-4.16327	3.13728e-05	0.00331793
contig31189	3139	-1.12317	0.269944	-4.16076	3.17193e-05	0.00333334
isotig07839	276.75	-2.58478	0.62264	-4.15132	3.30561e-05	0.00345197
isotig15232	942.058	-1.32323	0.319037	-4.14757	3.3602e-05	0.00348704
isotig07202	1217.55	-1.26457	0.305204	-4.14336	3.4225e-05	0.00352964
contig32471	68.5387	-3.00227	0.727397	-4.12742	3.66858e-05	0.003737
isotig25663	193.136	2.39989	0.581274	4.12867	3.64862e-05	0.003737
isotig03609	193.861	-2.01365	0.488351	-4.12336	3.73388e-05	0.00378033
isotig22010	58.7324	-2.5658	0.624996	-4.1053	4.03791e-05	0.00406336
isotig13440	50.4778	3.59742	0.877557	4.09936	4.143e-05	0.00414399
isotig19802	675.588	-1.87607	0.459291	-4.0847	4.41341e-05	0.00438804
isotig25213	136.689	1.7616	0.43169	4.08071	4.48992e-05	0.00443754
isotig21809	56.8247	6.03164	1.48119	4.07215	4.65802e-05	0.00457643
isotig18194	218.811	-1.48118	0.36409	-4.06816	4.73857e-05	0.00462819
isotig05005	28518	-1.19256	0.29336	-4.06517	4.7997e-05	0.00466048
isotig11331	9499.42	-0.921541	0.226807	-4.0631	4.84255e-05	0.00467475
isotig08781	1583.36	-1.27034	0.313522	-4.05185	5.08137e-05	0.00487694
isotig06972	1475.83	-2.51995	0.623347	-4.04261	5.28598e-05	0.00504416
isotig19737	271.831	-2.47505	0.612561	-4.04049	5.33388e-05	0.00506078
isotig10601	1496.44	-2.65294	0.657737	-4.03343	5.49677e-05	0.0051857
isotig20064	716.677	-1.33086	0.330196	-4.03051	5.56567e-05	0.00521362
isotig28083	56.612	-2.84759	0.706682	-4.02952	5.58917e-05	0.00521362
isotig23099	128.283	-2.75669	0.684919	-4.02484	5.70132e-05	0.00528853
isotig15389	4356.35	0.990689	0.246549	4.01822	5.86399e-05	0.0054092
isotig25954	2283.92	1.36545	0.340011	4.01588	5.92233e-05	0.00543283
isotig25525	38.8604	-4.02538	1.00332	-4.01204	6.01962e-05	0.00549175
isotig25502	315.526	-2.23621	0.558626	-4.00305	6.2532e-05	0.00567367
isotig14370	1702.22	-1.13777	0.284502	-3.99918	6.35614e-05	0.00573572
isotig25618	159.626	1.49032	0.373984	3.98498	6.74855e-05	0.00605692
isotig06208	18776.9	0.95212	0.239321	3.97843	6.93721e-05	0.00619277
isotig22787	86.7735	-3.3697	0.849177	-3.96819	7.24198e-05	0.00643026
isotig24240	2312.88	-2.11321	0.53559	-3.94557	7.96114e-05	0.00703121
contig32022	182.184	-1.90044	0.483726	-3.92876	8.53865e-05	0.00746188
isotig13869	295.117	-1.41919	0.361174	-3.92937	8.51672e-05	0.00746188
isotig23722	1505.07	-1.80054	0.460284	-3.9118	9.16121e-05	0.00796402
isotig03405	1342.54	-1.77297	0.453791	-3.90701	9.34434e-05	0.00808091
isotig20971	1314.12	-1.82404	0.468519	-3.89321	9.8925e-05	0.00851062
isotig03274	5856.82	-1.06718	0.275615	-3.872	0.000107945	0.00923878
isotig01642	362.986	1.13881	0.295006	3.8603	0.000113247	0.00964283
isotig18895	309.405	1.94396	0.503919	3.85769	0.000114463	0.00969661
isotig26324	795.412	-2.40035	0.622549	-3.85568	0.00011541	0.00972721
isotig02868	40.6492	5.13945	1.33573	3.84767	0.000119248	0.01
isotig22020	90.2612	-2.22007	0.578056	-3.84058	0.000122744	0.0102414
isotig25725	269.937	-1.92753	0.503442	-3.8287	0.000128823	0.0106949
isotig14966	864.84	-1.67103	0.436832	-3.82534	0.000130592	0.0107878
contig21347	685.171	-2.28693	0.59844	-3.8215	0.000132645	0.0109031
isotig21666	316.715	-1.16364	0.306161	-3.80075	0.000144261	0.0117995
isotig11326	503.02	1.34034	0.35325	3.7943	0.000148059	0.0120437
isotig12881	14995	1.18756	0.313073	3.79324	0.000148696	0.0120437
isotig25825	9057.92	1.05376	0.278002	3.79048	0.000150358	0.0121191
isotig18377	1713.37	-1.96601	0.518948	-3.78846	0.000151583	0.0121588
isotig14973	1609.23	-1.81284	0.479553	-3.78028	0.000156655	0.0125053
isotig18295	3838.1	-1.10776	0.293353	-3.77619	0.000159248	0.0126514
isotig10194	1499.03	-1.4727	0.390132	-3.77488	0.000160085	0.0126574
isotig02745	1054.03	-0.933013	0.24729	-3.77295	0.000161332	0.0126955
isotig24937	50.8494	-2.62063	0.696573	-3.76217	0.000168443	0.0131926
isotig28418	39.019	7.08868	1.88845	3.7537	0.000174242	0.0135827
isotig10069	781.23	-0.960271	0.255922	-3.7522	0.000175291	0.0136006
isotig17008	55.2902	-1.96688	0.524419	-3.75059	0.000176421	0.0136246
isotig18256	4700.81	-1.64355	0.438614	-3.74715	0.000178854	0.0137486
isotig14296	666.511	-2.17603	0.58139	-3.7428	0.000181982	0.0139246
isotig19606	1899.59	1.30703	0.349422	3.74056	0.000183613	0.0139849
isotig13053	182.474	-2.28481	0.611231	-3.73805	0.00018545	0.0140603
isotig23166	11833	1.40817	0.377851	3.7268	0.000193923	0.0146359
isotig17561	283.993	-1.72757	0.465924	-3.70783	0.000209041	0.0157055
isotig18777	347.138	-1.32769	0.359812	-3.68994	0.000224306	0.0167765
isotig26951	553.358	-2.32686	0.632958	-3.67618	0.000236757	0.0176283
isotig14952	10776.7	-1.51522	0.412916	-3.66955	0.000242978	0.0179675
isotig23800	11203.6	-1.15762	0.315513	-3.66903	0.000243477	0.0179675
isotig12543	4201.61	-0.796645	0.217276	-3.66652	0.000245877	0.0180644
isotig16192	260.294	-1.57712	0.431407	-3.65576	0.000256422	0.01871
isotig27963	129.165	-1.79906	0.492184	-3.65526	0.000256919	0.01871
isotig19641	4044.06	-1.20617	0.330214	-3.65271	0.000259488	0.0188146
isotig19333	538.409	-2.31128	0.633182	-3.65026	0.000261974	0.0188304
isotig28262	927.332	-1.82799	0.500705	-3.65084	0.000261382	0.0188304
isotig08947	602.247	1.04609	0.286679	3.64899	0.000263276	0.0188424
isotig24993	114.11	-1.81407	0.499206	-3.6339	0.000279165	0.0198938
isotig27893	1435.8	-1.02902	0.283284	-3.63246	0.000280734	0.0199201
isotig12236	731.718	1.05348	0.290693	3.62404	0.000290036	0.0204058
isotig13956	1056.66	-1.16691	0.321918	-3.62487	0.000289112	0.0204058
isotig12752	7920.55	-1.30945	0.362697	-3.61031	0.000305833	0.0214264
isotig27296	104.111	-3.80152	1.05538	-3.60203	0.000315738	0.0220274
contig04799	5767.9	-1.95119	0.542425	-3.59716	0.000321715	0.0222573
isotig10970	179.869	1.30491	0.362659	3.59817	0.000320463	0.0222573
isotig27949	41.0043	-2.73727	0.761477	-3.59469	0.000324782	0.0223763
isotig13448	3225.7	-1.85349	0.516485	-3.58866	0.000332386	0.0228055
isotig18001	1992.79	-2.19139	0.611643	-3.58279	0.000339942	0.0232279
isotig17822	4434.85	-1.18444	0.331258	-3.57557	0.000349461	0.0237805
isotig14352	66627.1	-2.13338	0.598346	-3.56547	0.000363201	0.0246146
isotig13123	1897.99	-1.74697	0.491186	-3.55663	0.000375637	0.025354
isotig16817	48.6316	-2.70475	0.760973	-3.55433	0.000378936	0.0254731
isotig01528	3046.95	-0.794809	0.22379	-3.55158	0.000382923	0.0255732
isotig13432	5471.51	-1.96069	0.552125	-3.55118	0.000383506	0.0255732
isotig14407	736.579	-1.80453	0.508448	-3.54909	0.000386563	0.025674
isotig19351	3263.13	-1.01141	0.285896	-3.5377	0.000403635	0.026701
isotig16278	3306.92	-1.33001	0.376156	-3.53579	0.000406559	0.0267877
isotig23886	898.976	1.0788	0.305343	3.53308	0.000410752	0.026957
isotig21369	153.643	-1.97933	0.560446	-3.5317	0.000412893	0.0269908
isotig08213	9014.18	-1.40476	0.398571	-3.5245	0.000424282	0.0276266
isotig24343	215.937	-2.22161	0.631851	-3.51603	0.000438047	0.0284114
isotig05925	7342.22	-1.02775	0.292503	-3.51364	0.000442015	0.0285573
isotig11315	820.333	-1.07359	0.306585	-3.50178	0.000462167	0.0297435
isotig18094	1606.39	-0.809298	0.231226	-3.50003	0.000465214	0.0297505
isotig27417	1724	2.35318	0.672402	3.49966	0.00046586	0.0297505
isotig26383	681.08	0.890502	0.254991	3.49229	0.000478902	0.0304662
isotig26522	1647.94	1.38936	0.398509	3.48639	0.000489593	0.0310275
isotig25903	40.9485	4.54709	1.30661	3.48007	0.00050129	0.031648
isotig03234	287.569	1.36399	0.392441	3.47565	0.00050962	0.032052
isotig11705	126.1	2.08218	0.599523	3.47306	0.000514557	0.0322253
isotig18012	345.083	-1.23716	0.356617	-3.46916	0.00052208	0.0322253
isotig19395	1752.11	-1.02219	0.294424	-3.47184	0.000516906	0.0322253
isotig27534	48.4504	-2.48165	0.715141	-3.47016	0.000520145	0.0322253
isotig28295	2926.61	0.908258	0.261787	3.46946	0.000521506	0.0322253
isotig20928	1313.98	-0.865281	0.249855	-3.46313	0.00053393	0.0328347
isotig03815	2578.52	0.945142	0.273122	3.46051	0.000539146	0.0330331
isotig05765	3152.89	-1.66507	0.481307	-3.45949	0.000541205	0.0330374
isotig18702	198.176	-2.98994	0.865053	-3.45637	0.000547502	0.0332994
isotig09205	184.626	-2.2901	0.66299	-3.4542	0.000551938	0.0334466
isotig02142	1978.56	0.999158	0.289432	3.45214	0.000556165	0.0335802
contig06379	891.7	-2.31535	0.671122	-3.44996	0.000560666	0.0336463
isotig16408	1405.93	-1.1343	0.328815	-3.44965	0.000561312	0.0336463
isotig09747	11491	-1.39826	0.406618	-3.43876	0.000584395	0.0349039
isotig11257	41.2254	-2.50767	0.731869	-3.42639	0.000611654	0.0364011
isotig28260	1694.32	1.04925	0.306331	3.42521	0.000614332	0.0364299
isotig26373	131.736	-1.55146	0.454408	-3.41423	0.000639619	0.0377944
isotig04578	3376.75	-1.09242	0.320312	-3.4105	0.000648431	0.0381793
isotig08529	1675.07	0.865377	0.254532	3.39988	0.000674148	0.0394139
isotig13147	574.48	-0.9381	0.275852	-3.40073	0.000672051	0.0394139
isotig23508	200.133	1.66181	0.489216	3.39689	0.000681567	0.0397078
isotig23679	793.977	-2.19346	0.645977	-3.39557	0.000684851	0.0397597
isotig25897	569.85	-1.03352	0.304512	-3.39402	0.000688755	0.039847
contig20914	1489.99	0.92273	0.272776	3.38273	0.000717683	0.0411662
contig32127	556.097	1.0297	0.304336	3.38344	0.000715846	0.0411662
isotig19040	264.032	-1.75666	0.519379	-3.38223	0.000718994	0.0411662
isotig27622	307.712	-2.03309	0.602826	-3.3726	0.000744619	0.0424868
contig32405	209.323	-1.91453	0.568348	-3.36859	0.000755543	0.0429625
isotig19817	1151.93	-0.978799	0.290699	-3.36705	0.000759775	0.0430556
isotig21725	4200.67	1.0919	0.324448	3.36542	0.000764273	0.0431632
isotig18339	265.513	-2.64021	0.784844	-3.364	0.000768225	0.0431697
isotig21827	793.563	-2.20134	0.654476	-3.36351	0.000769587	0.0431697
isotig06046	1756.89	0.835644	0.248959	3.35656	0.000789191	0.0435502
isotig06196	117969	0.965261	0.287374	3.3589	0.000782538	0.0435502
isotig08350	1780.38	1.70863	0.509008	3.35679	0.000788542	0.0435502
isotig10680	592.283	0.901091	0.268329	3.35815	0.000784653	0.0435502
isotig17133	217.457	1.24494	0.370909	3.35646	0.000789485	0.0435502
isotig08368	1461.32	0.809654	0.241578	3.35152	0.000803681	0.0439844
isotig23293	71.5334	1.64098	0.489441	3.35276	0.000800094	0.0439844
isotig26545	93.8694	-2.30875	0.68898	-3.35097	0.000805304	0.0439844
contig20260	3192.96	-0.819745	0.244811	-3.34848	0.000812573	0.0442359
isotig06277	674.914	-1.87413	0.560772	-3.34205	0.000831622	0.045125
isotig12723	2998.51	-0.953851	0.285572	-3.34014	0.000837348	0.0452877
isotig23538	209.996	-1.33263	0.399527	-3.33553	0.000851361	0.0458961
isotig14018	70946.9	1.76013	0.529281	3.32551	0.000882583	0.0474253
isotig18060	93.9306	2.7475	0.826974	3.32236	0.000892598	0.0478087
isotig06529	925.331	-1.28977	0.38869	-3.31824	0.000905862	0.0483631
isotig01333	124.29	1.57475	0.475304	3.31314	0.00092256	0.0490968
isotig15956	56.6851	2.14224	0.647215	3.30994	0.000933157	0.0493444
isotig19271	1844.08	-1.24608	0.376453	-3.31007	0.000932737	0.0493444
isotig19847	826.65	-1.14437	0.346895	-3.2989	0.000970654	0.0511642
isotig10545	172.424	1.14693	0.347787	3.2978	0.000974438	0.0512012
isotig07915	569.244	0.855831	0.259793	3.29428	0.000986743	0.0516842
isotig17777	1691.34	-0.895692	0.272276	-3.28964	0.00100315	0.0523782
contig13214	2538.84	0.780455	0.237346	3.28825	0.00100812	0.0524727
isotig22441	85.3998	-1.69313	0.515171	-3.28654	0.00101427	0.0526279
isotig19221	26579.5	5.97025	1.81956	3.28115	0.00103383	0.0534758
isotig09703	3498.54	-4.72203	1.44107	-3.27676	0.00105004	0.0538116
isotig15728	3411.17	-1.03901	0.316916	-3.27849	0.00104362	0.0538116
isotig20166	1712.55	-1.91242	0.583481	-3.27761	0.00104691	0.0538116
isotig09532	6087.04	-5.17874	1.58188	-3.2738	0.00106113	0.0542124
isotig03912	8469.93	-0.754314	0.230506	-3.27243	0.00106628	0.0543083
contig06982	1290.89	0.805055	0.246182	3.27016	0.00107487	0.0544121
isotig07589	1729.4	-0.813531	0.248716	-3.27093	0.00107196	0.0544121
isotig19311	1216.08	0.761915	0.233788	3.25901	0.00111803	0.0562325
isotig21662	113.61	1.88668	0.579045	3.25826	0.00112099	0.0562325
isotig28115	34.9844	-2.10525	0.646121	-3.25829	0.00112086	0.0562325
isotig28187	22.9195	-4.63309	1.42498	-3.25134	0.0011486	0.057444
isotig08067	799.683	-1.19702	0.369382	-3.24059	0.00119283	0.0593916
isotig24235	2578.44	-1.60228	0.494508	-3.24014	0.0011947	0.0593916
isotig22676	182.434	-2.06958	0.640268	-3.23236	0.00122771	0.0608504
isotig18317	463.209	-0.905103	0.28031	-3.22894	0.00124251	0.0614006
isotig22742	26.8791	2.5985	0.80504	3.22779	0.0012475	0.0614642
isotig11137	198.779	1.48445	0.460965	3.22031	0.00128054	0.0629054
isotig01663	1287.54	-0.8411	0.261737	-3.21353	0.00131114	0.064219
contig20487	1947.53	0.90996	0.28333	3.21166	0.00131971	0.0643182
isotig04103	313.016	2.42293	0.754479	3.2114	0.00132092	0.0643182
isotig14503	270.374	1.07352	0.334598	3.2084	0.00133478	0.0648031
isotig13126	3899.8	-1.03093	0.321409	-3.20752	0.00133883	0.0648104
isotig11044	650.325	-0.877775	0.273806	-3.20583	0.00134673	0.0650034
isotig12982	1473.73	0.976167	0.304688	3.20382	0.00135615	0.0652681
isotig15011	1318.49	-2.20221	0.687576	-3.20286	0.00136072	0.065299
isotig23138	140.429	-1.50864	0.471169	-3.20191	0.00136519	0.0653246
isotig10277	80.6643	1.82084	0.56947	3.19744	0.00138655	0.0661539
isotig18283	1022.12	-2.20831	0.691006	-3.19579	0.00139447	0.0661539
isotig19935	1774.88	-1.72122	0.538462	-3.19654	0.00139086	0.0661539
contig16180	5122.72	0.93921	0.294096	3.19355	0.00140537	0.066292
isotig02116	2590.7	-0.887954	0.277976	-3.19435	0.00140144	0.066292
contig36089	2105.71	-1.2432	0.389539	-3.19147	0.00141552	0.0665816
isotig25487	372.634	1.05789	0.331851	3.18784	0.00143342	0.067233
isotig20756	708.029	-1.41047	0.442652	-3.1864	0.00144053	0.0673762
isotig04013	140187	-1.01423	0.318583	-3.18355	0.00145481	0.0676682
isotig17783	4578.19	-0.706974	0.222073	-3.18353	0.00145492	0.0676682
contig04099	35.5064	-2.44623	0.768929	-3.18135	0.00146592	0.0679894
isotig05620	4506.78	-1.53864	0.483793	-3.18037	0.00147089	0.0680296
isotig25344	879.313	-1.12522	0.354202	-3.17677	0.00148925	0.0686874
isotig17708	4638.79	-0.895782	0.282377	-3.17229	0.00151244	0.069564
isotig16230	40.9894	-2.08855	0.658722	-3.17062	0.00152115	0.0697711
isotig15117	132.045	-1.43928	0.454103	-3.1695	0.00152703	0.0698481
isotig07118	1837.12	-0.758613	0.239852	-3.16284	0.0015624	0.071098
isotig18014	371.776	-1.12602	0.356028	-3.16274	0.00156292	0.071098
contig31360	7551.94	0.748739	0.236985	3.15944	0.00158072	0.0711281
isotig03128	254.803	-1.51804	0.48044	-3.15969	0.0015794	0.0711281
isotig21401	458.348	-1.30431	0.412616	-3.16107	0.0015719	0.0711281
isotig25684	58.0665	2.58665	0.818344	3.16084	0.00157317	0.0711281
isotig13926	176.638	1.75117	0.555066	3.15488	0.00160562	0.0720531
isotig12664	1332.11	0.751295	0.238312	3.15256	0.00161845	0.0724331
isotig10811	341.834	-1.61646	0.513004	-3.15098	0.00162726	0.0726316
isotig08987	3357.62	0.690828	0.220034	3.13964	0.00169158	0.0753002
isotig27090	180.45	1.08893	0.347698	3.13183	0.00173721	0.0771247
isotig24306	56.9994	2.5488	0.815076	3.12708	0.00176554	0.0781736
isotig01378	1820.17	0.818854	0.261964	3.12583	0.00177307	0.078298
isotig14185	1466.05	0.821068	0.262865	3.12354	0.00178689	0.078699
isotig09261	4203.94	0.78586	0.251704	3.12216	0.0017953	0.0787079
isotig14006	1384.84	-1.41779	0.454135	-3.12195	0.00179657	0.0787079
isotig08255	2917.49	0.868922	0.279261	3.1115	0.00186137	0.0813319
isotig20610	1233.36	-1.88556	0.60625	-3.11021	0.00186955	0.0814751
isotig09236	2898.58	-1.79767	0.579752	-3.10075	0.00193031	0.0839027
isotig09986	74.2974	2.19211	0.707797	3.09708	0.00195434	0.0843295
isotig16714	163.809	-1.5964	0.515477	-3.09693	0.00195536	0.0843295
isotig17163	41.542	-2.70499	0.8733	-3.09744	0.00195202	0.0843295
isotig15552	90.0138	1.4965	0.483576	3.09465	0.00197046	0.0845412
isotig19733	2272.36	-1.7704	0.572072	-3.09471	0.00197003	0.0845412
isotig10302	167.695	1.3549	0.438281	3.09139	0.00199219	0.0850444
isotig21715	1506.16	-1.64046	0.530696	-3.09116	0.00199377	0.0850444
isotig25566	1932.19	-0.936229	0.302928	-3.0906	0.00199755	0.0850444
isotig10230	2668.29	1.09353	0.354453	3.08512	0.00203471	0.086405
isotig03800	7891	0.806907	0.261663	3.08376	0.00204399	0.0865777
isotig08038	5021.85	-1.04861	0.340152	-3.08276	0.00205089	0.0866075
isotig20036	223.459	1.03469	0.335786	3.08139	0.00206035	0.0866075
isotig26124	8319.68	-1.8229	0.591459	-3.08204	0.00205587	0.0866075
contig16998	188.665	-1.21752	0.395503	-3.07842	0.00208104	0.0872565
isotig22840	878.826	-0.978674	0.318188	-3.07577	0.0020996	0.0878129
isotig02932	201.042	-1.56984	0.510998	-3.07211	0.00212551	0.0880351
isotig18300	335.454	-0.896735	0.291893	-3.07213	0.00212536	0.0880351
isotig23207	44.7927	-3.8702	1.25948	-3.07285	0.00212022	0.0880351
isotig23709	6511.74	0.831802	0.270767	3.07203	0.00212612	0.0880351
isotig19378	221.712	1.3568	0.442399	3.06692	0.00216277	0.0893301
isotig13046	6244.26	-1.52141	0.496535	-3.06405	0.00218365	0.0895243
isotig19211	205.789	-1.26041	0.411307	-3.0644	0.00218106	0.0895243
isotig22913	79.3931	3.07248	1.00269	3.06423	0.00218231	0.0895243
isotig05885	1554.55	-1.71447	0.559961	-3.06178	0.00220028	0.0899838
isotig20405	110.079	-1.74903	0.572285	-3.05622	0.00224149	0.0914442
isotig05166	1513.94	-1.11319	0.364332	-3.05542	0.00224745	0.0914623
isotig11327	2713.99	-1.09813	0.359501	-3.05459	0.00225367	0.0914915
isotig24542	234.129	2.27928	0.746843	3.05189	0.00227407	0.0920945
isotig26430	245.356	1.68537	0.552658	3.04957	0.00229168	0.0925818
contig30950	4719.09	0.880504	0.288996	3.04677	0.00231318	0.0932233
isotig21635	6168.45	-0.90677	0.298097	-3.04186	0.00235121	0.0945268
isotig17899	113.673	2.8058	0.923769	3.03734	0.00238675	0.0957236
isotig06771	1005.14	-1.50358	0.495656	-3.03351	0.00241725	0.0962493
isotig20744	344.188	-1.02478	0.337802	-3.03368	0.00241592	0.0962493
isotig22439	280.924	1.01425	0.334331	3.03368	0.00241591	0.0962493
isotig27025	367.395	-2.27745	0.752002	-3.02852	0.00245758	0.0976213
isotig27121	8078.68	-3.99553	1.32	-3.02693	0.00247055	0.0979022
isotig21980	122.944	1.24385	0.411119	3.02553	0.00248198	0.098121
isotig03712	6989.45	0.928593	0.30706	3.02414	0.00249342	0.098339
isotig22277	12598.7	-0.872274	0.288551	-3.02295	0.00250326	0.0984931
isotig23442	259.271	-1.84446	0.611023	-3.01865	0.00253906	0.0996654
isotig19350	4395.74	0.796402	0.264139	3.01509	0.00256903	0.100604
isotig10314	700.268	-1.12164	0.372127	-3.01412	0.00257722	0.100688
isotig26186	31.5828	-2.92176	0.97011	-3.01178	0.0025972	0.10123
isotig19018	319.584	-1.15677	0.3842	-3.01086	0.0026051	0.1013
contig00461	885.882	0.855582	0.284269	3.00976	0.00261454	0.10143
contig32370	294.466	-1.04661	0.347855	-3.00874	0.0026233	0.101532
isotig08018	1470.86	-0.74217	0.247135	-3.0031	0.00267247	0.102717
isotig20953	38.753	1.95475	0.650699	3.00408	0.00266387	0.102717
isotig27262	363.282	-1.22882	0.409148	-3.00337	0.00267007	0.102717
isotig05636	1005.28	-1.40642	0.468578	-3.00146	0.0026869	0.102796
isotig20211	85.1145	-1.42268	0.473947	-3.00177	0.00268413	0.102796
isotig11720	6859.26	-1.66842	0.556207	-2.99963	0.00270309	0.103177
isotig20794	195.763	-1.01635	0.339217	-2.99616	0.002734	0.104118
isotig12570	749.218	-0.894172	0.298972	-2.99082	0.00278232	0.105716
isotig25941	8993.99	5.49927	1.84001	2.98872	0.00280151	0.106201
isotig21846	112.94	-1.58417	0.531213	-2.98218	0.00286202	0.108248
contig46584	208.672	-1.1538	0.38745	-2.97795	0.00290188	0.109506
isotig12047	5158.48	-0.87134	0.292958	-2.97428	0.00293672	0.110071
isotig19264	90.4832	2.83121	0.951648	2.97506	0.00292934	0.110071
isotig27754	390.454	-1.02395	0.34419	-2.97496	0.00293031	0.110071
isotig18306	185.443	1.10069	0.371076	2.9662	0.00301506	0.112247
isotig21552	1147.8	-1.40529	0.473669	-2.96681	0.00300909	0.112247
isotig24975	57.3538	1.98924	0.670481	2.96688	0.00300835	0.112247
isotig23294	218.541	-1.14819	0.387333	-2.96435	0.00303319	0.112669
isotig22872	2010.79	-0.781806	0.263808	-2.96355	0.00304116	0.112713
isotig13460	671.387	-1.37344	0.463651	-2.96223	0.00305418	0.112943
contig10334	3170.16	-1.65322	0.559427	-2.95521	0.00312456	0.115222
isotig22260	131.905	-2.29242	0.775853	-2.95471	0.00312968	0.115222
isotig10635	335.42	1.04964	0.355639	2.95144	0.003163	0.115935
isotig14313	86.9903	1.54777	0.524343	2.95183	0.00315892	0.115935
isotig21596	3756.05	-0.948383	0.321508	-2.9498	0.00317979	0.116293
isotig05423	15779.8	0.975934	0.330944	2.94894	0.00318867	0.116362
contig21154	376.753	-1.40316	0.476863	-2.94248	0.00325599	0.118417
isotig18695	101.165	-2.89424	0.983752	-2.94204	0.00326059	0.118417
isotig19118	384.751	-1.78465	0.606718	-2.94149	0.00326638	0.118417
isotig01593	38336	0.969495	0.329669	2.94081	0.00327353	0.118418
isotig25383	733.606	-1.52105	0.517592	-2.9387	0.00329589	0.118967
isotig01079	315.725	-1.22915	0.419074	-2.93301	0.0033569	0.120774
isotig10654	24862.2	0.896755	0.30578	2.93268	0.00336049	0.120774
isotig10992	549.859	-2.12767	0.726026	-2.93057	0.00338343	0.121085
isotig12349	834.327	-0.838479	0.286117	-2.93054	0.00338372	0.121085
isotig15491	131.31	1.12754	0.384997	2.9287	0.00340383	0.121542
isotig22748	77.6828	-1.34147	0.458416	-2.92631	0.00343011	0.122218
isotig08939	313.032	-1.444	0.494216	-2.92179	0.00348023	0.123738
isotig17729	5737.02	-1.25075	0.428366	-2.91981	0.0035025	0.124264
isotig00972	235.115	-2.1235	0.727566	-2.91864	0.00351559	0.124462
isotig10120	38411.9	-1.59853	0.548075	-2.91663	0.00353833	0.124736
isotig24967	30.457	2.05349	0.703985	2.91695	0.00353468	0.124736
isotig23418	91.7383	1.3693	0.469713	2.91519	0.00355476	0.125049
isotig04386	1575.35	-0.986211	0.338443	-2.91396	0.00356874	0.125275
isotig10687	5247.54	-0.840494	0.288605	-2.91226	0.00358824	0.12543
isotig16708	278.451	-1.2983	0.445709	-2.91289	0.00358096	0.12543
isotig11738	3245.47	-1.07769	0.370192	-2.91117	0.00360079	0.125604
isotig14785	179.876	1.15217	0.396007	2.90948	0.00362032	0.12602
isotig23475	126.491	-1.49959	0.515829	-2.90715	0.00364741	0.126698
isotig12701	2757.68	-1.14299	0.39414	-2.89996	0.00373205	0.129367
isotig20402	32932.6	0.81569	0.281594	2.89669	0.0037712	0.130452
isotig20119	62.2994	1.50038	0.518165	2.89557	0.00378467	0.130646
contig10137	890.973	0.870384	0.30066	2.89492	0.00379258	0.130647
isotig28214	546.19	-1.56914	0.542317	-2.8934	0.00381091	0.131007
isotig03669	2274.95	-0.696835	0.240961	-2.89189	0.00382928	0.131366
isotig19803	23.6878	4.67237	1.61703	2.88948	0.00385879	0.131895
isotig25343	226.606	-2.26217	0.782938	-2.88934	0.00386057	0.131895
isotig11828	449.891	-0.958763	0.332092	-2.88704	0.00388888	0.13208
isotig16280	277.503	-0.880517	0.304985	-2.88709	0.00388827	0.13208
isotig24774	249.839	1.20807	0.418458	2.88696	0.00388985	0.13208
isotig17216	66.6451	-2.15153	0.745749	-2.88506	0.00391336	0.132418
isotig20759	1172.81	0.753468	0.261179	2.88487	0.00391577	0.132418
isotig11846	1026.6	-1.05414	0.365603	-2.88329	0.00393541	0.132812
isotig16519	19224.6	1.66153	0.576575	2.88173	0.00395495	0.133201
contig20327	511.504	-0.888241	0.308615	-2.87815	0.00400014	0.13445
isotig12395	93746.7	-1.61274	0.560563	-2.87701	0.00401466	0.134665
isotig19462	3953.57	-0.857258	0.298137	-2.87539	0.00403534	0.134921
isotig27818	56.019	-1.56369	0.543865	-2.87514	0.00403853	0.134921
isotig03770	3169.84	0.650325	0.226325	2.87342	0.00406056	0.135385
isotig17725	3291.87	-0.793522	0.276324	-2.87171	0.00408263	0.135576
isotig18994	126.022	-1.18768	0.41351	-2.8722	0.00407628	0.135576
contig21052	439.733	2.21594	0.773206	2.86591	0.00415819	0.137047
isotig01811	9786.03	-1.06494	0.371606	-2.86577	0.00415994	0.137047
isotig19840	550.593	-0.957105	0.333962	-2.86591	0.00415811	0.137047
isotig21109	30.9161	2.41332	0.841759	2.86699	0.00414391	0.137047
isotig01418	1667.93	1.5792	0.552205	2.8598	0.00423903	0.138663
isotig05009	24105.4	-0.810025	0.2833	-2.85925	0.00424645	0.138663
isotig12603	935.931	-0.988007	0.345526	-2.85943	0.004244	0.138663
isotig18247	3092.65	1.03404	0.361687	2.85893	0.00425075	0.138663
isotig26663	275.242	1.20382	0.420994	2.85948	0.0042434	0.138663
isotig22775	44.5779	-2.07263	0.72514	-2.85825	0.00425988	0.138688
isotig21274	633.286	-0.762325	0.266966	-2.85551	0.00429674	0.139615
isotig21306	483.764	-1.30576	0.457507	-2.85408	0.0043161	0.139745
isotig22882	329.1	-0.873124	0.305932	-2.85398	0.00431758	0.139745
isotig19927	1321.78	1.31432	0.460626	2.85332	0.00432646	0.13976
isotig23955	355.83	-0.798725	0.280212	-2.85043	0.00436603	0.140764
isotig02798	35533.6	1.04379	0.366387	2.84887	0.00438746	0.140908
isotig05453	1159.16	1.07174	0.376161	2.84915	0.00438357	0.140908
isotig11418	2963.72	0.856332	0.300814	2.84671	0.00441733	0.141593
isotig19299	187.968	-1.94614	0.68432	-2.8439	0.0044565	0.142574
isotig02089	431.395	-0.915461	0.322074	-2.8424	0.00447759	0.142811
isotig02756	44.6897	1.75038	0.615997	2.84153	0.00448972	0.142811
isotig11446	1103.11	0.77856	0.273961	2.84186	0.00448512	0.142811
isotig18165	579.428	-1.67112	0.588618	-2.83906	0.00452469	0.143374
isotig26400	220.755	1.86331	0.656259	2.83928	0.00452149	0.143374
isotig18660	140.377	1.30012	0.458666	2.83456	0.00458887	0.145131
isotig18024	2166.05	-0.727677	0.256809	-2.83353	0.00460365	0.145321
isotig07016	57.2528	1.54209	0.544441	2.83243	0.00461954	0.145546
contig31953	3639.96	0.670346	0.236948	2.82908	0.00466813	0.146521
isotig24822	20014.2	0.758019	0.267927	2.8292	0.00466642	0.146521
contig18578	177.344	-1.30471	0.461298	-2.82835	0.00467887	0.146581
isotig07062	273.676	0.856555	0.303429	2.82292	0.0047588	0.148804
isotig02998	2119.06	-1.33673	0.473828	-2.82113	0.0047855	0.149196
isotig24883	88.117	1.69841	0.602085	2.82087	0.00478931	0.149196
isotig25009	142.38	1.62448	0.576531	2.81769	0.00483709	0.150403
isotig16274	390.645	-4.97941	1.76759	-2.81706	0.00484662	0.150417
isotig19797	39.5189	-1.86037	0.661157	-2.81381	0.00489576	0.151659
isotig17734	490.7	-0.995523	0.354129	-2.81119	0.00493589	0.152617
isotig19939	582.902	-1.28234	0.456427	-2.80951	0.00496165	0.153129
isotig19699	155.607	1.41424	0.503648	2.80799	0.00498514	0.153568
isotig18794	2216.32	-1.76661	0.630102	-2.8037	0.00505204	0.155291
isotig20977	6380.74	-0.705546	0.251693	-2.8032	0.00505977	0.155291
isotig11058	1591.4	-1.20927	0.431623	-2.80169	0.00508355	0.155733
isotig14381	224.593	-0.937604	0.33494	-2.79932	0.00512101	0.156592
isotig26363	100.979	-1.72665	0.61707	-2.79814	0.00513982	0.156878
isotig18898	1278.34	0.958224	0.34257	2.79716	0.00515535	0.157063
isotig08260	24210.7	1.02445	0.366609	2.79439	0.00519972	0.157836
isotig21491	59.9899	-1.75353	0.627448	-2.79471	0.00519469	0.157836
isotig10037	2333.73	0.970453	0.34759	2.79195	0.00523918	0.158598
isotig19682	102.041	1.15561	0.413952	2.79165	0.00524395	0.158598
isotig16968	370.361	-1.54585	0.554096	-2.78985	0.0052732	0.159193
isotig28130	1818.99	1.25456	0.449785	2.78924	0.00528323	0.159206
isotig11157	99.1002	-1.33235	0.477941	-2.7877	0.00530842	0.15948
isotig18201	1851.28	-0.910484	0.32663	-2.78751	0.00531153	0.15948
isotig21652	2046.69	-3.36598	1.20785	-2.78675	0.00532389	0.159563
isotig05724	1929.57	0.77331	0.277789	2.7838	0.00537255	0.160731
isotig14960	226.275	1.00784	0.362166	2.7828	0.00538916	0.160759
isotig20718	1978.09	-0.713186	0.256325	-2.78235	0.00539668	0.160759
isotig23303	7258.48	-1.17547	0.422529	-2.782	0.00540253	0.160759
isotig12327	117.44	2.25367	0.81039	2.78097	0.00541968	0.160926
isotig28361	250.703	-1.07543	0.386776	-2.7805	0.00542751	0.160926
isotig20438	469.165	-1.28846	0.463633	-2.77905	0.00545189	0.16136
isotig19967	240.729	-0.960945	0.346101	-2.77649	0.00549498	0.162346
isotig02918	15172.9	0.642866	0.23187	2.77253	0.00556231	0.163463
isotig07945	490.904	-0.758322	0.273508	-2.77257	0.00556152	0.163463
isotig22771	4889.92	-0.662644	0.238912	-2.77359	0.0055442	0.163463
isotig16823	111.043	-1.31349	0.474402	-2.76872	0.00562772	0.164802
isotig26743	44.4147	1.76502	0.637475	2.76877	0.00562677	0.164802
isotig05231	1343.59	0.772528	0.279328	2.76567	0.00568062	0.165697
isotig15160	644.142	0.93499	0.338043	2.7659	0.00567666	0.165697
isotig24098	90.3047	-3.19649	1.15596	-2.76523	0.00568821	0.165697
isotig20874	58.4899	-1.68758	0.61043	-2.76458	0.00569964	0.165739
isotig12370	179.592	1.20999	0.437789	2.76388	0.0057119	0.165805
isotig12549	2145.84	0.824943	0.298652	2.76222	0.00574097	0.166358
isotig07921	949.429	0.975609	0.353393	2.76069	0.00576797	0.166849
isotig24506	229.668	-1.00945	0.365767	-2.75981	0.00578354	0.167008
isotig07494	532.206	-0.971623	0.352271	-2.75817	0.0058126	0.167556
isotig22464	6375.65	-1.09242	0.396731	-2.75355	0.00589533	0.169646
isotig20933	411.509	-1.14123	0.414672	-2.75212	0.00592105	0.170092
isotig26193	243.401	1.60042	0.583212	2.74416	0.00606667	0.173974
isotig04251	870.659	1.47387	0.537413	2.74253	0.00609685	0.174238
isotig18763	212.133	7.55299	2.75351	2.74304	0.00608739	0.174238
isotig28070	79.9998	1.85409	0.676743	2.73973	0.00614901	0.175426
isotig12888	550.938	0.845243	0.309091	2.73461	0.00624542	0.177871
isotig06605	81550.5	-1.07868	0.394711	-2.73284	0.00627902	0.178522
isotig04867	2052.67	-1.05841	0.387695	-2.73	0.00633348	0.179763
contig30919	1160.23	-0.751104	0.275337	-2.72795	0.00637293	0.180266
isotig18804	321.432	-1.02058	0.374109	-2.72803	0.00637143	0.180266
isotig16070	50.5701	-1.55774	0.571286	-2.72673	0.00639657	0.180627
isotig27647	352.96	1.02718	0.377369	2.72194	0.00648991	0.182952
isotig15950	94384.2	-0.881114	0.323939	-2.72	0.00652823	0.183409
isotig21114	624.84	-0.744397	0.273643	-2.72032	0.0065219	0.183409
isotig20021	795.49	-1.04112	0.382912	-2.71894	0.0065491	0.183685
isotig24795	118.473	1.04212	0.38341	2.71804	0.00656695	0.183875
contig10250	5412.54	-0.615541	0.226703	-2.71518	0.006624	0.184849
isotig24965	61.337	-1.37048	0.50473	-2.71528	0.00662206	0.184849
isotig01874	269.173	1.32763	0.489654	2.71137	0.0067005	0.18667
contig25498	28312.3	0.941817	0.347548	2.70989	0.00673057	0.187193
isotig17996	91.1889	2.25526	0.833272	2.70651	0.00679936	0.18879
isotig22826	81.1644	1.69098	0.625228	2.70458	0.00683904	0.189575
isotig13517	121.248	1.65432	0.612187	2.70232	0.00688584	0.190237
isotig21816	72.8126	1.3985	0.517456	2.70264	0.00687903	0.190237
isotig22249	1227.18	-3.54668	1.31279	-2.70164	0.00689978	0.190306
isotig05599	105.209	2.71527	1.00539	2.7007	0.00691934	0.190528
isotig19471	359.584	-0.96432	0.357206	-2.69962	0.00694185	0.190832
isotig22725	899.631	1.08067	0.400519	2.69818	0.00697203	0.191345
isotig12770	3134.95	0.822912	0.305085	2.69732	0.00699	0.191522
contig31095	2929.44	0.595421	0.220856	2.69598	0.00701829	0.191658
isotig17955	1209.51	-0.801584	0.297347	-2.69578	0.00702237	0.191658
isotig20599	321.49	-0.984655	0.365304	-2.69544	0.00702963	0.191658
isotig08834	464305	1.00097	0.37152	2.69425	0.00705467	0.191697
isotig20344	760.847	0.754365	0.280044	2.69373	0.00706568	0.191697
isotig21133	149.98	-1.20948	0.448894	-2.69437	0.00705229	0.191697
isotig19012	298.696	-0.779186	0.28967	-2.68991	0.00714713	0.19359
isotig14758	2105.34	-0.837385	0.311371	-2.68935	0.00715915	0.1936
isotig21324	1297.27	-1.48638	0.552961	-2.68803	0.00718739	0.193733
isotig22732	35.229	-2.04584	0.760945	-2.68855	0.00717637	0.193733
contig11887	1228.36	-0.876829	0.326296	-2.68722	0.007205	0.193893
isotig08909	215.946	1.06596	0.39689	2.68577	0.00723627	0.194419
isotig14579	35.7409	1.7379	0.647292	2.68487	0.00725581	0.194629
isotig04812	9629.72	-1.21278	0.451943	-2.68348	0.00728598	0.195123
isotig18815	2461.04	0.747219	0.278614	2.68191	0.00732031	0.195727
contig25576	1274.58	0.653591	0.24384	2.68041	0.00735322	0.195976
isotig20243	1164.19	-0.651729	0.243132	-2.68056	0.0073499	0.195976
isotig09397	15449.3	0.62207	0.232182	2.67924	0.00737893	0.196346
contig25659	1513.75	0.62895	0.235018	2.67618	0.00744657	0.197829
isotig03678	652.965	0.799848	0.299121	2.674	0.00749534	0.198806
isotig11885	457.388	-0.987221	0.369365	-2.67275	0.00752325	0.199228
contig16134	266.847	-0.910042	0.340728	-2.67087	0.00756543	0.200026
isotig04735	7285.92	0.58333	0.218662	2.66773	0.00763656	0.200947
isotig22714	457.377	0.78054	0.292575	2.66783	0.00763435	0.200947
isotig28301	50.7407	-2.33422	0.874901	-2.66798	0.00763093	0.200947
isotig09259	1309.49	0.928053	0.348168	2.66553	0.00768664	0.201945
isotig17692	460.579	1.13945	0.427572	2.66493	0.00770044	0.201988
isotig28021	4912.64	-3.00918	1.13002	-2.66295	0.00774592	0.20286
isotig11202	75.2296	-1.45232	0.545685	-2.66146	0.00778022	0.203438
contig13254	809.841	0.787295	0.295962	2.66012	0.00781121	0.203927
isotig11193	36.1094	1.81543	0.682717	2.65912	0.00783444	0.204109
isotig11266	8400.05	-0.614154	0.230992	-2.65876	0.00784278	0.204109
isotig05368	2684.13	-0.677578	0.25502	-2.65696	0.0078848	0.204881
isotig09654	371.921	-1.04783	0.39473	-2.65455	0.00794151	0.205711
isotig26249	54.3953	-1.97408	0.743568	-2.65488	0.00793366	0.205711
contig21217	55.4144	2.96296	1.11696	2.6527	0.00798497	0.206515
isotig21411	106.659	1.21885	0.459701	2.6514	0.00801589	0.206992
isotig11366	210.502	-3.87419	1.46329	-2.64759	0.00810678	0.208883
isotig26727	110.279	-1.76989	0.668571	-2.64728	0.00811427	0.208883
isotig03030	608.815	-0.753629	0.284767	-2.64648	0.00813344	0.209052
isotig19503	719.326	0.738871	0.279271	2.64571	0.00815194	0.209083
isotig20358	169.765	-1.11091	0.419942	-2.64538	0.00815982	0.209083
isotig19390	157.403	-1.2781	0.483665	-2.64253	0.00822898	0.21053
isotig12847	7512.87	0.58362	0.22092	2.64177	0.00824746	0.210678
isotig06169	9064.74	0.570643	0.21615	2.64004	0.00828966	0.210835
isotig06397	1733.98	-0.84936	0.321968	-2.63803	0.00833897	0.210835
isotig09142	190.71	-1.56362	0.592442	-2.63928	0.00830832	0.210835
isotig12009	425.071	-2.02659	0.768264	-2.63788	0.00834265	0.210835
isotig14004	139.275	1.00239	0.379914	2.63847	0.00832819	0.210835
isotig14774	141.508	1.23919	0.469951	2.63685	0.00836786	0.210835
isotig16294	91.769	1.24887	0.473325	2.63849	0.00832751	0.210835
isotig19077	309.735	0.839054	0.317862	2.63968	0.00829844	0.210835
isotig20476	35654.3	-1.69434	0.64255	-2.6369	0.00836674	0.210835
isotig19929	160.647	-1.16409	0.441597	-2.63609	0.00838677	0.210991
isotig19262	148.908	1.76241	0.669407	2.6328	0.00846845	0.212723
isotig13733	195387	0.574248	0.21837	2.6297	0.00854605	0.214348
isotig18245	334.13	-1.77958	0.677434	-2.62695	0.0086154	0.215762
isotig04849	68.9954	1.23379	0.470239	2.62374	0.0086969	0.217475
isotig28191	68.9496	1.3729	0.524504	2.61751	0.00885732	0.221153
isotig11543	2589.53	-0.755996	0.288883	-2.61696	0.0088716	0.221177
isotig06393	2697.09	-1.01837	0.389407	-2.61517	0.00891829	0.222008
isotig25129	36.5097	-2.11749	0.809851	-2.61466	0.00893165	0.222008
isotig22116	1554.09	-1.5431	0.59043	-2.61351	0.00896163	0.22242
isotig26444	10742.6	0.869529	0.332858	2.61231	0.00899319	0.22287
isotig26787	511.914	-1.91617	0.733682	-2.61171	0.00900902	0.22293
isotig21353	74.3233	1.28524	0.49256	2.60931	0.00907259	0.224169
contig31679	79.4711	-1.68021	0.644257	-2.60798	0.00910783	0.224465
isotig22560	3587.4	0.598261	0.229409	2.60784	0.00911162	0.224465
isotig19428	1296.18	-0.695273	0.266725	-2.6067	0.00914182	0.224875
isotig15550	130.514	1.07224	0.412156	2.60153	0.00928096	0.227623
isotig19605	2248.17	-0.688699	0.264683	-2.60198	0.00926884	0.227623
isotig08802	1437.26	-1.27172	0.489119	-2.60002	0.00932172	0.228286
isotig11402	835.874	-0.770718	0.296575	-2.59873	0.00935691	0.22881
isotig11918	1000.4	-1.37178	0.528463	-2.5958	0.00943714	0.230118
isotig19773	3195.16	1.03468	0.398602	2.59576	0.00943809	0.230118
contig31491	257.578	-0.832115	0.320941	-2.59274	0.00952152	0.231577
isotig10762	400.892	0.83398	0.321679	2.59258	0.00952583	0.231577
isotig18651	1648.41	-1.26208	0.487118	-2.59092	0.00957208	0.232361
isotig23789	20835	0.995958	0.384604	2.58957	0.00960957	0.23293
isotig18478	154.957	-0.930264	0.359491	-2.58772	0.00966127	0.233842
isotig17960	48.2904	1.96994	0.761533	2.5868	0.00968704	0.234125
isotig20030	5930.03	0.686042	0.265341	2.58551	0.0097234	0.234662
isotig05769	143.005	1.23479	0.478051	2.58297	0.00979539	0.235093
isotig14387	598.792	-0.724909	0.280616	-2.58328	0.00978672	0.235093
isotig17909	972.535	-0.651511	0.252242	-2.58288	0.00979789	0.235093
isotig20979	96.8558	1.82413	0.70609	2.58343	0.00978245	0.235093
isotig23788	65.1285	2.86213	1.10978	2.579	0.00990867	0.237408
isotig12505	409.392	-0.734483	0.284972	-2.57739	0.00995497	0.238173
isotig14490	59.5028	-2.00235	0.777343	-2.57589	0.00999837	0.238524
isotig18116	857.475	0.630194	0.244643	2.57598	0.00999565	0.238524
contig10395	816.995	0.708064	0.274942	2.57533	0.0100146	0.238568
isotig11424	354.777	1.23246	0.47921	2.57186	0.0101153	0.240621
isotig13660	116.593	5.77256	2.24671	2.56933	0.0101894	0.242039
isotig22201	160.836	1.62954	0.634365	2.56877	0.010206	0.242087
isotig19684	4325.2	0.872904	0.339941	2.56781	0.0102342	0.242409
isotig20523	203.98	-2.00761	0.782192	-2.56665	0.0102687	0.242879
isotig05746	664	-1.22527	0.478447	-2.56093	0.0104392	0.24606
isotig07593	44.0513	2.4505	0.958269	2.55722	0.0105514	0.24606
isotig07928	2507.04	0.735801	0.287439	2.55985	0.0104718	0.24606
isotig11883	521.857	-0.889692	0.347622	-2.55937	0.0104863	0.24606
isotig13262	602.485	0.720163	0.281278	2.56032	0.0104576	0.24606
isotig18879	154.903	-0.955169	0.373433	-2.55781	0.0105334	0.24606
isotig19683	470.506	5.61608	2.19287	2.56106	0.0104354	0.24606
isotig19914	3929.76	-1.12129	0.438185	-2.55893	0.0104994	0.24606
isotig20135	390.127	-1.73796	0.679266	-2.55858	0.01051	0.24606
isotig23163	190.481	-1.22893	0.480529	-2.55745	0.0105441	0.24606
isotig05115	265.781	0.86343	0.337789	2.55612	0.0105846	0.246145
isotig21085	42.6821	-1.82129	0.712445	-2.55639	0.0105764	0.246145
isotig15922	3138.34	0.567443	0.222126	2.5546	0.0106311	0.246204
isotig18129	5542.69	0.550173	0.215367	2.55458	0.0106317	0.246204
isotig25753	106.812	-1.37094	0.536651	-2.55461	0.0106306	0.246204
isotig18082	218.154	-1.21561	0.476149	-2.55301	0.0106795	0.246968
isotig14360	3776.17	1.19204	0.467128	2.55184	0.0107154	0.247454
isotig23274	1415.63	-1.13839	0.446278	-2.55084	0.0107462	0.247476
isotig25203	727.799	-1.52342	0.597148	-2.55116	0.0107364	0.247476
isotig28472	28.4321	-2.29727	0.902506	-2.54544	0.0109141	0.250994
isotig18324	1405.42	-1.08123	0.425163	-2.54309	0.0109877	0.252336
isotig17810	2261.33	0.676593	0.266312	2.5406	0.0110661	0.253787
isotig10063	17376.7	0.731016	0.287808	2.53995	0.0110869	0.253913
isotig01494	767.675	-1.26608	0.499356	-2.53542	0.0112312	0.256691
isotig09100	1818.39	-0.914198	0.360606	-2.53517	0.0112391	0.256691
isotig10284	58.6811	-1.75718	0.694124	-2.5315	0.0113575	0.258684
isotig27382	629.856	0.682465	0.269571	2.53167	0.011352	0.258684
isotig18768	1529.64	-1.70443	0.674122	-2.52837	0.0114592	0.260642
isotig19577	38.1471	1.55838	0.616803	2.52655	0.011519	0.261644
isotig19587	2438.96	-1.212	0.480019	-2.52489	0.0115733	0.262519
isotig05944	250.293	-0.945496	0.374755	-2.52297	0.0116368	0.263239
isotig20434	585.054	0.716746	0.284072	2.52311	0.0116321	0.263239
isotig19809	1358.03	0.740638	0.293877	2.52023	0.0117279	0.264938
isotig15457	187.518	0.99222	0.394135	2.51746	0.0118204	0.265999
isotig18711	63.2673	1.42189	0.564826	2.51739	0.0118229	0.265999
isotig25703	104.476	-1.36406	0.541772	-2.51779	0.0118095	0.265999
isotig12560	187.248	0.987741	0.392501	2.51653	0.0118516	0.266284
isotig00664	11623.8	1.1575	0.46041	2.51406	0.0119349	0.2673
isotig06119	428.035	-0.700165	0.278533	-2.51376	0.0119451	0.2673
isotig13613	86.636	1.66542	0.662418	2.51416	0.0119317	0.2673
isotig18780	595.063	-0.6555	0.260866	-2.51278	0.0119783	0.267322
isotig19879	117.261	1.04124	0.414356	2.51292	0.0119736	0.267322
contig08341	1088.53	0.795358	0.316726	2.51118	0.0120327	0.267816
isotig03573	203.112	-0.830312	0.33063	-2.5113	0.0120287	0.267816
contig31107	5367.23	-1.49271	0.594938	-2.50902	0.0121066	0.268554
isotig15910	11043.2	0.904613	0.360574	2.50881	0.0121138	0.268554
isotig20845	2873.78	-0.840984	0.335269	-2.50839	0.0121284	0.268554
isotig25581	115.24	-1.0586	0.422035	-2.50832	0.0121305	0.268554
isotig18940	1862.98	-1.29534	0.51659	-2.50749	0.0121592	0.26883
isotig25261	225.658	-1.70069	0.679883	-2.50145	0.0123686	0.273097
isotig28298	27.3017	1.8977	0.758816	2.50087	0.0123888	0.273178
isotig11150	72.4327	2.0056	0.802553	2.49903	0.0124535	0.274033
isotig23419	1491.43	-0.64436	0.257865	-2.49883	0.0124605	0.274033
isotig10832	106.255	-1.55212	0.621504	-2.49737	0.012512	0.274437
isotig25959	158.811	-1.01064	0.404621	-2.49774	0.0124987	0.274437
isotig03743	226.793	0.986626	0.395349	2.49558	0.012575	0.275455
isotig17593	35.7773	-2.17833	0.873658	-2.49335	0.0126545	0.276832
isotig06439	426.757	-0.720305	0.288958	-2.49277	0.0126752	0.276921
isotig03589	1277.28	-0.886292	0.355903	-2.49026	0.0127649	0.278514
isotig20946	164.069	0.86402	0.347075	2.48944	0.0127946	0.278795
isotig11552	267.341	0.75577	0.303897	2.48692	0.0128853	0.280402
isotig11390	3241.76	0.567308	0.228248	2.48549	0.0129375	0.28117
isotig11584	533.786	-1.75585	0.706579	-2.485	0.0129551	0.281185
isotig03795	290.619	-0.87714	0.353486	-2.4814	0.0130868	0.283673
isotig06115	55.2368	1.33082	0.536466	2.48071	0.0131122	0.283852
isotig18601	2165.13	-0.786148	0.316965	-2.48024	0.0131295	0.283857
isotig05028	5432.26	0.824428	0.332747	2.47764	0.0132255	0.28435
isotig06562	214.584	0.808099	0.326014	2.47873	0.0131852	0.28435
isotig16051	580.299	1.26772	0.51169	2.47752	0.01323	0.28435
isotig18132	2009.42	-0.634987	0.256225	-2.47824	0.0132031	0.28435
isotig18795	292.361	0.92236	0.372324	2.4773	0.0132379	0.28435
isotig12754	3734.78	-0.964434	0.389996	-2.47293	0.0134009	0.287479
contig11323	65.8618	1.3676	0.55361	2.47033	0.0134987	0.288458
isotig01998	8637.23	0.706647	0.286053	2.47034	0.0134985	0.288458
isotig14972	1110.44	-0.648856	0.262617	-2.47073	0.0134837	0.288458
isotig13239	695.603	-1.03764	0.420391	-2.46826	0.013577	0.289759
isotig12201	1064.18	0.689831	0.279548	2.46767	0.0135995	0.289868
isotig20153	45.2016	-1.37684	0.558422	-2.46559	0.0136787	0.29118
isotig11604	187.666	-0.879846	0.357244	-2.46287	0.0137829	0.292302
isotig13075	197.155	-0.842742	0.342183	-2.46284	0.0137842	0.292302
isotig20504	851.205	-0.648095	0.26312	-2.46312	0.0137735	0.292302
isotig17056	54.8524	1.42208	0.577705	2.4616	0.0138318	0.292759
isotig22975	106.654	1.28688	0.522833	2.46136	0.013841	0.292759
isotig15791	1683.29	0.796658	0.323876	2.45976	0.0139029	0.293695
isotig05779	3339.27	0.642118	0.261289	2.4575	0.0139906	0.295172
isotig10764	358.268	-0.708105	0.2883	-2.45614	0.0140438	0.295814
isotig20220	927.433	-0.713017	0.290339	-2.45581	0.0140567	0.295814
isotig04362	688.778	0.749121	0.305205	2.45448	0.0141087	0.296158
isotig13414	1403.73	-0.767266	0.31256	-2.45478	0.014097	0.296158
isotig07673	271.067	-1.219	0.496985	-2.45279	0.0141752	0.297178
isotig21319	966.636	-0.681496	0.278005	-2.45138	0.0142309	0.29797
isotig18672	153.444	-1.00813	0.411603	-2.44927	0.0143145	0.299342
isotig19009	144.676	0.971324	0.396699	2.44851	0.0143447	0.299597
isotig12283	424.23	0.881984	0.360527	2.44637	0.0144303	0.299875
isotig14307	144.35	0.977904	0.39963	2.44703	0.014404	0.299875
isotig17920	1722.93	-1.04749	0.428111	-2.44678	0.014414	0.299875
isotig28198	216.38	1.40352	0.573433	2.44758	0.014382	0.299875
isotig10357	1037.79	0.596465	0.243874	2.44579	0.0144536	0.299985
isotig10066	623.138	0.811265	0.332228	2.44189	0.0146104	0.302861
isotig00320	981.548	1.01305	0.41512	2.44038	0.0146718	0.303753
contig12944	74.3844	4.93844	2.02572	2.43787	0.0147742	0.304628
isotig22276	61.1119	1.243	0.509891	2.43777	0.0147783	0.304628
isotig22876	63.52	-1.31883	0.541049	-2.43754	0.0147874	0.304628
isotig22995	25.4205	-2.08126	0.853463	-2.43861	0.014744	0.304628
isotig09649	643.811	0.951808	0.391039	2.43405	0.0149309	0.306638
isotig16732	156.642	-1.27888	0.525382	-2.43419	0.0149252	0.306638
isotig23033	483.654	-0.655096	0.269163	-2.43382	0.0149404	0.306638
isotig09428	1121.96	-0.640173	0.26332	-2.43116	0.0150507	0.308141
isotig09942	918.322	-0.632474	0.260112	-2.43155	0.0150346	0.308141
isotig03622	18541	0.777931	0.320392	2.42806	0.0151797	0.310399
isotig18501	12626.6	-0.610036	0.251398	-2.42658	0.0152419	0.311287
isotig18198	1741.11	-0.585945	0.24153	-2.42597	0.0152673	0.311424
isotig03480	4414.59	0.590009	0.243356	2.42447	0.0153308	0.312335
contig30943	3463.24	-1.05589	0.435794	-2.42291	0.0153967	0.31312
isotig09128	224.181	0.788078	0.325294	2.42267	0.0154071	0.31312
isotig18950	533.954	0.911822	0.376724	2.4204	0.0155035	0.314318
isotig20769	347.281	-0.707856	0.292455	-2.42039	0.0155039	0.314318
isotig08698	1109.1	-0.982621	0.406138	-2.41943	0.015545	0.314768
isotig18703	96.0684	-1.04365	0.431522	-2.41852	0.0155837	0.314782
isotig22694	190.728	1.51511	0.626457	2.41853	0.0155833	0.314782
contig32446	148.849	1.16445	0.48157	2.41802	0.0156051	0.314832
isotig21957	256.599	3.99146	1.65156	2.41678	0.0156585	0.315526
isotig11209	68.3135	1.19072	0.493252	2.41401	0.0157781	0.317497
isotig27930	202.243	1.72142	0.713207	2.41363	0.0157945	0.317497
isotig03003	973.879	-0.606354	0.251304	-2.41283	0.0158292	0.317572
isotig26791	21.9423	-2.03367	0.842914	-2.41266	0.0158365	0.317572
isotig13724	858.91	0.733548	0.304152	2.41178	0.0158748	0.317955
isotig02952	105.283	2.3974	0.994667	2.41025	0.0159416	0.31883
isotig19063	3873.24	0.617786	0.256382	2.40963	0.0159685	0.31883
isotig23754	23.8391	-1.8514	0.768388	-2.40946	0.0159761	0.31883
isotig13467	974.989	-0.644365	0.26755	-2.40839	0.016023	0.319073
isotig25262	30.3214	-3.13855	1.30322	-2.40831	0.0160267	0.319073
contig09041	25853	-0.870227	0.361423	-2.40778	0.0160498	0.31915
isotig17982	1622.14	-0.707383	0.29386	-2.40721	0.0160749	0.319268
isotig13637	1260.59	-0.722541	0.30024	-2.40654	0.0161043	0.31947
isotig05632	325.464	-0.74004	0.307614	-2.40574	0.0161397	0.31979
isotig23653	113.032	-1.35438	0.563101	-2.40522	0.0161626	0.319862
isotig18124	228.704	0.885017	0.368263	2.40322	0.0162515	0.320476
isotig21323	606.825	-1.64935	0.686236	-2.40348	0.0162401	0.320476
isotig27324	71.2475	-1.18009	0.491008	-2.4034	0.0162436	0.320476
isotig22804	3557.04	0.619013	0.25773	2.40179	0.0163151	0.321348
isotig22358	1432.49	-1.32762	0.553724	-2.39762	0.0165022	0.324647
isotig07462	7626.57	-0.988026	0.412473	-2.39537	0.0166034	0.325866
isotig18765	1229.36	-0.641616	0.267814	-2.39575	0.0165862	0.325866
isotig21453	64.9758	1.6882	0.705797	2.39191	0.0167611	0.328197
isotig24356	33.3289	-1.5206	0.635729	-2.39189	0.0167617	0.328197
isotig13839	2884.18	-0.799769	0.334665	-2.38976	0.0168593	0.329719
isotig20308	325.969	-0.98842	0.413896	-2.38809	0.0169364	0.330837
isotig15732	418.467	-1.3061	0.548485	-2.38129	0.0172523	0.336217
isotig22221	116.612	0.989863	0.415617	2.38167	0.0172341	0.336217
isotig11703	848.434	-0.606691	0.255032	-2.37888	0.0173652	0.337229
isotig20201	5170.75	0.670017	0.281632	2.37905	0.0173574	0.337229
isotig23471	642.758	-1.64524	0.691477	-2.37931	0.0173449	0.337229
isotig14344	622.689	-0.872375	0.367322	-2.37496	0.017551	0.34044
isotig14254	139.898	1.55411	0.654539	2.37436	0.0175793	0.340591
isotig09395	1559.02	-0.684954	0.288723	-2.37235	0.0176751	0.341651
isotig22044	403.744	0.661093	0.278657	2.37243	0.0176716	0.341651
isotig14989	515.424	-0.829216	0.349597	-2.37192	0.017696	0.341657
isotig19035	82.1095	-1.54192	0.650809	-2.36923	0.0178249	0.343746
isotig05799	7036.45	0.59569	0.251551	2.36807	0.0178814	0.344434
isotig18442	1860.04	-0.860681	0.363731	-2.36626	0.017969	0.345721
isotig18558	1170.62	1.43686	0.607542	2.36504	0.0180283	0.346059
isotig20710	713.83	-0.897385	0.379418	-2.36516	0.0180221	0.346059
isotig06481	2444.04	0.61883	0.261829	2.36349	0.0181036	0.346703
isotig15946	121.22	1.2561	0.531407	2.36372	0.0180925	0.346703
contig16466	103.492	-1.54268	0.654487	-2.35708	0.0184194	0.349527
isotig01306	681.919	-0.72368	0.306922	-2.35786	0.0183806	0.349527
isotig04776	1537.37	-0.835831	0.354257	-2.35939	0.0183051	0.349527
isotig08617	2913.37	1.30207	0.552378	2.35722	0.0184124	0.349527
isotig12160	242.082	-0.760658	0.32277	-2.35665	0.0184405	0.349527
isotig15940	5655.7	0.796005	0.33766	2.35741	0.0184027	0.349527
isotig20179	169.492	-1.39167	0.590454	-2.35694	0.0184261	0.349527
isotig23495	366689	-0.926924	0.393089	-2.35805	0.018371	0.349527
isotig26518	573.807	-1.22788	0.520538	-2.35887	0.0183307	0.349527
isotig09059	1484.3	-1.48956	0.632423	-2.35532	0.0185068	0.349884
isotig14644	2145.09	-0.65187	0.276809	-2.35495	0.0185254	0.349884
isotig18199	2075.24	0.571457	0.2427	2.35458	0.0185436	0.349884
isotig25827	156.914	0.838564	0.355998	2.35553	0.0184964	0.349884
isotig25544	221.206	-1.11995	0.476228	-2.3517	0.0186878	0.352205
isotig01676	8785.31	0.742988	0.316542	2.3472	0.0189152	0.354878
isotig15144	39.7988	2.54496	1.08422	2.34726	0.018912	0.354878
isotig17000	35.3797	-2.02051	0.860641	-2.34768	0.0188907	0.354878
isotig18807	1218.84	-0.637971	0.271666	-2.34837	0.0188559	0.354878
isotig20860	4036.57	0.567369	0.241902	2.34545	0.0190041	0.356145
isotig14567	1016.84	-0.821545	0.350361	-2.34485	0.0190347	0.356315
contig13287	672.128	-0.634018	0.270548	-2.34346	0.019106	0.356845
isotig25034	4664.03	0.920219	0.392661	2.34354	0.0191015	0.356845
isotig23074	828.884	-0.768498	0.328145	-2.34195	0.0191835	0.357892
contig20735	933.018	-1.00994	0.431409	-2.34102	0.019231	0.358374
isotig05260	27329.1	0.546724	0.233727	2.33915	0.0193276	0.35977
isotig09706	99.2062	1.11991	0.478906	2.33848	0.0193623	0.360012
isotig07370	118.154	1.1883	0.508832	2.33535	0.0195249	0.362359
isotig16329	26.9044	1.66996	0.715247	2.3348	0.0195539	0.362359
isotig21329	2525.86	-1.07854	0.461871	-2.33516	0.0195349	0.362359
isotig03819	716.214	-0.694943	0.297699	-2.33438	0.0195758	0.36236
isotig11308	4309.2	-0.750556	0.321913	-2.33155	0.0197243	0.363928
isotig17038	53.6776	1.29812	0.556771	2.33151	0.0197263	0.363928
isotig24419	3328.22	-0.547756	0.234888	-2.33199	0.0197013	0.363928
isotig06487	575.19	0.992118	0.425933	2.32928	0.0198443	0.365044
isotig13880	185.686	1.06649	0.457896	2.32912	0.0198527	0.365044
isotig18176	1047.91	-1.5474	0.664273	-2.32946	0.0198345	0.365044
contig05342	342.548	0.745749	0.32109	2.32255	0.0202031	0.365436
isotig03077	283.365	0.833373	0.358745	2.32303	0.0201778	0.365436
isotig06492	171.516	1.30089	0.560294	2.3218	0.0202437	0.365436
isotig09304	362.179	0.844874	0.363885	2.32182	0.0202428	0.365436
isotig11627	756.674	-0.687786	0.29622	-2.32188	0.0202396	0.365436
isotig13585	81.3213	1.05308	0.453314	2.32306	0.0201757	0.365436
isotig15383	155.88	0.961386	0.414084	2.32172	0.0202482	0.365436
isotig17856	205.644	1.39606	0.59964	2.32816	0.0199035	0.365436
isotig18312	1340.84	-1.21474	0.522498	-2.32487	0.0200788	0.365436
isotig18645	2331.64	-1.2746	0.548664	-2.32311	0.0201733	0.365436
isotig20183	15794.1	0.871168	0.375223	2.32173	0.0202473	0.365436
isotig21249	132.3	-1.05256	0.45314	-2.32283	0.0201884	0.365436
isotig21783	207.132	-1.53497	0.659611	-2.32708	0.019961	0.365436
isotig22206	99.124	-1.31735	0.566015	-2.32742	0.019943	0.365436
isotig26296	712.439	1.29033	0.55508	2.32458	0.0200945	0.365436
isotig27223	42.5743	-1.75597	0.755862	-2.32314	0.0201718	0.365436
isotig28235	112.682	-1.00349	0.432124	-2.32223	0.0202204	0.365436
isotig11907	3863.52	0.535341	0.23086	2.3189	0.0204003	0.366797
isotig18134	2096.7	-1.12321	0.484374	-2.3189	0.0204005	0.366797
isotig19932	192.876	-0.893258	0.385243	-2.31869	0.020412	0.366797
isotig20355	533.817	-0.727391	0.313627	-2.31929	0.0203795	0.366797
isotig21183	1133.38	-0.544172	0.234831	-2.31729	0.0204881	0.367369
isotig22246	120.986	1.35983	0.586805	2.31735	0.0204848	0.367369
isotig06982	756.856	0.748179	0.322942	2.31676	0.0205169	0.367489
isotig14558	686.438	0.755021	0.325963	2.31628	0.0205432	0.367564
isotig17893	220.758	0.842741	0.363918	2.31575	0.0205722	0.367686
isotig05687	3300.06	-0.749471	0.323761	-2.31489	0.0206188	0.368123
isotig03095	388.935	1.20031	0.518701	2.31407	0.0206639	0.368532
isotig20582	497.415	0.645216	0.278982	2.31275	0.0207364	0.369032
isotig21538	27177.2	-0.844138	0.364977	-2.31285	0.0207307	0.369032
isotig23215	131.44	-1.69363	0.732499	-2.31213	0.0207706	0.369246
isotig11229	2015.3	0.655476	0.283723	2.31027	0.0208733	0.370675
isotig19457	535.308	-1.0334	0.447409	-2.30975	0.0209017	0.370783
isotig20111	72.4358	-1.07572	0.46615	-2.30766	0.0210181	0.372449
isotig00450	33376	0.642924	0.279062	2.30387	0.0212298	0.374721
isotig15837	3154.13	0.531858	0.230823	2.30418	0.0212124	0.374721
isotig18177	82.4369	-1.17844	0.511532	-2.30375	0.0212366	0.374721
isotig19337	117.788	-0.939	0.4074	-2.30486	0.0211744	0.374721
contig03468	62.4111	1.20212	0.522131	2.30234	0.0213161	0.375287
isotig11716	6654.04	0.596525	0.25907	2.30256	0.0213034	0.375287
isotig14731	183.653	-0.926891	0.402927	-2.3004	0.0214258	0.375287
isotig17813	850.571	0.588305	0.255651	2.30121	0.0213798	0.375287
isotig18051	3348.68	-0.522457	0.22709	-2.30066	0.0214107	0.375287
isotig19765	492.367	-0.956354	0.415559	-2.30137	0.0213707	0.375287
isotig22830	14801.2	0.622728	0.270707	2.30038	0.0214269	0.375287
isotig07793	781.216	-1.00976	0.439496	-2.29755	0.0215877	0.376847
isotig10026	164.098	-1.28276	0.55823	-2.2979	0.0215673	0.376847
isotig10817	619.042	-0.629215	0.273875	-2.29745	0.021593	0.376847
isotig27046	56.2298	1.92635	0.838559	2.29721	0.0216068	0.376847
isotig25290	832.243	-0.831443	0.362194	-2.29557	0.0217002	0.37808
contig20178	3186.74	-0.754136	0.329088	-2.29159	0.0219291	0.378157
isotig01489	3957.42	-0.839298	0.366159	-2.29217	0.0218959	0.378157
isotig09411	11037.4	0.562006	0.245093	2.29303	0.0218464	0.378157
isotig11178	38.3805	-1.40712	0.613773	-2.29257	0.0218729	0.378157
isotig12686	634.382	-0.780936	0.340504	-2.29347	0.021821	0.378157
isotig13782	7737.75	0.534264	0.233147	2.29154	0.0219324	0.378157
isotig20065	628.061	1.53144	0.66778	2.29333	0.0218288	0.378157
isotig22176	282.588	0.702989	0.30638	2.2945	0.021762	0.378157
isotig23796	8311.99	-0.635914	0.277179	-2.29423	0.0217771	0.378157
isotig25937	428.165	0.868253	0.378778	2.29225	0.0218912	0.378157
isotig12817	2017.8	0.642156	0.280329	2.29072	0.0219795	0.378231
isotig24595	367.706	0.967555	0.422389	2.29067	0.0219822	0.378231
isotig07366	1526.69	-0.580217	0.253452	-2.28926	0.0220644	0.378926
isotig19617	831.241	-0.643613	0.281153	-2.28919	0.0220682	0.378926
isotig06858	1481.72	0.855014	0.374039	2.28589	0.0222605	0.381833
isotig09695	39.7595	-2.64546	1.15795	-2.2846	0.0223361	0.38224
isotig21484	26.2227	1.68606	0.738103	2.28431	0.0223534	0.38224
isotig23993	29.3587	-1.9843	0.868608	-2.28445	0.0223449	0.38224
isotig12936	589.112	-0.679288	0.297606	-2.28251	0.0224593	0.383656
isotig06344	1496.75	-1.27275	0.557861	-2.28148	0.02252	0.384299
isotig17678	106.111	0.980838	0.430017	2.28093	0.0225526	0.384459
isotig14534	740.002	1.62519	0.713212	2.27869	0.0226854	0.385931
isotig19422	870.69	-0.574718	0.252197	-2.27885	0.0226762	0.385931
contig10351	384.785	-1.80415	0.792374	-2.27689	0.0227927	0.387096
isotig01122	38369.2	-0.614241	0.269787	-2.27676	0.0228005	0.387096
isotig16175	31.5393	2.15309	0.946161	2.2756	0.0228698	0.387875
isotig23370	10630.2	0.543579	0.238966	2.27471	0.0229232	0.388384
isotig05716	204.994	-1.76694	0.777091	-2.27379	0.0229785	0.388925
isotig07398	1316.87	-0.719039	0.316395	-2.2726	0.0230503	0.388997
isotig20268	534.44	0.828275	0.364469	2.27255	0.023053	0.388997
isotig23607	140.277	-0.846489	0.372479	-2.27258	0.0230514	0.388997
isotig06449	6149.47	0.71021	0.312677	2.27138	0.0231237	0.389793
isotig20032	111.04	-1.13065	0.498143	-2.26974	0.0232235	0.391077
isotig21931	5812.1	-0.955575	0.421336	-2.26796	0.0233315	0.392102
isotig24807	35.0894	1.44784	0.6383	2.26828	0.0233124	0.392102
isotig04016	131.74	0.837903	0.369743	2.26618	0.0234405	0.392839
isotig07716	3845.98	-0.579105	0.255487	-2.26667	0.0234103	0.392839
isotig14133	45.8557	-1.53252	0.676285	-2.26608	0.0234463	0.392839
isotig03049	690.525	1.02243	0.451389	2.26508	0.023508	0.393475
isotig05683	1915.84	-0.617292	0.27298	-2.26131	0.0237399	0.395936
isotig17814	329.222	1.45453	0.64327	2.26114	0.0237505	0.395936
isotig21815	85.6799	-1.02417	0.452798	-2.26186	0.0237059	0.395936
isotig27738	53.6877	1.47244	0.650924	2.26207	0.0236931	0.395936
isotig02739	1574.48	-0.633274	0.280263	-2.25957	0.023848	0.396896
isotig12585	252.115	0.732807	0.324386	2.25906	0.0238797	0.396896
isotig24955	26.8235	-1.78205	0.788713	-2.25944	0.0238559	0.396896
isotig19500	3132.53	0.690724	0.305986	2.25737	0.0239847	0.398243
isotig07478	5662.16	-0.652588	0.289236	-2.25625	0.0240552	0.398865
isotig10056	14592.8	0.540918	0.239768	2.25601	0.0240703	0.398865
isotig18102	108.963	1.19849	0.531573	2.25461	0.0241579	0.399198
isotig25559	27.4736	-1.58846	0.704485	-2.25478	0.0241469	0.399198
isotig28207	846.037	0.789265	0.350079	2.25454	0.0241625	0.399198
contig32251	102.519	-1.05901	0.469886	-2.25376	0.0242115	0.399609
isotig22688	99.4309	1.06477	0.472621	2.25291	0.0242649	0.400094
isotig19791	994.869	0.913536	0.405812	2.25113	0.0243773	0.401237
isotig21621	30.6326	1.70985	0.759582	2.25105	0.0243826	0.401237
contig16675	1061.04	0.568035	0.252506	2.24959	0.0244748	0.402296
isotig12259	478.664	-1.01393	0.450781	-2.24927	0.0244954	0.402296
isotig24860	89.353	-1.00192	0.445596	-2.24849	0.0245452	0.402318
isotig26150	15711.2	0.560846	0.249407	2.24871	0.0245307	0.402318
isotig14473	432.029	-0.897387	0.399351	-2.24711	0.0246328	0.403356
contig03453	169.174	0.816436	0.363875	2.24372	0.0248501	0.404521
isotig04755	490.403	-0.671098	0.299085	-2.24383	0.024843	0.404521
isotig09547	161.392	1.02571	0.456965	2.24461	0.0247935	0.404521
isotig21627	513.345	-1.53967	0.685994	-2.24444	0.0248042	0.404521
isotig21777	687.458	-1.19792	0.533895	-2.24374	0.0248493	0.404521
isotig24683	796.095	0.717964	0.319969	2.24385	0.0248419	0.404521
isotig20442	161.954	1.16923	0.521674	2.2413	0.0250067	0.406672
contig31738	1760.24	-0.524214	0.233966	-2.24056	0.0250547	0.406749
isotig23706	3517.47	-1.13421	0.506237	-2.24047	0.0250605	0.406749
isotig00155	14244.4	0.487962	0.217972	2.23864	0.0251791	0.407629
isotig12707	82561.6	-1.28728	0.575062	-2.2385	0.0251883	0.407629
isotig21457	672.785	0.953263	0.42583	2.2386	0.025182	0.407629
isotig13601	5438.52	0.746999	0.333877	2.23735	0.0252638	0.408451
isotig22141	24.6349	-1.73895	0.777463	-2.23669	0.0253064	0.408743
isotig03651	879.836	0.960768	0.429867	2.23504	0.0254148	0.409831
isotig18223	2001.43	-0.562501	0.251688	-2.23491	0.0254231	0.409831
isotig10092	88.4802	1.2749	0.570686	2.23397	0.0254848	0.410426
isotig16581	29202	0.556623	0.249448	2.23142	0.0256531	0.412736
isotig20026	2687.35	-0.991872	0.444806	-2.2299	0.0257542	0.413961
isotig25888	25.0154	-2.0496	0.919572	-2.22887	0.0258228	0.414663
isotig24548	79.1149	-0.978218	0.439394	-2.22629	0.0259947	0.41702
isotig25441	2678.66	0.585858	0.263228	2.22567	0.0260365	0.417287
isotig21386	1141.1	-0.584687	0.262765	-2.22513	0.0260722	0.417457
isotig21829	160.905	-1.56075	0.701569	-2.22465	0.0261048	0.417576
contig06392	149.091	1.28771	0.579257	2.22305	0.0262126	0.417802
isotig02600	663.032	-0.577101	0.259611	-2.22294	0.0262196	0.417802
isotig19484	824.596	0.5612	0.252441	2.2231	0.0262091	0.417802
isotig23560	51.64	-2.17854	0.979731	-2.22361	0.0261745	0.417802
isotig20297	5195.68	0.534923	0.240761	2.2218	0.0262968	0.418631
isotig18605	314.132	-0.692435	0.311891	-2.22012	0.0264105	0.419235
isotig22857	186.224	-1.6796	0.756333	-2.22071	0.0263705	0.419235
isotig25478	71.2201	-1.86966	0.84209	-2.22026	0.026401	0.419235
isotig26038	1093	-0.747415	0.336729	-2.21964	0.0264435	0.419358
contig32293	169.439	-0.76578	0.34546	-2.2167	0.0266437	0.420852
isotig06288	178.104	1.01075	0.456009	2.21652	0.0266557	0.420852
isotig12552	4233.42	0.69966	0.315728	2.21603	0.0266898	0.420852
isotig16457	5999.35	-1.05328	0.475171	-2.21664	0.0266479	0.420852
isotig21692	7803.15	-0.874809	0.394443	-2.21784	0.026566	0.420852
isotig27411	76.4722	-1.25746	0.567391	-2.21622	0.0266765	0.420852
isotig26693	38.6115	-1.69354	0.764451	-2.21537	0.0267346	0.421159
isotig04592	3284.68	-0.555085	0.250633	-2.21473	0.0267787	0.421438
isotig05853	562.911	0.739926	0.334147	2.21437	0.0268031	0.421438
isotig11226	1611.68	-0.736528	0.332706	-2.21375	0.0268461	0.421715
isotig17940	195.252	0.829349	0.374983	2.2117	0.0269876	0.423537
isotig17870	586.051	-0.626277	0.283365	-2.21014	0.0270956	0.42483
isotig13388	148.557	0.833086	0.377285	2.20811	0.0272367	0.426637
isotig16138	57.1654	-1.11087	0.503206	-2.20758	0.0272733	0.426637
isotig24025	50.2922	1.33229	0.603563	2.20737	0.0272879	0.426637
contig20826	103.323	1.08074	0.490016	2.20551	0.0274182	0.427478
isotig25755	1006.7	0.71667	0.324946	2.2055	0.0274189	0.427478
isotig26563	120.07	1.35299	0.613392	2.20576	0.0274011	0.427478
isotig16579	116.827	-1.06198	0.482308	-2.20188	0.0276738	0.431047
isotig11450	1717.83	-1.10906	0.504073	-2.20019	0.0277935	0.432506
isotig12309	5041.56	-0.82037	0.373326	-2.19746	0.0279874	0.435116
contig31814	88.9686	1.25259	0.570967	2.1938	0.02825	0.436513
isotig01329	447.419	0.977463	0.44557	2.19374	0.0282543	0.436513
isotig06158	2442.18	-0.686658	0.312877	-2.19466	0.0281881	0.436513
isotig09310	43.0554	1.3112	0.597512	2.19443	0.0282047	0.436513
isotig11756	1858.2	-0.580412	0.264589	-2.19364	0.0282613	0.436513
isotig15961	54.3962	-1.85037	0.842911	-2.19521	0.0281486	0.436513
isotig17518	52.936	-2.50337	1.14041	-2.19515	0.0281526	0.436513
isotig22695	164.119	-0.788576	0.359551	-2.19322	0.0282913	0.436569
isotig20780	1231.34	0.648382	0.295822	2.1918	0.0283942	0.437751
isotig12295	589.768	0.727895	0.332263	2.19072	0.0284721	0.438418
isotig19363	679.325	-0.601072	0.274404	-2.19047	0.0284903	0.438418
isotig16245	74.2044	1.33944	0.611634	2.18994	0.0285287	0.438602
isotig08526	52.0164	1.8067	0.825371	2.18896	0.0285997	0.439288
isotig05936	741.324	0.610117	0.278774	2.18857	0.028628	0.439315
contig31740	149.333	0.855163	0.391099	2.18657	0.0287743	0.439877
isotig00923	502.338	-0.795465	0.363688	-2.18722	0.0287268	0.439877
isotig03391	199.861	0.92263	0.421892	2.18689	0.0287508	0.439877
isotig18500	114.774	0.898312	0.410891	2.18625	0.028797	0.439877
isotig19336	266.412	-0.922423	0.421751	-2.18713	0.0287332	0.439877
isotig06635	347.467	-1.68984	0.773739	-2.18399	0.0289626	0.441058
isotig18464	292.116	-0.634466	0.290588	-2.18339	0.0290072	0.441058
isotig18723	301.292	1.16062	0.531421	2.18399	0.0289626	0.441058
isotig22379	120.577	0.900234	0.412248	2.18372	0.0289827	0.441058
isotig27233	240.761	-1.48118	0.677979	-2.1847	0.0289105	0.441058
isotig23401	23.6671	-1.84298	0.845451	-2.17988	0.0292665	0.444594
isotig04173	2513.48	-0.648482	0.297738	-2.17802	0.0294042	0.445057
isotig12463	2769.83	0.525502	0.241269	2.17808	0.0294004	0.445057
isotig14841	1120.9	-0.785813	0.360715	-2.17849	0.0293695	0.445057
isotig19065	88.1613	-0.915655	0.420389	-2.17812	0.0293974	0.445057
isotig09250	11157.1	0.4662	0.214155	2.17693	0.029486	0.445483
isotig21583	180.068	0.726334	0.333609	2.1772	0.0294658	0.445483
isotig19384	134.132	-1.75073	0.804967	-2.17491	0.0296369	0.447355
isotig20932	279.498	-0.682751	0.314046	-2.17405	0.0297016	0.447925
isotig21533	328.018	-1.02112	0.469783	-2.1736	0.0297355	0.448029
isotig10009	1468.34	0.707122	0.325576	2.17191	0.0298623	0.449156
isotig15514	413.927	-0.736055	0.338957	-2.17153	0.0298914	0.449156
isotig19866	2077.12	-0.915013	0.421347	-2.17164	0.0298831	0.449156
isotig19710	94.3745	-1.1402	0.525245	-2.1708	0.0299464	0.449575
isotig01154	92.6002	-1.08801	0.501697	-2.16867	0.0301079	0.451444
isotig12029	4556.55	0.838107	0.386502	2.16844	0.0301253	0.451444
isotig03664	1677.31	-0.858969	0.396298	-2.16748	0.0301982	0.452129
isotig16232	22.3394	2.84999	1.31546	2.16653	0.0302705	0.452803
isotig02374	262.563	1.47239	0.680259	2.16445	0.0304296	0.453956
isotig08829	9167.25	-0.541705	0.250246	-2.16469	0.0304115	0.453956
isotig28124	70.1467	-1.21855	0.562927	-2.16468	0.0304124	0.453956
isotig20803	685.066	-1.19561	0.552634	-2.16348	0.0305042	0.45466
isotig22170	77.0071	-1.07185	0.496092	-2.16058	0.0307279	0.4574
isotig25221	2126.9	-0.883887	0.409135	-2.16038	0.0307431	0.4574
isotig21291	45.429	2.32256	1.07556	2.15939	0.0308197	0.45813
isotig08241	3029.04	0.599641	0.277992	2.15705	0.0310019	0.458464
isotig11298	2353.58	0.56114	0.260049	2.15782	0.0309415	0.458464
isotig11691	158.788	-0.778434	0.360863	-2.15715	0.0309942	0.458464
isotig17658	1039.85	1.25692	0.582373	2.15827	0.0309065	0.458464
isotig20282	31.453	2.14868	0.996293	2.15668	0.0310307	0.458464
isotig20403	110.588	-0.902569	0.418512	-2.15662	0.0310355	0.458464
isotig25330	74.1083	-1.02373	0.474638	-2.15686	0.0310168	0.458464
isotig24178	5213.46	0.611509	0.283916	2.15384	0.0312531	0.461268
isotig06909	1623.74	0.706603	0.328145	2.15332	0.0312933	0.461281
isotig24200	636.606	-0.638645	0.296614	-2.15312	0.0313096	0.461281
isotig21016	11973.1	0.624718	0.290377	2.1514	0.0314446	0.462535
isotig22639	62184	0.534793	0.248588	2.15133	0.0314504	0.462535
isotig20171	238.803	-0.995255	0.462732	-2.15082	0.0314902	0.46271
isotig17376	267.141	0.858259	0.399163	2.15015	0.0315435	0.462978
isotig26897	9644.44	-1.18747	0.552339	-2.14989	0.0315642	0.462978
isotig22035	10451.6	-1.35936	0.632426	-2.14944	0.0315998	0.463092
isotig19552	384.648	-0.919777	0.427993	-2.14904	0.0316308	0.463138
contig13353	767.772	0.638146	0.297236	2.14693	0.0317988	0.465187
contig16291	390.621	-0.965785	0.449923	-2.14656	0.0318286	0.465213
isotig17980	116.638	1.29868	0.605387	2.14521	0.0319358	0.465759
isotig20466	237.781	-0.746653	0.348016	-2.14546	0.0319164	0.465759
isotig21035	188.207	-0.780133	0.363752	-2.14468	0.0319782	0.465759
isotig25785	41.0647	1.57857	0.735921	2.14502	0.0319509	0.465759
isotig13496	2079.79	0.685082	0.319546	2.14393	0.0320388	0.466233
isotig20545	344.905	-0.872609	0.407202	-2.14294	0.0321179	0.466567
isotig23979	136.364	0.866607	0.404353	2.1432	0.0320973	0.466567
isotig02105	5445.74	0.559647	0.261233	2.14233	0.0321668	0.466869
isotig21455	2918.88	-0.607307	0.283542	-2.14186	0.0322051	0.467016
contig08367	8287.13	0.819098	0.382624	2.14074	0.0322953	0.467508
isotig12102	125.167	0.961731	0.449187	2.14105	0.0322702	0.467508
contig20469	2265.41	0.543777	0.254245	2.1388	0.0324521	0.468808
isotig00014	553.869	0.55551	0.259702	2.13903	0.0324331	0.468808
isotig08599	903.656	-0.599217	0.280194	-2.13858	0.0324699	0.468808
isotig06388	762.055	-0.731756	0.34227	-2.13795	0.0325211	0.46914
contig31243	311.138	0.61669	0.288523	2.13741	0.032565	0.469365
isotig18970	140.451	-0.880577	0.412161	-2.13649	0.0326398	0.470035
isotig21630	173.284	1.16446	0.545131	2.13611	0.0326701	0.470064
isotig00421	2424.8	0.665887	0.312024	2.13409	0.0328353	0.470087
isotig06522	787.988	0.632303	0.296187	2.13481	0.0327764	0.470087
isotig18767	993.301	-0.515696	0.241602	-2.13448	0.0328033	0.470087
isotig18803	546.752	0.608239	0.284964	2.13444	0.0328067	0.470087
isotig20066	636.463	-0.81985	0.384182	-2.13402	0.0328415	0.470087
isotig28359	45.9707	1.41502	0.662647	2.13541	0.0327276	0.470087
isotig14468	150.075	-0.766261	0.359182	-2.13335	0.0328961	0.470463
isotig04111	421.034	0.706954	0.331564	2.13218	0.0329921	0.470913
isotig11464	958.917	0.592389	0.278039	2.1306	0.0331223	0.470913
isotig12297	2216.94	0.824206	0.386785	2.13091	0.0330962	0.470913
isotig15528	164.513	0.756957	0.355224	2.13093	0.0330951	0.470913
isotig22323	35.6522	-1.31553	0.61747	-2.13052	0.0331289	0.470913
isotig23230	8235.74	-1.11371	0.522555	-2.13128	0.0330665	0.470913
isotig25548	119.946	-0.936917	0.439406	-2.13224	0.0329874	0.470913
isotig27825	961.852	0.617653	0.28995	2.13021	0.0331545	0.470913
isotig14581	562.145	-0.773552	0.363271	-2.12941	0.0332207	0.47145
isotig07346	7403.1	-0.533119	0.250421	-2.12889	0.0332637	0.471657
isotig01126	677.85	0.760943	0.357764	2.12694	0.0334248	0.472327
isotig02649	570.079	0.560733	0.263513	2.12792	0.0333441	0.472327
isotig15555	596.249	-2.6112	1.2276	-2.12708	0.0334132	0.472327
isotig25624	887.222	0.539186	0.253449	2.12739	0.0333874	0.472327
isotig14501	230.052	-1.4924	0.702308	-2.12499	0.0335871	0.474217
contig22338	568.07	0.935111	0.440297	2.12382	0.0336853	0.474797
isotig25585	361.474	-0.698038	0.328652	-2.12394	0.033675	0.474797
isotig13931	1975.88	0.585176	0.275634	2.12302	0.033752	0.47493
isotig21140	494.163	-0.659751	0.31075	-2.12309	0.0337465	0.47493
isotig07896	81.772	1.00692	0.474642	2.12144	0.0338851	0.4761
isotig20506	724.76	-0.693204	0.326775	-2.12135	0.0338924	0.4761
isotig08518	1491.79	0.65707	0.310005	2.11955	0.0340443	0.476678
isotig17298	534.859	1.17252	0.553195	2.11953	0.0340453	0.476678
isotig18779	4631.1	-0.477727	0.225291	-2.12049	0.0339646	0.476678
isotig22041	98.8944	1.01668	0.47973	2.11927	0.034068	0.476678
isotig23343	40.5102	-1.27355	0.60097	-2.11916	0.0340771	0.476678
isotig05741	333.796	-0.812345	0.383793	-2.11662	0.0342919	0.478875
isotig10429	44.1984	1.42841	0.674832	2.11669	0.0342858	0.478875
isotig19338	4519.51	-1.35784	0.642396	-2.11371	0.0345399	0.481933
isotig07130	163.569	0.848347	0.401719	2.11179	0.0347044	0.482358
isotig18137	8796.32	-0.756119	0.358069	-2.11166	0.0347156	0.482358
isotig18617	246.376	-0.743598	0.352035	-2.11228	0.0346622	0.482358
isotig19905	101.036	1.10217	0.521667	2.11279	0.0346191	0.482358
isotig28043	25.3228	-1.74569	0.826625	-2.11183	0.0347009	0.482358
isotig11347	3374.97	0.482193	0.228428	2.11092	0.0347793	0.482839
isotig21290	304.455	0.625104	0.296519	2.10814	0.0350188	0.485434
isotig22797	284.678	0.78041	0.370201	2.10807	0.0350247	0.485434
isotig15848	157.798	1.88454	0.89435	2.10716	0.0351036	0.486122
isotig08773	235.292	0.988682	0.469293	2.10675	0.0351396	0.486216
isotig23254	178.863	0.959962	0.456003	2.10516	0.035277	0.48707
isotig24824	273.189	0.714602	0.339395	2.10552	0.0352464	0.48707
isotig25524	208.8	0.914863	0.43461	2.10502	0.0352894	0.48707
isotig03417	455.371	0.574065	0.272941	2.10326	0.0354435	0.487485
isotig03537	238.669	0.722205	0.343418	2.10299	0.0354665	0.487485
isotig08959	154.651	1.49281	0.710024	2.10248	0.0355114	0.487485
isotig15173	300.56	-0.717175	0.340929	-2.10359	0.0354145	0.487485
isotig18328	174.602	-1.76819	0.840613	-2.10345	0.0354261	0.487485
isotig22054	2333.32	0.74432	0.354046	2.10232	0.035525	0.487485
isotig23315	166.083	-0.778239	0.370019	-2.10324	0.0354446	0.487485
isotig17466	996.046	-0.728897	0.346822	-2.10164	0.0355844	0.487897
contig31186	141.773	-0.800724	0.381682	-2.09788	0.0359154	0.490386
isotig05450	162.106	-1.00532	0.479279	-2.09757	0.0359431	0.490386
isotig10766	349.703	1.70039	0.81015	2.09886	0.0358295	0.490386
isotig21753	1302.67	0.528434	0.251912	2.09769	0.0359323	0.490386
isotig23779	1984.14	-1.00447	0.478557	-2.09895	0.0358215	0.490386
isotig24045	18594.7	0.550191	0.262186	2.09847	0.0358632	0.490386
contig31382	218.4	-1.53358	0.73148	-2.09654	0.036034	0.491223
isotig08509	356.613	0.829016	0.395504	2.0961	0.0360736	0.491358
isotig12471	238.017	-1.24209	0.59286	-2.09508	0.0361636	0.492181
isotig14466	2196.56	-0.670667	0.320255	-2.09417	0.0362451	0.492483
isotig15974	3377.79	-0.81964	0.391366	-2.09431	0.0362328	0.492483
isotig02729	281.951	-0.967104	0.462158	-2.09258	0.0363863	0.493997
contig16077	451.191	-1.31189	0.627094	-2.09201	0.0364378	0.494292
isotig18820	4168.41	-0.634309	0.303341	-2.09108	0.0365208	0.495014
isotig14205	12895.1	-0.579778	0.277568	-2.08878	0.0367277	0.497412
isotig26785	517.718	0.616707	0.295342	2.08811	0.0367879	0.497821
contig21342	1278.1	-1.0088	0.483518	-2.08637	0.036945	0.497884
isotig14348	91.089	1.20474	0.577413	2.08644	0.0369389	0.497884
isotig18482	2411.59	0.853547	0.409108	2.08636	0.036946	0.497884
isotig19619	397.174	0.576064	0.276058	2.08675	0.0369109	0.497884
isotig19756	353.867	-0.778537	0.372924	-2.08766	0.0368288	0.497884
isotig23178	33.0768	2.62707	1.25934	2.08607	0.0369725	0.497884
isotig03116	454.221	-0.934212	0.448002	-2.08528	0.0370436	0.49801
isotig08674	984.732	0.503554	0.241499	2.08512	0.0370583	0.49801
isotig17945	1285.06	-0.583089	0.279663	-2.08497	0.0370718	0.49801
isotig18231	4620.09	-0.627768	0.301149	-2.08458	0.0371075	0.498086
isotig05498	2375.8	-0.537834	0.258447	-2.08103	0.0374316	0.499434
isotig05869	555.469	0.90952	0.436892	2.0818	0.0373612	0.499434
isotig09785	519.173	-1.5572	0.747548	-2.08307	0.0372446	0.499434
isotig16686	2564.07	0.548897	0.263836	2.08044	0.0374849	0.499434
isotig19155	7653.83	0.504719	0.242632	2.08018	0.0375087	0.499434
isotig21213	58.8455	1.19488	0.57402	2.0816	0.0373789	0.499434
isotig21561	2809.13	0.488771	0.234703	2.08251	0.0372958	0.499434
isotig24611	81.343	1.1702	0.562357	2.08089	0.037444	0.499434
isotig27245	79.3649	-1.39224	0.668806	-2.08168	0.0373719	0.499434
isotig28403	102.021	1.54598	0.74297	2.08081	0.0374515	0.499434
contig31782	442.596	-0.663683	0.319104	-2.07983	0.0375412	0.499466
isotig04044	496.523	0.566502	0.272475	2.0791	0.0376085	0.499961
isotig14050	33.6995	6.00175	2.88958	2.07703	0.0377985	0.502085
contig25446	1413.04	0.544702	0.262293	2.07669	0.03783	0.502101
isotig05127	350.405	-0.773369	0.3727	-2.07504	0.0379825	0.502433
isotig07426	14507.9	0.44052	0.212349	2.07451	0.0380318	0.502433
isotig19753	249.655	-0.695873	0.335297	-2.07539	0.0379501	0.502433
isotig21036	35.4994	-1.27702	0.615539	-2.07464	0.0380204	0.502433
isotig22799	185.013	-0.91054	0.438929	-2.07446	0.0380365	0.502433
isotig23245	18597.6	-1.04355	0.502992	-2.07468	0.038016	0.502433
isotig21686	204.31	-1.15875	0.558835	-2.07351	0.0381248	0.503199
isotig14116	591.881	0.533676	0.25751	2.07245	0.0382236	0.504102
isotig03901	3545.95	0.742893	0.35864	2.07142	0.0383196	0.504967
isotig21591	31.4216	-1.35889	0.656758	-2.06909	0.0385374	0.50623
isotig21939	114.201	0.890322	0.430252	2.0693	0.0385176	0.50623
isotig22663	77.8167	-1.47116	0.710933	-2.06933	0.0385147	0.50623
isotig24929	23.0009	-3.10037	1.49784	-2.0699	0.0384614	0.50623
isotig02616	251.943	-0.741193	0.358452	-2.06776	0.0386627	0.507441
isotig18728	2448.76	0.662083	0.32024	2.06746	0.0386907	0.507441
isotig23615	23.264	1.81928	0.880547	2.06608	0.0388209	0.508681
isotig24029	23.9738	-1.56047	0.755378	-2.06581	0.0388465	0.508681
contig46574	1934.81	0.727207	0.352301	2.06416	0.0390023	0.510318
isotig15780	164.186	1.41543	0.685989	2.06333	0.0390808	0.510943
isotig05567	88.0885	1.06588	0.516731	2.06273	0.039138	0.51107
isotig19129	12243	0.534642	0.259251	2.06226	0.0391829	0.51107
isotig22846	30.0707	1.39443	0.676116	2.06242	0.039168	0.51107
isotig09599	265.669	0.690884	0.335232	2.06091	0.0393115	0.512345
isotig23964	27.4753	-1.48445	0.720495	-2.06032	0.0393678	0.512677
isotig06530	131.422	-0.982859	0.477465	-2.0585	0.0395425	0.514549
isotig09186	2643.98	-0.556542	0.270433	-2.05796	0.0395936	0.51481
isotig04497	3446.05	1.31548	0.639748	2.05625	0.0397588	0.514941
isotig05416	299.408	-1.0104	0.491293	-2.05661	0.0397238	0.514941
isotig08078	109.249	0.98351	0.478137	2.05696	0.0396899	0.514941
isotig24798	24379.7	3.2718	1.59021	2.05746	0.0396417	0.514941
isotig25651	37.0065	-1.28057	0.622722	-2.05641	0.0397431	0.514941
isotig22512	5965.88	0.857445	0.417092	2.05577	0.0398048	0.515135
isotig15818	28.4918	1.4727	0.716532	2.05532	0.0398481	0.515295
isotig11617	412.709	-0.553639	0.269652	-2.05317	0.0400565	0.51743
isotig12866	3097.02	-0.802321	0.39081	-2.05297	0.0400756	0.51743
isotig25497	79.8686	-1.06774	0.520349	-2.05197	0.0401727	0.51828
isotig21510	147.075	-0.737576	0.359658	-2.05077	0.0402896	0.518983
isotig25461	95.0239	-1.04148	0.507786	-2.05102	0.0402647	0.518983
isotig24268	2222.82	0.505047	0.246333	2.05026	0.0403387	0.519212
contig16412	168.892	-1.23322	0.601941	-2.04874	0.0404875	0.520724
isotig09544	2008.76	0.485032	0.236834	2.04798	0.0405616	0.52101
isotig13494	3188.62	2.74376	1.33981	2.04787	0.0405725	0.52101
isotig18232	250.935	1.12207	0.548103	2.04719	0.0406394	0.521465
isotig13208	1824.09	-0.696278	0.340264	-2.04629	0.040728	0.521615
isotig24494	805.445	0.718375	0.351093	2.04611	0.0407453	0.521615
isotig26214	619.208	-0.595398	0.290988	-2.04612	0.0407443	0.521615
isotig01948	254.401	0.618626	0.302463	2.04529	0.040826	0.522245
isotig02413	285.379	0.754692	0.36911	2.04463	0.0408916	0.52228
isotig22947	688.644	-0.629886	0.30805	-2.04475	0.0408795	0.52228
isotig13320	450.05	0.567537	0.277795	2.04301	0.0410515	0.5234
isotig17830	1932.67	-0.659907	0.323008	-2.04301	0.0410519	0.5234
isotig19650	17009.4	-2.23211	1.09285	-2.04247	0.0411053	0.5234
isotig23450	320.728	1.55801	0.762746	2.04263	0.0410893	0.5234
isotig09516	354.808	0.645302	0.316027	2.04192	0.0411596	0.523592
isotig14002	43462.2	-0.602016	0.294863	-2.04168	0.0411835	0.523592
isotig17989	211.344	-0.785787	0.384998	-2.04101	0.0412494	0.524029
isotig06111	2394.39	0.529342	0.259415	2.04052	0.0412985	0.524251
isotig19022	644.463	-1.47123	0.721136	-2.04015	0.0413349	0.524313
isotig17404	40.973	-1.32054	0.647775	-2.03857	0.0414929	0.525113
isotig21086	283.572	-0.694453	0.340575	-2.03906	0.041444	0.525113
isotig24746	31.351	2.23309	1.0954	2.0386	0.0414898	0.525113
isotig21289	93.3632	-0.945196	0.464029	-2.03693	0.0416568	0.526635
isotig23649	92.4309	-1.05332	0.517163	-2.03673	0.0416766	0.526635
isotig16832	46.2669	-1.35542	0.665597	-2.0364	0.0417103	0.52666
isotig22471	3548.19	-1.04188	0.51205	-2.03472	0.0418789	0.528387
isotig12325	420.783	-0.631889	0.310759	-2.03337	0.0420151	0.529703
isotig16733	418.004	-0.620027	0.305034	-2.03265	0.0420879	0.530024
isotig28094	81.3459	0.890501	0.438134	2.03249	0.0421045	0.530024
isotig14128	1755.5	-0.667931	0.328793	-2.03146	0.042208	0.530925
contig30974	1399.71	-0.578842	0.28533	-2.02867	0.0424916	0.533758
isotig23271	22.1588	1.96198	0.967152	2.02862	0.0424975	0.533758
isotig19988	119.031	-0.947997	0.467848	-2.02629	0.0427349	0.535929
isotig27712	327.019	0.728137	0.35933	2.02638	0.0427263	0.535929
isotig28251	103.39	1.50558	0.743275	2.02561	0.0428053	0.536406
isotig20428	173.686	0.815281	0.402653	2.02477	0.0428908	0.537073
isotig03634	567.142	-0.533357	0.263484	-2.02425	0.0429448	0.537102
isotig06585	125.23	0.783699	0.387277	2.02361	0.0430099	0.537102
isotig09324	5179.38	0.572974	0.283133	2.02369	0.0430021	0.537102
isotig18057	221.264	1.00324	0.495871	2.02318	0.0430548	0.537102
isotig23731	1192.65	0.831875	0.411152	2.02328	0.0430445	0.537102
isotig20711	1035.33	0.48951	0.242124	2.02173	0.0432044	0.538563
isotig18856	69.7602	1.08795	0.538331	2.02097	0.0432824	0.53886
isotig22957	2234.33	-0.598086	0.295965	-2.0208	0.0433001	0.53886
isotig23991	406.662	-0.942563	0.466487	-2.02056	0.0433256	0.53886
contig20822	570.037	0.657527	0.325751	2.0185	0.0435395	0.539903
isotig00302	127.468	-0.807739	0.40016	-2.01854	0.0435349	0.539903
isotig04738	211.41	-0.87904	0.435481	-2.01855	0.0435343	0.539903
isotig21781	259.232	-1.28539	0.636566	-2.01926	0.0434607	0.539903
isotig11799	633.873	-0.599728	0.297216	-2.01782	0.0436098	0.540371
isotig04002	7425.87	0.507339	0.25164	2.01613	0.0437868	0.541352
isotig19286	726.354	-0.531969	0.263819	-2.01642	0.0437566	0.541352
isotig27355	87.4944	0.975258	0.483626	2.01655	0.0437421	0.541352
isotig25430	4734.32	-2.47781	1.22926	-2.01568	0.043833	0.54152
isotig24357	929.412	-1.13544	0.563717	-2.01421	0.0439877	0.54277
isotig24763	26.8087	1.55607	0.772589	2.01409	0.0439996	0.54277
isotig12576	828.611	0.636125	0.315934	2.01348	0.0440644	0.542844
isotig15227	681.14	0.560545	0.278436	2.0132	0.0440941	0.542844
isotig21385	29.6699	-1.58185	0.785774	-2.0131	0.0441037	0.542844
isotig21033	2207.31	-0.911464	0.453703	-2.00894	0.0445432	0.547037
isotig21065	768.301	-0.825848	0.411025	-2.00924	0.0445117	0.547037
isotig22780	26.2485	-1.54248	0.767686	-2.00926	0.0445095	0.547037
isotig25311	1032.7	-0.718005	0.357461	-2.00862	0.0445772	0.54705
isotig21199	55.7268	-1.13401	0.564682	-2.00823	0.0446186	0.547154
isotig18481	76.0583	-0.988736	0.492464	-2.00773	0.0446717	0.547202
isotig28015	219.622	0.974279	0.485301	2.00758	0.0446884	0.547202
isotig24660	42.0198	1.17302	0.584453	2.00704	0.0447457	0.5475
isotig01914	1591.99	0.464745	0.231902	2.00406	0.0450638	0.548562
isotig08550	6136.78	0.435748	0.217397	2.00439	0.0450287	0.548562
isotig09170	45.4948	-1.25435	0.62586	-2.00421	0.0450477	0.548562
isotig13940	155.57	0.900504	0.449072	2.00526	0.0449357	0.548562
isotig14646	636.585	0.723897	0.360997	2.00527	0.0449338	0.548562
isotig17919	7045.8	0.566093	0.282352	2.00492	0.0449713	0.548562
isotig19979	34.1194	2.01203	1.00397	2.00407	0.0450628	0.548562
isotig08265	375.356	-0.912663	0.455594	-2.00324	0.0451518	0.548725
isotig17431	4323.86	0.576714	0.287888	2.00326	0.0451495	0.548725
isotig23576	30.5789	-1.47771	0.737746	-2.00301	0.0451763	0.548725
isotig03062	131.196	1.09684	0.547761	2.0024	0.0452416	0.549116
isotig20000	2695.01	0.535682	0.267728	2.00085	0.0454088	0.550743
contig06351	855512	-0.921448	0.461033	-1.99866	0.0456452	0.552033
isotig20910	159.92	-0.807486	0.404017	-1.99864	0.0456472	0.552033
isotig22885	55.181	-1.62222	0.811666	-1.99863	0.0456482	0.552033
isotig24767	71.567	-0.949644	0.475006	-1.99923	0.0455838	0.552033
isotig10374	670.233	0.560981	0.280892	1.99714	0.0458097	0.553584
contig07427	360.264	1.26746	0.634881	1.99638	0.0458927	0.553641
contig10728	764.365	0.614743	0.308368	1.99354	0.0462026	0.553641
isotig03097	763.36	0.554165	0.27787	1.99433	0.0461161	0.553641
isotig05038	3184.89	-0.453371	0.227528	-1.99259	0.0463061	0.553641
isotig05440	828.892	-1.09674	0.550195	-1.99337	0.0462214	0.553641
isotig06590	101.881	-0.865233	0.433539	-1.99574	0.0459618	0.553641
isotig07981	160.149	0.759371	0.380716	1.99459	0.046088	0.553641
isotig15843	684.205	-0.843856	0.423513	-1.99251	0.0463146	0.553641
isotig17380	157.112	0.744049	0.373221	1.99359	0.0461974	0.553641
isotig17890	2387.82	0.633428	0.317525	1.99489	0.046055	0.553641
isotig19089	29.5366	1.66657	0.834631	1.99677	0.0458498	0.553641
isotig22452	52.3686	-1.10983	0.556061	-1.99589	0.0459464	0.553641
isotig24733	72.5547	-1.1986	0.600809	-1.99497	0.0460462	0.553641
isotig25526	372.406	-0.917512	0.459978	-1.99469	0.0460769	0.553641
isotig28340	242.804	3.73001	1.872	1.99252	0.0463136	0.553641
isotig04795	1949.47	-0.520416	0.261509	-1.99005	0.0465855	0.554474
isotig06775	2244.74	-0.678744	0.34112	-1.98975	0.046618	0.554474
isotig08327	1346.62	1.22451	0.614938	1.99127	0.0464512	0.554474
isotig20281	270.293	-0.976649	0.490776	-1.99001	0.0465897	0.554474
isotig22558	293.705	-0.654562	0.328916	-1.99006	0.0465843	0.554474
isotig22931	62.6669	-1.74433	0.876132	-1.99094	0.0464872	0.554474
isotig25613	75.5136	0.965913	0.485087	1.99122	0.0464569	0.554474
isotig15707	8563.36	0.429964	0.216198	1.98875	0.0467289	0.555395
isotig11689	177.593	1.45009	0.729415	1.98802	0.0468096	0.555956
isotig12182	1180.48	-0.482291	0.242804	-1.98634	0.0469959	0.557349
isotig18557	91.8335	2.19311	1.10425	1.98605	0.0470276	0.557349
isotig24715	64.4613	-1.10026	0.553922	-1.9863	0.047	0.557349
isotig15136	82.913	1.30628	0.658029	1.98515	0.0471283	0.557477
isotig16748	71.3191	0.933765	0.470352	1.98525	0.0471169	0.557477
isotig17850	78.9728	1.34569	0.677912	1.98505	0.0471391	0.557477
isotig25804	4583.06	0.580927	0.292786	1.98414	0.0472406	0.558279
isotig18411	736.012	0.5603	0.282466	1.9836	0.0472999	0.558583
isotig05987	3547.37	0.495436	0.249872	1.98276	0.0473943	0.558903
isotig09285	140.512	0.950944	0.479556	1.98297	0.0473712	0.558903
isotig25315	73.7645	-1.08912	0.549461	-1.98215	0.047462	0.559303
isotig27713	48.6081	1.08911	0.549683	1.98135	0.0475525	0.559973
contig15899	2393.63	0.465822	0.235207	1.98048	0.0476496	0.560454
isotig15062	356.015	0.611178	0.308655	1.98013	0.0476889	0.560454
isotig19583	74.3578	0.904708	0.456905	1.98008	0.0476946	0.560454
isotig01759	24511.9	-0.671916	0.339501	-1.97913	0.0478012	0.561028
isotig22672	102.398	0.826999	0.417878	1.97904	0.0478111	0.561028
isotig18393	163.273	-0.763275	0.385907	-1.97787	0.0479432	0.561863
isotig19250	147.335	-0.805183	0.407168	-1.97752	0.0479829	0.561863
isotig20542	78.8722	1.21154	0.612658	1.97751	0.0479838	0.561863
isotig19575	238.753	-0.712145	0.360288	-1.9766	0.0480868	0.562673
isotig05064	2344.24	0.72774	0.368251	1.97621	0.0481314	0.562798
isotig26443	495.011	0.519272	0.262922	1.975	0.0482679	0.563998
contig10750	530.639	0.60526	0.306811	1.97275	0.0485242	0.564847
isotig02957	2678.89	-0.750118	0.380275	-1.97257	0.0485447	0.564847
isotig11803	185.684	-0.836183	0.4239	-1.9726	0.0485416	0.564847
isotig15335	732.502	0.600308	0.30422	1.97327	0.0484651	0.564847
isotig16044	1440.73	-0.496564	0.251606	-1.97358	0.0484301	0.564847
isotig19389	536.438	-0.586645	0.297287	-1.97333	0.048458	0.564847
isotig05665	1208.54	0.56142	0.284927	1.9704	0.0487926	0.565572
isotig08559	5306.99	-0.581371	0.295102	-1.97007	0.0488306	0.565572
isotig13882	1603.96	-0.48484	0.246012	-1.9708	0.0487469	0.565572
isotig23251	53.4378	-1.15257	0.585055	-1.97002	0.048836	0.565572
isotig23862	120525	0.475821	0.241541	1.96994	0.0488454	0.565572
isotig24673	1656.37	-0.646114	0.327867	-1.97066	0.048763	0.565572
isotig26015	65.9981	0.954583	0.484331	1.97093	0.0487316	0.565572
isotig14343	361.691	0.968962	0.49224	1.96847	0.0490136	0.566728
isotig14499	80.8424	-0.898345	0.45634	-1.96859	0.0490004	0.566728
isotig23748	26.0549	1.93947	0.985485	1.96804	0.0490636	0.566912
isotig20245	48019.4	0.681768	0.346571	1.96718	0.0491621	0.567655
isotig02624	32.9999	-1.45852	0.742252	-1.96499	0.0494153	0.570182
isotig11535	325.642	-0.702852	0.358041	-1.96305	0.0496403	0.57195
isotig20096	314.608	0.66525	0.338913	1.96289	0.0496586	0.57195
isotig25967	41.8725	1.22082	0.621987	1.96278	0.0496719	0.57195
isotig14799	10521.8	0.78489	0.400228	1.96111	0.0498667	0.573796
isotig18356	1161.2	0.477139	0.243379	1.96047	0.0499407	0.574248
contig31503	37.0132	1.36823	0.698075	1.96001	0.0499949	0.574475
isotig08282	2256.34	-0.516062	0.263431	-1.959	0.0501124	0.575426
isotig10873	352.063	-0.787963	0.402606	-1.95716	0.0503291	0.577515
isotig10934	5157.3	-0.8961	0.458519	-1.95433	0.0506617	0.580698
isotig15111	1761.4	-0.730724	0.373973	-1.95395	0.0507075	0.580698
isotig16736	79.0651	0.890492	0.455759	1.95387	0.050717	0.580698
isotig26252	307635	-0.912202	0.46693	-1.95362	0.0507464	0.580698
isotig14054	34565.4	-0.719379	0.368411	-1.95265	0.0508606	0.581604
isotig18809	51.4701	2.23653	1.14607	1.95147	0.0510007	0.582805
isotig11836	239.568	0.618763	0.317195	1.95074	0.0510885	0.583005
isotig12281	3697.46	-0.43248	0.221693	-1.9508	0.0510804	0.583005
isotig25553	221.926	0.878669	0.450553	1.9502	0.0511519	0.583328
contig08047	5204.41	0.439984	0.225833	1.94827	0.0513825	0.583468
contig31475	4143.41	0.521678	0.267837	1.94775	0.0514453	0.583468
isotig14554	60.5052	-0.981261	0.503582	-1.94856	0.0513476	0.583468
isotig20618	543.791	0.727058	0.373239	1.94797	0.0514187	0.583468
isotig20784	1127.13	0.685974	0.352047	1.94853	0.0513517	0.583468
isotig21151	331.556	-0.636352	0.326588	-1.94849	0.0513569	0.583468
isotig21843	445.783	-0.540072	0.277233	-1.94808	0.0514054	0.583468
isotig22316	1418.21	-0.668507	0.343129	-1.94827	0.0513828	0.583468
isotig25188	2281.74	-1.34114	0.690176	-1.94318	0.0519943	0.589293
isotig25690	300.773	0.917053	0.472006	1.94288	0.0520302	0.589297
isotig10854	395.511	-0.679449	0.349873	-1.94199	0.0521389	0.589724
isotig17776	1763.05	-0.507288	0.26119	-1.94222	0.0521109	0.589724
isotig12958	6137.7	0.797979	0.411032	1.9414	0.0522096	0.589825
isotig23220	2282.09	-0.607849	0.313117	-1.94128	0.0522238	0.589825
isotig23391	26.5521	-1.51593	0.780994	-1.94103	0.0522544	0.589825
isotig10788	25.4171	1.66436	0.858128	1.93952	0.0524381	0.591496
contig16050	385.289	0.571415	0.294662	1.93922	0.0524747	0.591507
isotig11335	521.068	0.538708	0.277894	1.93853	0.0525582	0.592046
contig16774	58.2606	1.0276	0.530326	1.93767	0.0526629	0.592824
isotig07935	53880.5	0.439719	0.227023	1.93689	0.0527585	0.593028
isotig22077	1050.16	-0.987004	0.509547	-1.93702	0.0527425	0.593028
isotig25145	22.0768	-1.89267	0.97729	-1.93665	0.0527882	0.593028
isotig12481	170.633	-0.859983	0.444295	-1.93561	0.0529154	0.593934
isotig19584	29.5643	-1.34402	0.694437	-1.93541	0.0529404	0.593934
isotig11287	6979.47	-0.488533	0.252504	-1.93475	0.0530204	0.594075
isotig25851	2175.58	-2.27648	1.17664	-1.93472	0.0530245	0.594075
isotig13842	288.395	0.98508	0.50924	1.93441	0.0530624	0.594098
isotig09152	490.227	0.734323	0.379683	1.93404	0.0531082	0.59421
contig20920	393.917	0.584034	0.302092	1.9333	0.0531999	0.594287
isotig04857	5648.75	-2.24715	1.16245	-1.93311	0.0532224	0.594287
isotig25439	357.774	-1.02413	0.529631	-1.93367	0.0531537	0.594287
isotig05766	531.784	-0.602287	0.311702	-1.93225	0.0533282	0.595069
isotig08447	40.1913	2.28165	1.18138	1.93134	0.0534415	0.595095
isotig15107	996.11	0.63488	0.328815	1.93081	0.0535061	0.595095
isotig19126	295.97	-0.727945	0.376989	-1.93094	0.0534901	0.595095
isotig22150	265.12	0.712771	0.369135	1.93092	0.0534926	0.595095
isotig27946	474.739	3.39439	1.75804	1.93078	0.0535098	0.595095
isotig17796	296.124	1.59343	0.825662	1.92988	0.0536222	0.595946
isotig20863	55.6352	-1.3831	0.716859	-1.9294	0.0536818	0.596209
isotig14065	496.835	-0.515994	0.267543	-1.92864	0.0537755	0.596813
isotig23907	1459.32	0.582336	0.301982	1.92838	0.0538081	0.596813
isotig22627	664.577	0.597871	0.310271	1.92693	0.0539883	0.598013
isotig28258	66.5889	1.00095	0.519425	1.92704	0.0539747	0.598013
isotig24460	100.877	0.779266	0.404529	1.92635	0.0540603	0.598412
contig08392	4019.16	-0.446378	0.23184	-1.92537	0.054183	0.598971
isotig17819	545.41	0.558872	0.290259	1.92543	0.0541759	0.598971
contig13825	1505.89	-0.960823	0.499706	-1.92277	0.0545084	0.600583
isotig13390	422.483	-0.53457	0.277954	-1.92323	0.0544511	0.600583
isotig15419	606.142	0.59666	0.310151	1.92377	0.0543835	0.600583
isotig17910	1886.57	-0.446437	0.232154	-1.92302	0.0544769	0.600583
isotig19472	143.104	-0.690265	0.358996	-1.92276	0.0545097	0.600583
isotig15220	357.109	-0.825559	0.429513	-1.92208	0.0545954	0.601129
isotig13027	356.584	0.672927	0.3504	1.92045	0.0548005	0.602987
isotig11821	349.309	0.654517	0.340927	1.91982	0.054881	0.603473
isotig08757	818.967	0.55994	0.291979	1.91774	0.0551434	0.604357
isotig11945	336.04	-0.576342	0.300527	-1.91777	0.05514	0.604357
isotig16956	101.306	0.933003	0.486339	1.91842	0.0550576	0.604357
isotig22601	52.5252	-1.35479	0.706295	-1.91816	0.0550903	0.604357
isotig27582	28.9964	-1.42248	0.7415	-1.91838	0.0550629	0.604357
isotig06188	1131.89	0.512273	0.267199	1.9172	0.0552132	0.604723
isotig24175	105.831	-0.847928	0.442472	-1.91634	0.0553215	0.60551
isotig21465	41.9785	1.28062	0.668489	1.9157	0.0554039	0.606012
isotig05410	135.804	-1.45263	0.758896	-1.91413	0.0556034	0.607794
isotig15878	111.206	-0.95166	0.497528	-1.91278	0.0557764	0.609284
isotig24630	328.364	-0.699987	0.366019	-1.91243	0.0558205	0.609365
isotig14693	179.428	-1.07109	0.560267	-1.91176	0.0559073	0.609911
isotig03009	1475.35	-0.564951	0.295821	-1.90978	0.0561619	0.612287
isotig25956	221.031	0.770235	0.403442	1.90916	0.0562414	0.612439
isotig26700	1775.4	-5.82205	3.04964	-1.9091	0.0562496	0.612439
contig31535	411.589	0.750889	0.39343	1.90857	0.0563172	0.612773
isotig05131	1547.97	-0.853541	0.44745	-1.90757	0.0564472	0.613784
isotig15995	1779.47	-0.636761	0.333989	-1.90653	0.0565813	0.61484
isotig01249	7792.43	-0.476675	0.250123	-1.90577	0.0566806	0.615517
isotig13109	8684.57	0.458646	0.240761	1.90498	0.0567827	0.615819
isotig24053	31.2603	1.25228	0.657322	1.90512	0.0567642	0.615819
isotig02169	15283.4	-1.19773	0.630044	-1.90103	0.0572975	0.61938
isotig05060	313.839	0.593116	0.31199	1.90107	0.0572923	0.61938
isotig17925	171.196	0.85251	0.448211	1.90203	0.0571676	0.61938
isotig18175	233.076	0.744884	0.391819	1.90109	0.0572898	0.61938
isotig24634	163.538	-0.693528	0.364729	-1.90149	0.057238	0.61938
isotig00522	2605.14	-0.570876	0.300525	-1.8996	0.057486	0.62061
isotig20686	1133.92	-0.621089	0.326955	-1.89961	0.0574838	0.62061
contig31014	1119.69	-0.572396	0.301598	-1.89788	0.057712	0.622645
contig06469	112.217	0.853624	0.44987	1.89749	0.0577632	0.622792
isotig24504	101.314	0.766698	0.404159	1.89702	0.057825	0.623054
isotig27874	22.4542	2.09293	1.10368	1.89632	0.057918	0.623651
isotig08471	701.387	-0.564345	0.297691	-1.89574	0.0579949	0.624075
isotig17426	49.3017	-1.38216	0.729439	-1.89483	0.0581148	0.62496
isotig01868	7026.4	-0.453753	0.239523	-1.8944	0.0581713	0.625163
isotig02842	31264.2	0.470464	0.248486	1.89333	0.0583146	0.625207
isotig06889	413.864	0.53235	0.281194	1.89318	0.0583343	0.625207
isotig17941	202.806	-0.779671	0.411822	-1.89322	0.0583281	0.625207
isotig21836	1047.36	0.475417	0.251038	1.8938	0.058251	0.625207
isotig23253	24.6558	1.43606	0.758633	1.89296	0.0583637	0.625207
isotig18721	183.646	-1.01687	0.537276	-1.89263	0.0584066	0.625264
isotig20590	48.9947	1.38219	0.730631	1.89177	0.0585219	0.62569
isotig28148	1255.86	0.494312	0.261283	1.89186	0.0585091	0.62569
isotig17302	158.437	-0.860635	0.455334	-1.89012	0.0587419	0.626405
isotig17743	16016.3	-2.18064	1.15364	-1.89022	0.0587282	0.626405
isotig20934	633.339	-0.797468	0.42194	-1.89	0.0587578	0.626405
isotig21104	46.1049	1.08105	0.57203	1.88985	0.0587774	0.626405
isotig21557	264.553	0.636246	0.336517	1.89068	0.0586675	0.626405
isotig11616	692.641	-0.87701	0.464236	-1.88915	0.0588723	0.627014
isotig21975	261.85	-0.883372	0.46772	-1.88868	0.0589351	0.627281
contig04032	346.023	-0.831812	0.440671	-1.8876	0.0590792	0.628043
isotig04804	1552.84	1.07582	0.570104	1.88707	0.0591516	0.628043
isotig17293	43.1079	-1.21316	0.642896	-1.88702	0.059158	0.628043
isotig19273	147.384	-0.697022	0.369302	-1.8874	0.0591064	0.628043
contig20350	53.7754	1.47147	0.780029	1.88643	0.0592367	0.628193
isotig08826	347.541	-0.573961	0.304308	-1.88612	0.0592789	0.628193
isotig19541	84.3337	-0.810424	0.429689	-1.88607	0.0592856	0.628193
isotig06517	1297.11	-0.578528	0.306823	-1.88555	0.0593562	0.62854
isotig18549	320.156	-0.691459	0.36693	-1.88445	0.0595046	0.629575
isotig25626	570.533	0.606191	0.321713	1.88426	0.0595298	0.629575
isotig03948	173.628	0.925649	0.491356	1.88387	0.059583	0.629737
isotig05074	952.644	-0.631773	0.335573	-1.88267	0.0597453	0.630686
isotig20432	4551.05	-0.764174	0.405905	-1.88264	0.0597488	0.630686
contig25607	4311.56	0.505376	0.268792	1.88017	0.0600845	0.631029
isotig01134	148.682	0.76789	0.408392	1.88027	0.0600708	0.631029
isotig02294	59287.8	0.403604	0.21456	1.88108	0.059961	0.631029
isotig07146	732.9	-0.985274	0.524326	-1.87912	0.0602275	0.631029
isotig10224	73.9165	-1.01544	0.540401	-1.87905	0.0602373	0.631029
isotig10999	2064.03	0.623575	0.331546	1.88081	0.0599973	0.631029
isotig17913	27557.4	0.470652	0.250291	1.88042	0.0600508	0.631029
isotig18632	127.95	-0.905134	0.481437	-1.88007	0.060099	0.631029
isotig19926	931.046	-0.518287	0.275811	-1.87913	0.0602261	0.631029
isotig21093	156.981	-0.688863	0.366228	-1.88097	0.059976	0.631029
isotig21629	33.0621	1.31776	0.700194	1.88199	0.0598371	0.631029
isotig24275	2793.24	-0.430601	0.229109	-1.87946	0.0601815	0.631029
isotig14807	30.3658	-1.3241	0.704899	-1.87843	0.0603224	0.631522
isotig02615	157.026	-0.787234	0.419922	-1.87472	0.0608319	0.632695
isotig04356	505.173	0.536827	0.286321	1.87492	0.0608041	0.632695
isotig07358	4223.99	-0.777356	0.414688	-1.87456	0.0608536	0.632695
isotig07991	101.675	-1.10791	0.590892	-1.87498	0.0607952	0.632695
isotig11649	3875.86	0.563205	0.300447	1.87456	0.0608535	0.632695
isotig12904	192.629	0.736571	0.392899	1.87471	0.0608328	0.632695
isotig18156	490.476	-0.540244	0.288079	-1.87534	0.0607466	0.632695
isotig19171	916.524	0.586268	0.312656	1.87512	0.0607764	0.632695
isotig20369	142.939	-0.69109	0.368401	-1.87592	0.0606666	0.632695
isotig25237	123.077	-0.892184	0.475903	-1.87472	0.0608316	0.632695
isotig27272	1335.71	-0.576622	0.307471	-1.87537	0.060742	0.632695
contig31870	125.354	0.78667	0.41981	1.87387	0.0609478	0.632882
isotig23656	34.2457	1.2623	0.673537	1.87413	0.0609124	0.632882
isotig19297	227.696	0.635607	0.339267	1.87347	0.0610031	0.63306
contig31603	156.801	0.706292	0.377225	1.87233	0.0611605	0.633261
isotig00354	1940.52	-0.571472	0.305335	-1.87162	0.0612591	0.633261
isotig02604	121.936	-1.04848	0.560264	-1.8714	0.0612895	0.633261
isotig07818	267.331	-0.686425	0.366703	-1.87188	0.061223	0.633261
isotig22022	82.2894	0.973335	0.519831	1.87241	0.0611505	0.633261
isotig22854	2195.53	-2.12348	1.13444	-1.87183	0.0612304	0.633261
isotig24722	48.369	1.12159	0.598803	1.87305	0.0610611	0.633261
isotig21440	1009.6	-0.654991	0.350093	-1.8709	0.0613583	0.633578
isotig19991	43.3904	1.4402	0.769911	1.8706	0.0614001	0.633616
isotig23856	57.7286	-1.4251	0.762036	-1.87012	0.0614667	0.633909
isotig13822	3691.54	-0.460783	0.246547	-1.86894	0.0616309	0.635197
isotig16556	4056.91	-2.35778	1.26193	-1.8684	0.0617064	0.635197
isotig20387	108.748	-3.25441	1.74173	-1.8685	0.061693	0.635197
isotig20916	208.931	-0.638453	0.341853	-1.86763	0.0618143	0.635914
isotig22376	203.387	0.614611	0.329316	1.86632	0.0619962	0.63739
isotig09833	5592.21	0.605102	0.324524	1.86458	0.0622401	0.639106
isotig12591	110.211	0.789026	0.423106	1.86484	0.0622037	0.639106
isotig04847	62.1687	-1.07514	0.576741	-1.86416	0.062299	0.639315
isotig25998	7865.02	0.519074	0.27852	1.86368	0.0623662	0.63961
contig16012	1142.54	0.463987	0.249007	1.86335	0.0624134	0.639699
isotig15368	293.042	1.31637	0.706745	1.86258	0.062522	0.640022
isotig24008	31.2926	1.4699	0.789087	1.86279	0.0624924	0.640022
isotig24198	2234.83	-0.638022	0.342647	-1.86204	0.0625976	0.640401
isotig20950	1935.65	-0.498895	0.268219	-1.86003	0.0628815	0.642909
isotig15643	448.193	-0.695217	0.373919	-1.85927	0.0629885	0.643211
isotig20867	58.1893	1.35372	0.728061	1.85935	0.0629778	0.643211
isotig18214	307.706	-0.732622	0.39422	-1.85841	0.0631112	0.644067
isotig06549	1388.27	-0.637462	0.343079	-1.85806	0.06316	0.64417
isotig17723	3952.76	-0.491883	0.264828	-1.85737	0.0632588	0.644782
isotig05664	3632.93	0.512499	0.275988	1.85696	0.0633167	0.644976
isotig03539	345.085	-1.00528	0.54187	-1.8552	0.0635676	0.645191
isotig08482	818.225	0.505696	0.272487	1.85586	0.063474	0.645191
isotig12379	3707.56	0.513232	0.276689	1.8549	0.0636099	0.645191
isotig12562	656.01	0.675625	0.364185	1.85517	0.063572	0.645191
isotig16236	99.3466	0.979765	0.528154	1.85507	0.0635857	0.645191
isotig20682	25.1029	1.42135	0.765758	1.85613	0.0634344	0.645191
isotig27802	1367.44	-0.614692	0.331333	-1.85521	0.0635664	0.645191
isotig06826	211.928	-1.02497	0.552721	-1.85441	0.0636801	0.645509
contig18523	105.124	1.90795	1.02945	1.85338	0.0638282	0.645828
isotig02045	249.251	0.571391	0.308272	1.85353	0.0638068	0.645828
isotig15236	724.007	0.892804	0.4817	1.85344	0.0638186	0.645828
contig31546	645.972	0.491399	0.265414	1.85145	0.0641053	0.647103
isotig08309	1166.81	-0.919374	0.496573	-1.85144	0.0641068	0.647103
isotig23944	148.426	-0.751366	0.405834	-1.85141	0.0641101	0.647103
isotig24344	33.729	1.28005	0.691305	1.85165	0.0640766	0.647103
isotig19447	116.054	-0.942335	0.509151	-1.8508	0.0641988	0.647604
isotig20511	93.1345	-1.01888	0.550596	-1.8505	0.064241	0.647637
isotig02040	2227.53	0.525809	0.28431	1.84942	0.0643966	0.648418
isotig12074	488.068	0.544701	0.294499	1.84959	0.0643733	0.648418
isotig14900	40.6681	1.08381	0.586133	1.84909	0.0644445	0.648507
isotig21233	79.5288	-0.809148	0.437889	-1.84784	0.0646259	0.649545
isotig27225	4118.16	-0.792095	0.428646	-1.8479	0.0646168	0.649545
isotig04344	1667.28	0.662929	0.358828	1.84749	0.0646766	0.649635
isotig05216	550.492	0.480131	0.259988	1.84674	0.0647842	0.649635
isotig06851	1467.18	0.630558	0.341418	1.84688	0.0647643	0.649635
isotig09857	3114.76	-0.488872	0.264767	-1.84643	0.0648305	0.649635
isotig13696	402.713	0.529317	0.286643	1.84661	0.0648038	0.649635
contig46579	4976.86	-0.714762	0.387281	-1.84559	0.0649521	0.649677
isotig22186	872.949	-0.532041	0.288215	-1.84599	0.0648939	0.649677
isotig27365	709.176	0.472022	0.255741	1.8457	0.0649351	0.649677
isotig11364	4914.48	-0.511221	0.27712	-1.84477	0.0650714	0.650479
isotig21982	52.6107	-1.03261	0.560009	-1.84391	0.0651964	0.651067
isotig23847	1395.43	0.447091	0.24248	1.84382	0.0652087	0.651067
isotig04035	47.4695	1.10095	0.597287	1.84326	0.0652912	0.651499
isotig09274	981.84	0.572062	0.310408	1.84294	0.0653385	0.65158
isotig11357	641.283	-0.786551	0.426935	-1.84232	0.0654287	0.651696
isotig23445	3178.9	0.489397	0.265615	1.84251	0.0654011	0.651696
isotig18004	50.9057	-0.993631	0.539468	-1.84187	0.0654938	0.651954
isotig09457	175.881	0.867299	0.470978	1.84148	0.0655506	0.652129
isotig12072	422.395	-0.922844	0.501355	-1.8407	0.0656654	0.652879
isotig11276	6419.65	-0.964917	0.524491	-1.83972	0.0658091	0.653682
isotig13676	2454.05	-0.482538	0.262304	-1.83961	0.0658249	0.653682
isotig01537	706.315	-0.584814	0.318011	-1.83897	0.0659189	0.654225
isotig08149	3678.04	-0.961545	0.522947	-1.8387	0.0659588	0.654229
isotig25780	37.1155	1.67107	0.909379	1.83759	0.0661227	0.655464
isotig14890	465.947	0.547236	0.297985	1.83646	0.0662903	0.65573
isotig15336	118.662	1.4966	0.815166	1.83594	0.066366	0.65573
isotig16611	146.243	-0.821609	0.447516	-1.83593	0.0663677	0.65573
isotig19515	97.0692	-0.785507	0.427882	-1.8358	0.0663865	0.65573
isotig20177	1706.32	1.21276	0.660503	1.83612	0.0663404	0.65573
isotig21617	360.097	-0.566575	0.308603	-1.83593	0.0663676	0.65573
isotig24366	1540.86	-0.850764	0.46396	-1.8337	0.0666986	0.65842
contig25488	151.829	0.671918	0.366621	1.83273	0.0668425	0.658451
isotig05587	8696.84	0.417868	0.227984	1.83288	0.0668199	0.658451
isotig06528	4856.86	0.455779	0.248848	1.83155	0.067018	0.658451
isotig08927	2228.72	0.62289	0.340044	1.83179	0.0669825	0.658451
isotig10982	57.5766	1.05459	0.575461	1.83261	0.0668609	0.658451
isotig12429	943.081	-0.555997	0.303522	-1.83182	0.0669784	0.658451
isotig21412	100.139	-0.820498	0.447643	-1.83293	0.0668131	0.658451
isotig25381	153.505	0.666757	0.36404	1.83155	0.0670189	0.658451
isotig10876	920.395	0.474289	0.259178	1.82997	0.0672543	0.658631
isotig17642	159.838	0.672624	0.367588	1.82983	0.0672752	0.658631
isotig18701	889.979	0.457899	0.250148	1.83051	0.0671734	0.658631
isotig18805	183.183	0.840759	0.459273	1.83063	0.0671556	0.658631
isotig22757	115.933	-0.702432	0.383797	-1.83022	0.0672171	0.658631
isotig27406	156.246	0.811454	0.443274	1.83059	0.0671616	0.658631
contig20783	1039.64	-0.596191	0.32605	-1.82852	0.067471	0.66008
isotig13776	445.536	-0.748306	0.409347	-1.82805	0.0675425	0.66008
isotig21708	1582.8	-0.640597	0.350424	-1.82807	0.0675397	0.66008
isotig05733	245.933	-0.699461	0.383111	-1.82574	0.0678899	0.660365
isotig09873	224.006	-0.911724	0.498956	-1.82726	0.0676604	0.660365
isotig19056	333.028	-0.537106	0.29403	-1.82671	0.067744	0.660365
isotig19934	430.585	-2.40315	1.31552	-1.82676	0.0677352	0.660365
isotig20069	376.2	-0.554045	0.303425	-1.82597	0.0678545	0.660365
isotig20579	116.312	0.773331	0.423507	1.82602	0.0678475	0.660365
isotig21024	325.845	-0.582208	0.318813	-1.82618	0.0678239	0.660365
isotig24203	177.478	-0.91733	0.502127	-1.82689	0.0677168	0.660365
isotig12611	615.906	0.732311	0.40126	1.82503	0.0679969	0.661019
isotig08415	1123.28	-0.489475	0.268321	-1.82421	0.06812	0.661455
isotig25930	34.3289	-1.18528	0.649753	-1.8242	0.0681214	0.661455
isotig26104	116.065	1.50525	0.825391	1.82368	0.0682009	0.66184
isotig06917	125.173	-0.706183	0.387412	-1.82282	0.0683307	0.662613
isotig15938	803.443	0.530061	0.290823	1.82262	0.0683604	0.662613
isotig02247	7509.71	-0.717496	0.39374	-1.82226	0.0684159	0.662764
isotig05647	5761.41	0.491809	0.269988	1.8216	0.0685161	0.663348
contig10317	8016.7	0.79431	0.436275	1.82066	0.0686581	0.664335
isotig14318	71.4228	1.34095	0.736664	1.8203	0.0687139	0.664487
isotig04350	4582.3	0.52531	0.288686	1.81965	0.0688117	0.665046
contig32023	30094.2	0.406902	0.223672	1.81919	0.0688818	0.665337
isotig21113	129.068	-0.744535	0.409346	-1.81884	0.0689359	0.665472
isotig06615	1985.84	0.67192	0.369538	1.81827	0.0690232	0.665928
contig04164	202.773	0.987308	0.543367	1.81702	0.069214	0.666607
isotig11351	6623.51	-0.395241	0.217494	-1.81725	0.0691786	0.666607
isotig23431	78.6254	0.885453	0.487275	1.81715	0.0691938	0.666607
isotig23774	228.657	0.795749	0.438013	1.81672	0.0692593	0.666656
isotig05552	26330.3	-0.554375	0.305285	-1.81593	0.0693815	0.666775
isotig17245	107.958	0.712044	0.392125	1.81586	0.0693922	0.666775
isotig22097	543.596	0.529707	0.29167	1.81612	0.0693517	0.666775
contig36066	107.505	-0.822015	0.452867	-1.81514	0.069503	0.667454
contig31630	43.8697	1.93599	1.06709	1.81427	0.0696355	0.66834
isotig18842	424.053	0.520097	0.286737	1.81385	0.0697013	0.668585
isotig11574	4046.9	0.574834	0.317031	1.81318	0.0698046	0.669189
isotig20929	93.4457	0.903193	0.498222	1.81283	0.0698579	0.669314
isotig13619	43.5774	1.15983	0.640303	1.81138	0.0700827	0.67108
isotig06588	160.007	0.753718	0.416391	1.81012	0.070277	0.671198
isotig10632	323.36	0.793037	0.438085	1.81023	0.0702594	0.671198
isotig17719	1466.65	0.639474	0.353302	1.80999	0.0702972	0.671198
isotig24562	50.9922	-1.05294	0.581731	-1.81002	0.0702932	0.671198
isotig28146	125.202	0.854621	0.471977	1.81072	0.0701835	0.671198
isotig21318	1016.71	0.630019	0.348204	1.80934	0.0703984	0.671393
isotig25115	11216	1.1629	0.642663	1.8095	0.0703737	0.671393
isotig03170	1516.18	-0.563091	0.311344	-1.80858	0.0705164	0.671885
isotig03226	3508.44	-0.503049	0.27816	-1.80849	0.0705309	0.671885
isotig01067	913.674	0.432841	0.239411	1.80794	0.0706153	0.672303
isotig18786	648.043	-0.971388	0.537634	-1.80678	0.0707964	0.673485
isotig23117	359.243	0.641397	0.355025	1.80663	0.0708206	0.673485
isotig23318	56.0262	1.13289	0.627235	1.80617	0.0708917	0.673775
isotig14540	3259.08	-0.60144	0.333063	-1.80578	0.0709521	0.67394
isotig17331	198.697	-0.765944	0.424219	-1.80554	0.0709902	0.67394
isotig17903	173.819	1.3361	0.740376	1.80462	0.0711347	0.67454
isotig21901	123.296	-0.674572	0.373783	-1.80472	0.0711192	0.67454
isotig17879	68.3155	1.72238	0.95545	1.80269	0.0714366	0.677017
isotig04748	76.3928	1.29696	0.720446	1.80022	0.0718266	0.679088
isotig07987	45.6133	1.11143	0.617389	1.80021	0.0718272	0.679088
isotig14507	92.7042	1.1355	0.63074	1.80027	0.0718175	0.679088
isotig15864	112.092	0.702455	0.390227	1.80012	0.0718418	0.679088
isotig24528	2737.52	-0.506853	0.281584	-1.80001	0.0718597	0.679088
isotig24713	31.7186	-2.02528	1.12566	-1.7992	0.0719874	0.679908
isotig23554	414.967	-0.502611	0.279397	-1.79892	0.0720319	0.679942
isotig27162	539.702	-0.475428	0.264353	-1.79846	0.0721043	0.680238
isotig03883	52.637	0.947234	0.52702	1.79734	0.0722817	0.681138
isotig13260	81.1376	-0.831646	0.462684	-1.79744	0.0722663	0.681138
isotig09091	136.333	-0.906018	0.504233	-1.79682	0.0723635	0.681149
isotig27460	1959.08	-2.28573	1.2721	-1.79682	0.0723649	0.681149
isotig28417	44.5753	-1.30639	0.727307	-1.7962	0.0724633	0.681689
isotig24646	583.308	0.504318	0.28086	1.79562	0.0725546	0.682162
isotig24217	60.9067	-0.991421	0.552227	-1.79531	0.0726039	0.682238
isotig17911	2758.82	0.422338	0.235393	1.79418	0.0727842	0.683159
isotig18944	801.881	0.615435	0.342972	1.79442	0.0727464	0.683159
isotig13832	13594.1	-0.524359	0.292354	-1.79357	0.0728811	0.683318
isotig22499	105676	0.409704	0.228431	1.79356	0.0728834	0.683318
isotig04640	5965.98	0.467722	0.260842	1.79313	0.0729527	0.683581
isotig23196	35.48	-1.62033	0.903808	-1.79278	0.0730078	0.683712
isotig01889	29697.2	0.681944	0.380907	1.79031	0.0734034	0.684573
isotig04221	933.156	-0.527228	0.294715	-1.78894	0.0736239	0.684573
isotig05483	63265.2	-0.46332	0.258871	-1.78977	0.0734901	0.684573
isotig06939	207.401	-0.579947	0.324158	-1.78909	0.0736004	0.684573
isotig10048	33820.5	-0.870265	0.486086	-1.79035	0.0733972	0.684573
isotig18373	49.1799	1.98075	1.10597	1.79096	0.0732998	0.684573
isotig19659	2083.32	-0.413024	0.230779	-1.7897	0.0735026	0.684573
isotig20631	168.511	-0.826444	0.461992	-1.78887	0.0736357	0.684573
isotig20763	189.494	-0.601162	0.335525	-1.7917	0.0731805	0.684573
isotig21922	190.444	-0.607364	0.339216	-1.79049	0.0733746	0.684573
isotig22726	99.3939	3.39442	1.89721	1.78916	0.0735889	0.684573
isotig26943	119.932	0.868255	0.484923	1.7905	0.0733733	0.684573
isotig28291	128.014	-1.07598	0.601156	-1.78985	0.0734779	0.684573
isotig27702	39.1619	1.1553	0.646149	1.78797	0.0737806	0.685536
isotig27017	33.396	1.28183	0.717424	1.78672	0.0739835	0.687037
isotig09089	78.9871	1.87709	1.05107	1.78588	0.0741184	0.687887
isotig21835	150.213	0.80354	0.450002	1.78564	0.0741579	0.687887
isotig09694	74.5763	1.11783	0.626293	1.78483	0.0742888	0.688716
isotig06927	1283.54	0.454335	0.254638	1.78424	0.0743851	0.688967
isotig16696	37.8316	1.06945	0.599414	1.78415	0.0743988	0.688967
contig21960	830.349	-0.606335	0.340133	-1.78264	0.0746445	0.690087
isotig19527	117.882	0.692146	0.388204	1.78294	0.0745954	0.690087
isotig23425	370.173	-0.92676	0.51987	-1.78268	0.0746392	0.690087
isotig06509	698.662	-0.542139	0.304255	-1.78186	0.0747726	0.690503
isotig15790	251.035	0.570819	0.320333	1.78196	0.0747564	0.690503
isotig02276	1396.76	-0.603089	0.338556	-1.78136	0.0748538	0.690709
isotig19628	119.743	0.878013	0.49293	1.78121	0.0748781	0.690709
isotig20731	711.057	0.586658	0.329415	1.78091	0.0749278	0.690784
isotig16092	157.377	-0.823259	0.462356	-1.78057	0.0749819	0.690899
isotig17935	71.3373	4.33229	2.4336	1.7802	0.0750432	0.69108
contig31278	2614.42	0.503925	0.283203	1.77938	0.0751779	0.69117
isotig14936	67.4778	0.832759	0.467956	1.77957	0.0751467	0.69117
isotig17789	730.03	0.548865	0.308393	1.77976	0.0751154	0.69117
isotig09891	2118.62	-1.18837	0.667957	-1.77911	0.0752221	0.691191
isotig14177	697.867	-0.536341	0.301509	-1.77886	0.0752634	0.691191
isotig08329	848.435	0.465783	0.262022	1.77765	0.0754616	0.692246
isotig16136	1210.37	1.06199	0.597345	1.77785	0.0754287	0.692246
isotig18822	948.984	0.446547	0.251339	1.77668	0.0756217	0.693331
isotig25549	817.894	0.685845	0.386305	1.7754	0.0758326	0.694881
contig07406	1918.55	0.415916	0.234387	1.77448	0.0759831	0.695109
isotig02698	83.1651	-0.817063	0.46033	-1.77495	0.075906	0.695109
isotig07003	33.7797	1.1721	0.660508	1.77454	0.0759744	0.695109
isotig18142	5798.22	-0.630616	0.355544	-1.77366	0.0761187	0.695966
contig31581	235.976	-0.619145	0.349309	-1.77249	0.0763139	0.696228
isotig02350	236.423	0.617173	0.348181	1.77256	0.0763011	0.696228
isotig12381	1076.59	0.434642	0.24522	1.77246	0.0763181	0.696228
isotig20450	6567.84	0.460492	0.25988	1.77194	0.0764038	0.696228
isotig20963	96.321	-0.830078	0.468515	-1.77172	0.0764408	0.696228
isotig22534	51.1177	1.08051	0.609498	1.77279	0.0762633	0.696228
isotig27731	1545.23	-0.44713	0.252329	-1.77201	0.0763933	0.696228
isotig10533	18768.6	-0.852727	0.481695	-1.77026	0.0766834	0.697672
isotig12434	6113.32	-0.514871	0.290812	-1.77046	0.07665	0.697672
isotig21079	326.997	-0.50033	0.282723	-1.76968	0.0767802	0.697883
isotig23186	130.649	-0.646839	0.365525	-1.76962	0.0767907	0.697883
contig08297	134.747	0.721952	0.408112	1.769	0.0768932	0.698051
isotig23511	59.9893	-0.868116	0.49072	-1.76907	0.0768828	0.698051
isotig19455	452.236	-0.468881	0.26525	-1.7677	0.0771117	0.69927
isotig25066	398.476	0.622991	0.352408	1.76781	0.0770927	0.69927
isotig21535	671.986	0.445113	0.252053	1.76595	0.0774044	0.70154
contig16559	251.474	0.613063	0.347234	1.76556	0.0774696	0.701749
isotig16508	21147.1	0.391601	0.221873	1.76498	0.0775667	0.702245
isotig19030	1542.93	-0.520881	0.29518	-1.76462	0.0776276	0.702414
isotig01057	1511.83	0.428717	0.2431	1.76354	0.0778088	0.703664
isotig27045	782.029	-0.509427	0.288906	-1.7633	0.0778505	0.703664
isotig22423	189.031	-0.58745	0.333267	-1.7627	0.0779509	0.704187
isotig22235	91.7449	-1.06844	0.60635	-1.76208	0.0780562	0.704755
isotig16256	143.717	-0.766115	0.434852	-1.76178	0.0781062	0.704823
isotig19160	634.751	-0.61666	0.350252	-1.76062	0.078303	0.706215
isotig22673	34.0392	-1.15503	0.656443	-1.75953	0.0784882	0.707502
isotig18725	12992.9	-0.390186	0.221868	-1.75864	0.0786384	0.708471
isotig08002	8444.86	0.614035	0.34928	1.758	0.0787469	0.708483
isotig16827	14196.4	-0.607652	0.345673	-1.75788	0.0787677	0.708483
isotig24298	744.038	-0.598725	0.340529	-1.75822	0.0787099	0.708483
contig08787	109.252	1.11912	0.637132	1.7565	0.0790038	0.708826
isotig00306	11783.6	-0.412084	0.2346	-1.75654	0.0789964	0.708826
isotig02536	683.421	0.530307	0.301847	1.75687	0.0789398	0.708826
isotig14587	1840.29	0.582506	0.331795	1.75562	0.0791536	0.708826
isotig16123	60.2862	1.00035	0.569955	1.75513	0.0792369	0.708826
isotig16477	48.6584	-0.975607	0.555661	-1.75576	0.0791296	0.708826
isotig20532	388.97	0.503008	0.28661	1.75503	0.0792544	0.708826
isotig22127	483.402	0.478771	0.272612	1.75624	0.0790478	0.708826
isotig25368	207.192	0.669619	0.381608	1.75473	0.0793058	0.708826
isotig27267	24.6542	1.5849	0.903251	1.75466	0.0793182	0.708826
isotig27268	175.332	-1.01202	0.576352	-1.75591	0.0791043	0.708826
isotig28479	71.6638	0.851184	0.484619	1.7564	0.0790205	0.708826
contig31839	9796.85	-0.923484	0.526459	-1.75414	0.079406	0.708959
isotig04071	643.128	-0.650342	0.370814	-1.75382	0.0794612	0.708959
isotig06633	1688.42	0.629215	0.358765	1.75383	0.0794589	0.708959
isotig01829	1123.48	0.441923	0.252139	1.75269	0.0796544	0.710302
isotig13204	4209.16	0.381008	0.217429	1.75234	0.0797158	0.710468
isotig26209	33.0972	1.3409	0.765325	1.75207	0.0797613	0.710492
isotig10656	30.9777	1.81376	1.03559	1.75143	0.0798724	0.7111
isotig17772	3520.16	0.403621	0.230633	1.75006	0.0801086	0.712439
isotig18586	559.357	-0.546439	0.312221	-1.75017	0.0800894	0.712439
contig32006	704.244	0.478803	0.273729	1.74919	0.0802587	0.712476
isotig02270	413.382	-0.484665	0.277116	-1.74896	0.0802984	0.712476
isotig11947	719.252	-0.500607	0.286114	-1.74967	0.0801745	0.712476
isotig14854	118.528	-0.821119	0.469537	-1.74878	0.0803282	0.712476
isotig15675	1348.66	-0.424567	0.242812	-1.74854	0.0803703	0.712476
isotig21649	187.193	-0.642725	0.367577	-1.74855	0.0803695	0.712476
isotig21167	355.742	-1.33963	0.766406	-1.74794	0.0804741	0.713016
isotig04209	13741.2	0.386223	0.221026	1.74741	0.0805663	0.713226
isotig20238	338.79	0.624103	0.357179	1.74731	0.0805837	0.713226
isotig08426	307.128	-0.622159	0.356265	-1.74634	0.0807521	0.71363
isotig13213	8025.99	0.445508	0.255115	1.7463	0.0807583	0.71363
isotig24300	334.165	-0.725114	0.415218	-1.74635	0.0807507	0.71363
isotig18284	324.761	0.694653	0.397955	1.74556	0.0808876	0.714392
isotig25515	170.894	0.631107	0.361669	1.74498	0.080988	0.714899
isotig15565	78.6285	1.00325	0.575447	1.74342	0.0812602	0.716921
isotig13223	1165.51	0.520643	0.29874	1.7428	0.0813687	0.717116
isotig19574	57.5172	-0.900904	0.516919	-1.74283	0.0813628	0.717116
contig31834	385.309	0.503513	0.289004	1.74224	0.0814671	0.717447
isotig23045	198.503	-0.635458	0.364768	-1.74209	0.0814928	0.717447
isotig27498	139.059	-0.702351	0.403265	-1.74166	0.0815676	0.717725
isotig20922	109.419	-0.715146	0.41074	-1.74111	0.0816637	0.718132
isotig24111	37.8894	1.42989	0.821349	1.7409	0.0817003	0.718132
isotig01989	846.698	0.607053	0.349086	1.73898	0.0820383	0.7192
isotig05522	243.572	0.628018	0.361059	1.73938	0.0819688	0.7192
isotig09882	7631.99	-0.385912	0.221846	-1.73955	0.0819385	0.7192
isotig14734	1133.97	0.413798	0.237892	1.73944	0.0819579	0.7192
isotig20390	3888.68	-0.457642	0.263147	-1.73911	0.0820151	0.7192
isotig19064	51.3313	1.00315	0.577284	1.7377	0.0822638	0.720796
contig32153	254.316	0.687379	0.395928	1.73612	0.0825427	0.722108
isotig19730	31.4481	1.78799	1.02983	1.73619	0.0825305	0.722108
isotig20120	521.896	-0.541551	0.311978	-1.73587	0.0825875	0.722108
isotig22000	2364.92	-0.440009	0.253451	-1.73607	0.0825512	0.722108
isotig25440	34.1095	-1.12944	0.650803	-1.73545	0.0826613	0.722373
isotig18624	119.173	-0.657062	0.378813	-1.73453	0.0828242	0.723415
isotig17750	872.871	-0.608432	0.351002	-1.73341	0.0830225	0.724005
isotig24820	29.9016	-1.98382	1.14441	-1.73349	0.0830089	0.724005
isotig26839	30.7236	-1.25127	0.721726	-1.73371	0.0829692	0.724005
contig04060	649.256	0.539054	0.311189	1.73224	0.0832311	0.7242
isotig19826	730.125	-0.810818	0.468078	-1.73223	0.0832332	0.7242
isotig20049	4080.01	-0.462677	0.267156	-1.73186	0.0832984	0.7242
isotig20620	9556.86	0.652756	0.376725	1.73271	0.083147	0.7242
isotig20857	110.967	-0.885436	0.511276	-1.73181	0.0833065	0.7242
isotig25701	30.6229	1.35508	0.782278	1.73223	0.0832331	0.7242
isotig20651	1061.01	-0.755229	0.436201	-1.73138	0.083384	0.724494
contig16186	302.061	0.553437	0.319822	1.73045	0.0835496	0.725174
isotig14783	297.615	0.543141	0.313862	1.73051	0.0835397	0.725174
isotig12485	1062.36	-0.504086	0.291525	-1.72914	0.0837844	0.726832
isotig22744	346.04	-0.509269	0.294637	-1.72846	0.0839056	0.727503
isotig07581	6686.72	0.751965	0.435349	1.72727	0.0841198	0.728599
isotig19491	148.592	-0.648192	0.375262	-1.7273	0.0841131	0.728599
isotig28189	32.6533	-1.46685	0.849607	-1.7265	0.0842568	0.729406
isotig23729	42.2619	-1.1322	0.65612	-1.7256	0.0844203	0.73044
isotig00929	7925.21	0.640138	0.371023	1.72533	0.0844678	0.730471
isotig16118	147.001	0.631684	0.366297	1.72451	0.0846154	0.731366
isotig11895	1468.64	0.590399	0.342883	1.72187	0.0850933	0.733968
isotig20543	186.184	0.932351	0.541424	1.72203	0.0850632	0.733968
isotig23823	426.584	-0.52217	0.303233	-1.72201	0.0850683	0.733968
isotig28154	62.7044	0.970177	0.563327	1.72223	0.085028	0.733968
isotig05421	1468.63	1.03118	0.599076	1.72128	0.0852009	0.734515
contig16417	157.26	-0.615599	0.357859	-1.72023	0.0853911	0.73501
isotig14910	2007.09	-0.711936	0.413797	-1.7205	0.0853423	0.73501
isotig23203	26.6701	1.31106	0.762135	1.72025	0.0853879	0.73501
contig30999	499.972	-0.523651	0.30467	-1.71875	0.0856603	0.735714
contig31054	343.368	0.528844	0.308009	1.71698	0.0859836	0.735714
isotig01026	261.163	-0.642763	0.373809	-1.71949	0.0855244	0.735714
isotig10252	291.813	-0.712466	0.414982	-1.71686	0.0860047	0.735714
isotig13793	50.6632	-0.966206	0.562762	-1.7169	0.0859977	0.735714
isotig15499	419.284	-0.550748	0.320587	-1.71794	0.0858081	0.735714
isotig18054	678.994	-0.541877	0.315505	-1.71749	0.0858893	0.735714
isotig18221	2617.11	0.905801	0.526988	1.71883	0.0856462	0.735714
isotig18613	59.3495	1.8962	1.1035	1.71835	0.0857332	0.735714
isotig20745	2723.94	-0.613111	0.357045	-1.71718	0.0859454	0.735714
isotig22134	248.417	0.768209	0.447374	1.71715	0.0859514	0.735714
isotig24905	75546.4	-2.08405	1.21341	-1.71752	0.0858846	0.735714
isotig02056	198.552	0.742267	0.432427	1.71652	0.0860678	0.735875
isotig03861	228.253	-0.644094	0.375381	-1.71584	0.0861913	0.736173
isotig24700	190.189	-0.732779	0.427032	-1.71598	0.0861651	0.736173
isotig14197	167.893	-0.826634	0.482289	-1.71398	0.0865326	0.73691
isotig19223	297.291	0.652492	0.380578	1.71448	0.0864412	0.73691
isotig20230	297.441	-1.41183	0.823563	-1.71429	0.0864753	0.73691
isotig20987	10724.4	0.39199	0.228639	1.71445	0.0864467	0.73691
isotig25832	72.3219	1.00248	0.584988	1.71368	0.0865882	0.73691
isotig25912	47.5096	-1.17569	0.685966	-1.71391	0.0865445	0.73691
isotig27034	525.404	-0.57767	0.336918	-1.71457	0.0864238	0.73691
isotig04415	9047.28	0.807193	0.471746	1.71107	0.0870673	0.737208
isotig09791	396.046	0.506744	0.295854	1.71282	0.0867459	0.737208
isotig13552	159.415	-0.756138	0.441446	-1.71286	0.0867375	0.737208
isotig15524	131.544	-0.625552	0.36552	-1.7114	0.0870073	0.737208
isotig18204	3243.83	-0.613433	0.35836	-1.71178	0.0869379	0.737208
isotig18769	148.497	-0.677601	0.395974	-1.71123	0.087039	0.737208
isotig19518	1286.89	-0.476762	0.278474	-1.71205	0.0868868	0.737208
isotig21779	278.955	0.516338	0.301738	1.71121	0.0870421	0.737208
isotig27035	159.099	-0.610252	0.3564	-1.71227	0.0868476	0.737208
isotig27072	961.167	-0.447527	0.261393	-1.71208	0.0868814	0.737208
isotig18211	1310.95	-0.414328	0.242204	-1.71066	0.0871447	0.737339
isotig25783	4836.67	-0.75757	0.442953	-1.71027	0.087216	0.737339
isotig27626	273.015	0.718186	0.419876	1.71047	0.0871791	0.737339
isotig21473	57.5058	0.877259	0.513117	1.70967	0.0873274	0.737906
isotig02926	315.124	-0.582398	0.340902	-1.7084	0.0875613	0.739505
isotig10864	391.884	0.532045	0.311551	1.70773	0.0876863	0.740185
isotig21144	64.626	-1.1783	0.690118	-1.7074	0.0877483	0.740332
isotig10306	1046.5	0.718416	0.421029	1.70633	0.087946	0.741215
isotig23305	668.633	-0.426698	0.2501	-1.70611	0.0879869	0.741215
isotig25932	83.8036	-0.734649	0.430516	-1.70644	0.087926	0.741215
isotig20660	283.942	0.642952	0.377113	1.70493	0.0882071	0.74148
isotig22788	284.624	-1.02406	0.600604	-1.70504	0.0881862	0.74148
isotig22933	220.241	0.808087	0.473948	1.70501	0.0881924	0.74148
isotig25327	4165.5	0.506876	0.29727	1.70511	0.0881747	0.74148
isotig25990	38.9429	-1.75609	1.03012	-1.70475	0.0882416	0.74148
contig36081	1121.07	-0.547553	0.321419	-1.70355	0.0884652	0.741512
isotig10298	13986.4	0.462553	0.271505	1.70366	0.0884444	0.741512
isotig12780	1450.93	-0.755753	0.443484	-1.70413	0.0883575	0.741512
isotig15190	5860.36	-0.976855	0.57331	-1.70389	0.0884025	0.741512
isotig17176	22.7227	1.461	0.857629	1.70353	0.0884688	0.741512
contig31935	87.2965	1.21161	0.711993	1.70172	0.0888087	0.742156
isotig07880	269.008	-0.519906	0.305471	-1.70198	0.0887591	0.742156
isotig08631	752.157	-0.432849	0.25445	-1.70111	0.0889215	0.742156
isotig10439	325.166	-0.677365	0.398208	-1.70103	0.0889367	0.742156
isotig12174	725.121	-0.57269	0.336872	-1.70002	0.0891267	0.742156
isotig18212	214.093	0.556336	0.327112	1.70075	0.0889895	0.742156
isotig19801	306.424	0.55599	0.326699	1.70184	0.0887853	0.742156
isotig20382	2646.93	-0.453103	0.266099	-1.70276	0.0886126	0.742156
isotig20606	520.518	-0.518995	0.304995	-1.70165	0.0888211	0.742156
isotig21301	97.2216	0.737687	0.433751	1.70071	0.0889966	0.742156
isotig22365	23.9811	-1.2465	0.733041	-1.70045	0.0890468	0.742156
isotig22404	219.306	0.593393	0.348977	1.70038	0.0890603	0.742156
isotig26013	103.403	0.708816	0.416895	1.70023	0.0890885	0.742156
isotig06307	474.301	0.495897	0.291851	1.69915	0.0892915	0.742473
isotig10856	661.616	0.432813	0.25468	1.69944	0.0892363	0.742473
isotig20491	175.355	0.655524	0.385805	1.69911	0.0892989	0.742473
isotig07617	4517.09	0.836905	0.493003	1.69757	0.0895897	0.74266
isotig08289	694.805	-0.534414	0.314766	-1.69781	0.089543	0.74266
[truncated: 16,001 more rows]

## Sheet: res<padj0,05
		baseMean	log2FoldChange	lfcSE	stat	pvalue	padj
1	isotig26947	1726.83	-2.8169	0.253336	-11.1192	1.01144e-28	1.67939e-24
2	contig01076	3603.18	4.05452	0.4137	9.80064	1.11878e-22	9.28807e-19
3	contig32539	1851.43	2.86382	0.303822	9.42596	4.26173e-21	2.35872e-17
4	isotig23673	8844.42	-3.88787	0.418878	-9.28164	1.6689e-20	6.92759e-17
5	isotig01579	31410.3	-2.65546	0.290533	-9.13994	6.24861e-20	1.7292e-16
6	isotig14008	769.967	3.00102	0.327865	9.15321	5.52679e-20	1.7292e-16
7	isotig17517	302.992	-3.08957	0.348316	-8.87	7.31453e-19	1.73501e-15
8	isotig25719	1440.96	-4.40702	0.502472	-8.77068	1.7759e-18	3.68587e-15
9	isotig19200	3301.43	-2.79612	0.321648	-8.69311	3.52663e-18	5.85561e-15
10	isotig22272	1205.8	-3.97787	0.45735	-8.69765	3.38837e-18	5.85561e-15
11	isotig24311	874.917	-2.93819	0.33909	-8.66495	4.51707e-18	6.81832e-15
12	contig13429	1336.88	-4.80242	0.558802	-8.59414	8.38906e-18	1.16077e-14
13	contig31262	1122.07	-2.01771	0.239034	-8.4411	3.14354e-17	4.01503e-14
14	isotig09514	389.397	-2.62258	0.317487	-8.26043	1.45145e-16	1.72142e-13
15	isotig20554	5560.83	-2.00286	0.245115	-8.17111	3.05566e-16	3.38241e-13
16	isotig07883	35054	-3.29573	0.4172	-7.89964	2.79716e-15	2.732e-12
17	isotig20053	831.586	-2.00186	0.253363	-7.90114	2.76353e-15	2.732e-12
18	isotig23651	1058.44	-3.19931	0.415751	-7.69525	1.41212e-14	1.30261e-11
19	isotig23198	463.009	4.88861	0.666227	7.33775	2.17215e-13	1.89823e-10
20	isotig11020	3428.43	-2.8052	0.385809	-7.27097	3.56918e-13	2.86343e-10
21	isotig22107	7840.53	-2.741	0.37708	-7.269	3.62154e-13	2.86343e-10
22	isotig27970	40581.1	-2.84261	0.416049	-6.8324	8.3504e-12	6.30227e-09
23	isotig18594	4296.1	-1.76125	0.26235	-6.71336	1.9019e-11	1.37301e-08
24	isotig14776	22472.2	-1.52617	0.229285	-6.65622	2.80965e-11	1.94381e-08
25	isotig17993	2124.54	-1.51664	0.228635	-6.63345	3.27932e-11	2.17799e-08
26	isotig18085	2798.3	-1.49926	0.227589	-6.58757	4.47079e-11	2.85512e-08
27	isotig18904	8218.58	-1.47499	0.22668	-6.50694	7.66955e-11	4.71649e-08
28	contig27015	1309.78	-2.48502	0.386489	-6.42973	1.27831e-10	7.58037e-08
29	isotig17735	5460.57	-2.05059	0.319941	-6.40929	1.46201e-10	8.37076e-08
30	isotig22871	838.047	-2.76503	0.432141	-6.39846	1.56951e-10	8.68671e-08
31	isotig23536	4760.52	1.57609	0.251693	6.26195	3.80195e-10	2.03638e-07
32	isotig01919	4222.95	-1.5627	0.250419	-6.24036	4.36573e-10	2.26527e-07
33	isotig24174	1227.18	-2.56571	0.413788	-6.20055	5.62672e-10	2.83109e-07
34	isotig14908	944.883	-1.58211	0.256162	-6.17622	6.56563e-10	3.20634e-07
35	isotig01035	13557.3	-2.28589	0.3719	-6.14653	7.9196e-10	3.75706e-07
36	isotig22143	991.798	-2.62673	0.429922	-6.10977	9.9774e-10	4.50113e-07
37	isotig27816	606.292	-2.09867	0.343541	-6.10893	1.00302e-09	4.50113e-07
38	isotig20464	254.932	-2.22061	0.366209	-6.06378	1.3296e-09	5.80964e-07
39	isotig16887	536.993	-3.50113	0.580934	-6.02673	1.67312e-09	7.12322e-07
40	isotig21346	156.848	-4.16042	0.693993	-5.9949	2.03606e-09	8.45168e-07
41	isotig10098	25934.4	-2.60763	0.437308	-5.96291	2.47783e-09	1.00346e-06
42	isotig10022	9404.67	-2.97503	0.504547	-5.89643	3.71439e-09	1.46842e-06
43	isotig08000	715.464	3.3473	0.568366	5.88933	3.87761e-09	1.4973e-06
44	isotig10798	3473.52	-2.45646	0.418083	-5.87554	4.21477e-09	1.5905e-06
45	isotig27255	655.541	-2.81262	0.47908	-5.87088	4.33484e-09	1.59946e-06
46	isotig23864	173.717	-2.46484	0.430332	-5.72777	1.01762e-08	3.67317e-06
47	isotig05972	62970.3	-1.2678	0.221915	-5.71299	1.1101e-08	3.92173e-06
48	isotig03290	154.751	2.36311	0.415274	5.69048	1.26684e-08	4.18784e-06
49	isotig10820	1649.63	-2.69137	0.472858	-5.6917	1.25777e-08	4.18784e-06
50	isotig10932	547.814	-1.58475	0.278619	-5.68787	1.28632e-08	4.18784e-06
51	isotig21206	1263.1	-1.41339	0.24832	-5.69179	1.25717e-08	4.18784e-06
52	isotig15811	1941.42	-1.93475	0.342595	-5.64736	1.62932e-08	5.20255e-06
53	isotig09677	21051.5	-2.47937	0.439849	-5.63687	1.73171e-08	5.42514e-06
54	isotig08652	905.294	-2.72756	0.490135	-5.56491	2.62285e-08	8.06478e-06
55	isotig13633	127.663	-3.68409	0.664036	-5.54803	2.88909e-08	8.68785e-06
56	isotig23772	1616.47	1.52339	0.274704	5.54556	2.93013e-08	8.68785e-06
57	isotig02317	2725.73	-1.837	0.333228	-5.51275	3.5327e-08	1.02907e-05
58	isotig25154	30053.5	-3.10181	0.565514	-5.48494	4.13614e-08	1.18408e-05
59	isotig16094	2630.21	-3.01533	0.550158	-5.48085	4.23298e-08	1.19126e-05
60	contig21171	8997.82	1.49103	0.274162	5.43851	5.3728e-08	1.46246e-05
61	isotig06077	1411.3	-2.28282	0.419605	-5.44038	5.31656e-08	1.46246e-05
62	isotig09651	647.656	-2.42828	0.447087	-5.43133	5.59353e-08	1.49798e-05
63	isotig13144	545.604	-1.60737	0.297004	-5.41195	6.23435e-08	1.6431e-05
64	isotig23854	184.372	-1.85757	0.343541	-5.40712	6.40445e-08	1.66155e-05
65	isotig02749	1234.31	1.57073	0.290904	5.39946	6.68418e-08	1.70745e-05
66	isotig20352	135.528	-2.23688	0.41649	-5.3708	7.83902e-08	1.97211e-05
67	isotig21992	1337.93	-2.40961	0.454834	-5.29777	1.17223e-07	2.90503e-05
68	isotig13198	1721.26	-1.9951	0.377469	-5.28547	1.2538e-07	3.06148e-05
69	contig25483	1677.4	2.19562	0.417431	5.25983	1.44185e-07	3.46963e-05
70	isotig15017	342.696	-3.23616	0.617282	-5.24259	1.58335e-07	3.75571e-05
71	contig21484	606.206	1.61688	0.310699	5.20402	1.95023e-07	4.5608e-05
72	isotig22406	796.995	2.69322	0.519732	5.18193	2.19596e-07	5.06413e-05
73	isotig15579	725.978	2.08769	0.403906	5.16875	2.35661e-07	5.36016e-05
74	isotig23611	132.06	-2.01895	0.391504	-5.1569	2.51069e-07	5.63345e-05
75	isotig12090	1070.62	-1.25692	0.244528	-5.14018	2.74478e-07	6.07659e-05
76	isotig10699	1790.31	-2.13706	0.416529	-5.13065	2.88744e-07	6.3083e-05
77	isotig26513	533.724	-2.40029	0.469443	-5.11306	3.16986e-07	6.83537e-05
78	contig25352	355.109	-1.49829	0.293554	-5.10395	3.32641e-07	7.08099e-05
79	isotig23660	431.633	-2.05218	0.402375	-5.10018	3.39333e-07	7.13201e-05
80	isotig20473	2576.57	-1.97472	0.388086	-5.08836	3.6117e-07	7.49609e-05
81	isotig25307	1893.93	-2.12236	0.418734	-5.06852	4.00915e-07	8.21826e-05
82	isotig14894	538.064	-1.49555	0.295439	-5.06213	4.14598e-07	8.29395e-05
83	isotig19909	1975.13	-1.73278	0.34215	-5.06438	4.09741e-07	8.29395e-05
84	isotig02148	1620.02	3.15129	0.626546	5.02963	4.91437e-07	9.69887e-05
85	isotig05811	8454.76	-1.2358	0.245834	-5.02696	4.98324e-07	9.69887e-05
86	isotig11472	485.981	1.37509	0.273628	5.02541	5.0235e-07	9.69887e-05
87	isotig06519	585.221	-2.43992	0.485907	-5.02136	5.13056e-07	9.79171e-05
88	isotig14405	967.834	1.27785	0.254928	5.01259	5.37014e-07	0.000101325
89	isotig18999	74.4935	-2.75441	0.549809	-5.00976	5.44992e-07	0.000101675
90	isotig19535	383.858	-1.42781	0.285153	-5.00716	5.52388e-07	0.00010191
91	isotig15583	137.216	2.02353	0.404654	5.00064	5.71396e-07	0.000104258
92	isotig11074	590.063	1.9224	0.384938	4.99407	5.91213e-07	0.000106701
93	isotig27645	243.214	2.18366	0.438199	4.98326	6.25204e-07	0.000111622
94	isotig06853	1731.18	-2.21959	0.445727	-4.97971	6.36812e-07	0.000112485
95	contig02700	380.147	3.33698	0.67403	4.95079	7.39115e-07	0.000129182
96	isotig25160	94.9203	-2.88827	0.584988	-4.93732	7.92047e-07	0.000136991
97	isotig24128	49.2322	-4.2666	0.865846	-4.92767	8.32159e-07	0.000142445
98	isotig24592	306.06	-1.5323	0.311409	-4.92053	8.63091e-07	0.000146232
99	isotig18408	358.071	-1.47957	0.30092	-4.91682	8.79609e-07	0.000147526
100	contig31890	147.784	-2.31584	0.472623	-4.89997	9.58505e-07	0.00015915
101	isotig09761	48.2176	5.39419	1.11194	4.85117	1.22736e-06	0.000201773
102	isotig16029	172.716	2.94734	0.608735	4.84175	1.28702e-06	0.000209369
103	isotig24766	2689.97	-2.76618	0.571531	-4.83994	1.29878e-06	0.000209369
104	isotig21694	2233.07	-3.073	0.638995	-4.80911	1.51604e-06	0.000242042
105	isotig05736	308.885	-1.55409	0.3245	-4.78918	1.67465e-06	0.000264818
106	isotig22460	3642.75	-1.35216	0.284116	-4.7592	1.94366e-06	0.000304457
107	isotig25043	219.17	-2.50984	0.530182	-4.73392	2.20224e-06	0.000341738
108	contig36107	1257.5	1.58336	0.334671	4.73109	2.23321e-06	0.000343336
109	isotig09244	348.706	1.56881	0.332439	4.71909	2.36907e-06	0.000360881
110	isotig09759	5805.36	-3.19681	0.67926	-4.70631	2.52242e-06	0.000380748
111	isotig12578	1257.37	-1.23665	0.262871	-4.70442	2.54592e-06	0.000380833
112	isotig11655	8562.32	-1.75112	0.372718	-4.69824	2.62412e-06	0.000389026
113	isotig03874	409.344	-1.28095	0.272935	-4.69325	2.68901e-06	0.000395118
114	isotig03931	7256.04	-2.16221	0.462272	-4.67735	2.906e-06	0.000423257
115	isotig16234	2286.14	-1.83683	0.392956	-4.67439	2.94827e-06	0.000425678
116	isotig08623	585.338	1.50769	0.322865	4.66971	3.01621e-06	0.000431735
117	isotig27745	1143.57	-1.71829	0.368528	-4.66257	3.1229e-06	0.000443186
118	isotig18487	793.856	-2.74714	0.593269	-4.63051	3.64764e-06	0.000513266
119	isotig27597	1682.23	-2.77345	0.599618	-4.62536	3.7395e-06	0.00052177
120	contig03724	574.838	-3.06491	0.665726	-4.60386	4.14725e-06	0.000573841
121	isotig18756	320.953	-1.39073	0.3022	-4.60201	4.18432e-06	0.000574186
122	isotig13818	7499.53	1.77158	0.385115	4.60012	4.22243e-06	0.000574665
123	isotig26852	1226.98	-1.12113	0.246333	-4.55129	5.33189e-06	0.000719762
124	isotig17811	1265.27	-1.1285	0.248074	-4.54904	5.38922e-06	0.000721634
125	isotig24034	251.834	-2.48046	0.548483	-4.5224	6.1143e-06	0.000812175
126	isotig17921	3447.97	-1.5427	0.341422	-4.51845	6.2295e-06	0.000820909
127	isotig03592	2745.79	1.68361	0.374152	4.4998	6.80163e-06	0.000889246
128	isotig10930	1325.79	-1.46179	0.327233	-4.46714	7.9273e-06	0.00102832
129	isotig10089	79.5854	-2.36114	0.529765	-4.45695	8.31332e-06	0.00107003
130	isotig23146	33.8515	-3.18683	0.715763	-4.45236	8.49307e-06	0.00108476
131	isotig14658	1696.43	-1.29099	0.290663	-4.44153	8.93209e-06	0.00113213
132	isotig27698	426.915	-1.39877	0.31744	-4.40642	1.05094e-05	0.00132195
133	isotig25943	392.441	-1.76716	0.402574	-4.38965	1.13535e-05	0.00141739
134	isotig06970	4611.17	-2.24486	0.512868	-4.37707	1.20287e-05	0.00147944
135	isotig19246	1425.16	-1.17688	0.26883	-4.37779	1.1989e-05	0.00147944
136	isotig18401	315.103	1.54719	0.354478	4.36468	1.27307e-05	0.00155426
137	isotig10554	11029.5	-2.27922	0.525703	-4.33556	1.45388e-05	0.00176206
138	isotig25778	96.6085	-2.68098	0.620048	-4.32383	1.53343e-05	0.00184501
139	isotig07354	1734.06	-1.1166	0.258385	-4.32147	1.54994e-05	0.00185146
140	isotig15109	1817.06	-2.31741	0.536549	-4.31911	1.56662e-05	0.00185801
141	isotig10735	1357.16	1.08085	0.251198	4.30277	1.68676e-05	0.00198631
142	isotig18875	4418.27	-2.47526	0.57609	-4.29665	1.73395e-05	0.0020275
143	isotig06738	210.291	-1.41612	0.331211	-4.27557	1.90648e-05	0.00221365
144	isotig27891	766.261	-1.82095	0.426594	-4.26858	1.96723e-05	0.00226833
145	isotig12756	3182.13	-1.08751	0.256019	-4.24779	2.15893e-05	0.0024722
146	isotig06589	9677.68	1.89352	0.44701	4.23596	2.27575e-05	0.0025837
147	isotig14933	508.569	1.15809	0.27347	4.23481	2.28743e-05	0.0025837
148	isotig21215	180.369	-1.90566	0.452378	-4.21254	2.52518e-05	0.00281396
149	isotig22159	447.663	-1.70718	0.405201	-4.21318	2.51805e-05	0.00281396
150	isotig23939	1976.74	-1.6741	0.397582	-4.2107	2.54582e-05	0.00281806
151	isotig25547	261.953	-1.48597	0.353902	-4.19881	2.68316e-05	0.00295041
152	isotig24510	468.553	-2.1169	0.504541	-4.19569	2.72039e-05	0.00297166
153	isotig19774	8294.91	-2.07978	0.495963	-4.19342	2.74778e-05	0.00298197
154	contig16760	293.237	-2.24251	0.536234	-4.18196	2.89011e-05	0.00311606
155	isotig10568	784.543	1.24216	0.297697	4.17255	3.01205e-05	0.00322658
156	isotig27378	38.6403	-3.68991	0.885203	-4.16844	3.06694e-05	0.00326432
157	contig31115	500.168	-2.02262	0.485825	-4.16327	3.13728e-05	0.00331793
158	contig31189	3139	-1.12317	0.269944	-4.16076	3.17193e-05	0.00333334
159	isotig07839	276.75	-2.58478	0.62264	-4.15132	3.30561e-05	0.00345197
160	isotig15232	942.058	-1.32323	0.319037	-4.14757	3.3602e-05	0.00348704
161	isotig07202	1217.55	-1.26457	0.305204	-4.14336	3.4225e-05	0.00352964
162	contig32471	68.5387	-3.00227	0.727397	-4.12742	3.66858e-05	0.003737
163	isotig25663	193.136	2.39989	0.581274	4.12867	3.64862e-05	0.003737
164	isotig03609	193.861	-2.01365	0.488351	-4.12336	3.73388e-05	0.00378033
165	isotig22010	58.7324	-2.5658	0.624996	-4.1053	4.03791e-05	0.00406336
166	isotig13440	50.4778	3.59742	0.877557	4.09936	4.143e-05	0.00414399
167	isotig19802	675.588	-1.87607	0.459291	-4.0847	4.41341e-05	0.00438804
168	isotig25213	136.689	1.7616	0.43169	4.08071	4.48992e-05	0.00443754
169	isotig21809	56.8247	6.03164	1.48119	4.07215	4.65802e-05	0.00457643
170	isotig18194	218.811	-1.48118	0.36409	-4.06816	4.73857e-05	0.00462819
171	isotig05005	28518	-1.19256	0.29336	-4.06517	4.7997e-05	0.00466048
172	isotig11331	9499.42	-0.921541	0.226807	-4.0631	4.84255e-05	0.00467475
173	isotig08781	1583.36	-1.27034	0.313522	-4.05185	5.08137e-05	0.00487694
174	isotig06972	1475.83	-2.51995	0.623347	-4.04261	5.28598e-05	0.00504416
175	isotig19737	271.831	-2.47505	0.612561	-4.04049	5.33388e-05	0.00506078
176	isotig10601	1496.44	-2.65294	0.657737	-4.03343	5.49677e-05	0.0051857
177	isotig20064	716.677	-1.33086	0.330196	-4.03051	5.56567e-05	0.00521362
178	isotig28083	56.612	-2.84759	0.706682	-4.02952	5.58917e-05	0.00521362
179	isotig23099	128.283	-2.75669	0.684919	-4.02484	5.70132e-05	0.00528853
180	isotig15389	4356.35	0.990689	0.246549	4.01822	5.86399e-05	0.0054092
181	isotig25954	2283.92	1.36545	0.340011	4.01588	5.92233e-05	0.00543283
182	isotig25525	38.8604	-4.02538	1.00332	-4.01204	6.01962e-05	0.00549175
183	isotig25502	315.526	-2.23621	0.558626	-4.00305	6.2532e-05	0.00567367
184	isotig14370	1702.22	-1.13777	0.284502	-3.99918	6.35614e-05	0.00573572
185	isotig25618	159.626	1.49032	0.373984	3.98498	6.74855e-05	0.00605692
186	isotig06208	18776.9	0.95212	0.239321	3.97843	6.93721e-05	0.00619277
187	isotig22787	86.7735	-3.3697	0.849177	-3.96819	7.24198e-05	0.00643026
188	isotig24240	2312.88	-2.11321	0.53559	-3.94557	7.96114e-05	0.00703121
189	contig32022	182.184	-1.90044	0.483726	-3.92876	8.53865e-05	0.00746188
190	isotig13869	295.117	-1.41919	0.361174	-3.92937	8.51672e-05	0.00746188
191	isotig23722	1505.07	-1.80054	0.460284	-3.9118	9.16121e-05	0.00796402
192	isotig03405	1342.54	-1.77297	0.453791	-3.90701	9.34434e-05	0.00808091
193	isotig20971	1314.12	-1.82404	0.468519	-3.89321	9.8925e-05	0.00851062
194	isotig03274	5856.82	-1.06718	0.275615	-3.872	0.000107945	0.00923878
195	isotig01642	362.986	1.13881	0.295006	3.8603	0.000113247	0.00964283
196	isotig18895	309.405	1.94396	0.503919	3.85769	0.000114463	0.00969661
197	isotig26324	795.412	-2.40035	0.622549	-3.85568	0.00011541	0.00972721
198	isotig02868	40.6492	5.13945	1.33573	3.84767	0.000119248	0.01
199	isotig22020	90.2612	-2.22007	0.578056	-3.84058	0.000122744	0.0102414
200	isotig25725	269.937	-1.92753	0.503442	-3.8287	0.000128823	0.0106949
201	isotig14966	864.84	-1.67103	0.436832	-3.82534	0.000130592	0.0107878
202	contig21347	685.171	-2.28693	0.59844	-3.8215	0.000132645	0.0109031
203	isotig21666	316.715	-1.16364	0.306161	-3.80075	0.000144261	0.0117995
204	isotig11326	503.02	1.34034	0.35325	3.7943	0.000148059	0.0120437
205	isotig12881	14995	1.18756	0.313073	3.79324	0.000148696	0.0120437
206	isotig25825	9057.92	1.05376	0.278002	3.79048	0.000150358	0.0121191
207	isotig18377	1713.37	-1.96601	0.518948	-3.78846	0.000151583	0.0121588
208	isotig14973	1609.23	-1.81284	0.479553	-3.78028	0.000156655	0.0125053
209	isotig18295	3838.1	-1.10776	0.293353	-3.77619	0.000159248	0.0126514
210	isotig10194	1499.03	-1.4727	0.390132	-3.77488	0.000160085	0.0126574
211	isotig02745	1054.03	-0.933013	0.24729	-3.77295	0.000161332	0.0126955
212	isotig24937	50.8494	-2.62063	0.696573	-3.76217	0.000168443	0.0131926
213	isotig28418	39.019	7.08868	1.88845	3.7537	0.000174242	0.0135827
214	isotig10069	781.23	-0.960271	0.255922	-3.7522	0.000175291	0.0136006
215	isotig17008	55.2902	-1.96688	0.524419	-3.75059	0.000176421	0.0136246
216	isotig18256	4700.81	-1.64355	0.438614	-3.74715	0.000178854	0.0137486
217	isotig14296	666.511	-2.17603	0.58139	-3.7428	0.000181982	0.0139246
218	isotig19606	1899.59	1.30703	0.349422	3.74056	0.000183613	0.0139849
219	isotig13053	182.474	-2.28481	0.611231	-3.73805	0.00018545	0.0140603
220	isotig23166	11833	1.40817	0.377851	3.7268	0.000193923	0.0146359
221	isotig17561	283.993	-1.72757	0.465924	-3.70783	0.000209041	0.0157055
222	isotig18777	347.138	-1.32769	0.359812	-3.68994	0.000224306	0.0167765
223	isotig26951	553.358	-2.32686	0.632958	-3.67618	0.000236757	0.0176283
224	isotig14952	10776.7	-1.51522	0.412916	-3.66955	0.000242978	0.0179675
225	isotig23800	11203.6	-1.15762	0.315513	-3.66903	0.000243477	0.0179675
226	isotig12543	4201.61	-0.796645	0.217276	-3.66652	0.000245877	0.0180644
227	isotig16192	260.294	-1.57712	0.431407	-3.65576	0.000256422	0.01871
228	isotig27963	129.165	-1.79906	0.492184	-3.65526	0.000256919	0.01871
229	isotig19641	4044.06	-1.20617	0.330214	-3.65271	0.000259488	0.0188146
230	isotig19333	538.409	-2.31128	0.633182	-3.65026	0.000261974	0.0188304
231	isotig28262	927.332	-1.82799	0.500705	-3.65084	0.000261382	0.0188304
232	isotig08947	602.247	1.04609	0.286679	3.64899	0.000263276	0.0188424
233	isotig24993	114.11	-1.81407	0.499206	-3.6339	0.000279165	0.0198938
234	isotig27893	1435.8	-1.02902	0.283284	-3.63246	0.000280734	0.0199201
235	isotig12236	731.718	1.05348	0.290693	3.62404	0.000290036	0.0204058
236	isotig13956	1056.66	-1.16691	0.321918	-3.62487	0.000289112	0.0204058
237	isotig12752	7920.55	-1.30945	0.362697	-3.61031	0.000305833	0.0214264
238	isotig27296	104.111	-3.80152	1.05538	-3.60203	0.000315738	0.0220274
239	contig04799	5767.9	-1.95119	0.542425	-3.59716	0.000321715	0.0222573
240	isotig10970	179.869	1.30491	0.362659	3.59817	0.000320463	0.0222573
241	isotig27949	41.0043	-2.73727	0.761477	-3.59469	0.000324782	0.0223763
242	isotig13448	3225.7	-1.85349	0.516485	-3.58866	0.000332386	0.0228055
243	isotig18001	1992.79	-2.19139	0.611643	-3.58279	0.000339942	0.0232279
244	isotig17822	4434.85	-1.18444	0.331258	-3.57557	0.000349461	0.0237805
245	isotig14352	66627.1	-2.13338	0.598346	-3.56547	0.000363201	0.0246146
246	isotig13123	1897.99	-1.74697	0.491186	-3.55663	0.000375637	0.025354
247	isotig16817	48.6316	-2.70475	0.760973	-3.55433	0.000378936	0.0254731
248	isotig01528	3046.95	-0.794809	0.22379	-3.55158	0.000382923	0.0255732
249	isotig13432	5471.51	-1.96069	0.552125	-3.55118	0.000383506	0.0255732
250	isotig14407	736.579	-1.80453	0.508448	-3.54909	0.000386563	0.025674
251	isotig19351	3263.13	-1.01141	0.285896	-3.5377	0.000403635	0.026701
252	isotig16278	3306.92	-1.33001	0.376156	-3.53579	0.000406559	0.0267877
253	isotig23886	898.976	1.0788	0.305343	3.53308	0.000410752	0.026957
254	isotig21369	153.643	-1.97933	0.560446	-3.5317	0.000412893	0.0269908
255	isotig08213	9014.18	-1.40476	0.398571	-3.5245	0.000424282	0.0276266
256	isotig24343	215.937	-2.22161	0.631851	-3.51603	0.000438047	0.0284114
257	isotig05925	7342.22	-1.02775	0.292503	-3.51364	0.000442015	0.0285573
258	isotig11315	820.333	-1.07359	0.306585	-3.50178	0.000462167	0.0297435
259	isotig18094	1606.39	-0.809298	0.231226	-3.50003	0.000465214	0.0297505
260	isotig27417	1724	2.35318	0.672402	3.49966	0.00046586	0.0297505
261	isotig26383	681.08	0.890502	0.254991	3.49229	0.000478902	0.0304662
262	isotig26522	1647.94	1.38936	0.398509	3.48639	0.000489593	0.0310275
263	isotig25903	40.9485	4.54709	1.30661	3.48007	0.00050129	0.031648
264	isotig03234	287.569	1.36399	0.392441	3.47565	0.00050962	0.032052
265	isotig11705	126.1	2.08218	0.599523	3.47306	0.000514557	0.0322253
266	isotig18012	345.083	-1.23716	0.356617	-3.46916	0.00052208	0.0322253
267	isotig19395	1752.11	-1.02219	0.294424	-3.47184	0.000516906	0.0322253
268	isotig27534	48.4504	-2.48165	0.715141	-3.47016	0.000520145	0.0322253
269	isotig28295	2926.61	0.908258	0.261787	3.46946	0.000521506	0.0322253
270	isotig20928	1313.98	-0.865281	0.249855	-3.46313	0.00053393	0.0328347
271	isotig03815	2578.52	0.945142	0.273122	3.46051	0.000539146	0.0330331
272	isotig05765	3152.89	-1.66507	0.481307	-3.45949	0.000541205	0.0330374
273	isotig18702	198.176	-2.98994	0.865053	-3.45637	0.000547502	0.0332994
274	isotig09205	184.626	-2.2901	0.66299	-3.4542	0.000551938	0.0334466
275	isotig02142	1978.56	0.999158	0.289432	3.45214	0.000556165	0.0335802
276	contig06379	891.7	-2.31535	0.671122	-3.44996	0.000560666	0.0336463
277	isotig16408	1405.93	-1.1343	0.328815	-3.44965	0.000561312	0.0336463
278	isotig09747	11491	-1.39826	0.406618	-3.43876	0.000584395	0.0349039
279	isotig11257	41.2254	-2.50767	0.731869	-3.42639	0.000611654	0.0364011
280	isotig28260	1694.32	1.04925	0.306331	3.42521	0.000614332	0.0364299
281	isotig26373	131.736	-1.55146	0.454408	-3.41423	0.000639619	0.0377944
282	isotig04578	3376.75	-1.09242	0.320312	-3.4105	0.000648431	0.0381793
283	isotig08529	1675.07	0.865377	0.254532	3.39988	0.000674148	0.0394139
284	isotig13147	574.48	-0.9381	0.275852	-3.40073	0.000672051	0.0394139
285	isotig23508	200.133	1.66181	0.489216	3.39689	0.000681567	0.0397078
286	isotig23679	793.977	-2.19346	0.645977	-3.39557	0.000684851	0.0397597
287	isotig25897	569.85	-1.03352	0.304512	-3.39402	0.000688755	0.039847
288	contig20914	1489.99	0.92273	0.272776	3.38273	0.000717683	0.0411662
289	contig32127	556.097	1.0297	0.304336	3.38344	0.000715846	0.0411662
290	isotig19040	264.032	-1.75666	0.519379	-3.38223	0.000718994	0.0411662
291	isotig27622	307.712	-2.03309	0.602826	-3.3726	0.000744619	0.0424868
292	contig32405	209.323	-1.91453	0.568348	-3.36859	0.000755543	0.0429625
293	isotig19817	1151.93	-0.978799	0.290699	-3.36705	0.000759775	0.0430556
294	isotig21725	4200.67	1.0919	0.324448	3.36542	0.000764273	0.0431632
295	isotig18339	265.513	-2.64021	0.784844	-3.364	0.000768225	0.0431697
296	isotig21827	793.563	-2.20134	0.654476	-3.36351	0.000769587	0.0431697
297	isotig06046	1756.89	0.835644	0.248959	3.35656	0.000789191	0.0435502
298	isotig06196	117969	0.965261	0.287374	3.3589	0.000782538	0.0435502
299	isotig08350	1780.38	1.70863	0.509008	3.35679	0.000788542	0.0435502
300	isotig10680	592.283	0.901091	0.268329	3.35815	0.000784653	0.0435502
301	isotig17133	217.457	1.24494	0.370909	3.35646	0.000789485	0.0435502
302	isotig08368	1461.32	0.809654	0.241578	3.35152	0.000803681	0.0439844
303	isotig23293	71.5334	1.64098	0.489441	3.35276	0.000800094	0.0439844
304	isotig26545	93.8694	-2.30875	0.68898	-3.35097	0.000805304	0.0439844
305	contig20260	3192.96	-0.819745	0.244811	-3.34848	0.000812573	0.0442359
306	isotig06277	674.914	-1.87413	0.560772	-3.34205	0.000831622	0.045125
307	isotig12723	2998.51	-0.953851	0.285572	-3.34014	0.000837348	0.0452877
308	isotig23538	209.996	-1.33263	0.399527	-3.33553	0.000851361	0.0458961
309	isotig14018	70946.9	1.76013	0.529281	3.32551	0.000882583	0.0474253
310	isotig18060	93.9306	2.7475	0.826974	3.32236	0.000892598	0.0478087
311	isotig06529	925.331	-1.28977	0.38869	-3.31824	0.000905862	0.0483631
312	isotig01333	124.29	1.57475	0.475304	3.31314	0.00092256	0.0490968
313	isotig15956	56.6851	2.14224	0.647215	3.30994	0.000933157	0.0493444
314	isotig19271	1844.08	-1.24608	0.376453	-3.31007	0.000932737	0.0493444

## Sheet: On miR targets DE on plants
	Gene_ID	miRNA_family_ID	baseMean	log2FoldChange	lfcSE	stat	pvalue	padj	UTR_start	UTR_end	Site_type	sseqid	pident	length	mismatch	gapopen	qstart	qend	sstart	send	evalue	bitscore	score	en	homology to target positions on miR	homology to miR positions on UTR target	homology length	% of identity	% of identity	ContigLength	nrID	nrDef	nrEval
1	contig31115	scf2167_11445	500.168	-2.02262	0.485825	-4.16327	3.14e-05	0.00331793	2240	2246	1a	contig31115	100	1969	0	0	1	1969	788	2756	0	3637	127	-18.16	2 21	14351459	22	72.73%	72.73%	2756	gi|768430049|ref|XP_011556231.1|	PREDICTED: adenylate cyclase type 3 [Plutella xylostella]	1.3043e-110
2	contig31115	scf383_4009	500.168	-2.02262	0.485825	-4.16327	3.14e-05	0.00331793	964	970	1a	contig31115	100	1969	0	0	1	1969	788	2756	0	3637	93	-17.68	2 14	755778	13	69.23%	92.31%	2756	gi|768430049|ref|XP_011556231.1|	PREDICTED: adenylate cyclase type 3 [Plutella xylostella]	1.3043e-110
3	contig31115	scf383_4009	500.168	-2.02262	0.485825	-4.16327	3.14e-05	0.00331793	964	970	1a	contig31115	100	1969	0	0	1	1969	788	2756	0	3637	127	-17.38	2 18	159183	18	72.22%	83.33%	2756	gi|768430049|ref|XP_011556231.1|	PREDICTED: adenylate cyclase type 3 [Plutella xylostella]	1.3043e-110
4	contig31115	scf383_4009	500.168	-2.02262	0.485825	-4.16327	3.14e-05	0.00331793	964	970	1a	contig31115	100	1969	0	0	1	1969	788	2756	0	3637	122	-19.73	2 22	10911113	21	61.90%	76.19%	2756	gi|768430049|ref|XP_011556231.1|	PREDICTED: adenylate cyclase type 3 [Plutella xylostella]	1.3043e-110
5	contig31115	scf4541_16940	500.168	-2.02262	0.485825	-4.16327	3.14e-05	0.00331793	894	900	1a	contig31115	100	1969	0	0	1	1969	788	2756	0	3637	109	-18.19	3 22	10881107	19	68.42%	73.68%	2756	gi|768430049|ref|XP_011556231.1|	PREDICTED: adenylate cyclase type 3 [Plutella xylostella]	1.3043e-110
6	contig31115	scf4541_16940	500.168	-2.02262	0.485825	-4.16327	3.14e-05	0.00331793	894	900	1a	contig31115	100	1969	0	0	1	1969	788	2756	0	3637	92	-20.72	2 21	610633	20	75.00%	85.00%	2756	gi|768430049|ref|XP_011556231.1|	PREDICTED: adenylate cyclase type 3 [Plutella xylostella]	1.3043e-110
7	contig31115	scf5275_18097	500.168	-2.02262	0.485825	-4.16327	3.14e-05	0.00331793	213	219	1a	contig31115	100	1969	0	0	1	1969	788	2756	0	3637	107	-17.5	2 12	816838	10	70.00%	100.00%	2756	gi|768430049|ref|XP_011556231.1|	PREDICTED: adenylate cyclase type 3 [Plutella xylostella]	1.3043e-110
8	contig31115	scf5275_18097	500.168	-2.02262	0.485825	-4.16327	3.14e-05	0.00331793	213	219	1a	contig31115	100	1969	0	0	1	1969	788	2756	0	3637	91	-21.3	3 22	18381864	23	56.52%	73.91%	2756	gi|768430049|ref|XP_011556231.1|	PREDICTED: adenylate cyclase type 3 [Plutella xylostella]	1.3043e-110
9	contig31115	scf5698_18786	500.168	-2.02262	0.485825	-4.16327	3.14e-05	0.00331793	2240	2246	1a	contig31115	100	1969	0	0	1	1969	788	2756	0	3637	126	-20.74	2 20	14381459	19	68.42%	73.68%	2756	gi|768430049|ref|XP_011556231.1|	PREDICTED: adenylate cyclase type 3 [Plutella xylostella]	1.3043e-110
10	contig31115	scf712_5682	500.168	-2.02262	0.485825	-4.16327	3.14e-05	0.00331793	1853	1859	1a	contig31115	100	1969	0	0	1	1969	788	2756	0	3637	100	-18.32	2 24	14501478	26	61.54%	80.77%	2756	gi|768430049|ref|XP_011556231.1|	PREDICTED: adenylate cyclase type 3 [Plutella xylostella]	1.3043e-110
11	contig31115	scf712_5682	500.168	-2.02262	0.485825	-4.16327	3.14e-05	0.00331793	1853	1859	1a	contig31115	100	1969	0	0	1	1969	788	2756	0	3637	123	-20.35	2 24	18551876	22	68.18%	77.27%	2756	gi|768430049|ref|XP_011556231.1|	PREDICTED: adenylate cyclase type 3 [Plutella xylostella]	1.3043e-110
12	contig31115	scf712_5682	500.168	-2.02262	0.485825	-4.16327	3.14e-05	0.00331793	1853	1859	1a	contig31115	100	1969	0	0	1	1969	788	2756	0	3637	100	-19.03	2 24	259286	26	61.54%	69.23%	2756	gi|768430049|ref|XP_011556231.1|	PREDICTED: adenylate cyclase type 3 [Plutella xylostella]	1.3043e-110
13	contig31262	scf5519_18419	1122.07	-2.01771	0.239034	-8.4411	3.14e-17	4.02e-14	2115	2121	8mer	contig31262	100	145	0	0	1	145	2104	2248	4.49e-72	268	146	-17.4	2 19	1 19	17	58.82%	76.47%	2248	gi|512911068|ref|XP_004927325.1|	PREDICTED: uncharacterized protein LOC101737302 [Bombyx mori]	8.74194e-177
14	isotig01333	scf1190_8003	124.29	1.57475	0.475304	3.31314	0.00092256	0.0490968	2395	2401	1a	isotig01333	100	219	0	0	1	219	219	1	5.23e-113	405	96	-23.34	2 20	98119	20	60.00%	80.00%	4348	gi|585695869|ref|XP_006822105.1|	PREDICTED: RNA-directed DNA polymerase from mobile element jockey-like, partial [Saccoglossus kowalevskii]	2.76398e-61
15	isotig01333	scf1190_8003	124.29	1.57475	0.475304	3.31314	0.00092256	0.0490968	2395	2401	1a	isotig01333	100	219	0	0	1	219	219	1	5.23e-113	405	123	-25.94	2 20	12 30	18	66.67%	83.33%	4348	gi|585695869|ref|XP_006822105.1|	PREDICTED: RNA-directed DNA polymerase from mobile element jockey-like, partial [Saccoglossus kowalevskii]	2.76398e-61
16	isotig01333	scf1190_8003	124.29	1.57475	0.475304	3.31314	0.00092256	0.0490968	2395	2401	1a	isotig01333	100	219	0	0	1	219	219	1	5.23e-113	405	94	-18.59	4 20	143165	18	55.56%	72.22%	4348	gi|585695869|ref|XP_006822105.1|	PREDICTED: RNA-directed DNA polymerase from mobile element jockey-like, partial [Saccoglossus kowalevskii]	2.76398e-61
17	isotig01333	scf1190_8003	124.29	1.57475	0.475304	3.31314	0.00092256	0.0490968	2395	2401	1a	isotig01333	100	219	0	0	1	219	219	1	5.23e-113	405	126	-21.09	2 20	45 67	20	60.00%	80.00%	4348	gi|585695869|ref|XP_006822105.1|	PREDICTED: RNA-directed DNA polymerase from mobile element jockey-like, partial [Saccoglossus kowalevskii]	2.76398e-61
18	isotig01333	scf17497_26765	124.29	1.57475	0.475304	3.31314	0.00092256	0.0490968	718	724	1a	isotig01333	100	219	0	0	1	219	219	1	5.23e-113	405	98	-18.49	2 19	94113	17	52.94%	82.35%	4348	gi|585695869|ref|XP_006822105.1|	PREDICTED: RNA-directed DNA polymerase from mobile element jockey-like, partial [Saccoglossus kowalevskii]	2.76398e-61
19	isotig01333	scf17497_26766	124.29	1.57475	0.475304	3.31314	0.00092256	0.0490968	718	724	1a	isotig01333	100	219	0	0	1	219	219	1	5.23e-113	405	98	-18.49	2 19	94113	17	52.94%	82.35%	4348	gi|585695869|ref|XP_006822105.1|	PREDICTED: RNA-directed DNA polymerase from mobile element jockey-like, partial [Saccoglossus kowalevskii]	2.76398e-61
20	isotig01333	scf4010_15791	124.29	1.57475	0.475304	3.31314	0.00092256	0.0490968	756	762	m8	isotig01333	100	219	0	0	1	219	219	1	5.23e-113	405	118	-17.16	2 21	35 56	19	63.16%	84.21%	4348	gi|585695869|ref|XP_006822105.1|	PREDICTED: RNA-directed DNA polymerase from mobile element jockey-like, partial [Saccoglossus kowalevskii]	2.76398e-61
21	isotig01333	scf4010_15792	124.29	1.57475	0.475304	3.31314	0.00092256	0.0490968	756	762	m8	isotig01333	100	219	0	0	1	219	219	1	5.23e-113	405	118	-17.16	2 21	35 56	19	63.16%	84.21%	4348	gi|585695869|ref|XP_006822105.1|	PREDICTED: RNA-directed DNA polymerase from mobile element jockey-like, partial [Saccoglossus kowalevskii]	2.76398e-61
22	isotig01579	scf36269_30173	31410.3	-2.65546	0.290533	-9.13994	6.25e-20	1.73e-16	5611	5617	1a	isotig01579	100	362	0	0	1	362	362	1	0	669	102	-17.54	2 22	149173	21	71.43%	71.43%	6465	gi|190702380|gb|ACE75273.1|	retroelement polyprotein [Glyptapanteles flavicoxis]	0
23	isotig01579	scf864_6287	31410.3	-2.65546	0.290533	-9.13994	6.25e-20	1.73e-16	5611	5617	1a	isotig01579	100	362	0	0	1	362	362	1	0	669	102	-17.54	2 22	149173	21	71.43%	71.43%	6465	gi|190702380|gb|ACE75273.1|	retroelement polyprotein [Glyptapanteles flavicoxis]	0
24	isotig02142	scf2167_11445	1978.56	0.999158	0.289432	3.45214	0.000556165	0.0335802	613	619	m8	isotig02142	100	55	0	0	1	55	55	1	1.33e-22	102	124	-20.09	2 21	15 35	20	75.00%	80.00%	1152	gi|25989209|gb|AAL31706.1|	coagulation factor-like protein 3 [Hyphantria cunea]	6.88239e-59
25	isotig02142	scf2732_12946	1978.56	0.999158	0.289432	3.45214	0.000556165	0.0335802	281	287	m8	isotig02142	100	55	0	0	1	55	55	1	1.33e-22	102	106	-18.26	2 22	18 41	21	66.67%	80.95%	1152	gi|25989209|gb|AAL31706.1|	coagulation factor-like protein 3 [Hyphantria cunea]	6.88239e-59
26	isotig02142	scf5698_18786	1978.56	0.999158	0.289432	3.45214	0.000556165	0.0335802	613	619	m8	isotig02142	100	55	0	0	1	55	55	1	1.33e-22	102	122	-19.12	2 20	11 35	22	68.18%	72.73%	1152	gi|25989209|gb|AAL31706.1|	coagulation factor-like protein 3 [Hyphantria cunea]	6.88239e-59
27	isotig02317	scf383_4009	2725.73	-1.837	0.333228	-5.51275	3.53e-08	1.03e-05	2742	2748	1a	isotig02317	100	84	0	0	1	84	84	1	1.84e-38	156	95	-19.73	2 21	22 45	20	60.00%	85.00%	5824	gi|768418075|ref|XP_011549708.1|	PREDICTED: nuclear hormone receptor FTZ-F1-like [Plutella xylostella]	9.55835e-144
28	isotig02868	scf6585_20002	40.6492	5.13945	1.33573	3.84767	0.000119248	0.01	1063	1069	1a	isotig02868	100	54	0	0	1	54	1365	1418	4.66e-22	100	98	-17.09	2 20	6 29	21	66.67%	76.19%	1418	gi|512888621|ref|XP_004922116.1|	PREDICTED: uncharacterized protein LOC101743762 [Bombyx mori]	4.95062e-164
29	isotig02868	scf6585_20003	40.6492	5.13945	1.33573	3.84767	0.000119248	0.01	1063	1069	1a	isotig02868	100	54	0	0	1	54	1365	1418	4.66e-22	100	98	-17.09	2 20	6 29	21	66.67%	76.19%	1418	gi|512888621|ref|XP_004922116.1|	PREDICTED: uncharacterized protein LOC101743762 [Bombyx mori]	4.95062e-164
30	isotig02868	scf6585_20004	40.6492	5.13945	1.33573	3.84767	0.000119248	0.01	1063	1069	1a	isotig02868	100	54	0	0	1	54	1365	1418	4.66e-22	100	98	-17.09	2 20	6 29	21	66.67%	76.19%	1418	gi|512888621|ref|XP_004922116.1|	PREDICTED: uncharacterized protein LOC101743762 [Bombyx mori]	4.95062e-164
31	isotig03234	scf864_6292	287.569	1.36399	0.392441	3.47565	0.00050962	0.032052	2833	2839	1a	isotig03234	100	1159	0	0	1	1159	1159	1	0	2141	98	-20.97	3 21	727749	19	68.42%	84.21%	3014	gi|512909089|ref|XP_004926837.1|	PREDICTED: monosaccharide-sensing protein 1-like [Bombyx mori]	6.56225e-78
32	isotig03234	scf864_6292	287.569	1.36399	0.392441	3.47565	0.00050962	0.032052	2833	2839	1a	isotig03234	100	1159	0	0	1	1159	1159	1	0	2141	104	-19.18	2 22	916939	21	61.90%	76.19%	3014	gi|512909089|ref|XP_004926837.1|	PREDICTED: monosaccharide-sensing protein 1-like [Bombyx mori]	6.56225e-78
33	isotig03592	scf2727_12928	2745.79	1.68361	0.374152	4.4998	6.8e-06	0.000889246	2835	2841	m8	isotig03592	100	130	0	0	1	130	130	1	8.6e-64	241	115	-17.68	3 21	64 88	21	71.43%	80.95%	2998	gi|459352888|gb|AGG55020.1|	nitrilase [Heliothis subflexa]	5.37068e-113
34	isotig05765	scf383_3985	3152.89	-1.66507	0.481307	-3.45949	0.000541205	0.0330374	983	989	1a	isotig05765	100	454	0	0	1	454	615	1068	0	839	100	-17.42	2 7	219240	5	100.00%	100.00%	1068	gi|290560918|ref|NP_001166682.1|	cuticular protein RR-2 motif 78 precursor [Bombyx mori] >gi|223671258|tpd|FAA00581.1| TPA: putative cuticle protein [Bombyx mori]	4.57824e-50
35	isotig05765	scf864_6292	3152.89	-1.66507	0.481307	-3.45949	0.000541205	0.0330374	225	231	1a	isotig05765	100	454	0	0	1	454	615	1068	0	839	113	-21.84	2 22	305325	20	60.00%	85.00%	1068	gi|290560918|ref|NP_001166682.1|	cuticular protein RR-2 motif 78 precursor [Bombyx mori] >gi|223671258|tpd|FAA00581.1| TPA: putative cuticle protein [Bombyx mori]	4.57824e-50
36	isotig05765	scf864_6292	3152.89	-1.66507	0.481307	-3.45949	0.000541205	0.0330374	225	231	1a	isotig05765	100	454	0	0	1	454	615	1068	0	839	108	-17.27	2 22	85108	21	57.14%	71.43%	1068	gi|290560918|ref|NP_001166682.1|	cuticular protein RR-2 motif 78 precursor [Bombyx mori] >gi|223671258|tpd|FAA00581.1| TPA: putative cuticle protein [Bombyx mori]	4.57824e-50
37	isotig05765	scf864_6292	3152.89	-1.66507	0.481307	-3.45949	0.000541205	0.0330374	225	231	1a	isotig05765	100	454	0	0	1	454	615	1068	0	839	105	-20.07	2 20	63 84	18	72.22%	77.78%	1068	gi|290560918|ref|NP_001166682.1|	cuticular protein RR-2 motif 78 precursor [Bombyx mori] >gi|223671258|tpd|FAA00581.1| TPA: putative cuticle protein [Bombyx mori]	4.57824e-50
38	isotig05765	scf864_6292	3152.89	-1.66507	0.481307	-3.45949	0.000541205	0.0330374	225	231	1a	isotig05765	100	454	0	0	1	454	615	1068	0	839	100	-19.61	2 19	30 55	20	60.00%	70.00%	1068	gi|290560918|ref|NP_001166682.1|	cuticular protein RR-2 motif 78 precursor [Bombyx mori] >gi|223671258|tpd|FAA00581.1| TPA: putative cuticle protein [Bombyx mori]	4.57824e-50
39	isotig05765	scf864_6292	3152.89	-1.66507	0.481307	-3.45949	0.000541205	0.0330374	225	231	1a	isotig05765	100	454	0	0	1	454	615	1068	0	839	107	-18.2	2 22	407433	24	58.33%	79.17%	1068	gi|290560918|ref|NP_001166682.1|	cuticular protein RR-2 motif 78 precursor [Bombyx mori] >gi|223671258|tpd|FAA00581.1| TPA: putative cuticle protein [Bombyx mori]	4.57824e-50
40	isotig05925	scf1190_8003	7342.22	-1.02775	0.292503	-3.51364	0.000442015	0.0285573	2213	2219	1a	isotig05925	100	1586	0	0	1	1586	4009	5594	0	2929	90	-18.3	2 20	14061429	21	61.90%	61.90%	5594	gi|170297344|gb|ACB13821.1|	chitin synthase [Ostrinia furnacalis]	0
41	isotig05925	scf1190_8003	7342.22	-1.02775	0.292503	-3.51364	0.000442015	0.0285573	2213	2219	1a	isotig05925	100	1586	0	0	1	1586	4009	5594	0	2929	94	-17.91	2 17	12231242	15	66.67%	80.00%	5594	gi|170297344|gb|ACB13821.1|	chitin synthase [Ostrinia furnacalis]	0
42	isotig05925	scf1190_8003	7342.22	-1.02775	0.292503	-3.51364	0.000442015	0.0285573	2213	2219	1a	isotig05925	100	1586	0	0	1	1586	4009	5594	0	2929	90	-18.66	4 20	836857	17	64.71%	76.47%	5594	gi|170297344|gb|ACB13821.1|	chitin synthase [Ostrinia furnacalis]	0
43	isotig05925	scf1190_8003	7342.22	-1.02775	0.292503	-3.51364	0.000442015	0.0285573	2213	2219	1a	isotig05925	100	1586	0	0	1	1586	4009	5594	0	2929	116	-22.83	2 18	652674	18	55.56%	77.78%	5594	gi|170297344|gb|ACB13821.1|	chitin synthase [Ostrinia furnacalis]	0
44	isotig05925	scf1190_8003	7342.22	-1.02775	0.292503	-3.51364	0.000442015	0.0285573	2213	2219	1a	isotig05925	100	1586	0	0	1	1586	4009	5594	0	2929	104	-20.76	2 18	11771198	17	52.94%	82.35%	5594	gi|170297344|gb|ACB13821.1|	chitin synthase [Ostrinia furnacalis]	0
45	isotig05925	scf1190_8003	7342.22	-1.02775	0.292503	-3.51364	0.000442015	0.0285573	2213	2219	1a	isotig05925	100	1586	0	0	1	1586	4009	5594	0	2929	113	-22.58	2 16	11491168	14	57.14%	85.71%	5594	gi|170297344|gb|ACB13821.1|	chitin synthase [Ostrinia furnacalis]	0
46	isotig05925	scf15172_25891	7342.22	-1.02775	0.292503	-3.51364	0.000442015	0.0285573	5151	5157	m8	isotig05925	100	1586	0	0	1	1586	4009	5594	0	2929	111	-17.01	2 22	447472	23	60.87%	73.91%	5594	gi|170297344|gb|ACB13821.1|	chitin synthase [Ostrinia furnacalis]	0
47	isotig05925	scf15172_25891	7342.22	-1.02775	0.292503	-3.51364	0.000442015	0.0285573	4336	4342	1a	isotig05925	100	1586	0	0	1	1586	4009	5594	0	2929	111	-17.01	2 22	447472	23	60.87%	73.91%	5594	gi|170297344|gb|ACB13821.1|	chitin synthase [Ostrinia furnacalis]	0
48	isotig05925	scf17497_26765	7342.22	-1.02775	0.292503	-3.51364	0.000442015	0.0285573	2294	2300	1a	isotig05925	100	1586	0	0	1	1586	4009	5594	0	2929	139	-18.79	2 12	856875	10	90.00%	100.00%	5594	gi|170297344|gb|ACB13821.1|	chitin synthase [Ostrinia furnacalis]	0
49	isotig05925	scf17497_26765	7342.22	-1.02775	0.292503	-3.51364	0.000442015	0.0285573	4877	4883	1a	isotig05925	100	1586	0	0	1	1586	4009	5594	0	2929	139	-18.79	2 12	856875	10	90.00%	100.00%	5594	gi|170297344|gb|ACB13821.1|	chitin synthase [Ostrinia furnacalis]	0
50	isotig05925	scf17497_26766	7342.22	-1.02775	0.292503	-3.51364	0.000442015	0.0285573	2294	2300	1a	isotig05925	100	1586	0	0	1	1586	4009	5594	0	2929	139	-18.79	2 12	856875	10	90.00%	100.00%	5594	gi|170297344|gb|ACB13821.1|	chitin synthase [Ostrinia furnacalis]	0
51	isotig05925	scf17497_26766	7342.22	-1.02775	0.292503	-3.51364	0.000442015	0.0285573	4877	4883	1a	isotig05925	100	1586	0	0	1	1586	4009	5594	0	2929	139	-18.79	2 12	856875	10	90.00%	100.00%	5594	gi|170297344|gb|ACB13821.1|	chitin synthase [Ostrinia furnacalis]	0
52	isotig05925	scf2727_12928	7342.22	-1.02775	0.292503	-3.51364	0.000442015	0.0285573	101	107	1a	isotig05925	100	1586	0	0	1	1586	4009	5594	0	2929	106	-17.47	2 16	669694	18	66.67%	72.22%	5594	gi|170297344|gb|ACB13821.1|	chitin synthase [Ostrinia furnacalis]	0
53	isotig05925	scf2727_12928	7342.22	-1.02775	0.292503	-3.51364	0.000442015	0.0285573	4858	4864	1a	isotig05925	100	1586	0	0	1	1586	4009	5594	0	2929	106	-17.47	2 16	669694	18	66.67%	72.22%	5594	gi|170297344|gb|ACB13821.1|	chitin synthase [Ostrinia furnacalis]	0
54	isotig05925	scf2727_12929	7342.22	-1.02775	0.292503	-3.51364	0.000442015	0.0285573	4858	4864	m8	isotig05925	100	1586	0	0	1	1586	4009	5594	0	2929	114	-17.98	2 16	14131434	15	60.00%	80.00%	5594	gi|170297344|gb|ACB13821.1|	chitin synthase [Ostrinia furnacalis]	0
55	isotig05925	scf2727_12929	7342.22	-1.02775	0.292503	-3.51364	0.000442015	0.0285573	4858	4864	m8	isotig05925	100	1586	0	0	1	1586	4009	5594	0	2929	106	-19.77	4 20	14451466	17	70.59%	76.47%	5594	gi|170297344|gb|ACB13821.1|	chitin synthase [Ostrinia furnacalis]	0
56	isotig05925	scf2727_12929	7342.22	-1.02775	0.292503	-3.51364	0.000442015	0.0285573	101	107	m8	isotig05925	100	1586	0	0	1	1586	4009	5594	0	2929	114	-17.98	2 16	14131434	15	60.00%	80.00%	5594	gi|170297344|gb|ACB13821.1|	chitin synthase [Ostrinia furnacalis]	0
57	isotig05925	scf2727_12929	7342.22	-1.02775	0.292503	-3.51364	0.000442015	0.0285573	101	107	m8	isotig05925	100	1586	0	0	1	1586	4009	5594	0	2929	106	-19.77	4 20	14451466	17	70.59%	76.47%	5594	gi|170297344|gb|ACB13821.1|	chitin synthase [Ostrinia furnacalis]	0
58	isotig05925	scf2727_12930	7342.22	-1.02775	0.292503	-3.51364	0.000442015	0.0285573	101	107	m8	isotig05925	100	1586	0	0	1	1586	4009	5594	0	2929	106	-19.77	4 20	14451466	17	70.59%	76.47%	5594	gi|170297344|gb|ACB13821.1|	chitin synthase [Ostrinia furnacalis]	0
59	isotig05925	scf2727_12930	7342.22	-1.02775	0.292503	-3.51364	0.000442015	0.0285573	101	107	m8	isotig05925	100	1586	0	0	1	1586	4009	5594	0	2929	114	-17.98	2 16	14131434	15	60.00%	80.00%	5594	gi|170297344|gb|ACB13821.1|	chitin synthase [Ostrinia furnacalis]	0
60	isotig05925	scf2727_12930	7342.22	-1.02775	0.292503	-3.51364	0.000442015	0.0285573	4858	4864	m8	isotig05925	100	1586	0	0	1	1586	4009	5594	0	2929	106	-19.77	4 20	14451466	17	70.59%	76.47%	5594	gi|170297344|gb|ACB13821.1|	chitin synthase [Ostrinia furnacalis]	0
61	isotig05925	scf2727_12930	7342.22	-1.02775	0.292503	-3.51364	0.000442015	0.0285573	4858	4864	m8	isotig05925	100	1586	0	0	1	1586	4009	5594	0	2929	114	-17.98	2 16	14131434	15	60.00%	80.00%	5594	gi|170297344|gb|ACB13821.1|	chitin synthase [Ostrinia furnacalis]	0
62	isotig05925	scf32250_29575	7342.22	-1.02775	0.292503	-3.51364	0.000442015	0.0285573	4858	4864	m8	isotig05925	100	1586	0	0	1	1586	4009	5594	0	2929	106	-19.77	4 20	14451466	17	70.59%	76.47%	5594	gi|170297344|gb|ACB13821.1|	chitin synthase [Ostrinia furnacalis]	0
63	isotig05925	scf32250_29575	7342.22	-1.02775	0.292503	-3.51364	0.000442015	0.0285573	4858	4864	m8	isotig05925	100	1586	0	0	1	1586	4009	5594	0	2929	114	-17.98	2 16	14131434	15	60.00%	80.00%	5594	gi|170297344|gb|ACB13821.1|	chitin synthase [Ostrinia furnacalis]	0
64	isotig05925	scf32250_29575	7342.22	-1.02775	0.292503	-3.51364	0.000442015	0.0285573	101	107	m8	isotig05925	100	1586	0	0	1	1586	4009	5594	0	2929	106	-19.77	4 20	14451466	17	70.59%	76.47%	5594	gi|170297344|gb|ACB13821.1|	chitin synthase [Ostrinia furnacalis]	0
65	isotig05925	scf32250_29575	7342.22	-1.02775	0.292503	-3.51364	0.000442015	0.0285573	101	107	m8	isotig05925	100	1586	0	0	1	1586	4009	5594	0	2929	114	-17.98	2 16	14131434	15	60.00%	80.00%	5594	gi|170297344|gb|ACB13821.1|	chitin synthase [Ostrinia furnacalis]	0
66	isotig05925	scf36269_30173	7342.22	-1.02775	0.292503	-3.51364	0.000442015	0.0285573	4625	4631	m8	isotig05925	100	1586	0	0	1	1586	4009	5594	0	2929	144	-17.76	2 22	11671194	23	56.52%	69.57%	5594	gi|170297344|gb|ACB13821.1|	chitin synthase [Ostrinia furnacalis]	0
67	isotig05925	scf36269_30173	7342.22	-1.02775	0.292503	-3.51364	0.000442015	0.0285573	4625	4631	m8	isotig05925	100	1586	0	0	1	1586	4009	5594	0	2929	107	-20.78	4 22	15311557	20	75.00%	85.00%	5594	gi|170297344|gb|ACB13821.1|	chitin synthase [Ostrinia furnacalis]	0
68	isotig05925	scf36269_30173	7342.22	-1.02775	0.292503	-3.51364	0.000442015	0.0285573	4625	4631	m8	isotig05925	100	1586	0	0	1	1586	4009	5594	0	2929	102	-18.53	5 24	14501471	19	68.42%	78.95%	5594	gi|170297344|gb|ACB13821.1|	chitin synthase [Ostrinia furnacalis]	0
69	isotig05925	scf36269_30173	7342.22	-1.02775	0.292503	-3.51364	0.000442015	0.0285573	4625	4631	m8	isotig05925	100	1586	0	0	1	1586	4009	5594	0	2929	112	-19.33	2 23	639669	27	59.26%	66.67%	5594	gi|170297344|gb|ACB13821.1|	chitin synthase [Ostrinia furnacalis]	0
70	isotig05925	scf36269_30173	7342.22	-1.02775	0.292503	-3.51364	0.000442015	0.0285573	5195	5201	m8	isotig05925	100	1586	0	0	1	1586	4009	5594	0	2929	144	-17.76	2 22	11671194	23	56.52%	69.57%	5594	gi|170297344|gb|ACB13821.1|	chitin synthase [Ostrinia furnacalis]	0
71	isotig05925	scf36269_30173	7342.22	-1.02775	0.292503	-3.51364	0.000442015	0.0285573	5195	5201	m8	isotig05925	100	1586	0	0	1	1586	4009	5594	0	2929	107	-20.78	4 22	15311557	20	75.00%	85.00%	5594	gi|170297344|gb|ACB13821.1|	chitin synthase [Ostrinia furnacalis]	0
72	isotig05925	scf36269_30173	7342.22	-1.02775	0.292503	-3.51364	0.000442015	0.0285573	5195	5201	m8	isotig05925	100	1586	0	0	1	1586	4009	5594	0	2929	102	-18.53	5 24	14501471	19	68.42%	78.95%	5594	gi|170297344|gb|ACB13821.1|	chitin synthase [Ostrinia furnacalis]	0
73	isotig05925	scf36269_30173	7342.22	-1.02775	0.292503	-3.51364	0.000442015	0.0285573	5195	5201	m8	isotig05925	100	1586	0	0	1	1586	4009	5594	0	2929	112	-19.33	2 23	639669	27	59.26%	66.67%	5594	gi|170297344|gb|ACB13821.1|	chitin synthase [Ostrinia furnacalis]	0
74	isotig05925	scf3654_15205	7342.22	-1.02775	0.292503	-3.51364	0.000442015	0.0285573	4781	4787	1a	isotig05925	100	1586	0	0	1	1586	4009	5594	0	2929	103	-18.96	2 21	970996	24	62.50%	66.67%	5594	gi|170297344|gb|ACB13821.1|	chitin synthase [Ostrinia furnacalis]	0
75	isotig05925	scf3654_15205	7342.22	-1.02775	0.292503	-3.51364	0.000442015	0.0285573	4457	4463	m8	isotig05925	100	1586	0	0	1	1586	4009	5594	0	2929	103	-18.96	2 21	970996	24	62.50%	66.67%	5594	gi|170297344|gb|ACB13821.1|	chitin synthase [Ostrinia furnacalis]	0
76	isotig05925	scf39_1015	7342.22	-1.02775	0.292503	-3.51364	0.000442015	0.0285573	3893	3899	1a	isotig05925	100	1586	0	0	1	1586	4009	5594	0	2929	114	-17.98	2 20	910934	20	70.00%	80.00%	5594	gi|170297344|gb|ACB13821.1|	chitin synthase [Ostrinia furnacalis]	0
77	isotig05925	scf39_1015	7342.22	-1.02775	0.292503	-3.51364	0.000442015	0.0285573	4716	4722	1a	isotig05925	100	1586	0	0	1	1586	4009	5594	0	2929	114	-17.98	2 20	910934	20	70.00%	80.00%	5594	gi|170297344|gb|ACB13821.1|	chitin synthase [Ostrinia furnacalis]	0
78	isotig05925	scf39_1016	7342.22	-1.02775	0.292503	-3.51364	0.000442015	0.0285573	3893	3899	1a	isotig05925	100	1586	0	0	1	1586	4009	5594	0	2929	114	-17.98	2 20	910934	20	70.00%	80.00%	5594	gi|170297344|gb|ACB13821.1|	chitin synthase [Ostrinia furnacalis]	0
79	isotig05925	scf39_1016	7342.22	-1.02775	0.292503	-3.51364	0.000442015	0.0285573	4716	4722	1a	isotig05925	100	1586	0	0	1	1586	4009	5594	0	2929	114	-17.98	2 20	910934	20	70.00%	80.00%	5594	gi|170297344|gb|ACB13821.1|	chitin synthase [Ostrinia furnacalis]	0
80	isotig05925	scf5044_17748	7342.22	-1.02775	0.292503	-3.51364	0.000442015	0.0285573	2671	2677	m8	isotig05925	100	1586	0	0	1	1586	4009	5594	0	2929	102	-18.49	2 20	15451566	19	68.42%	73.68%	5594	gi|170297344|gb|ACB13821.1|	chitin synthase [Ostrinia furnacalis]	0
81	isotig05925	scf5044_17748	7342.22	-1.02775	0.292503	-3.51364	0.000442015	0.0285573	3019	3025	m8	isotig05925	100	1586	0	0	1	1586	4009	5594	0	2929	102	-18.49	2 20	15451566	19	68.42%	73.68%	5594	gi|170297344|gb|ACB13821.1|	chitin synthase [Ostrinia furnacalis]	0
82	isotig05925	scf5698_18786	7342.22	-1.02775	0.292503	-3.51364	0.000442015	0.0285573	5100	5106	1a	isotig05925	100	1586	0	0	1	1586	4009	5594	0	2929	111	-22.33	2 20	10411062	19	73.68%	84.21%	5594	gi|170297344|gb|ACB13821.1|	chitin synthase [Ostrinia furnacalis]	0
83	isotig05925	scf5698_18786	7342.22	-1.02775	0.292503	-3.51364	0.000442015	0.0285573	5100	5106	1a	isotig05925	100	1586	0	0	1	1586	4009	5594	0	2929	127	-17.29	4 20	11921212	16	75.00%	81.25%	5594	gi|170297344|gb|ACB13821.1|	chitin synthase [Ostrinia furnacalis]	0
84	isotig05925	scf5698_18786	7342.22	-1.02775	0.292503	-3.51364	0.000442015	0.0285573	818	824	1a	isotig05925	100	1586	0	0	1	1586	4009	5594	0	2929	111	-22.33	2 20	10411062	19	73.68%	84.21%	5594	gi|170297344|gb|ACB13821.1|	chitin synthase [Ostrinia furnacalis]	0
85	isotig05925	scf5698_18786	7342.22	-1.02775	0.292503	-3.51364	0.000442015	0.0285573	818	824	1a	isotig05925	100	1586	0	0	1	1586	4009	5594	0	2929	127	-17.29	4 20	11921212	16	75.00%	81.25%	5594	gi|170297344|gb|ACB13821.1|	chitin synthase [Ostrinia furnacalis]	0
86	isotig05925	scf5698_18786	7342.22	-1.02775	0.292503	-3.51364	0.000442015	0.0285573	471	477	m8	isotig05925	100	1586	0	0	1	1586	4009	5594	0	2929	111	-22.33	2 20	10411062	19	73.68%	84.21%	5594	gi|170297344|gb|ACB13821.1|	chitin synthase [Ostrinia furnacalis]	0
87	isotig05925	scf5698_18786	7342.22	-1.02775	0.292503	-3.51364	0.000442015	0.0285573	471	477	m8	isotig05925	100	1586	0	0	1	1586	4009	5594	0	2929	127	-17.29	4 20	11921212	16	75.00%	81.25%	5594	gi|170297344|gb|ACB13821.1|	chitin synthase [Ostrinia furnacalis]	0
88	isotig05925	scf5698_18786	7342.22	-1.02775	0.292503	-3.51364	0.000442015	0.0285573	2509	2515	m8	isotig05925	100	1586	0	0	1	1586	4009	5594	0	2929	111	-22.33	2 20	10411062	19	73.68%	84.21%	5594	gi|170297344|gb|ACB13821.1|	chitin synthase [Ostrinia furnacalis]	0
89	isotig05925	scf5698_18786	7342.22	-1.02775	0.292503	-3.51364	0.000442015	0.0285573	2509	2515	m8	isotig05925	100	1586	0	0	1	1586	4009	5594	0	2929	127	-17.29	4 20	11921212	16	75.00%	81.25%	5594	gi|170297344|gb|ACB13821.1|	chitin synthase [Ostrinia furnacalis]	0
90	isotig05925	scf6585_20002	7342.22	-1.02775	0.292503	-3.51364	0.000442015	0.0285573	2876	2882	m8	isotig05925	100	1586	0	0	1	1586	4009	5594	0	2929	96	-20.21	3 20	12091229	18	66.67%	66.67%	5594	gi|170297344|gb|ACB13821.1|	chitin synthase [Ostrinia furnacalis]	0
91	isotig05925	scf6585_20002	7342.22	-1.02775	0.292503	-3.51364	0.000442015	0.0285573	3775	3781	1a	isotig05925	100	1586	0	0	1	1586	4009	5594	0	2929	96	-20.21	3 20	12091229	18	66.67%	66.67%	5594	gi|170297344|gb|ACB13821.1|	chitin synthase [Ostrinia furnacalis]	0
92	isotig05925	scf6585_20003	7342.22	-1.02775	0.292503	-3.51364	0.000442015	0.0285573	3775	3781	1a	isotig05925	100	1586	0	0	1	1586	4009	5594	0	2929	96	-20.21	3 20	12091229	18	66.67%	66.67%	5594	gi|170297344|gb|ACB13821.1|	chitin synthase [Ostrinia furnacalis]	0
93	isotig05925	scf6585_20003	7342.22	-1.02775	0.292503	-3.51364	0.000442015	0.0285573	2876	2882	m8	isotig05925	100	1586	0	0	1	1586	4009	5594	0	2929	96	-20.21	3 20	12091229	18	66.67%	66.67%	5594	gi|170297344|gb|ACB13821.1|	chitin synthase [Ostrinia furnacalis]	0
94	isotig05925	scf6585_20004	7342.22	-1.02775	0.292503	-3.51364	0.000442015	0.0285573	2876	2882	m8	isotig05925	100	1586	0	0	1	1586	4009	5594	0	2929	96	-20.21	3 20	12091229	18	66.67%	66.67%	5594	gi|170297344|gb|ACB13821.1|	chitin synthase [Ostrinia furnacalis]	0
95	isotig05925	scf6585_20004	7342.22	-1.02775	0.292503	-3.51364	0.000442015	0.0285573	3775	3781	1a	isotig05925	100	1586	0	0	1	1586	4009	5594	0	2929	96	-20.21	3 20	12091229	18	66.67%	66.67%	5594	gi|170297344|gb|ACB13821.1|	chitin synthase [Ostrinia furnacalis]	0
96	isotig05925	scf864_6287	7342.22	-1.02775	0.292503	-3.51364	0.000442015	0.0285573	4625	4631	m8	isotig05925	100	1586	0	0	1	1586	4009	5594	0	2929	102	-18.53	5 24	14501471	19	68.42%	78.95%	5594	gi|170297344|gb|ACB13821.1|	chitin synthase [Ostrinia furnacalis]	0
97	isotig05925	scf864_6287	7342.22	-1.02775	0.292503	-3.51364	0.000442015	0.0285573	4625	4631	m8	isotig05925	100	1586	0	0	1	1586	4009	5594	0	2929	144	-17.76	2 22	11671194	23	56.52%	69.57%	5594	gi|170297344|gb|ACB13821.1|	chitin synthase [Ostrinia furnacalis]	0
98	isotig05925	scf864_6287	7342.22	-1.02775	0.292503	-3.51364	0.000442015	0.0285573	4625	4631	m8	isotig05925	100	1586	0	0	1	1586	4009	5594	0	2929	107	-20.78	4 22	15311557	20	75.00%	85.00%	5594	gi|170297344|gb|ACB13821.1|	chitin synthase [Ostrinia furnacalis]	0
99	isotig05925	scf864_6287	7342.22	-1.02775	0.292503	-3.51364	0.000442015	0.0285573	4625	4631	m8	isotig05925	100	1586	0	0	1	1586	4009	5594	0	2929	112	-19.33	2 23	639669	27	59.26%	66.67%	5594	gi|170297344|gb|ACB13821.1|	chitin synthase [Ostrinia furnacalis]	0
100	isotig05925	scf864_6287	7342.22	-1.02775	0.292503	-3.51364	0.000442015	0.0285573	5195	5201	m8	isotig05925	100	1586	0	0	1	1586	4009	5594	0	2929	102	-18.53	5 24	14501471	19	68.42%	78.95%	5594	gi|170297344|gb|ACB13821.1|	chitin synthase [Ostrinia furnacalis]	0
101	isotig05925	scf864_6287	7342.22	-1.02775	0.292503	-3.51364	0.000442015	0.0285573	5195	5201	m8	isotig05925	100	1586	0	0	1	1586	4009	5594	0	2929	144	-17.76	2 22	11671194	23	56.52%	69.57%	5594	gi|170297344|gb|ACB13821.1|	chitin synthase [Ostrinia furnacalis]	0
102	isotig05925	scf864_6287	7342.22	-1.02775	0.292503	-3.51364	0.000442015	0.0285573	5195	5201	m8	isotig05925	100	1586	0	0	1	1586	4009	5594	0	2929	107	-20.78	4 22	15311557	20	75.00%	85.00%	5594	gi|170297344|gb|ACB13821.1|	chitin synthase [Ostrinia furnacalis]	0
103	isotig05925	scf864_6287	7342.22	-1.02775	0.292503	-3.51364	0.000442015	0.0285573	5195	5201	m8	isotig05925	100	1586	0	0	1	1586	4009	5594	0	2929	112	-19.33	2 23	639669	27	59.26%	66.67%	5594	gi|170297344|gb|ACB13821.1|	chitin synthase [Ostrinia furnacalis]	0
104	isotig05925	scf940_6586	7342.22	-1.02775	0.292503	-3.51364	0.000442015	0.0285573	3323	3329	m8	isotig05925	100	1586	0	0	1	1586	4009	5594	0	2929	95	-21.06	5 21	14111435	19	57.89%	73.68%	5594	gi|170297344|gb|ACB13821.1|	chitin synthase [Ostrinia furnacalis]	0
105	isotig05925	scf940_6586	7342.22	-1.02775	0.292503	-3.51364	0.000442015	0.0285573	3323	3329	m8	isotig05925	100	1586	0	0	1	1586	4009	5594	0	2929	95	-17.9	2 21	12201242	20	65.00%	65.00%	5594	gi|170297344|gb|ACB13821.1|	chitin synthase [Ostrinia furnacalis]	0
106	isotig05925	scf940_6586	7342.22	-1.02775	0.292503	-3.51364	0.000442015	0.0285573	3323	3329	m8	isotig05925	100	1586	0	0	1	1586	4009	5594	0	2929	94	-18.52	2 21	219239	19	52.63%	78.95%	5594	gi|170297344|gb|ACB13821.1|	chitin synthase [Ostrinia furnacalis]	0
107	isotig06077	scf2167_11445	1411.3	-2.28282	0.419605	-5.44038	5.32e-08	1.46e-05	1183	1189	m8	isotig06077	100	1229	0	0	1	1229	889	2117	0	2270	145	-18.04	2 10	281302	8	100.00%	100.00%	2117	gi|768434724|ref|XP_011558779.1|	PREDICTED: larval/pupal rigid cuticle protein 66-like [Plutella xylostella]	1.88387e-26
108	isotig06077	scf2167_11445	1411.3	-2.28282	0.419605	-5.44038	5.32e-08	1.46e-05	1183	1189	m8	isotig06077	100	1229	0	0	1	1229	889	2117	0	2270	125	-17.1	3 10	251272	7	100.00%	100.00%	2117	gi|768434724|ref|XP_011558779.1|	PREDICTED: larval/pupal rigid cuticle protein 66-like [Plutella xylostella]	1.88387e-26
109	isotig06077	scf2167_11445	1411.3	-2.28282	0.419605	-5.44038	5.32e-08	1.46e-05	1183	1189	m8	isotig06077	100	1229	0	0	1	1229	889	2117	0	2270	100	-22.55	2 7	563584	5	100.00%	100.00%	2117	gi|768434724|ref|XP_011558779.1|	PREDICTED: larval/pupal rigid cuticle protein 66-like [Plutella xylostella]	1.88387e-26
110	isotig06077	scf2167_11445	1411.3	-2.28282	0.419605	-5.44038	5.32e-08	1.46e-05	922	928	m8	isotig06077	100	1229	0	0	1	1229	889	2117	0	2270	145	-18.04	2 10	281302	8	100.00%	100.00%	2117	gi|768434724|ref|XP_011558779.1|	PREDICTED: larval/pupal rigid cuticle protein 66-like [Plutella xylostella]	1.88387e-26
111	isotig06077	scf2167_11445	1411.3	-2.28282	0.419605	-5.44038	5.32e-08	1.46e-05	922	928	m8	isotig06077	100	1229	0	0	1	1229	889	2117	0	2270	125	-17.1	3 10	251272	7	100.00%	100.00%	2117	gi|768434724|ref|XP_011558779.1|	PREDICTED: larval/pupal rigid cuticle protein 66-like [Plutella xylostella]	1.88387e-26
112	isotig06077	scf2167_11445	1411.3	-2.28282	0.419605	-5.44038	5.32e-08	1.46e-05	922	928	m8	isotig06077	100	1229	0	0	1	1229	889	2117	0	2270	100	-22.55	2 7	563584	5	100.00%	100.00%	2117	gi|768434724|ref|XP_011558779.1|	PREDICTED: larval/pupal rigid cuticle protein 66-like [Plutella xylostella]	1.88387e-26
113	isotig06077	scf2167_11445	1411.3	-2.28282	0.419605	-5.44038	5.32e-08	1.46e-05	1090	1096	m8	isotig06077	100	1229	0	0	1	1229	889	2117	0	2270	145	-18.04	2 10	281302	8	100.00%	100.00%	2117	gi|768434724|ref|XP_011558779.1|	PREDICTED: larval/pupal rigid cuticle protein 66-like [Plutella xylostella]	1.88387e-26
114	isotig06077	scf2167_11445	1411.3	-2.28282	0.419605	-5.44038	5.32e-08	1.46e-05	1090	1096	m8	isotig06077	100	1229	0	0	1	1229	889	2117	0	2270	125	-17.1	3 10	251272	7	100.00%	100.00%	2117	gi|768434724|ref|XP_011558779.1|	PREDICTED: larval/pupal rigid cuticle protein 66-like [Plutella xylostella]	1.88387e-26
115	isotig06077	scf2167_11445	1411.3	-2.28282	0.419605	-5.44038	5.32e-08	1.46e-05	1090	1096	m8	isotig06077	100	1229	0	0	1	1229	889	2117	0	2270	100	-22.55	2 7	563584	5	100.00%	100.00%	2117	gi|768434724|ref|XP_011558779.1|	PREDICTED: larval/pupal rigid cuticle protein 66-like [Plutella xylostella]	1.88387e-26
116	isotig06077	scf3654_15205	1411.3	-2.28282	0.419605	-5.44038	5.32e-08	1.46e-05	1416	1422	m8	isotig06077	100	1229	0	0	1	1229	889	2117	0	2270	101	-23.97	5 20	17 43	20	70.00%	75.00%	2117	gi|768434724|ref|XP_011558779.1|	PREDICTED: larval/pupal rigid cuticle protein 66-like [Plutella xylostella]	1.88387e-26
117	isotig06077	scf3654_15207	1411.3	-2.28282	0.419605	-5.44038	5.32e-08	1.46e-05	1416	1422	m8	isotig06077	100	1229	0	0	1	1229	889	2117	0	2270	101	-23.09	5 20	17 43	20	70.00%	75.00%	2117	gi|768434724|ref|XP_011558779.1|	PREDICTED: larval/pupal rigid cuticle protein 66-like [Plutella xylostella]	1.88387e-26
118	isotig06077	scf3682_15234	1411.3	-2.28282	0.419605	-5.44038	5.32e-08	1.46e-05	1849	1855	m8	isotig06077	100	1229	0	0	1	1229	889	2117	0	2270	165	-22.56	2 18	946968	16	81.25%	87.50%	2117	gi|768434724|ref|XP_011558779.1|	PREDICTED: larval/pupal rigid cuticle protein 66-like [Plutella xylostella]	1.88387e-26
119	isotig06077	scf5698_18786	1411.3	-2.28282	0.419605	-5.44038	5.32e-08	1.46e-05	1090	1096	m8	isotig06077	100	1229	0	0	1	1229	889	2117	0	2270	162	-21.63	2 19	189209	17	70.59%	88.24%	2117	gi|768434724|ref|XP_011558779.1|	PREDICTED: larval/pupal rigid cuticle protein 66-like [Plutella xylostella]	1.88387e-26
120	isotig06077	scf5698_18786	1411.3	-2.28282	0.419605	-5.44038	5.32e-08	1.46e-05	1090	1096	m8	isotig06077	100	1229	0	0	1	1229	889	2117	0	2270	102	-17.93	2 20	919941	20	65.00%	75.00%	2117	gi|768434724|ref|XP_011558779.1|	PREDICTED: larval/pupal rigid cuticle protein 66-like [Plutella xylostella]	1.88387e-26
121	isotig06077	scf5698_18786	1411.3	-2.28282	0.419605	-5.44038	5.32e-08	1.46e-05	1090	1096	m8	isotig06077	100	1229	0	0	1	1229	889	2117	0	2270	143	-24.99	3 19	254272	16	81.25%	87.50%	2117	gi|768434724|ref|XP_011558779.1|	PREDICTED: larval/pupal rigid cuticle protein 66-like [Plutella xylostella]	1.88387e-26
122	isotig06077	scf5698_18786	1411.3	-2.28282	0.419605	-5.44038	5.32e-08	1.46e-05	1090	1096	m8	isotig06077	100	1229	0	0	1	1229	889	2117	0	2270	156	-19.93	2 13	282302	11	90.91%	100.00%	2117	gi|768434724|ref|XP_011558779.1|	PREDICTED: larval/pupal rigid cuticle protein 66-like [Plutella xylostella]	1.88387e-26
123	isotig06077	scf5698_18786	1411.3	-2.28282	0.419605	-5.44038	5.32e-08	1.46e-05	1090	1096	m8	isotig06077	100	1229	0	0	1	1229	889	2117	0	2270	129	-17.66	2 20	42 62	19	78.95%	78.95%	2117	gi|768434724|ref|XP_011558779.1|	PREDICTED: larval/pupal rigid cuticle protein 66-like [Plutella xylostella]	1.88387e-26
124	isotig06077	scf5698_18786	1411.3	-2.28282	0.419605	-5.44038	5.32e-08	1.46e-05	1090	1096	m8	isotig06077	100	1229	0	0	1	1229	889	2117	0	2270	108	-17.3	5 17	6 26	12	83.33%	91.67%	2117	gi|768434724|ref|XP_011558779.1|	PREDICTED: larval/pupal rigid cuticle protein 66-like [Plutella xylostella]	1.88387e-26
125	isotig06077	scf5698_18786	1411.3	-2.28282	0.419605	-5.44038	5.32e-08	1.46e-05	1183	1189	m8	isotig06077	100	1229	0	0	1	1229	889	2117	0	2270	162	-21.63	2 19	189209	17	70.59%	88.24%	2117	gi|768434724|ref|XP_011558779.1|	PREDICTED: larval/pupal rigid cuticle protein 66-like [Plutella xylostella]	1.88387e-26
126	isotig06077	scf5698_18786	1411.3	-2.28282	0.419605	-5.44038	5.32e-08	1.46e-05	1183	1189	m8	isotig06077	100	1229	0	0	1	1229	889	2117	0	2270	102	-17.93	2 20	919941	20	65.00%	75.00%	2117	gi|768434724|ref|XP_011558779.1|	PREDICTED: larval/pupal rigid cuticle protein 66-like [Plutella xylostella]	1.88387e-26
127	isotig06077	scf5698_18786	1411.3	-2.28282	0.419605	-5.44038	5.32e-08	1.46e-05	1183	1189	m8	isotig06077	100	1229	0	0	1	1229	889	2117	0	2270	143	-24.99	3 19	254272	16	81.25%	87.50%	2117	gi|768434724|ref|XP_011558779.1|	PREDICTED: larval/pupal rigid cuticle protein 66-like [Plutella xylostella]	1.88387e-26
128	isotig06077	scf5698_18786	1411.3	-2.28282	0.419605	-5.44038	5.32e-08	1.46e-05	1183	1189	m8	isotig06077	100	1229	0	0	1	1229	889	2117	0	2270	156	-19.93	2 13	282302	11	90.91%	100.00%	2117	gi|768434724|ref|XP_011558779.1|	PREDICTED: larval/pupal rigid cuticle protein 66-like [Plutella xylostella]	1.88387e-26
129	isotig06077	scf5698_18786	1411.3	-2.28282	0.419605	-5.44038	5.32e-08	1.46e-05	1183	1189	m8	isotig06077	100	1229	0	0	1	1229	889	2117	0	2270	129	-17.66	2 20	42 62	19	78.95%	78.95%	2117	gi|768434724|ref|XP_011558779.1|	PREDICTED: larval/pupal rigid cuticle protein 66-like [Plutella xylostella]	1.88387e-26
130	isotig06077	scf5698_18786	1411.3	-2.28282	0.419605	-5.44038	5.32e-08	1.46e-05	1183	1189	m8	isotig06077	100	1229	0	0	1	1229	889	2117	0	2270	108	-17.3	5 17	6 26	12	83.33%	91.67%	2117	gi|768434724|ref|XP_011558779.1|	PREDICTED: larval/pupal rigid cuticle protein 66-like [Plutella xylostella]	1.88387e-26
131	isotig06077	scf5698_18786	1411.3	-2.28282	0.419605	-5.44038	5.32e-08	1.46e-05	922	928	m8	isotig06077	100	1229	0	0	1	1229	889	2117	0	2270	162	-21.63	2 19	189209	17	70.59%	88.24%	2117	gi|768434724|ref|XP_011558779.1|	PREDICTED: larval/pupal rigid cuticle protein 66-like [Plutella xylostella]	1.88387e-26
132	isotig06077	scf5698_18786	1411.3	-2.28282	0.419605	-5.44038	5.32e-08	1.46e-05	922	928	m8	isotig06077	100	1229	0	0	1	1229	889	2117	0	2270	102	-17.93	2 20	919941	20	65.00%	75.00%	2117	gi|768434724|ref|XP_011558779.1|	PREDICTED: larval/pupal rigid cuticle protein 66-like [Plutella xylostella]	1.88387e-26
133	isotig06077	scf5698_18786	1411.3	-2.28282	0.419605	-5.44038	5.32e-08	1.46e-05	922	928	m8	isotig06077	100	1229	0	0	1	1229	889	2117	0	2270	143	-24.99	3 19	254272	16	81.25%	87.50%	2117	gi|768434724|ref|XP_011558779.1|	PREDICTED: larval/pupal rigid cuticle protein 66-like [Plutella xylostella]	1.88387e-26
134	isotig06077	scf5698_18786	1411.3	-2.28282	0.419605	-5.44038	5.32e-08	1.46e-05	922	928	m8	isotig06077	100	1229	0	0	1	1229	889	2117	0	2270	156	-19.93	2 13	282302	11	90.91%	100.00%	2117	gi|768434724|ref|XP_011558779.1|	PREDICTED: larval/pupal rigid cuticle protein 66-like [Plutella xylostella]	1.88387e-26
135	isotig06077	scf5698_18786	1411.3	-2.28282	0.419605	-5.44038	5.32e-08	1.46e-05	922	928	m8	isotig06077	100	1229	0	0	1	1229	889	2117	0	2270	129	-17.66	2 20	42 62	19	78.95%	78.95%	2117	gi|768434724|ref|XP_011558779.1|	PREDICTED: larval/pupal rigid cuticle protein 66-like [Plutella xylostella]	1.88387e-26
136	isotig06077	scf5698_18786	1411.3	-2.28282	0.419605	-5.44038	5.32e-08	1.46e-05	922	928	m8	isotig06077	100	1229	0	0	1	1229	889	2117	0	2270	108	-17.3	5 17	6 26	12	83.33%	91.67%	2117	gi|768434724|ref|XP_011558779.1|	PREDICTED: larval/pupal rigid cuticle protein 66-like [Plutella xylostella]	1.88387e-26
137	isotig06196	scf1190_8003	117969	0.965261	0.287374	3.3589	0.000782538	0.0435502	602	608	m8	isotig06196	100	1100	0	0	1	1100	697	1796	0	2032	96	-18.8	5 18	9911012	14	64.29%	85.71%	1796	gi|768408827|ref|XP_011549446.1|	PREDICTED: larval cuticle protein III/IV-like [Plutella xylostella]	5.21265e-32
138	isotig06196	scf1476_9186	117969	0.965261	0.287374	3.3589	0.000782538	0.0435502	827	833	8mer	isotig06196	100	1100	0	0	1	1100	697	1796	0	2032	162	-18.37	2 19	116138	17	76.47%	82.35%	1796	gi|768408827|ref|XP_011549446.1|	PREDICTED: larval cuticle protein III/IV-like [Plutella xylostella]	5.21265e-32
139	isotig06196	scf36269_30173	117969	0.965261	0.287374	3.3589	0.000782538	0.0435502	1443	1449	1a	isotig06196	100	1100	0	0	1	1100	697	1796	0	2032	132	-21.13	2 22	727753	22	63.64%	77.27%	1796	gi|768408827|ref|XP_011549446.1|	PREDICTED: larval cuticle protein III/IV-like [Plutella xylostella]	5.21265e-32
140	isotig06196	scf4010_15791	117969	0.965261	0.287374	3.3589	0.000782538	0.0435502	1702	1708	1a	isotig06196	100	1100	0	0	1	1100	697	1796	0	2032	142	-18.31	2 22	101123	21	71.43%	90.48%	1796	gi|768408827|ref|XP_011549446.1|	PREDICTED: larval cuticle protein III/IV-like [Plutella xylostella]	5.21265e-32
141	isotig06196	scf4010_15792	117969	0.965261	0.287374	3.3589	0.000782538	0.0435502	1702	1708	1a	isotig06196	100	1100	0	0	1	1100	697	1796	0	2032	142	-18.31	2 22	101123	21	71.43%	90.48%	1796	gi|768408827|ref|XP_011549446.1|	PREDICTED: larval cuticle protein III/IV-like [Plutella xylostella]	5.21265e-32
142	isotig06196	scf6585_20002	117969	0.965261	0.287374	3.3589	0.000782538	0.0435502	1339	1345	1a	isotig06196	100	1100	0	0	1	1100	697	1796	0	2032	122	-17.54	2 19	160180	17	70.59%	82.35%	1796	gi|768408827|ref|XP_011549446.1|	PREDICTED: larval cuticle protein III/IV-like [Plutella xylostella]	5.21265e-32
143	isotig06196	scf6585_20003	117969	0.965261	0.287374	3.3589	0.000782538	0.0435502	1339	1345	1a	isotig06196	100	1100	0	0	1	1100	697	1796	0	2032	122	-17.54	2 19	160180	17	70.59%	82.35%	1796	gi|768408827|ref|XP_011549446.1|	PREDICTED: larval cuticle protein III/IV-like [Plutella xylostella]	5.21265e-32
144	isotig06196	scf6585_20004	117969	0.965261	0.287374	3.3589	0.000782538	0.0435502	1339	1345	1a	isotig06196	100	1100	0	0	1	1100	697	1796	0	2032	122	-17.54	2 19	160180	17	70.59%	82.35%	1796	gi|768408827|ref|XP_011549446.1|	PREDICTED: larval cuticle protein III/IV-like [Plutella xylostella]	5.21265e-32
145	isotig06196	scf864_6287	117969	0.965261	0.287374	3.3589	0.000782538	0.0435502	1443	1449	1a	isotig06196	100	1100	0	0	1	1100	697	1796	0	2032	132	-21.13	2 22	727753	22	63.64%	77.27%	1796	gi|768408827|ref|XP_011549446.1|	PREDICTED: larval cuticle protein III/IV-like [Plutella xylostella]	5.21265e-32
146	isotig06208	scf383_3985	18776.9	0.95212	0.239321	3.97843	6.94e-05	0.00619277	1817	1823	1a	isotig06208	100	1144	0	0	1	1144	734	1877	0	2113	95	-18.34	2 20	142165	21	66.67%	76.19%	1877	gi|385655187|gb|AFI64313.1|	acidic lipase [Helicoverpa armigera]	7.73321e-105
147	isotig06208	scf4278_16410	18776.9	0.95212	0.239321	3.97843	6.94e-05	0.00619277	212	218	1a	isotig06208	100	1144	0	0	1	1144	734	1877	0	2113	115	-17.81	2 20	142164	18	50.00%	88.89%	1877	gi|385655187|gb|AFI64313.1|	acidic lipase [Helicoverpa armigera]	7.73321e-105
148	isotig06208	scf53424_32293	18776.9	0.95212	0.239321	3.97843	6.94e-05	0.00619277	1796	1802	m8	isotig06208	100	1144	0	0	1	1144	734	1877	0	2113	93	-17.6	5 19	628651	16	75.00%	81.25%	1877	gi|385655187|gb|AFI64313.1|	acidic lipase [Helicoverpa armigera]	7.73321e-105
149	isotig06208	scf5519_18419	18776.9	0.95212	0.239321	3.97843	6.94e-05	0.00619277	577	583	m8	isotig06208	100	1144	0	0	1	1144	734	1877	0	2113	123	-17.42	2 16	759778	14	71.43%	78.57%	1877	gi|385655187|gb|AFI64313.1|	acidic lipase [Helicoverpa armigera]	7.73321e-105
150	isotig06208	scf5519_18419	18776.9	0.95212	0.239321	3.97843	6.94e-05	0.00619277	577	583	m8	isotig06208	100	1144	0	0	1	1144	734	1877	0	2113	125	-17.34	2 19	445466	19	63.16%	78.95%	1877	gi|385655187|gb|AFI64313.1|	acidic lipase [Helicoverpa armigera]	7.73321e-105
151	isotig06208	scf6585_20002	18776.9	0.95212	0.239321	3.97843	6.94e-05	0.00619277	343	349	m8	isotig06208	100	1144	0	0	1	1144	734	1877	0	2113	114	-18.29	3 11	672692	8	87.50%	100.00%	1877	gi|385655187|gb|AFI64313.1|	acidic lipase [Helicoverpa armigera]	7.73321e-105
152	isotig06208	scf6585_20002	18776.9	0.95212	0.239321	3.97843	6.94e-05	0.00619277	1193	1199	1a	isotig06208	100	1144	0	0	1	1144	734	1877	0	2113	114	-18.29	3 11	672692	8	87.50%	100.00%	1877	gi|385655187|gb|AFI64313.1|	acidic lipase [Helicoverpa armigera]	7.73321e-105
153	isotig06208	scf6585_20003	18776.9	0.95212	0.239321	3.97843	6.94e-05	0.00619277	1193	1199	1a	isotig06208	100	1144	0	0	1	1144	734	1877	0	2113	114	-18.29	3 11	672692	8	87.50%	100.00%	1877	gi|385655187|gb|AFI64313.1|	acidic lipase [Helicoverpa armigera]	7.73321e-105
154	isotig06208	scf6585_20003	18776.9	0.95212	0.239321	3.97843	6.94e-05	0.00619277	343	349	m8	isotig06208	100	1144	0	0	1	1144	734	1877	0	2113	114	-18.29	3 11	672692	8	87.50%	100.00%	1877	gi|385655187|gb|AFI64313.1|	acidic lipase [Helicoverpa armigera]	7.73321e-105
155	isotig06208	scf6585_20004	18776.9	0.95212	0.239321	3.97843	6.94e-05	0.00619277	343	349	m8	isotig06208	100	1144	0	0	1	1144	734	1877	0	2113	114	-18.29	3 11	672692	8	87.50%	100.00%	1877	gi|385655187|gb|AFI64313.1|	acidic lipase [Helicoverpa armigera]	7.73321e-105
156	isotig06208	scf6585_20004	18776.9	0.95212	0.239321	3.97843	6.94e-05	0.00619277	1193	1199	1a	isotig06208	100	1144	0	0	1	1144	734	1877	0	2113	114	-18.29	3 11	672692	8	87.50%	100.00%	1877	gi|385655187|gb|AFI64313.1|	acidic lipase [Helicoverpa armigera]	7.73321e-105
157	isotig06208	scf940_6586	18776.9	0.95212	0.239321	3.97843	6.94e-05	0.00619277	261	267	m8	isotig06208	100	1144	0	0	1	1144	734	1877	0	2113	140	-18.19	2 21	481502	19	68.42%	84.21%	1877	gi|385655187|gb|AFI64313.1|	acidic lipase [Helicoverpa armigera]	7.73321e-105
158	isotig06208	scf940_6586	18776.9	0.95212	0.239321	3.97843	6.94e-05	0.00619277	261	267	m8	isotig06208	100	1144	0	0	1	1144	734	1877	0	2113	103	-17.75	3 21	314336	19	63.16%	68.42%	1877	gi|385655187|gb|AFI64313.1|	acidic lipase [Helicoverpa armigera]	7.73321e-105
159	isotig06208	scf940_6586	18776.9	0.95212	0.239321	3.97843	6.94e-05	0.00619277	261	267	m8	isotig06208	100	1144	0	0	1	1144	734	1877	0	2113	102	-19.65	2 21	681701	19	68.42%	73.68%	1877	gi|385655187|gb|AFI64313.1|	acidic lipase [Helicoverpa armigera]	7.73321e-105
160	isotig06519	scf2727_12929	585.221	-2.43992	0.485907	-5.02136	5.13e-07	9.79e-05	1338	1344	1a	isotig06519	100	188	0	0	1	188	188	1	7.52e-96	348	106	-17.84	2 17	137157	16	75.00%	81.25%	1645	gi|768437137|ref|XP_011560092.1|	PREDICTED: uncharacterized protein LOC105390480 [Plutella xylostella]	5.27604e-103
161	isotig06519	scf2727_12930	585.221	-2.43992	0.485907	-5.02136	5.13e-07	9.79e-05	1338	1344	1a	isotig06519	100	188	0	0	1	188	188	1	7.52e-96	348	106	-17.84	2 17	137157	16	75.00%	81.25%	1645	gi|768437137|ref|XP_011560092.1|	PREDICTED: uncharacterized protein LOC105390480 [Plutella xylostella]	5.27604e-103
162	isotig06519	scf32250_29575	585.221	-2.43992	0.485907	-5.02136	5.13e-07	9.79e-05	1338	1344	1a	isotig06519	100	188	0	0	1	188	188	1	7.52e-96	348	106	-17.84	2 17	137157	16	75.00%	81.25%	1645	gi|768437137|ref|XP_011560092.1|	PREDICTED: uncharacterized protein LOC105390480 [Plutella xylostella]	5.27604e-103
163	isotig06519	scf383_3985	585.221	-2.43992	0.485907	-5.02136	5.13e-07	9.79e-05	16	22	1a	isotig06519	100	188	0	0	1	188	188	1	7.52e-96	348	101	-18.42	5 16	41 61	11	90.91%	90.91%	1645	gi|768437137|ref|XP_011560092.1|	PREDICTED: uncharacterized protein LOC105390480 [Plutella xylostella]	5.27604e-103
164	isotig06519	scf383_3985	585.221	-2.43992	0.485907	-5.02136	5.13e-07	9.79e-05	410	416	1a	isotig06519	100	188	0	0	1	188	188	1	7.52e-96	348	101	-18.42	5 16	41 61	11	90.91%	90.91%	1645	gi|768437137|ref|XP_011560092.1|	PREDICTED: uncharacterized protein LOC105390480 [Plutella xylostella]	5.27604e-103
165	isotig07202	scf2727_12929	1217.55	-1.26457	0.305204	-4.14336	3.42e-05	0.00352964	1724	1730	1a	isotig07202	100	959	0	0	1	959	2444	3402	0	1772	126	-20.82	2 20	468489	19	57.89%	84.21%	3402	gi|768430061|ref|XP_011556239.1|	PREDICTED: ABC transporter G family member 20-like [Plutella xylostella]	0
166	isotig07202	scf2727_12930	1217.55	-1.26457	0.305204	-4.14336	3.42e-05	0.00352964	1724	1730	1a	isotig07202	100	959	0	0	1	959	2444	3402	0	1772	126	-20.82	2 20	468489	19	57.89%	84.21%	3402	gi|768430061|ref|XP_011556239.1|	PREDICTED: ABC transporter G family member 20-like [Plutella xylostella]	0
167	isotig07202	scf32250_29575	1217.55	-1.26457	0.305204	-4.14336	3.42e-05	0.00352964	1724	1730	1a	isotig07202	100	959	0	0	1	959	2444	3402	0	1772	126	-20.82	2 20	468489	19	57.89%	84.21%	3402	gi|768430061|ref|XP_011556239.1|	PREDICTED: ABC transporter G family member 20-like [Plutella xylostella]	0
168	isotig07202	scf38779_30463	1217.55	-1.26457	0.305204	-4.14336	3.42e-05	0.00352964	2791	2797	8mer	isotig07202	100	959	0	0	1	959	2444	3402	0	1772	167	-30.38	2 21	332355	21	76.19%	80.95%	3402	gi|768430061|ref|XP_011556239.1|	PREDICTED: ABC transporter G family member 20-like [Plutella xylostella]	0
169	isotig07202	scf5275_18097	1217.55	-1.26457	0.305204	-4.14336	3.42e-05	0.00352964	2726	2732	8mer	isotig07202	100	959	0	0	1	959	2444	3402	0	1772	164	-25.52	2 22	267290	21	71.43%	80.95%	3402	gi|768430061|ref|XP_011556239.1|	PREDICTED: ABC transporter G family member 20-like [Plutella xylostella]	0
170	isotig07202	scf5275_18097	1217.55	-1.26457	0.305204	-4.14336	3.42e-05	0.00352964	2726	2732	8mer	isotig07202	100	959	0	0	1	959	2444	3402	0	1772	100	-20.25	4 21	335357	17	70.59%	76.47%	3402	gi|768430061|ref|XP_011556239.1|	PREDICTED: ABC transporter G family member 20-like [Plutella xylostella]	0
171	isotig07202	scf5275_18097	1217.55	-1.26457	0.305204	-4.14336	3.42e-05	0.00352964	2726	2732	8mer	isotig07202	100	959	0	0	1	959	2444	3402	0	1772	95	-17.99	5 21	680703	17	70.59%	82.35%	3402	gi|768430061|ref|XP_011556239.1|	PREDICTED: ABC transporter G family member 20-like [Plutella xylostella]	0
172	isotig07202	scf5275_18097	1217.55	-1.26457	0.305204	-4.14336	3.42e-05	0.00352964	920	926	m8	isotig07202	100	959	0	0	1	959	2444	3402	0	1772	164	-25.52	2 22	267290	21	71.43%	80.95%	3402	gi|768430061|ref|XP_011556239.1|	PREDICTED: ABC transporter G family member 20-like [Plutella xylostella]	0
173	isotig07202	scf5275_18097	1217.55	-1.26457	0.305204	-4.14336	3.42e-05	0.00352964	920	926	m8	isotig07202	100	959	0	0	1	959	2444	3402	0	1772	100	-20.25	4 21	335357	17	70.59%	76.47%	3402	gi|768430061|ref|XP_011556239.1|	PREDICTED: ABC transporter G family member 20-like [Plutella xylostella]	0
174	isotig07202	scf5275_18097	1217.55	-1.26457	0.305204	-4.14336	3.42e-05	0.00352964	920	926	m8	isotig07202	100	959	0	0	1	959	2444	3402	0	1772	95	-17.99	5 21	680703	17	70.59%	82.35%	3402	gi|768430061|ref|XP_011556239.1|	PREDICTED: ABC transporter G family member 20-like [Plutella xylostella]	0
175	isotig07202	scf950_6623	1217.55	-1.26457	0.305204	-4.14336	3.42e-05	0.00352964	2791	2797	8mer	isotig07202	100	959	0	0	1	959	2444	3402	0	1772	167	-30.38	2 21	332355	21	76.19%	80.95%	3402	gi|768430061|ref|XP_011556239.1|	PREDICTED: ABC transporter G family member 20-like [Plutella xylostella]	0
176	isotig07354	scf10308_23603	1734.06	-1.1166	0.258385	-4.32147	1.55e-05	0.00185146	2139	2145	8mer	isotig07354	100	308	0	0	1	308	2093	2400	2.55e-162	569	170	-20.77	2 20	32 54	20	80.00%	85.00%	2400	gi|357609980|gb|EHJ66771.1|	triacylglycerol lipase, pancreatic [Danaus plexippus]	0
177	isotig07354	scf10308_23603	1734.06	-1.1166	0.258385	-4.32147	1.55e-05	0.00185146	2126	2132	m8	isotig07354	100	308	0	0	1	308	2093	2400	2.55e-162	569	170	-20.77	2 20	32 54	20	80.00%	85.00%	2400	gi|357609980|gb|EHJ66771.1|	triacylglycerol lipase, pancreatic [Danaus plexippus]	0
178	isotig08213	scf15172_25891	9014.18	-1.40476	0.398571	-3.5245	0.000424282	0.0276266	2632	2638	m8	isotig08213	100	1635	0	0	1	1635	1582	3216	0	3020	110	-17.85	2 20	760783	19	52.63%	68.42%	3216	gi|768415635|ref|XP_011548376.1|	PREDICTED: putative fatty acyl-CoA reductase CG5065 [Plutella xylostella]	0
179	isotig08213	scf15172_25891	9014.18	-1.40476	0.398571	-3.5245	0.000424282	0.0276266	2632	2638	m8	isotig08213	100	1635	0	0	1	1635	1582	3216	0	3020	119	-18.23	2 16	11161139	15	73.33%	80.00%	3216	gi|768415635|ref|XP_011548376.1|	PREDICTED: putative fatty acyl-CoA reductase CG5065 [Plutella xylostella]	0
180	isotig08213	scf1728_10084	9014.18	-1.40476	0.398571	-3.5245	0.000424282	0.0276266	2064	2070	1a	isotig08213	100	1635	0	0	1	1635	1582	3216	0	3020	99	-21.34	2 21	893916	21	61.90%	71.43%	3216	gi|768415635|ref|XP_011548376.1|	PREDICTED: putative fatty acyl-CoA reductase CG5065 [Plutella xylostella]	0
181	isotig08213	scf26097_28529	9014.18	-1.40476	0.398571	-3.5245	0.000424282	0.0276266	1962	1968	1a	isotig08213	100	1635	0	0	1	1635	1582	3216	0	3020	100	-17.82	3 8	765786	5	100.00%	100.00%	3216	gi|768415635|ref|XP_011548376.1|	PREDICTED: putative fatty acyl-CoA reductase CG5065 [Plutella xylostella]	0
182	isotig08213	scf26097_28529	9014.18	-1.40476	0.398571	-3.5245	0.000424282	0.0276266	1962	1968	1a	isotig08213	100	1635	0	0	1	1635	1582	3216	0	3020	94	-18.14	3 20	10061028	18	66.67%	88.89%	3216	gi|768415635|ref|XP_011548376.1|	PREDICTED: putative fatty acyl-CoA reductase CG5065 [Plutella xylostella]	0
183	isotig08213	scf26097_28529	9014.18	-1.40476	0.398571	-3.5245	0.000424282	0.0276266	1962	1968	1a	isotig08213	100	1635	0	0	1	1635	1582	3216	0	3020	111	-19.36	3 21	887909	19	63.16%	78.95%	3216	gi|768415635|ref|XP_011548376.1|	PREDICTED: putative fatty acyl-CoA reductase CG5065 [Plutella xylostella]	0
184	isotig08213	scf2727_12929	9014.18	-1.40476	0.398571	-3.5245	0.000424282	0.0276266	2818	2824	1a	isotig08213	100	1635	0	0	1	1635	1582	3216	0	3020	117	-17.72	2 19	10131034	18	66.67%	83.33%	3216	gi|768415635|ref|XP_011548376.1|	PREDICTED: putative fatty acyl-CoA reductase CG5065 [Plutella xylostella]	0
185	isotig08213	scf2727_12929	9014.18	-1.40476	0.398571	-3.5245	0.000424282	0.0276266	2818	2824	1a	isotig08213	100	1635	0	0	1	1635	1582	3216	0	3020	117	-18.82	2 15	823844	14	57.14%	92.86%	3216	gi|768415635|ref|XP_011548376.1|	PREDICTED: putative fatty acyl-CoA reductase CG5065 [Plutella xylostella]	0
186	isotig08213	scf2727_12929	9014.18	-1.40476	0.398571	-3.5245	0.000424282	0.0276266	2818	2824	1a	isotig08213	100	1635	0	0	1	1635	1582	3216	0	3020	107	-17.74	2 20	88106	18	61.11%	83.33%	3216	gi|768415635|ref|XP_011548376.1|	PREDICTED: putative fatty acyl-CoA reductase CG5065 [Plutella xylostella]	0
187	isotig08213	scf2727_12929	9014.18	-1.40476	0.398571	-3.5245	0.000424282	0.0276266	2818	2824	1a	isotig08213	100	1635	0	0	1	1635	1582	3216	0	3020	106	-18.21	2 20	15621583	19	63.16%	68.42%	3216	gi|768415635|ref|XP_011548376.1|	PREDICTED: putative fatty acyl-CoA reductase CG5065 [Plutella xylostella]	0
188	isotig08213	scf2727_12929	9014.18	-1.40476	0.398571	-3.5245	0.000424282	0.0276266	2818	2824	1a	isotig08213	100	1635	0	0	1	1635	1582	3216	0	3020	137	-22.08	2 19	685707	19	63.16%	78.95%	3216	gi|768415635|ref|XP_011548376.1|	PREDICTED: putative fatty acyl-CoA reductase CG5065 [Plutella xylostella]	0
189	isotig08213	scf2727_12929	9014.18	-1.40476	0.398571	-3.5245	0.000424282	0.0276266	2818	2824	1a	isotig08213	100	1635	0	0	1	1635	1582	3216	0	3020	122	-20.84	2 20	506528	20	65.00%	85.00%	3216	gi|768415635|ref|XP_011548376.1|	PREDICTED: putative fatty acyl-CoA reductase CG5065 [Plutella xylostella]	0
190	isotig08213	scf2727_12930	9014.18	-1.40476	0.398571	-3.5245	0.000424282	0.0276266	2818	2824	1a	isotig08213	100	1635	0	0	1	1635	1582	3216	0	3020	117	-18.82	2 15	823844	14	57.14%	92.86%	3216	gi|768415635|ref|XP_011548376.1|	PREDICTED: putative fatty acyl-CoA reductase CG5065 [Plutella xylostella]	0
191	isotig08213	scf2727_12930	9014.18	-1.40476	0.398571	-3.5245	0.000424282	0.0276266	2818	2824	1a	isotig08213	100	1635	0	0	1	1635	1582	3216	0	3020	117	-17.72	2 19	10131034	18	66.67%	83.33%	3216	gi|768415635|ref|XP_011548376.1|	PREDICTED: putative fatty acyl-CoA reductase CG5065 [Plutella xylostella]	0
192	isotig08213	scf2727_12930	9014.18	-1.40476	0.398571	-3.5245	0.000424282	0.0276266	2818	2824	1a	isotig08213	100	1635	0	0	1	1635	1582	3216	0	3020	137	-22.08	2 19	685707	19	63.16%	78.95%	3216	gi|768415635|ref|XP_011548376.1|	PREDICTED: putative fatty acyl-CoA reductase CG5065 [Plutella xylostella]	0
193	isotig08213	scf2727_12930	9014.18	-1.40476	0.398571	-3.5245	0.000424282	0.0276266	2818	2824	1a	isotig08213	100	1635	0	0	1	1635	1582	3216	0	3020	122	-20.84	2 20	506528	20	65.00%	85.00%	3216	gi|768415635|ref|XP_011548376.1|	PREDICTED: putative fatty acyl-CoA reductase CG5065 [Plutella xylostella]	0
194	isotig08213	scf2727_12930	9014.18	-1.40476	0.398571	-3.5245	0.000424282	0.0276266	2818	2824	1a	isotig08213	100	1635	0	0	1	1635	1582	3216	0	3020	106	-18.21	2 20	15621583	19	63.16%	68.42%	3216	gi|768415635|ref|XP_011548376.1|	PREDICTED: putative fatty acyl-CoA reductase CG5065 [Plutella xylostella]	0
195	isotig08213	scf2727_12930	9014.18	-1.40476	0.398571	-3.5245	0.000424282	0.0276266	2818	2824	1a	isotig08213	100	1635	0	0	1	1635	1582	3216	0	3020	107	-17.74	2 20	88106	18	61.11%	83.33%	3216	gi|768415635|ref|XP_011548376.1|	PREDICTED: putative fatty acyl-CoA reductase CG5065 [Plutella xylostella]	0
196	isotig08213	scf32250_29575	9014.18	-1.40476	0.398571	-3.5245	0.000424282	0.0276266	2818	2824	1a	isotig08213	100	1635	0	0	1	1635	1582	3216	0	3020	122	-20.84	2 20	506528	20	65.00%	85.00%	3216	gi|768415635|ref|XP_011548376.1|	PREDICTED: putative fatty acyl-CoA reductase CG5065 [Plutella xylostella]	0
197	isotig08213	scf32250_29575	9014.18	-1.40476	0.398571	-3.5245	0.000424282	0.0276266	2818	2824	1a	isotig08213	100	1635	0	0	1	1635	1582	3216	0	3020	137	-22.08	2 19	685707	19	63.16%	78.95%	3216	gi|768415635|ref|XP_011548376.1|	PREDICTED: putative fatty acyl-CoA reductase CG5065 [Plutella xylostella]	0
198	isotig08213	scf32250_29575	9014.18	-1.40476	0.398571	-3.5245	0.000424282	0.0276266	2818	2824	1a	isotig08213	100	1635	0	0	1	1635	1582	3216	0	3020	117	-17.72	2 19	10131034	18	66.67%	83.33%	3216	gi|768415635|ref|XP_011548376.1|	PREDICTED: putative fatty acyl-CoA reductase CG5065 [Plutella xylostella]	0
199	isotig08213	scf32250_29575	9014.18	-1.40476	0.398571	-3.5245	0.000424282	0.0276266	2818	2824	1a	isotig08213	100	1635	0	0	1	1635	1582	3216	0	3020	117	-18.82	2 15	823844	14	57.14%	92.86%	3216	gi|768415635|ref|XP_011548376.1|	PREDICTED: putative fatty acyl-CoA reductase CG5065 [Plutella xylostella]	0
200	isotig08213	scf32250_29575	9014.18	-1.40476	0.398571	-3.5245	0.000424282	0.0276266	2818	2824	1a	isotig08213	100	1635	0	0	1	1635	1582	3216	0	3020	107	-17.74	2 20	88106	18	61.11%	83.33%	3216	gi|768415635|ref|XP_011548376.1|	PREDICTED: putative fatty acyl-CoA reductase CG5065 [Plutella xylostella]	0
201	isotig08213	scf32250_29575	9014.18	-1.40476	0.398571	-3.5245	0.000424282	0.0276266	2818	2824	1a	isotig08213	100	1635	0	0	1	1635	1582	3216	0	3020	106	-18.21	2 20	15621583	19	63.16%	68.42%	3216	gi|768415635|ref|XP_011548376.1|	PREDICTED: putative fatty acyl-CoA reductase CG5065 [Plutella xylostella]	0
202	isotig08213	scf3455_14824	9014.18	-1.40476	0.398571	-3.5245	0.000424282	0.0276266	2064	2070	1a	isotig08213	100	1635	0	0	1	1635	1582	3216	0	3020	91	-17.39	2 21	893916	21	47.62%	76.19%	3216	gi|768415635|ref|XP_011548376.1|	PREDICTED: putative fatty acyl-CoA reductase CG5065 [Plutella xylostella]	0
203	isotig08213	scf50332_31926	9014.18	-1.40476	0.398571	-3.5245	0.000424282	0.0276266	1962	1968	1a	isotig08213	100	1635	0	0	1	1635	1582	3216	0	3020	111	-19.36	3 21	887909	19	63.16%	78.95%	3216	gi|768415635|ref|XP_011548376.1|	PREDICTED: putative fatty acyl-CoA reductase CG5065 [Plutella xylostella]	0
204	isotig08213	scf50332_31926	9014.18	-1.40476	0.398571	-3.5245	0.000424282	0.0276266	1962	1968	1a	isotig08213	100	1635	0	0	1	1635	1582	3216	0	3020	94	-18.14	3 20	10061028	18	66.67%	88.89%	3216	gi|768415635|ref|XP_011548376.1|	PREDICTED: putative fatty acyl-CoA reductase CG5065 [Plutella xylostella]	0
205	isotig08213	scf50332_31926	9014.18	-1.40476	0.398571	-3.5245	0.000424282	0.0276266	1962	1968	1a	isotig08213	100	1635	0	0	1	1635	1582	3216	0	3020	100	-17.82	3 8	765786	5	100.00%	100.00%	3216	gi|768415635|ref|XP_011548376.1|	PREDICTED: putative fatty acyl-CoA reductase CG5065 [Plutella xylostella]	0
206	isotig08213	scf5275_18097	9014.18	-1.40476	0.398571	-3.5245	0.000424282	0.0276266	707	713	m8	isotig08213	100	1635	0	0	1	1635	1582	3216	0	3020	92	-21.59	2 22	809834	23	52.17%	69.57%	3216	gi|768415635|ref|XP_011548376.1|	PREDICTED: putative fatty acyl-CoA reductase CG5065 [Plutella xylostella]	0
207	isotig08213	scf5275_18097	9014.18	-1.40476	0.398571	-3.5245	0.000424282	0.0276266	707	713	m8	isotig08213	100	1635	0	0	1	1635	1582	3216	0	3020	120	-17.36	2 8	14031425	6	100.00%	100.00%	3216	gi|768415635|ref|XP_011548376.1|	PREDICTED: putative fatty acyl-CoA reductase CG5065 [Plutella xylostella]	0
208	isotig08213	scf5275_18097	9014.18	-1.40476	0.398571	-3.5245	0.000424282	0.0276266	707	713	m8	isotig08213	100	1635	0	0	1	1635	1582	3216	0	3020	91	-22.48	2 22	589614	23	56.52%	82.61%	3216	gi|768415635|ref|XP_011548376.1|	PREDICTED: putative fatty acyl-CoA reductase CG5065 [Plutella xylostella]	0
209	isotig08213	scf5275_18097	9014.18	-1.40476	0.398571	-3.5245	0.000424282	0.0276266	707	713	m8	isotig08213	100	1635	0	0	1	1635	1582	3216	0	3020	104	-21.31	2 22	671697	24	54.17%	66.67%	3216	gi|768415635|ref|XP_011548376.1|	PREDICTED: putative fatty acyl-CoA reductase CG5065 [Plutella xylostella]	0
210	isotig08213	scf5412_18286	9014.18	-1.40476	0.398571	-3.5245	0.000424282	0.0276266	1962	1968	1a	isotig08213	100	1635	0	0	1	1635	1582	3216	0	3020	112	-19.29	4 18	742764	15	80.00%	86.67%	3216	gi|768415635|ref|XP_011548376.1|	PREDICTED: putative fatty acyl-CoA reductase CG5065 [Plutella xylostella]	0
211	isotig08213	scf5519_18419	9014.18	-1.40476	0.398571	-3.5245	0.000424282	0.0276266	2166	2172	1a	isotig08213	100	1635	0	0	1	1635	1582	3216	0	3020	99	-17.25	4 18	710731	16	62.50%	87.50%	3216	gi|768415635|ref|XP_011548376.1|	PREDICTED: putative fatty acyl-CoA reductase CG5065 [Plutella xylostella]	0
212	isotig08213	scf5519_18419	9014.18	-1.40476	0.398571	-3.5245	0.000424282	0.0276266	2166	2172	1a	isotig08213	100	1635	0	0	1	1635	1582	3216	0	3020	101	-17.41	3 19	860881	18	61.11%	88.89%	3216	gi|768415635|ref|XP_011548376.1|	PREDICTED: putative fatty acyl-CoA reductase CG5065 [Plutella xylostella]	0
213	isotig08213	scf5519_18419	9014.18	-1.40476	0.398571	-3.5245	0.000424282	0.0276266	2166	2172	1a	isotig08213	100	1635	0	0	1	1635	1582	3216	0	3020	114	-18.34	2 19	326345	17	58.82%	100.00%	3216	gi|768415635|ref|XP_011548376.1|	PREDICTED: putative fatty acyl-CoA reductase CG5065 [Plutella xylostella]	0
214	isotig08213	scf5519_18419	9014.18	-1.40476	0.398571	-3.5245	0.000424282	0.0276266	2166	2172	1a	isotig08213	100	1635	0	0	1	1635	1582	3216	0	3020	163	-20.57	2 18	494512	16	81.25%	93.75%	3216	gi|768415635|ref|XP_011548376.1|	PREDICTED: putative fatty acyl-CoA reductase CG5065 [Plutella xylostella]	0
215	isotig08213	scf5519_18419	9014.18	-1.40476	0.398571	-3.5245	0.000424282	0.0276266	2086	2092	m8	isotig08213	100	1635	0	0	1	1635	1582	3216	0	3020	99	-17.25	4 18	710731	16	62.50%	87.50%	3216	gi|768415635|ref|XP_011548376.1|	PREDICTED: putative fatty acyl-CoA reductase CG5065 [Plutella xylostella]	0
216	isotig08213	scf5519_18419	9014.18	-1.40476	0.398571	-3.5245	0.000424282	0.0276266	2086	2092	m8	isotig08213	100	1635	0	0	1	1635	1582	3216	0	3020	101	-17.41	3 19	860881	18	61.11%	88.89%	3216	gi|768415635|ref|XP_011548376.1|	PREDICTED: putative fatty acyl-CoA reductase CG5065 [Plutella xylostella]	0
217	isotig08213	scf5519_18419	9014.18	-1.40476	0.398571	-3.5245	0.000424282	0.0276266	2086	2092	m8	isotig08213	100	1635	0	0	1	1635	1582	3216	0	3020	114	-18.34	2 19	326345	17	58.82%	100.00%	3216	gi|768415635|ref|XP_011548376.1|	PREDICTED: putative fatty acyl-CoA reductase CG5065 [Plutella xylostella]	0
218	isotig08213	scf5519_18419	9014.18	-1.40476	0.398571	-3.5245	0.000424282	0.0276266	2086	2092	m8	isotig08213	100	1635	0	0	1	1635	1582	3216	0	3020	163	-20.57	2 18	494512	16	81.25%	93.75%	3216	gi|768415635|ref|XP_011548376.1|	PREDICTED: putative fatty acyl-CoA reductase CG5065 [Plutella xylostella]	0
219	isotig08213	scf712_5683	9014.18	-1.40476	0.398571	-3.5245	0.000424282	0.0276266	1943	1949	m8	isotig08213	100	1635	0	0	1	1635	1582	3216	0	3020	166	-23.38	2 20	347369	19	78.95%	84.21%	3216	gi|768415635|ref|XP_011548376.1|	PREDICTED: putative fatty acyl-CoA reductase CG5065 [Plutella xylostella]	0
220	isotig08213	scf712_5683	9014.18	-1.40476	0.398571	-3.5245	0.000424282	0.0276266	1863	1869	1a	isotig08213	100	1635	0	0	1	1635	1582	3216	0	3020	166	-23.38	2 20	347369	19	78.95%	84.21%	3216	gi|768415635|ref|XP_011548376.1|	PREDICTED: putative fatty acyl-CoA reductase CG5065 [Plutella xylostella]	0
221	isotig08213	scf762_5869	9014.18	-1.40476	0.398571	-3.5245	0.000424282	0.0276266	1962	1968	1a	isotig08213	100	1635	0	0	1	1635	1582	3216	0	3020	100	-17.82	3 8	765786	5	100.00%	100.00%	3216	gi|768415635|ref|XP_011548376.1|	PREDICTED: putative fatty acyl-CoA reductase CG5065 [Plutella xylostella]	0
222	isotig08213	scf762_5869	9014.18	-1.40476	0.398571	-3.5245	0.000424282	0.0276266	1962	1968	1a	isotig08213	100	1635	0	0	1	1635	1582	3216	0	3020	111	-19.36	3 21	887909	19	63.16%	78.95%	3216	gi|768415635|ref|XP_011548376.1|	PREDICTED: putative fatty acyl-CoA reductase CG5065 [Plutella xylostella]	0
223	isotig08213	scf762_5869	9014.18	-1.40476	0.398571	-3.5245	0.000424282	0.0276266	1962	1968	1a	isotig08213	100	1635	0	0	1	1635	1582	3216	0	3020	94	-18.14	3 20	10061028	18	66.67%	88.89%	3216	gi|768415635|ref|XP_011548376.1|	PREDICTED: putative fatty acyl-CoA reductase CG5065 [Plutella xylostella]	0
224	isotig08213	scf762_5871	9014.18	-1.40476	0.398571	-3.5245	0.000424282	0.0276266	1962	1968	1a	isotig08213	100	1635	0	0	1	1635	1582	3216	0	3020	111	-19.36	3 21	887909	19	63.16%	78.95%	3216	gi|768415635|ref|XP_011548376.1|	PREDICTED: putative fatty acyl-CoA reductase CG5065 [Plutella xylostella]	0
225	isotig08213	scf762_5871	9014.18	-1.40476	0.398571	-3.5245	0.000424282	0.0276266	1962	1968	1a	isotig08213	100	1635	0	0	1	1635	1582	3216	0	3020	100	-17.82	3 8	765786	5	100.00%	100.00%	3216	gi|768415635|ref|XP_011548376.1|	PREDICTED: putative fatty acyl-CoA reductase CG5065 [Plutella xylostella]	0
226	isotig08213	scf762_5871	9014.18	-1.40476	0.398571	-3.5245	0.000424282	0.0276266	1962	1968	1a	isotig08213	100	1635	0	0	1	1635	1582	3216	0	3020	94	-18.14	3 20	10061028	18	66.67%	88.89%	3216	gi|768415635|ref|XP_011548376.1|	PREDICTED: putative fatty acyl-CoA reductase CG5065 [Plutella xylostella]	0
227	isotig08213	scf864_6292	9014.18	-1.40476	0.398571	-3.5245	0.000424282	0.0276266	1105	1111	1a	isotig08213	100	1635	0	0	1	1635	1582	3216	0	3020	115	-21.6	2 22	708729	20	65.00%	75.00%	3216	gi|768415635|ref|XP_011548376.1|	PREDICTED: putative fatty acyl-CoA reductase CG5065 [Plutella xylostella]	0
228	isotig08213	scf864_6292	9014.18	-1.40476	0.398571	-3.5245	0.000424282	0.0276266	1105	1111	1a	isotig08213	100	1635	0	0	1	1635	1582	3216	0	3020	99	-21.47	2 22	75100	23	56.52%	78.26%	3216	gi|768415635|ref|XP_011548376.1|	PREDICTED: putative fatty acyl-CoA reductase CG5065 [Plutella xylostella]	0
229	isotig08213	scf864_6292	9014.18	-1.40476	0.398571	-3.5245	0.000424282	0.0276266	1105	1111	1a	isotig08213	100	1635	0	0	1	1635	1582	3216	0	3020	114	-19.15	4 22	10961116	18	72.22%	83.33%	3216	gi|768415635|ref|XP_011548376.1|	PREDICTED: putative fatty acyl-CoA reductase CG5065 [Plutella xylostella]	0
230	isotig08213	scf864_6292	9014.18	-1.40476	0.398571	-3.5245	0.000424282	0.0276266	1105	1111	1a	isotig08213	100	1635	0	0	1	1635	1582	3216	0	3020	107	-17.24	2 22	13261347	20	70.00%	75.00%	3216	gi|768415635|ref|XP_011548376.1|	PREDICTED: putative fatty acyl-CoA reductase CG5065 [Plutella xylostella]	0
231	isotig08213	scf864_6292	9014.18	-1.40476	0.398571	-3.5245	0.000424282	0.0276266	1105	1111	1a	isotig08213	100	1635	0	0	1	1635	1582	3216	0	3020	132	-24.38	2 21	633655	19	57.89%	84.21%	3216	gi|768415635|ref|XP_011548376.1|	PREDICTED: putative fatty acyl-CoA reductase CG5065 [Plutella xylostella]	0
232	isotig08350	scf23044_28083	1780.38	1.70863	0.509008	3.35679	0.000788542	0.0435502	2656	2662	8mer	isotig08350	100	1613	0	0	1	1613	1621	3233	0	2979	111	-17.04	2 21	899917	19	68.42%	78.95%	3233	gi|57340940|gb|AAW50396.1|	chitinase [Ostrinia furnacalis]	0
233	isotig08350	scf23044_28083	1780.38	1.70863	0.509008	3.35679	0.000788542	0.0435502	2656	2662	8mer	isotig08350	100	1613	0	0	1	1613	1621	3233	0	2979	105	-18.81	2 21	669688	19	52.63%	78.95%	3233	gi|57340940|gb|AAW50396.1|	chitinase [Ostrinia furnacalis]	0
234	isotig08350	scf36269_30173	1780.38	1.70863	0.509008	3.35679	0.000788542	0.0435502	2300	2306	8mer	isotig08350	100	1613	0	0	1	1613	1621	3233	0	2979	93	-25.33	2 24	11471174	25	68.00%	76.00%	3233	gi|57340940|gb|AAW50396.1|	chitinase [Ostrinia furnacalis]	0
235	isotig08350	scf36269_30173	1780.38	1.70863	0.509008	3.35679	0.000788542	0.0435502	2300	2306	8mer	isotig08350	100	1613	0	0	1	1613	1621	3233	0	2979	159	-20.63	2 22	13791402	20	70.00%	80.00%	3233	gi|57340940|gb|AAW50396.1|	chitinase [Ostrinia furnacalis]	0
236	isotig08350	scf36269_30173	1780.38	1.70863	0.509008	3.35679	0.000788542	0.0435502	2300	2306	8mer	isotig08350	100	1613	0	0	1	1613	1621	3233	0	2979	150	-18.67	2 16	662687	15	66.67%	93.33%	3233	gi|57340940|gb|AAW50396.1|	chitinase [Ostrinia furnacalis]	0
237	isotig08350	scf36269_30173	1780.38	1.70863	0.509008	3.35679	0.000788542	0.0435502	2300	2306	8mer	isotig08350	100	1613	0	0	1	1613	1621	3233	0	2979	124	-17.29	2 22	891916	21	57.14%	76.19%	3233	gi|57340940|gb|AAW50396.1|	chitinase [Ostrinia furnacalis]	0
238	isotig08350	scf36269_30173	1780.38	1.70863	0.509008	3.35679	0.000788542	0.0435502	2530	2536	1a	isotig08350	100	1613	0	0	1	1613	1621	3233	0	2979	93	-25.33	2 24	11471174	25	68.00%	76.00%	3233	gi|57340940|gb|AAW50396.1|	chitinase [Ostrinia furnacalis]	0
239	isotig08350	scf36269_30173	1780.38	1.70863	0.509008	3.35679	0.000788542	0.0435502	2530	2536	1a	isotig08350	100	1613	0	0	1	1613	1621	3233	0	2979	159	-20.63	2 22	13791402	20	70.00%	80.00%	3233	gi|57340940|gb|AAW50396.1|	chitinase [Ostrinia furnacalis]	0
240	isotig08350	scf36269_30173	1780.38	1.70863	0.509008	3.35679	0.000788542	0.0435502	2530	2536	1a	isotig08350	100	1613	0	0	1	1613	1621	3233	0	2979	150	-18.67	2 16	662687	15	66.67%	93.33%	3233	gi|57340940|gb|AAW50396.1|	chitinase [Ostrinia furnacalis]	0
241	isotig08350	scf36269_30173	1780.38	1.70863	0.509008	3.35679	0.000788542	0.0435502	2530	2536	1a	isotig08350	100	1613	0	0	1	1613	1621	3233	0	2979	124	-17.29	2 22	891916	21	57.14%	76.19%	3233	gi|57340940|gb|AAW50396.1|	chitinase [Ostrinia furnacalis]	0
242	isotig08350	scf36269_30173	1780.38	1.70863	0.509008	3.35679	0.000788542	0.0435502	3015	3021	m8	isotig08350	100	1613	0	0	1	1613	1621	3233	0	2979	93	-25.33	2 24	11471174	25	68.00%	76.00%	3233	gi|57340940|gb|AAW50396.1|	chitinase [Ostrinia furnacalis]	0
243	isotig08350	scf36269_30173	1780.38	1.70863	0.509008	3.35679	0.000788542	0.0435502	3015	3021	m8	isotig08350	100	1613	0	0	1	1613	1621	3233	0	2979	159	-20.63	2 22	13791402	20	70.00%	80.00%	3233	gi|57340940|gb|AAW50396.1|	chitinase [Ostrinia furnacalis]	0
244	isotig08350	scf36269_30173	1780.38	1.70863	0.509008	3.35679	0.000788542	0.0435502	3015	3021	m8	isotig08350	100	1613	0	0	1	1613	1621	3233	0	2979	150	-18.67	2 16	662687	15	66.67%	93.33%	3233	gi|57340940|gb|AAW50396.1|	chitinase [Ostrinia furnacalis]	0
245	isotig08350	scf36269_30173	1780.38	1.70863	0.509008	3.35679	0.000788542	0.0435502	3015	3021	m8	isotig08350	100	1613	0	0	1	1613	1621	3233	0	2979	124	-17.29	2 22	891916	21	57.14%	76.19%	3233	gi|57340940|gb|AAW50396.1|	chitinase [Ostrinia furnacalis]	0
246	isotig08350	scf383_4009	1780.38	1.70863	0.509008	3.35679	0.000788542	0.0435502	2714	2720	8mer	isotig08350	100	1613	0	0	1	1613	1621	3233	0	2979	116	-17.9	2 21	66 87	20	60.00%	75.00%	3233	gi|57340940|gb|AAW50396.1|	chitinase [Ostrinia furnacalis]	0
247	isotig08350	scf383_4009	1780.38	1.70863	0.509008	3.35679	0.000788542	0.0435502	1135	1141	1a	isotig08350	100	1613	0	0	1	1613	1621	3233	0	2979	116	-17.9	2 21	66 87	20	60.00%	75.00%	3233	gi|57340940|gb|AAW50396.1|	chitinase [Ostrinia furnacalis]	0
248	isotig08350	scf38779_30463	1780.38	1.70863	0.509008	3.35679	0.000788542	0.0435502	1222	1228	m8	isotig08350	100	1613	0	0	1	1613	1621	3233	0	2979	140	-17.89	2 21	12421263	19	63.16%	73.68%	3233	gi|57340940|gb|AAW50396.1|	chitinase [Ostrinia furnacalis]	0
249	isotig08350	scf38779_30463	1780.38	1.70863	0.509008	3.35679	0.000788542	0.0435502	1222	1228	m8	isotig08350	100	1613	0	0	1	1613	1621	3233	0	2979	127	-17.2	2 21	15191536	19	63.16%	68.42%	3233	gi|57340940|gb|AAW50396.1|	chitinase [Ostrinia furnacalis]	0
250	isotig08350	scf39_1015	1780.38	1.70863	0.509008	3.35679	0.000788542	0.0435502	565	571	m8	isotig08350	100	1613	0	0	1	1613	1621	3233	0	2979	139	-19.49	3 22	14851511	23	69.57%	73.91%	3233	gi|57340940|gb|AAW50396.1|	chitinase [Ostrinia furnacalis]	0
251	isotig08350	scf39_1016	1780.38	1.70863	0.509008	3.35679	0.000788542	0.0435502	565	571	m8	isotig08350	100	1613	0	0	1	1613	1621	3233	0	2979	139	-19.49	3 22	14851511	23	69.57%	73.91%	3233	gi|57340940|gb|AAW50396.1|	chitinase [Ostrinia furnacalis]	0
252	isotig08350	scf4010_15791	1780.38	1.70863	0.509008	3.35679	0.000788542	0.0435502	1330	1336	m8	isotig08350	100	1613	0	0	1	1613	1621	3233	0	2979	107	-17.62	2 22	622643	20	65.00%	80.00%	3233	gi|57340940|gb|AAW50396.1|	chitinase [Ostrinia furnacalis]	0
253	isotig08350	scf4010_15792	1780.38	1.70863	0.509008	3.35679	0.000788542	0.0435502	1330	1336	m8	isotig08350	100	1613	0	0	1	1613	1621	3233	0	2979	107	-17.62	2 22	622643	20	65.00%	80.00%	3233	gi|57340940|gb|AAW50396.1|	chitinase [Ostrinia furnacalis]	0
254	isotig08350	scf490_4589	1780.38	1.70863	0.509008	3.35679	0.000788542	0.0435502	2189	2195	1a	isotig08350	100	1613	0	0	1	1613	1621	3233	0	2979	95	-18.3	2 21	14771499	20	55.00%	75.00%	3233	gi|57340940|gb|AAW50396.1|	chitinase [Ostrinia furnacalis]	0
255	isotig08350	scf5044_17748	1780.38	1.70863	0.509008	3.35679	0.000788542	0.0435502	2603	2609	1a	isotig08350	100	1613	0	0	1	1613	1621	3233	0	2979	100	-18.84	5 20	13831407	19	73.68%	78.95%	3233	gi|57340940|gb|AAW50396.1|	chitinase [Ostrinia furnacalis]	0
256	isotig08350	scf5044_17748	1780.38	1.70863	0.509008	3.35679	0.000788542	0.0435502	681	687	1a	isotig08350	100	1613	0	0	1	1613	1621	3233	0	2979	100	-18.84	5 20	13831407	19	73.68%	78.95%	3233	gi|57340940|gb|AAW50396.1|	chitinase [Ostrinia furnacalis]	0
257	isotig08350	scf864_6287	1780.38	1.70863	0.509008	3.35679	0.000788542	0.0435502	2300	2306	8mer	isotig08350	100	1613	0	0	1	1613	1621	3233	0	2979	150	-18.67	2 16	662687	15	66.67%	93.33%	3233	gi|57340940|gb|AAW50396.1|	chitinase [Ostrinia furnacalis]	0
258	isotig08350	scf864_6287	1780.38	1.70863	0.509008	3.35679	0.000788542	0.0435502	2300	2306	8mer	isotig08350	100	1613	0	0	1	1613	1621	3233	0	2979	159	-20.63	2 22	13791402	20	70.00%	80.00%	3233	gi|57340940|gb|AAW50396.1|	chitinase [Ostrinia furnacalis]	0
259	isotig08350	scf864_6287	1780.38	1.70863	0.509008	3.35679	0.000788542	0.0435502	2300	2306	8mer	isotig08350	100	1613	0	0	1	1613	1621	3233	0	2979	93	-25.33	2 24	11471174	25	68.00%	76.00%	3233	gi|57340940|gb|AAW50396.1|	chitinase [Ostrinia furnacalis]	0
260	isotig08350	scf864_6287	1780.38	1.70863	0.509008	3.35679	0.000788542	0.0435502	2300	2306	8mer	isotig08350	100	1613	0	0	1	1613	1621	3233	0	2979	124	-17.29	2 22	891916	21	57.14%	76.19%	3233	gi|57340940|gb|AAW50396.1|	chitinase [Ostrinia furnacalis]	0
261	isotig08350	scf864_6287	1780.38	1.70863	0.509008	3.35679	0.000788542	0.0435502	2530	2536	1a	isotig08350	100	1613	0	0	1	1613	1621	3233	0	2979	150	-18.67	2 16	662687	15	66.67%	93.33%	3233	gi|57340940|gb|AAW50396.1|	chitinase [Ostrinia furnacalis]	0
262	isotig08350	scf864_6287	1780.38	1.70863	0.509008	3.35679	0.000788542	0.0435502	2530	2536	1a	isotig08350	100	1613	0	0	1	1613	1621	3233	0	2979	159	-20.63	2 22	13791402	20	70.00%	80.00%	3233	gi|57340940|gb|AAW50396.1|	chitinase [Ostrinia furnacalis]	0
263	isotig08350	scf864_6287	1780.38	1.70863	0.509008	3.35679	0.000788542	0.0435502	2530	2536	1a	isotig08350	100	1613	0	0	1	1613	1621	3233	0	2979	93	-25.33	2 24	11471174	25	68.00%	76.00%	3233	gi|57340940|gb|AAW50396.1|	chitinase [Ostrinia furnacalis]	0
264	isotig08350	scf864_6287	1780.38	1.70863	0.509008	3.35679	0.000788542	0.0435502	2530	2536	1a	isotig08350	100	1613	0	0	1	1613	1621	3233	0	2979	124	-17.29	2 22	891916	21	57.14%	76.19%	3233	gi|57340940|gb|AAW50396.1|	chitinase [Ostrinia furnacalis]	0
265	isotig08350	scf864_6287	1780.38	1.70863	0.509008	3.35679	0.000788542	0.0435502	3015	3021	m8	isotig08350	100	1613	0	0	1	1613	1621	3233	0	2979	150	-18.67	2 16	662687	15	66.67%	93.33%	3233	gi|57340940|gb|AAW50396.1|	chitinase [Ostrinia furnacalis]	0
266	isotig08350	scf864_6287	1780.38	1.70863	0.509008	3.35679	0.000788542	0.0435502	3015	3021	m8	isotig08350	100	1613	0	0	1	1613	1621	3233	0	2979	159	-20.63	2 22	13791402	20	70.00%	80.00%	3233	gi|57340940|gb|AAW50396.1|	chitinase [Ostrinia furnacalis]	0
267	isotig08350	scf864_6287	1780.38	1.70863	0.509008	3.35679	0.000788542	0.0435502	3015	3021	m8	isotig08350	100	1613	0	0	1	1613	1621	3233	0	2979	93	-25.33	2 24	11471174	25	68.00%	76.00%	3233	gi|57340940|gb|AAW50396.1|	chitinase [Ostrinia furnacalis]	0
268	isotig08350	scf864_6287	1780.38	1.70863	0.509008	3.35679	0.000788542	0.0435502	3015	3021	m8	isotig08350	100	1613	0	0	1	1613	1621	3233	0	2979	124	-17.29	2 22	891916	21	57.14%	76.19%	3233	gi|57340940|gb|AAW50396.1|	chitinase [Ostrinia furnacalis]	0
269	isotig08350	scf864_6292	1780.38	1.70863	0.509008	3.35679	0.000788542	0.0435502	1608	1614	1a	isotig08350	100	1613	0	0	1	1613	1621	3233	0	2979	155	-26.08	2 22	12891316	25	68.00%	72.00%	3233	gi|57340940|gb|AAW50396.1|	chitinase [Ostrinia furnacalis]	0
270	isotig08350	scf864_6292	1780.38	1.70863	0.509008	3.35679	0.000788542	0.0435502	2929	2935	m8	isotig08350	100	1613	0	0	1	1613	1621	3233	0	2979	155	-26.08	2 22	12891316	25	68.00%	72.00%	3233	gi|57340940|gb|AAW50396.1|	chitinase [Ostrinia furnacalis]	0
271	isotig08350	scf950_6623	1780.38	1.70863	0.509008	3.35679	0.000788542	0.0435502	1222	1228	m8	isotig08350	100	1613	0	0	1	1613	1621	3233	0	2979	127	-17.2	2 21	15191536	19	63.16%	68.42%	3233	gi|57340940|gb|AAW50396.1|	chitinase [Ostrinia furnacalis]	0
272	isotig08350	scf950_6623	1780.38	1.70863	0.509008	3.35679	0.000788542	0.0435502	1222	1228	m8	isotig08350	100	1613	0	0	1	1613	1621	3233	0	2979	140	-17.89	2 21	12421263	19	63.16%	73.68%	3233	gi|57340940|gb|AAW50396.1|	chitinase [Ostrinia furnacalis]	0
273	isotig08529	scf1190_8003	1675.07	0.865377	0.254532	3.39988	0.000674148	0.0394139	721	727	1a	isotig08529	100	644	0	0	1	644	2030	2673	0	1190	120	-19.02	2 18	69 90	17	58.82%	82.35%	2673	gi|71611007|dbj|BAE16587.1|	chitinase [Ostrinia furnacalis]	0
274	isotig08529	scf1190_8003	1675.07	0.865377	0.254532	3.39988	0.000674148	0.0394139	721	727	1a	isotig08529	100	644	0	0	1	644	2030	2673	0	1190	99	-17.26	4 17	291313	15	66.67%	80.00%	2673	gi|71611007|dbj|BAE16587.1|	chitinase [Ostrinia furnacalis]	0
275	isotig08529	scf2727_12928	1675.07	0.865377	0.254532	3.39988	0.000674148	0.0394139	2503	2509	1a	isotig08529	100	644	0	0	1	644	2030	2673	0	1190	95	-18.67	2 21	415443	26	53.85%	69.23%	2673	gi|71611007|dbj|BAE16587.1|	chitinase [Ostrinia furnacalis]	0
276	isotig08623	scf1476_9186	585.338	1.50769	0.322865	4.66971	3.02e-06	0.000431735	2488	2494	8mer	isotig08623	100	960	0	0	1	960	1885	2844	0	1773	162	-18.97	2 21	587611	21	76.19%	80.95%	2844	gi|768439646|ref|XP_011561465.1|	PREDICTED: organic cation transporter protein-like [Plutella xylostella]	1.251e-153
277	isotig08623	scf1476_9186	585.338	1.50769	0.322865	4.66971	3.02e-06	0.000431735	2488	2494	8mer	isotig08623	100	960	0	0	1	960	1885	2844	0	1773	131	-18.21	2 16	349371	14	78.57%	85.71%	2844	gi|768439646|ref|XP_011561465.1|	PREDICTED: organic cation transporter protein-like [Plutella xylostella]	1.251e-153
278	isotig08623	scf2727_12929	585.338	1.50769	0.322865	4.66971	3.02e-06	0.000431735	1831	1837	8mer	isotig08623	100	960	0	0	1	960	1885	2844	0	1773	118	-20.1	2 19	455475	17	58.82%	70.59%	2844	gi|768439646|ref|XP_011561465.1|	PREDICTED: organic cation transporter protein-like [Plutella xylostella]	1.251e-153
279	isotig08623	scf2727_12929	585.338	1.50769	0.322865	4.66971	3.02e-06	0.000431735	1831	1837	8mer	isotig08623	100	960	0	0	1	960	1885	2844	0	1773	109	-19.22	3 20	438457	17	58.82%	70.59%	2844	gi|768439646|ref|XP_011561465.1|	PREDICTED: organic cation transporter protein-like [Plutella xylostella]	1.251e-153
280	isotig08623	scf2727_12929	585.338	1.50769	0.322865	4.66971	3.02e-06	0.000431735	1514	1520	1a	isotig08623	100	960	0	0	1	960	1885	2844	0	1773	118	-20.1	2 19	455475	17	58.82%	70.59%	2844	gi|768439646|ref|XP_011561465.1|	PREDICTED: organic cation transporter protein-like [Plutella xylostella]	1.251e-153
281	isotig08623	scf2727_12929	585.338	1.50769	0.322865	4.66971	3.02e-06	0.000431735	1514	1520	1a	isotig08623	100	960	0	0	1	960	1885	2844	0	1773	109	-19.22	3 20	438457	17	58.82%	70.59%	2844	gi|768439646|ref|XP_011561465.1|	PREDICTED: organic cation transporter protein-like [Plutella xylostella]	1.251e-153
282	isotig08623	scf2727_12930	585.338	1.50769	0.322865	4.66971	3.02e-06	0.000431735	1514	1520	1a	isotig08623	100	960	0	0	1	960	1885	2844	0	1773	118	-20.1	2 19	455475	17	58.82%	70.59%	2844	gi|768439646|ref|XP_011561465.1|	PREDICTED: organic cation transporter protein-like [Plutella xylostella]	1.251e-153
283	isotig08623	scf2727_12930	585.338	1.50769	0.322865	4.66971	3.02e-06	0.000431735	1514	1520	1a	isotig08623	100	960	0	0	1	960	1885	2844	0	1773	109	-19.22	3 20	438457	17	58.82%	70.59%	2844	gi|768439646|ref|XP_011561465.1|	PREDICTED: organic cation transporter protein-like [Plutella xylostella]	1.251e-153
284	isotig08623	scf2727_12930	585.338	1.50769	0.322865	4.66971	3.02e-06	0.000431735	1831	1837	8mer	isotig08623	100	960	0	0	1	960	1885	2844	0	1773	118	-20.1	2 19	455475	17	58.82%	70.59%	2844	gi|768439646|ref|XP_011561465.1|	PREDICTED: organic cation transporter protein-like [Plutella xylostella]	1.251e-153
285	isotig08623	scf2727_12930	585.338	1.50769	0.322865	4.66971	3.02e-06	0.000431735	1831	1837	8mer	isotig08623	100	960	0	0	1	960	1885	2844	0	1773	109	-19.22	3 20	438457	17	58.82%	70.59%	2844	gi|768439646|ref|XP_011561465.1|	PREDICTED: organic cation transporter protein-like [Plutella xylostella]	1.251e-153
286	isotig08623	scf32250_29575	585.338	1.50769	0.322865	4.66971	3.02e-06	0.000431735	1831	1837	8mer	isotig08623	100	960	0	0	1	960	1885	2844	0	1773	118	-20.1	2 19	455475	17	58.82%	70.59%	2844	gi|768439646|ref|XP_011561465.1|	PREDICTED: organic cation transporter protein-like [Plutella xylostella]	1.251e-153
287	isotig08623	scf32250_29575	585.338	1.50769	0.322865	4.66971	3.02e-06	0.000431735	1831	1837	8mer	isotig08623	100	960	0	0	1	960	1885	2844	0	1773	109	-19.22	3 20	438457	17	58.82%	70.59%	2844	gi|768439646|ref|XP_011561465.1|	PREDICTED: organic cation transporter protein-like [Plutella xylostella]	1.251e-153
288	isotig08623	scf32250_29575	585.338	1.50769	0.322865	4.66971	3.02e-06	0.000431735	1514	1520	1a	isotig08623	100	960	0	0	1	960	1885	2844	0	1773	118	-20.1	2 19	455475	17	58.82%	70.59%	2844	gi|768439646|ref|XP_011561465.1|	PREDICTED: organic cation transporter protein-like [Plutella xylostella]	1.251e-153
289	isotig08623	scf32250_29575	585.338	1.50769	0.322865	4.66971	3.02e-06	0.000431735	1514	1520	1a	isotig08623	100	960	0	0	1	960	1885	2844	0	1773	109	-19.22	3 20	438457	17	58.82%	70.59%	2844	gi|768439646|ref|XP_011561465.1|	PREDICTED: organic cation transporter protein-like [Plutella xylostella]	1.251e-153
290	isotig08623	scf490_4589	585.338	1.50769	0.322865	4.66971	3.02e-06	0.000431735	2121	2127	m8	isotig08623	100	960	0	0	1	960	1885	2844	0	1773	119	-17.05	2 20	481502	18	61.11%	83.33%	2844	gi|768439646|ref|XP_011561465.1|	PREDICTED: organic cation transporter protein-like [Plutella xylostella]	1.251e-153
291	isotig08623	scf53424_32293	585.338	1.50769	0.322865	4.66971	3.02e-06	0.000431735	2832	2838	1a	isotig08623	100	960	0	0	1	960	1885	2844	0	1773	158	-18.72	2 21	934954	19	78.95%	89.47%	2844	gi|768439646|ref|XP_011561465.1|	PREDICTED: organic cation transporter protein-like [Plutella xylostella]	1.251e-153
292	isotig08623	scf6585_20002	585.338	1.50769	0.322865	4.66971	3.02e-06	0.000431735	2248	2254	m8	isotig08623	100	960	0	0	1	960	1885	2844	0	1773	110	-18.41	3 17	368390	16	81.25%	81.25%	2844	gi|768439646|ref|XP_011561465.1|	PREDICTED: organic cation transporter protein-like [Plutella xylostella]	1.251e-153
293	isotig08623	scf6585_20002	585.338	1.50769	0.322865	4.66971	3.02e-06	0.000431735	2248	2254	m8	isotig08623	100	960	0	0	1	960	1885	2844	0	1773	124	-20.55	4 18	443464	15	80.00%	86.67%	2844	gi|768439646|ref|XP_011561465.1|	PREDICTED: organic cation transporter protein-like [Plutella xylostella]	1.251e-153
294	isotig08623	scf6585_20003	585.338	1.50769	0.322865	4.66971	3.02e-06	0.000431735	2248	2254	m8	isotig08623	100	960	0	0	1	960	1885	2844	0	1773	124	-20.55	4 18	443464	15	80.00%	86.67%	2844	gi|768439646|ref|XP_011561465.1|	PREDICTED: organic cation transporter protein-like [Plutella xylostella]	1.251e-153
295	isotig08623	scf6585_20003	585.338	1.50769	0.322865	4.66971	3.02e-06	0.000431735	2248	2254	m8	isotig08623	100	960	0	0	1	960	1885	2844	0	1773	110	-18.41	3 17	368390	16	81.25%	81.25%	2844	gi|768439646|ref|XP_011561465.1|	PREDICTED: organic cation transporter protein-like [Plutella xylostella]	1.251e-153
296	isotig08623	scf6585_20004	585.338	1.50769	0.322865	4.66971	3.02e-06	0.000431735	2248	2254	m8	isotig08623	100	960	0	0	1	960	1885	2844	0	1773	110	-18.41	3 17	368390	16	81.25%	81.25%	2844	gi|768439646|ref|XP_011561465.1|	PREDICTED: organic cation transporter protein-like [Plutella xylostella]	1.251e-153
297	isotig08623	scf6585_20004	585.338	1.50769	0.322865	4.66971	3.02e-06	0.000431735	2248	2254	m8	isotig08623	100	960	0	0	1	960	1885	2844	0	1773	124	-20.55	4 18	443464	15	80.00%	86.67%	2844	gi|768439646|ref|XP_011561465.1|	PREDICTED: organic cation transporter protein-like [Plutella xylostella]	1.251e-153
298	isotig08623	scf864_6292	585.338	1.50769	0.322865	4.66971	3.02e-06	0.000431735	1307	1313	1a	isotig08623	100	960	0	0	1	960	1885	2844	0	1773	123	-17.04	2 22	786811	23	56.52%	78.26%	2844	gi|768439646|ref|XP_011561465.1|	PREDICTED: organic cation transporter protein-like [Plutella xylostella]	1.251e-153
299	isotig08623	scf864_6292	585.338	1.50769	0.322865	4.66971	3.02e-06	0.000431735	1307	1313	1a	isotig08623	100	960	0	0	1	960	1885	2844	0	1773	99	-17.11	2 22	886908	21	61.90%	80.95%	2844	gi|768439646|ref|XP_011561465.1|	PREDICTED: organic cation transporter protein-like [Plutella xylostella]	1.251e-153
300	isotig08623	scf864_6292	585.338	1.50769	0.322865	4.66971	3.02e-06	0.000431735	1307	1313	1a	isotig08623	100	960	0	0	1	960	1885	2844	0	1773	104	-17.56	3 22	334357	20	35.00%	95.00%	2844	gi|768439646|ref|XP_011561465.1|	PREDICTED: organic cation transporter protein-like [Plutella xylostella]	1.251e-153
301	isotig08623	scf864_6292	585.338	1.50769	0.322865	4.66971	3.02e-06	0.000431735	1307	1313	1a	isotig08623	100	960	0	0	1	960	1885	2844	0	1773	104	-19.44	2 21	439462	20	60.00%	70.00%	2844	gi|768439646|ref|XP_011561465.1|	PREDICTED: organic cation transporter protein-like [Plutella xylostella]	1.251e-153
302	isotig08623	scf9388_22846	585.338	1.50769	0.322865	4.66971	3.02e-06	0.000431735	1282	1288	m8	isotig08623	100	960	0	0	1	960	1885	2844	0	1773	119	-19.61	2 22	383404	20	65.00%	80.00%	2844	gi|768439646|ref|XP_011561465.1|	PREDICTED: organic cation transporter protein-like [Plutella xylostella]	1.251e-153
303	isotig08623	scf9388_22846	585.338	1.50769	0.322865	4.66971	3.02e-06	0.000431735	847	853	m8	isotig08623	100	960	0	0	1	960	1885	2844	0	1773	119	-19.61	2 22	383404	20	65.00%	80.00%	2844	gi|768439646|ref|XP_011561465.1|	PREDICTED: organic cation transporter protein-like [Plutella xylostella]	1.251e-153
304	isotig08623	scf9388_22846	585.338	1.50769	0.322865	4.66971	3.02e-06	0.000431735	994	1000	m8	isotig08623	100	960	0	0	1	960	1885	2844	0	1773	119	-19.61	2 22	383404	20	65.00%	80.00%	2844	gi|768439646|ref|XP_011561465.1|	PREDICTED: organic cation transporter protein-like [Plutella xylostella]	1.251e-153
305	isotig08623	scf940_6586	585.338	1.50769	0.322865	4.66971	3.02e-06	0.000431735	455	461	8mer	isotig08623	100	960	0	0	1	960	1885	2844	0	1773	115	-18.49	4 21	589611	18	72.22%	83.33%	2844	gi|768439646|ref|XP_011561465.1|	PREDICTED: organic cation transporter protein-like [Plutella xylostella]	1.251e-153
306	isotig08652	scf9388_22846	905.294	-2.72756	0.490135	-5.56491	2.62e-08	8.06e-06	190	196	1a	isotig08652	100	651	0	0	1	651	1250	1900	0	1203	123	-23.63	2 22	254280	24	66.67%	79.17%	1900	gi|364023641|gb|AEW46895.1|	serine protease inhibitor 001 [Chilo suppressalis]	0
307	isotig08781	scf2727_12929	1583.36	-1.27034	0.313522	-4.05185	5.08e-05	0.00487694	210	216	8mer	isotig08781	100	969	0	0	1	969	1533	2501	0	1790	130	-20.36	2 15	402422	13	69.23%	100.00%	2501	gi|608789061|gb|AHW57334.1|	CYP4M39 [Chilo suppressalis]	0
308	isotig08781	scf2727_12929	1583.36	-1.27034	0.313522	-4.05185	5.08e-05	0.00487694	210	216	8mer	isotig08781	100	969	0	0	1	969	1533	2501	0	1790	119	-21.51	2 20	790810	18	61.11%	83.33%	2501	gi|608789061|gb|AHW57334.1|	CYP4M39 [Chilo suppressalis]	0
309	isotig08781	scf2727_12929	1583.36	-1.27034	0.313522	-4.05185	5.08e-05	0.00487694	210	216	8mer	isotig08781	100	969	0	0	1	969	1533	2501	0	1790	138	-18.16	3 19	696716	16	75.00%	75.00%	2501	gi|608789061|gb|AHW57334.1|	CYP4M39 [Chilo suppressalis]	0
310	isotig08781	scf2727_12929	1583.36	-1.27034	0.313522	-4.05185	5.08e-05	0.00487694	305	311	1a	isotig08781	100	969	0	0	1	969	1533	2501	0	1790	130	-20.36	2 15	402422	13	69.23%	100.00%	2501	gi|608789061|gb|AHW57334.1|	CYP4M39 [Chilo suppressalis]	0
311	isotig08781	scf2727_12929	1583.36	-1.27034	0.313522	-4.05185	5.08e-05	0.00487694	305	311	1a	isotig08781	100	969	0	0	1	969	1533	2501	0	1790	119	-21.51	2 20	790810	18	61.11%	83.33%	2501	gi|608789061|gb|AHW57334.1|	CYP4M39 [Chilo suppressalis]	0
312	isotig08781	scf2727_12929	1583.36	-1.27034	0.313522	-4.05185	5.08e-05	0.00487694	305	311	1a	isotig08781	100	969	0	0	1	969	1533	2501	0	1790	138	-18.16	3 19	696716	16	75.00%	75.00%	2501	gi|608789061|gb|AHW57334.1|	CYP4M39 [Chilo suppressalis]	0
313	isotig08781	scf2727_12930	1583.36	-1.27034	0.313522	-4.05185	5.08e-05	0.00487694	210	216	8mer	isotig08781	100	969	0	0	1	969	1533	2501	0	1790	130	-20.36	2 15	402422	13	69.23%	100.00%	2501	gi|608789061|gb|AHW57334.1|	CYP4M39 [Chilo suppressalis]	0
314	isotig08781	scf2727_12930	1583.36	-1.27034	0.313522	-4.05185	5.08e-05	0.00487694	210	216	8mer	isotig08781	100	969	0	0	1	969	1533	2501	0	1790	119	-21.51	2 20	790810	18	61.11%	83.33%	2501	gi|608789061|gb|AHW57334.1|	CYP4M39 [Chilo suppressalis]	0
315	isotig08781	scf2727_12930	1583.36	-1.27034	0.313522	-4.05185	5.08e-05	0.00487694	210	216	8mer	isotig08781	100	969	0	0	1	969	1533	2501	0	1790	138	-18.16	3 19	696716	16	75.00%	75.00%	2501	gi|608789061|gb|AHW57334.1|	CYP4M39 [Chilo suppressalis]	0
316	isotig08781	scf2727_12930	1583.36	-1.27034	0.313522	-4.05185	5.08e-05	0.00487694	305	311	1a	isotig08781	100	969	0	0	1	969	1533	2501	0	1790	130	-20.36	2 15	402422	13	69.23%	100.00%	2501	gi|608789061|gb|AHW57334.1|	CYP4M39 [Chilo suppressalis]	0
317	isotig08781	scf2727_12930	1583.36	-1.27034	0.313522	-4.05185	5.08e-05	0.00487694	305	311	1a	isotig08781	100	969	0	0	1	969	1533	2501	0	1790	119	-21.51	2 20	790810	18	61.11%	83.33%	2501	gi|608789061|gb|AHW57334.1|	CYP4M39 [Chilo suppressalis]	0
318	isotig08781	scf2727_12930	1583.36	-1.27034	0.313522	-4.05185	5.08e-05	0.00487694	305	311	1a	isotig08781	100	969	0	0	1	969	1533	2501	0	1790	138	-18.16	3 19	696716	16	75.00%	75.00%	2501	gi|608789061|gb|AHW57334.1|	CYP4M39 [Chilo suppressalis]	0
319	isotig08781	scf32250_29575	1583.36	-1.27034	0.313522	-4.05185	5.08e-05	0.00487694	305	311	1a	isotig08781	100	969	0	0	1	969	1533	2501	0	1790	138	-18.16	3 19	696716	16	75.00%	75.00%	2501	gi|608789061|gb|AHW57334.1|	CYP4M39 [Chilo suppressalis]	0
320	isotig08781	scf32250_29575	1583.36	-1.27034	0.313522	-4.05185	5.08e-05	0.00487694	305	311	1a	isotig08781	100	969	0	0	1	969	1533	2501	0	1790	119	-21.51	2 20	790810	18	61.11%	83.33%	2501	gi|608789061|gb|AHW57334.1|	CYP4M39 [Chilo suppressalis]	0
321	isotig08781	scf32250_29575	1583.36	-1.27034	0.313522	-4.05185	5.08e-05	0.00487694	305	311	1a	isotig08781	100	969	0	0	1	969	1533	2501	0	1790	130	-20.36	2 15	402422	13	69.23%	100.00%	2501	gi|608789061|gb|AHW57334.1|	CYP4M39 [Chilo suppressalis]	0
322	isotig08781	scf32250_29575	1583.36	-1.27034	0.313522	-4.05185	5.08e-05	0.00487694	210	216	8mer	isotig08781	100	969	0	0	1	969	1533	2501	0	1790	138	-18.16	3 19	696716	16	75.00%	75.00%	2501	gi|608789061|gb|AHW57334.1|	CYP4M39 [Chilo suppressalis]	0
323	isotig08781	scf32250_29575	1583.36	-1.27034	0.313522	-4.05185	5.08e-05	0.00487694	210	216	8mer	isotig08781	100	969	0	0	1	969	1533	2501	0	1790	119	-21.51	2 20	790810	18	61.11%	83.33%	2501	gi|608789061|gb|AHW57334.1|	CYP4M39 [Chilo suppressalis]	0
324	isotig08781	scf32250_29575	1583.36	-1.27034	0.313522	-4.05185	5.08e-05	0.00487694	210	216	8mer	isotig08781	100	969	0	0	1	969	1533	2501	0	1790	130	-20.36	2 15	402422	13	69.23%	100.00%	2501	gi|608789061|gb|AHW57334.1|	CYP4M39 [Chilo suppressalis]	0
325	isotig08781	scf38779_30463	1583.36	-1.27034	0.313522	-4.05185	5.08e-05	0.00487694	2162	2168	1a	isotig08781	100	969	0	0	1	969	1533	2501	0	1790	120	-18.11	2 8	615636	6	100.00%	100.00%	2501	gi|608789061|gb|AHW57334.1|	CYP4M39 [Chilo suppressalis]	0
326	isotig08781	scf38779_30463	1583.36	-1.27034	0.313522	-4.05185	5.08e-05	0.00487694	2162	2168	1a	isotig08781	100	969	0	0	1	969	1533	2501	0	1790	113	-21.28	5 18	753774	13	84.62%	92.31%	2501	gi|608789061|gb|AHW57334.1|	CYP4M39 [Chilo suppressalis]	0
327	isotig08781	scf38779_30463	1583.36	-1.27034	0.313522	-4.05185	5.08e-05	0.00487694	2162	2168	1a	isotig08781	100	969	0	0	1	969	1533	2501	0	1790	113	-17.24	2 21	597616	19	68.42%	73.68%	2501	gi|608789061|gb|AHW57334.1|	CYP4M39 [Chilo suppressalis]	0
328	isotig08781	scf38779_30463	1583.36	-1.27034	0.313522	-4.05185	5.08e-05	0.00487694	1181	1187	1a	isotig08781	100	969	0	0	1	969	1533	2501	0	1790	120	-18.11	2 8	615636	6	100.00%	100.00%	2501	gi|608789061|gb|AHW57334.1|	CYP4M39 [Chilo suppressalis]	0
329	isotig08781	scf38779_30463	1583.36	-1.27034	0.313522	-4.05185	5.08e-05	0.00487694	1181	1187	1a	isotig08781	100	969	0	0	1	969	1533	2501	0	1790	113	-21.28	5 18	753774	13	84.62%	92.31%	2501	gi|608789061|gb|AHW57334.1|	CYP4M39 [Chilo suppressalis]	0
330	isotig08781	scf38779_30463	1583.36	-1.27034	0.313522	-4.05185	5.08e-05	0.00487694	1181	1187	1a	isotig08781	100	969	0	0	1	969	1533	2501	0	1790	113	-17.24	2 21	597616	19	68.42%	73.68%	2501	gi|608789061|gb|AHW57334.1|	CYP4M39 [Chilo suppressalis]	0
331	isotig08781	scf4010_15791	1583.36	-1.27034	0.313522	-4.05185	5.08e-05	0.00487694	667	673	m8	isotig08781	100	969	0	0	1	969	1533	2501	0	1790	91	-19.01	3 22	798819	19	68.42%	78.95%	2501	gi|608789061|gb|AHW57334.1|	CYP4M39 [Chilo suppressalis]	0
332	isotig08781	scf4010_15792	1583.36	-1.27034	0.313522	-4.05185	5.08e-05	0.00487694	667	673	m8	isotig08781	100	969	0	0	1	969	1533	2501	0	1790	91	-19.01	3 22	798819	19	68.42%	78.95%	2501	gi|608789061|gb|AHW57334.1|	CYP4M39 [Chilo suppressalis]	0
333	isotig08781	scf5519_18419	1583.36	-1.27034	0.313522	-4.05185	5.08e-05	0.00487694	679	685	1a	isotig08781	100	969	0	0	1	969	1533	2501	0	1790	132	-22.2	4 17	659678	13	92.31%	92.31%	2501	gi|608789061|gb|AHW57334.1|	CYP4M39 [Chilo suppressalis]	0
334	isotig08781	scf9388_22846	1583.36	-1.27034	0.313522	-4.05185	5.08e-05	0.00487694	627	633	m8	isotig08781	100	969	0	0	1	969	1533	2501	0	1790	132	-17.02	2 22	139162	21	66.67%	90.48%	2501	gi|608789061|gb|AHW57334.1|	CYP4M39 [Chilo suppressalis]	0
335	isotig08781	scf9388_22846	1583.36	-1.27034	0.313522	-4.05185	5.08e-05	0.00487694	2373	2379	m8	isotig08781	100	969	0	0	1	969	1533	2501	0	1790	132	-17.02	2 22	139162	21	66.67%	90.48%	2501	gi|608789061|gb|AHW57334.1|	CYP4M39 [Chilo suppressalis]	0
336	isotig08781	scf950_6623	1583.36	-1.27034	0.313522	-4.05185	5.08e-05	0.00487694	2162	2168	1a	isotig08781	100	969	0	0	1	969	1533	2501	0	1790	120	-18.11	2 8	615636	6	100.00%	100.00%	2501	gi|608789061|gb|AHW57334.1|	CYP4M39 [Chilo suppressalis]	0
337	isotig08781	scf950_6623	1583.36	-1.27034	0.313522	-4.05185	5.08e-05	0.00487694	2162	2168	1a	isotig08781	100	969	0	0	1	969	1533	2501	0	1790	113	-21.28	5 18	753774	13	84.62%	92.31%	2501	gi|608789061|gb|AHW57334.1|	CYP4M39 [Chilo suppressalis]	0
338	isotig08781	scf950_6623	1583.36	-1.27034	0.313522	-4.05185	5.08e-05	0.00487694	2162	2168	1a	isotig08781	100	969	0	0	1	969	1533	2501	0	1790	113	-17.24	2 21	597616	19	68.42%	73.68%	2501	gi|608789061|gb|AHW57334.1|	CYP4M39 [Chilo suppressalis]	0
339	isotig08781	scf950_6623	1583.36	-1.27034	0.313522	-4.05185	5.08e-05	0.00487694	1181	1187	1a	isotig08781	100	969	0	0	1	969	1533	2501	0	1790	120	-18.11	2 8	615636	6	100.00%	100.00%	2501	gi|608789061|gb|AHW57334.1|	CYP4M39 [Chilo suppressalis]	0
340	isotig08781	scf950_6623	1583.36	-1.27034	0.313522	-4.05185	5.08e-05	0.00487694	1181	1187	1a	isotig08781	100	969	0	0	1	969	1533	2501	0	1790	113	-21.28	5 18	753774	13	84.62%	92.31%	2501	gi|608789061|gb|AHW57334.1|	CYP4M39 [Chilo suppressalis]	0
341	isotig08781	scf950_6623	1583.36	-1.27034	0.313522	-4.05185	5.08e-05	0.00487694	1181	1187	1a	isotig08781	100	969	0	0	1	969	1533	2501	0	1790	113	-17.24	2 21	597616	19	68.42%	73.68%	2501	gi|608789061|gb|AHW57334.1|	CYP4M39 [Chilo suppressalis]	0
342	isotig08947	scf1190_8003	602.247	1.04609	0.286679	3.64899	0.000263276	0.0188424	1675	1681	1a	isotig08947	100	689	0	0	1	689	1622	2310	0	1273	139	-24.08	2 20	40 60	18	61.11%	77.78%	2310	gi|768413136|ref|XP_011568674.1|	PREDICTED: facilitated trehalose transporter Tret1-like [Plutella xylostella]	1.32885e-64
343	isotig08947	scf1316_8406	602.247	1.04609	0.286679	3.64899	0.000263276	0.0188424	1336	1342	m8	isotig08947	100	689	0	0	1	689	1622	2310	0	1273	146	-18.39	2 20	323348	21	66.67%	80.95%	2310	gi|768413136|ref|XP_011568674.1|	PREDICTED: facilitated trehalose transporter Tret1-like [Plutella xylostella]	1.32885e-64
344	isotig08947	scf1316_8406	602.247	1.04609	0.286679	3.64899	0.000263276	0.0188424	1336	1342	m8	isotig08947	100	689	0	0	1	689	1622	2310	0	1273	115	-21.78	2 22	223244	20	65.00%	75.00%	2310	gi|768413136|ref|XP_011568674.1|	PREDICTED: facilitated trehalose transporter Tret1-like [Plutella xylostella]	1.32885e-64
345	isotig08947	scf36269_30173	602.247	1.04609	0.286679	3.64899	0.000263276	0.0188424	1532	1538	m8	isotig08947	100	689	0	0	1	689	1622	2310	0	1273	137	-17.48	2 24	418441	22	54.55%	77.27%	2310	gi|768413136|ref|XP_011568674.1|	PREDICTED: facilitated trehalose transporter Tret1-like [Plutella xylostella]	1.32885e-64
346	isotig08947	scf36269_30173	602.247	1.04609	0.286679	3.64899	0.000263276	0.0188424	1532	1538	m8	isotig08947	100	689	0	0	1	689	1622	2310	0	1273	103	-22.46	2 24	3 24	22	63.64%	72.73%	2310	gi|768413136|ref|XP_011568674.1|	PREDICTED: facilitated trehalose transporter Tret1-like [Plutella xylostella]	1.32885e-64
347	isotig08947	scf36269_30173	602.247	1.04609	0.286679	3.64899	0.000263276	0.0188424	1331	1337	m8	isotig08947	100	689	0	0	1	689	1622	2310	0	1273	137	-17.48	2 24	418441	22	54.55%	77.27%	2310	gi|768413136|ref|XP_011568674.1|	PREDICTED: facilitated trehalose transporter Tret1-like [Plutella xylostella]	1.32885e-64
348	isotig08947	scf36269_30173	602.247	1.04609	0.286679	3.64899	0.000263276	0.0188424	1331	1337	m8	isotig08947	100	689	0	0	1	689	1622	2310	0	1273	103	-22.46	2 24	3 24	22	63.64%	72.73%	2310	gi|768413136|ref|XP_011568674.1|	PREDICTED: facilitated trehalose transporter Tret1-like [Plutella xylostella]	1.32885e-64
349	isotig08947	scf36269_30173	602.247	1.04609	0.286679	3.64899	0.000263276	0.0188424	1876	1882	1a	isotig08947	100	689	0	0	1	689	1622	2310	0	1273	137	-17.48	2 24	418441	22	54.55%	77.27%	2310	gi|768413136|ref|XP_011568674.1|	PREDICTED: facilitated trehalose transporter Tret1-like [Plutella xylostella]	1.32885e-64
350	isotig08947	scf36269_30173	602.247	1.04609	0.286679	3.64899	0.000263276	0.0188424	1876	1882	1a	isotig08947	100	689	0	0	1	689	1622	2310	0	1273	103	-22.46	2 24	3 24	22	63.64%	72.73%	2310	gi|768413136|ref|XP_011568674.1|	PREDICTED: facilitated trehalose transporter Tret1-like [Plutella xylostella]	1.32885e-64
351	isotig08947	scf864_6287	602.247	1.04609	0.286679	3.64899	0.000263276	0.0188424	1532	1538	m8	isotig08947	100	689	0	0	1	689	1622	2310	0	1273	103	-22.46	2 24	3 24	22	63.64%	72.73%	2310	gi|768413136|ref|XP_011568674.1|	PREDICTED: facilitated trehalose transporter Tret1-like [Plutella xylostella]	1.32885e-64
352	isotig08947	scf864_6287	602.247	1.04609	0.286679	3.64899	0.000263276	0.0188424	1532	1538	m8	isotig08947	100	689	0	0	1	689	1622	2310	0	1273	137	-17.48	2 24	418441	22	54.55%	77.27%	2310	gi|768413136|ref|XP_011568674.1|	PREDICTED: facilitated trehalose transporter Tret1-like [Plutella xylostella]	1.32885e-64
353	isotig08947	scf864_6287	602.247	1.04609	0.286679	3.64899	0.000263276	0.0188424	1876	1882	1a	isotig08947	100	689	0	0	1	689	1622	2310	0	1273	103	-22.46	2 24	3 24	22	63.64%	72.73%	2310	gi|768413136|ref|XP_011568674.1|	PREDICTED: facilitated trehalose transporter Tret1-like [Plutella xylostella]	1.32885e-64
354	isotig08947	scf864_6287	602.247	1.04609	0.286679	3.64899	0.000263276	0.0188424	1876	1882	1a	isotig08947	100	689	0	0	1	689	1622	2310	0	1273	137	-17.48	2 24	418441	22	54.55%	77.27%	2310	gi|768413136|ref|XP_011568674.1|	PREDICTED: facilitated trehalose transporter Tret1-like [Plutella xylostella]	1.32885e-64
355	isotig08947	scf864_6287	602.247	1.04609	0.286679	3.64899	0.000263276	0.0188424	1331	1337	m8	isotig08947	100	689	0	0	1	689	1622	2310	0	1273	103	-22.46	2 24	3 24	22	63.64%	72.73%	2310	gi|768413136|ref|XP_011568674.1|	PREDICTED: facilitated trehalose transporter Tret1-like [Plutella xylostella]	1.32885e-64
356	isotig08947	scf864_6287	602.247	1.04609	0.286679	3.64899	0.000263276	0.0188424	1331	1337	m8	isotig08947	100	689	0	0	1	689	1622	2310	0	1273	137	-17.48	2 24	418441	22	54.55%	77.27%	2310	gi|768413136|ref|XP_011568674.1|	PREDICTED: facilitated trehalose transporter Tret1-like [Plutella xylostella]	1.32885e-64
357	isotig09677	scf864_6292	21051.5	-2.47937	0.439849	-5.63687	1.73e-08	5.43e-06	533	539	1a	isotig09677	100	192	0	0	1	192	192	1	4.6e-98	355	104	-20.24	3 22	14 37	20	60.00%	85.00%	806	gi|357608756|gb|EHJ66137.1|	cuticular protein RR-2 motif 127 [Danaus plexippus]	2.43256e-48
358	isotig10089	scf2727_12929	79.5854	-2.36114	0.529765	-4.45695	8.31e-06	0.00107003	794	800	1a	isotig10089	100	589	0	0	1	589	1112	1700	0	1088	108	-17.47	2 19	286306	18	61.11%	72.22%	1700	gi|7243250|dbj|BAA92690.1|	pol polyprotein [Bombyx mori]	4.94405e-111
359	isotig10089	scf2727_12929	79.5854	-2.36114	0.529765	-4.45695	8.31e-06	0.00107003	794	800	1a	isotig10089	100	589	0	0	1	589	1112	1700	0	1088	106	-19.23	3 19	54 74	16	56.25%	81.25%	1700	gi|7243250|dbj|BAA92690.1|	pol polyprotein [Bombyx mori]	4.94405e-111
360	isotig10089	scf2727_12930	79.5854	-2.36114	0.529765	-4.45695	8.31e-06	0.00107003	794	800	1a	isotig10089	100	589	0	0	1	589	1112	1700	0	1088	106	-19.23	3 19	54 74	16	56.25%	81.25%	1700	gi|7243250|dbj|BAA92690.1|	pol polyprotein [Bombyx mori]	4.94405e-111
361	isotig10089	scf2727_12930	79.5854	-2.36114	0.529765	-4.45695	8.31e-06	0.00107003	794	800	1a	isotig10089	100	589	0	0	1	589	1112	1700	0	1088	108	-17.47	2 19	286306	18	61.11%	72.22%	1700	gi|7243250|dbj|BAA92690.1|	pol polyprotein [Bombyx mori]	4.94405e-111
362	isotig10089	scf32250_29575	79.5854	-2.36114	0.529765	-4.45695	8.31e-06	0.00107003	794	800	1a	isotig10089	100	589	0	0	1	589	1112	1700	0	1088	108	-17.47	2 19	286306	18	61.11%	72.22%	1700	gi|7243250|dbj|BAA92690.1|	pol polyprotein [Bombyx mori]	4.94405e-111
363	isotig10089	scf32250_29575	79.5854	-2.36114	0.529765	-4.45695	8.31e-06	0.00107003	794	800	1a	isotig10089	100	589	0	0	1	589	1112	1700	0	1088	106	-19.23	3 19	54 74	16	56.25%	81.25%	1700	gi|7243250|dbj|BAA92690.1|	pol polyprotein [Bombyx mori]	4.94405e-111
364	isotig10089	scf38779_30463	79.5854	-2.36114	0.529765	-4.45695	8.31e-06	0.00107003	665	671	m8	isotig10089	100	589	0	0	1	589	1112	1700	0	1088	126	-21.51	2 20	408431	20	65.00%	75.00%	1700	gi|7243250|dbj|BAA92690.1|	pol polyprotein [Bombyx mori]	4.94405e-111
365	isotig10089	scf38779_30463	79.5854	-2.36114	0.529765	-4.45695	8.31e-06	0.00107003	665	671	m8	isotig10089	100	589	0	0	1	589	1112	1700	0	1088	121	-18.51	3 21	111130	18	61.11%	83.33%	1700	gi|7243250|dbj|BAA92690.1|	pol polyprotein [Bombyx mori]	4.94405e-111
366	isotig10089	scf800_6041	79.5854	-2.36114	0.529765	-4.45695	8.31e-06	0.00107003	1071	1077	m8	isotig10089	100	589	0	0	1	589	1112	1700	0	1088	95	-17.8	2 16	89111	15	73.33%	80.00%	1700	gi|7243250|dbj|BAA92690.1|	pol polyprotein [Bombyx mori]	4.94405e-111
367	isotig10089	scf864_6292	79.5854	-2.36114	0.529765	-4.45695	8.31e-06	0.00107003	932	938	m8	isotig10089	100	589	0	0	1	589	1112	1700	0	1088	109	-17.56	2 20	446471	21	57.14%	80.95%	1700	gi|7243250|dbj|BAA92690.1|	pol polyprotein [Bombyx mori]	4.94405e-111
368	isotig10089	scf864_6292	79.5854	-2.36114	0.529765	-4.45695	8.31e-06	0.00107003	932	938	m8	isotig10089	100	589	0	0	1	589	1112	1700	0	1088	136	-26.37	2 13	22 44	11	72.73%	100.00%	1700	gi|7243250|dbj|BAA92690.1|	pol polyprotein [Bombyx mori]	4.94405e-111
369	isotig10089	scf864_6292	79.5854	-2.36114	0.529765	-4.45695	8.31e-06	0.00107003	932	938	m8	isotig10089	100	589	0	0	1	589	1112	1700	0	1088	126	-18.9	2 21	331352	19	57.89%	84.21%	1700	gi|7243250|dbj|BAA92690.1|	pol polyprotein [Bombyx mori]	4.94405e-111
370	isotig10089	scf950_6623	79.5854	-2.36114	0.529765	-4.45695	8.31e-06	0.00107003	665	671	m8	isotig10089	100	589	0	0	1	589	1112	1700	0	1088	126	-21.51	2 20	408431	20	65.00%	75.00%	1700	gi|7243250|dbj|BAA92690.1|	pol polyprotein [Bombyx mori]	4.94405e-111
371	isotig10089	scf950_6623	79.5854	-2.36114	0.529765	-4.45695	8.31e-06	0.00107003	665	671	m8	isotig10089	100	589	0	0	1	589	1112	1700	0	1088	121	-18.51	3 21	111130	18	61.11%	83.33%	1700	gi|7243250|dbj|BAA92690.1|	pol polyprotein [Bombyx mori]	4.94405e-111
372	isotig10098	scf1476_9186	25934.4	-2.60763	0.437308	-5.96291	2.48e-09	1e-06	480	486	8mer	isotig10098	100	776	0	0	1	776	425	1200	0	1434	115	-24.81	4 12	245267	8	100.00%	100.00%	1200	gi|357622535|gb|EHJ73970.1|	cuticular protein glycine-rich 13 [Danaus plexippus]	1.24614e-29
373	isotig10098	scf1476_9186	25934.4	-2.60763	0.437308	-5.96291	2.48e-09	1e-06	480	486	8mer	isotig10098	100	776	0	0	1	776	425	1200	0	1434	139	-23.92	3 22	360381	19	73.68%	73.68%	1200	gi|357622535|gb|EHJ73970.1|	cuticular protein glycine-rich 13 [Danaus plexippus]	1.24614e-29
374	isotig10098	scf1476_9186	25934.4	-2.60763	0.437308	-5.96291	2.48e-09	1e-06	480	486	8mer	isotig10098	100	776	0	0	1	776	425	1200	0	1434	115	-18.58	3 22	66 87	19	63.16%	68.42%	1200	gi|357622535|gb|EHJ73970.1|	cuticular protein glycine-rich 13 [Danaus plexippus]	1.24614e-29
375	isotig10098	scf1476_9186	25934.4	-2.60763	0.437308	-5.96291	2.48e-09	1e-06	480	486	8mer	isotig10098	100	776	0	0	1	776	425	1200	0	1434	107	-18.51	4 12	497519	8	87.50%	87.50%	1200	gi|357622535|gb|EHJ73970.1|	cuticular protein glycine-rich 13 [Danaus plexippus]	1.24614e-29
376	isotig10098	scf1476_9186	25934.4	-2.60763	0.437308	-5.96291	2.48e-09	1e-06	480	486	8mer	isotig10098	100	776	0	0	1	776	425	1200	0	1434	147	-21.83	2 12	41 63	10	90.00%	90.00%	1200	gi|357622535|gb|EHJ73970.1|	cuticular protein glycine-rich 13 [Danaus plexippus]	1.24614e-29
377	isotig10098	scf1476_9186	25934.4	-2.60763	0.437308	-5.96291	2.48e-09	1e-06	480	486	8mer	isotig10098	100	776	0	0	1	776	425	1200	0	1434	115	-19.69	2 12	413435	10	80.00%	80.00%	1200	gi|357622535|gb|EHJ73970.1|	cuticular protein glycine-rich 13 [Danaus plexippus]	1.24614e-29
378	isotig10098	scf38779_30463	25934.4	-2.60763	0.437308	-5.96291	2.48e-09	1e-06	616	622	1a	isotig10098	100	776	0	0	1	776	425	1200	0	1434	123	-21.92	2 17	284306	16	68.75%	81.25%	1200	gi|357622535|gb|EHJ73970.1|	cuticular protein glycine-rich 13 [Danaus plexippus]	1.24614e-29
379	isotig10098	scf38779_30463	25934.4	-2.60763	0.437308	-5.96291	2.48e-09	1e-06	616	622	1a	isotig10098	100	776	0	0	1	776	425	1200	0	1434	103	-19.1	3 21	434456	19	63.16%	68.42%	1200	gi|357622535|gb|EHJ73970.1|	cuticular protein glycine-rich 13 [Danaus plexippus]	1.24614e-29
380	isotig10098	scf38779_30463	25934.4	-2.60763	0.437308	-5.96291	2.48e-09	1e-06	616	622	1a	isotig10098	100	776	0	0	1	776	425	1200	0	1434	104	-18.05	2 8	255276	6	83.33%	100.00%	1200	gi|357622535|gb|EHJ73970.1|	cuticular protein glycine-rich 13 [Danaus plexippus]	1.24614e-29
381	isotig10098	scf38779_30463	25934.4	-2.60763	0.437308	-5.96291	2.48e-09	1e-06	616	622	1a	isotig10098	100	776	0	0	1	776	425	1200	0	1434	120	-18.73	2 8	315336	6	100.00%	100.00%	1200	gi|357622535|gb|EHJ73970.1|	cuticular protein glycine-rich 13 [Danaus plexippus]	1.24614e-29
382	isotig10098	scf38779_30463	25934.4	-2.60763	0.437308	-5.96291	2.48e-09	1e-06	616	622	1a	isotig10098	100	776	0	0	1	776	425	1200	0	1434	90	-17.26	2 21	647670	21	61.90%	66.67%	1200	gi|357622535|gb|EHJ73970.1|	cuticular protein glycine-rich 13 [Danaus plexippus]	1.24614e-29
383	isotig10098	scf38779_30463	25934.4	-2.60763	0.437308	-5.96291	2.48e-09	1e-06	616	622	1a	isotig10098	100	776	0	0	1	776	425	1200	0	1434	102	-18.41	3 21	4 24	18	66.67%	66.67%	1200	gi|357622535|gb|EHJ73970.1|	cuticular protein glycine-rich 13 [Danaus plexippus]	1.24614e-29
384	isotig10098	scf38779_30463	25934.4	-2.60763	0.437308	-5.96291	2.48e-09	1e-06	616	622	1a	isotig10098	100	776	0	0	1	776	425	1200	0	1434	100	-17.38	3 8	189210	5	100.00%	100.00%	1200	gi|357622535|gb|EHJ73970.1|	cuticular protein glycine-rich 13 [Danaus plexippus]	1.24614e-29
385	isotig10098	scf38779_30463	25934.4	-2.60763	0.437308	-5.96291	2.48e-09	1e-06	616	622	1a	isotig10098	100	776	0	0	1	776	425	1200	0	1434	120	-20.44	2 8	207228	6	100.00%	100.00%	1200	gi|357622535|gb|EHJ73970.1|	cuticular protein glycine-rich 13 [Danaus plexippus]	1.24614e-29
386	isotig10098	scf38779_30463	25934.4	-2.60763	0.437308	-5.96291	2.48e-09	1e-06	616	622	1a	isotig10098	100	776	0	0	1	776	425	1200	0	1434	127	-23.74	2 21	514540	24	66.67%	66.67%	1200	gi|357622535|gb|EHJ73970.1|	cuticular protein glycine-rich 13 [Danaus plexippus]	1.24614e-29
387	isotig10098	scf38779_30463	25934.4	-2.60763	0.437308	-5.96291	2.48e-09	1e-06	616	622	1a	isotig10098	100	776	0	0	1	776	425	1200	0	1434	120	-17.73	2 8	177198	6	100.00%	100.00%	1200	gi|357622535|gb|EHJ73970.1|	cuticular protein glycine-rich 13 [Danaus plexippus]	1.24614e-29
388	isotig10098	scf38779_30463	25934.4	-2.60763	0.437308	-5.96291	2.48e-09	1e-06	754	760	1a	isotig10098	100	776	0	0	1	776	425	1200	0	1434	123	-21.92	2 17	284306	16	68.75%	81.25%	1200	gi|357622535|gb|EHJ73970.1|	cuticular protein glycine-rich 13 [Danaus plexippus]	1.24614e-29
389	isotig10098	scf38779_30463	25934.4	-2.60763	0.437308	-5.96291	2.48e-09	1e-06	754	760	1a	isotig10098	100	776	0	0	1	776	425	1200	0	1434	103	-19.1	3 21	434456	19	63.16%	68.42%	1200	gi|357622535|gb|EHJ73970.1|	cuticular protein glycine-rich 13 [Danaus plexippus]	1.24614e-29
390	isotig10098	scf38779_30463	25934.4	-2.60763	0.437308	-5.96291	2.48e-09	1e-06	754	760	1a	isotig10098	100	776	0	0	1	776	425	1200	0	1434	104	-18.05	2 8	255276	6	83.33%	100.00%	1200	gi|357622535|gb|EHJ73970.1|	cuticular protein glycine-rich 13 [Danaus plexippus]	1.24614e-29
391	isotig10098	scf38779_30463	25934.4	-2.60763	0.437308	-5.96291	2.48e-09	1e-06	754	760	1a	isotig10098	100	776	0	0	1	776	425	1200	0	1434	120	-18.73	2 8	315336	6	100.00%	100.00%	1200	gi|357622535|gb|EHJ73970.1|	cuticular protein glycine-rich 13 [Danaus plexippus]	1.24614e-29
392	isotig10098	scf38779_30463	25934.4	-2.60763	0.437308	-5.96291	2.48e-09	1e-06	754	760	1a	isotig10098	100	776	0	0	1	776	425	1200	0	1434	90	-17.26	2 21	647670	21	61.90%	66.67%	1200	gi|357622535|gb|EHJ73970.1|	cuticular protein glycine-rich 13 [Danaus plexippus]	1.24614e-29
393	isotig10098	scf38779_30463	25934.4	-2.60763	0.437308	-5.96291	2.48e-09	1e-06	754	760	1a	isotig10098	100	776	0	0	1	776	425	1200	0	1434	102	-18.41	3 21	4 24	18	66.67%	66.67%	1200	gi|357622535|gb|EHJ73970.1|	cuticular protein glycine-rich 13 [Danaus plexippus]	1.24614e-29
394	isotig10098	scf38779_30463	25934.4	-2.60763	0.437308	-5.96291	2.48e-09	1e-06	754	760	1a	isotig10098	100	776	0	0	1	776	425	1200	0	1434	100	-17.38	3 8	189210	5	100.00%	100.00%	1200	gi|357622535|gb|EHJ73970.1|	cuticular protein glycine-rich 13 [Danaus plexippus]	1.24614e-29
395	isotig10098	scf38779_30463	25934.4	-2.60763	0.437308	-5.96291	2.48e-09	1e-06	754	760	1a	isotig10098	100	776	0	0	1	776	425	1200	0	1434	120	-20.44	2 8	207228	6	100.00%	100.00%	1200	gi|357622535|gb|EHJ73970.1|	cuticular protein glycine-rich 13 [Danaus plexippus]	1.24614e-29
396	isotig10098	scf38779_30463	25934.4	-2.60763	0.437308	-5.96291	2.48e-09	1e-06	754	760	1a	isotig10098	100	776	0	0	1	776	425	1200	0	1434	127	-23.74	2 21	514540	24	66.67%	66.67%	1200	gi|357622535|gb|EHJ73970.1|	cuticular protein glycine-rich 13 [Danaus plexippus]	1.24614e-29
397	isotig10098	scf38779_30463	25934.4	-2.60763	0.437308	-5.96291	2.48e-09	1e-06	754	760	1a	isotig10098	100	776	0	0	1	776	425	1200	0	1434	120	-17.73	2 8	177198	6	100.00%	100.00%	1200	gi|357622535|gb|EHJ73970.1|	cuticular protein glycine-rich 13 [Danaus plexippus]	1.24614e-29
398	isotig10098	scf38779_30463	25934.4	-2.60763	0.437308	-5.96291	2.48e-09	1e-06	646	652	1a	isotig10098	100	776	0	0	1	776	425	1200	0	1434	123	-21.92	2 17	284306	16	68.75%	81.25%	1200	gi|357622535|gb|EHJ73970.1|	cuticular protein glycine-rich 13 [Danaus plexippus]	1.24614e-29
399	isotig10098	scf38779_30463	25934.4	-2.60763	0.437308	-5.96291	2.48e-09	1e-06	646	652	1a	isotig10098	100	776	0	0	1	776	425	1200	0	1434	103	-19.1	3 21	434456	19	63.16%	68.42%	1200	gi|357622535|gb|EHJ73970.1|	cuticular protein glycine-rich 13 [Danaus plexippus]	1.24614e-29
400	isotig10098	scf38779_30463	25934.4	-2.60763	0.437308	-5.96291	2.48e-09	1e-06	646	652	1a	isotig10098	100	776	0	0	1	776	425	1200	0	1434	104	-18.05	2 8	255276	6	83.33%	100.00%	1200	gi|357622535|gb|EHJ73970.1|	cuticular protein glycine-rich 13 [Danaus plexippus]	1.24614e-29
401	isotig10098	scf38779_30463	25934.4	-2.60763	0.437308	-5.96291	2.48e-09	1e-06	646	652	1a	isotig10098	100	776	0	0	1	776	425	1200	0	1434	120	-18.73	2 8	315336	6	100.00%	100.00%	1200	gi|357622535|gb|EHJ73970.1|	cuticular protein glycine-rich 13 [Danaus plexippus]	1.24614e-29
402	isotig10098	scf38779_30463	25934.4	-2.60763	0.437308	-5.96291	2.48e-09	1e-06	646	652	1a	isotig10098	100	776	0	0	1	776	425	1200	0	1434	90	-17.26	2 21	647670	21	61.90%	66.67%	1200	gi|357622535|gb|EHJ73970.1|	cuticular protein glycine-rich 13 [Danaus plexippus]	1.24614e-29
403	isotig10098	scf38779_30463	25934.4	-2.60763	0.437308	-5.96291	2.48e-09	1e-06	646	652	1a	isotig10098	100	776	0	0	1	776	425	1200	0	1434	102	-18.41	3 21	4 24	18	66.67%	66.67%	1200	gi|357622535|gb|EHJ73970.1|	cuticular protein glycine-rich 13 [Danaus plexippus]	1.24614e-29
404	isotig10098	scf38779_30463	25934.4	-2.60763	0.437308	-5.96291	2.48e-09	1e-06	646	652	1a	isotig10098	100	776	0	0	1	776	425	1200	0	1434	100	-17.38	3 8	189210	5	100.00%	100.00%	1200	gi|357622535|gb|EHJ73970.1|	cuticular protein glycine-rich 13 [Danaus plexippus]	1.24614e-29
405	isotig10098	scf38779_30463	25934.4	-2.60763	0.437308	-5.96291	2.48e-09	1e-06	646	652	1a	isotig10098	100	776	0	0	1	776	425	1200	0	1434	120	-20.44	2 8	207228	6	100.00%	100.00%	1200	gi|357622535|gb|EHJ73970.1|	cuticular protein glycine-rich 13 [Danaus plexippus]	1.24614e-29
406	isotig10098	scf38779_30463	25934.4	-2.60763	0.437308	-5.96291	2.48e-09	1e-06	646	652	1a	isotig10098	100	776	0	0	1	776	425	1200	0	1434	127	-23.74	2 21	514540	24	66.67%	66.67%	1200	gi|357622535|gb|EHJ73970.1|	cuticular protein glycine-rich 13 [Danaus plexippus]	1.24614e-29
407	isotig10098	scf38779_30463	25934.4	-2.60763	0.437308	-5.96291	2.48e-09	1e-06	646	652	1a	isotig10098	100	776	0	0	1	776	425	1200	0	1434	120	-17.73	2 8	177198	6	100.00%	100.00%	1200	gi|357622535|gb|EHJ73970.1|	cuticular protein glycine-rich 13 [Danaus plexippus]	1.24614e-29
408	isotig10098	scf38779_30463	25934.4	-2.60763	0.437308	-5.96291	2.48e-09	1e-06	724	730	1a	isotig10098	100	776	0	0	1	776	425	1200	0	1434	123	-21.92	2 17	284306	16	68.75%	81.25%	1200	gi|357622535|gb|EHJ73970.1|	cuticular protein glycine-rich 13 [Danaus plexippus]	1.24614e-29
409	isotig10098	scf38779_30463	25934.4	-2.60763	0.437308	-5.96291	2.48e-09	1e-06	724	730	1a	isotig10098	100	776	0	0	1	776	425	1200	0	1434	103	-19.1	3 21	434456	19	63.16%	68.42%	1200	gi|357622535|gb|EHJ73970.1|	cuticular protein glycine-rich 13 [Danaus plexippus]	1.24614e-29
410	isotig10098	scf38779_30463	25934.4	-2.60763	0.437308	-5.96291	2.48e-09	1e-06	724	730	1a	isotig10098	100	776	0	0	1	776	425	1200	0	1434	104	-18.05	2 8	255276	6	83.33%	100.00%	1200	gi|357622535|gb|EHJ73970.1|	cuticular protein glycine-rich 13 [Danaus plexippus]	1.24614e-29
411	isotig10098	scf38779_30463	25934.4	-2.60763	0.437308	-5.96291	2.48e-09	1e-06	724	730	1a	isotig10098	100	776	0	0	1	776	425	1200	0	1434	120	-18.73	2 8	315336	6	100.00%	100.00%	1200	gi|357622535|gb|EHJ73970.1|	cuticular protein glycine-rich 13 [Danaus plexippus]	1.24614e-29
412	isotig10098	scf38779_30463	25934.4	-2.60763	0.437308	-5.96291	2.48e-09	1e-06	724	730	1a	isotig10098	100	776	0	0	1	776	425	1200	0	1434	90	-17.26	2 21	647670	21	61.90%	66.67%	1200	gi|357622535|gb|EHJ73970.1|	cuticular protein glycine-rich 13 [Danaus plexippus]	1.24614e-29
413	isotig10098	scf38779_30463	25934.4	-2.60763	0.437308	-5.96291	2.48e-09	1e-06	724	730	1a	isotig10098	100	776	0	0	1	776	425	1200	0	1434	102	-18.41	3 21	4 24	18	66.67%	66.67%	1200	gi|357622535|gb|EHJ73970.1|	cuticular protein glycine-rich 13 [Danaus plexippus]	1.24614e-29
414	isotig10098	scf38779_30463	25934.4	-2.60763	0.437308	-5.96291	2.48e-09	1e-06	724	730	1a	isotig10098	100	776	0	0	1	776	425	1200	0	1434	100	-17.38	3 8	189210	5	100.00%	100.00%	1200	gi|357622535|gb|EHJ73970.1|	cuticular protein glycine-rich 13 [Danaus plexippus]	1.24614e-29
415	isotig10098	scf38779_30463	25934.4	-2.60763	0.437308	-5.96291	2.48e-09	1e-06	724	730	1a	isotig10098	100	776	0	0	1	776	425	1200	0	1434	120	-20.44	2 8	207228	6	100.00%	100.00%	1200	gi|357622535|gb|EHJ73970.1|	cuticular protein glycine-rich 13 [Danaus plexippus]	1.24614e-29
416	isotig10098	scf38779_30463	25934.4	-2.60763	0.437308	-5.96291	2.48e-09	1e-06	724	730	1a	isotig10098	100	776	0	0	1	776	425	1200	0	1434	127	-23.74	2 21	514540	24	66.67%	66.67%	1200	gi|357622535|gb|EHJ73970.1|	cuticular protein glycine-rich 13 [Danaus plexippus]	1.24614e-29
417	isotig10098	scf38779_30463	25934.4	-2.60763	0.437308	-5.96291	2.48e-09	1e-06	724	730	1a	isotig10098	100	776	0	0	1	776	425	1200	0	1434	120	-17.73	2 8	177198	6	100.00%	100.00%	1200	gi|357622535|gb|EHJ73970.1|	cuticular protein glycine-rich 13 [Danaus plexippus]	1.24614e-29
418	isotig10098	scf6585_20002	25934.4	-2.60763	0.437308	-5.96291	2.48e-09	1e-06	852	858	8mer	isotig10098	100	776	0	0	1	776	425	1200	0	1434	118	-17.69	4 15	343363	11	81.82%	90.91%	1200	gi|357622535|gb|EHJ73970.1|	cuticular protein glycine-rich 13 [Danaus plexippus]	1.24614e-29
419	isotig10098	scf6585_20002	25934.4	-2.60763	0.437308	-5.96291	2.48e-09	1e-06	852	858	8mer	isotig10098	100	776	0	0	1	776	425	1200	0	1434	149	-24.51	2 14	415435	12	83.33%	83.33%	1200	gi|357622535|gb|EHJ73970.1|	cuticular protein glycine-rich 13 [Danaus plexippus]	1.24614e-29
420	isotig10098	scf6585_20002	25934.4	-2.60763	0.437308	-5.96291	2.48e-09	1e-06	852	858	8mer	isotig10098	100	776	0	0	1	776	425	1200	0	1434	90	-17.92	2 15	457478	14	71.43%	78.57%	1200	gi|357622535|gb|EHJ73970.1|	cuticular protein glycine-rich 13 [Danaus plexippus]	1.24614e-29
421	isotig10098	scf6585_20002	25934.4	-2.60763	0.437308	-5.96291	2.48e-09	1e-06	852	858	8mer	isotig10098	100	776	0	0	1	776	425	1200	0	1434	119	-17.07	2 14	44 63	12	83.33%	83.33%	1200	gi|357622535|gb|EHJ73970.1|	cuticular protein glycine-rich 13 [Danaus plexippus]	1.24614e-29
422	isotig10098	scf6585_20003	25934.4	-2.60763	0.437308	-5.96291	2.48e-09	1e-06	852	858	8mer	isotig10098	100	776	0	0	1	776	425	1200	0	1434	90	-17.92	2 15	457478	14	71.43%	78.57%	1200	gi|357622535|gb|EHJ73970.1|	cuticular protein glycine-rich 13 [Danaus plexippus]	1.24614e-29
423	isotig10098	scf6585_20003	25934.4	-2.60763	0.437308	-5.96291	2.48e-09	1e-06	852	858	8mer	isotig10098	100	776	0	0	1	776	425	1200	0	1434	149	-24.51	2 14	415435	12	83.33%	83.33%	1200	gi|357622535|gb|EHJ73970.1|	cuticular protein glycine-rich 13 [Danaus plexippus]	1.24614e-29
424	isotig10098	scf6585_20003	25934.4	-2.60763	0.437308	-5.96291	2.48e-09	1e-06	852	858	8mer	isotig10098	100	776	0	0	1	776	425	1200	0	1434	118	-17.69	4 15	343363	11	81.82%	90.91%	1200	gi|357622535|gb|EHJ73970.1|	cuticular protein glycine-rich 13 [Danaus plexippus]	1.24614e-29
425	isotig10098	scf6585_20003	25934.4	-2.60763	0.437308	-5.96291	2.48e-09	1e-06	852	858	8mer	isotig10098	100	776	0	0	1	776	425	1200	0	1434	119	-17.07	2 14	44 63	12	83.33%	83.33%	1200	gi|357622535|gb|EHJ73970.1|	cuticular protein glycine-rich 13 [Danaus plexippus]	1.24614e-29
426	isotig10098	scf6585_20004	25934.4	-2.60763	0.437308	-5.96291	2.48e-09	1e-06	852	858	8mer	isotig10098	100	776	0	0	1	776	425	1200	0	1434	119	-17.07	2 14	44 63	12	83.33%	83.33%	1200	gi|357622535|gb|EHJ73970.1|	cuticular protein glycine-rich 13 [Danaus plexippus]	1.24614e-29
427	isotig10098	scf6585_20004	25934.4	-2.60763	0.437308	-5.96291	2.48e-09	1e-06	852	858	8mer	isotig10098	100	776	0	0	1	776	425	1200	0	1434	118	-17.69	4 15	343363	11	81.82%	90.91%	1200	gi|357622535|gb|EHJ73970.1|	cuticular protein glycine-rich 13 [Danaus plexippus]	1.24614e-29
428	isotig10098	scf6585_20004	25934.4	-2.60763	0.437308	-5.96291	2.48e-09	1e-06	852	858	8mer	isotig10098	100	776	0	0	1	776	425	1200	0	1434	149	-24.51	2 14	415435	12	83.33%	83.33%	1200	gi|357622535|gb|EHJ73970.1|	cuticular protein glycine-rich 13 [Danaus plexippus]	1.24614e-29
429	isotig10098	scf6585_20004	25934.4	-2.60763	0.437308	-5.96291	2.48e-09	1e-06	852	858	8mer	isotig10098	100	776	0	0	1	776	425	1200	0	1434	90	-17.92	2 15	457478	14	71.43%	78.57%	1200	gi|357622535|gb|EHJ73970.1|	cuticular protein glycine-rich 13 [Danaus plexippus]	1.24614e-29
430	isotig10098	scf950_6623	25934.4	-2.60763	0.437308	-5.96291	2.48e-09	1e-06	754	760	1a	isotig10098	100	776	0	0	1	776	425	1200	0	1434	127	-23.74	2 21	514540	24	66.67%	66.67%	1200	gi|357622535|gb|EHJ73970.1|	cuticular protein glycine-rich 13 [Danaus plexippus]	1.24614e-29
431	isotig10098	scf950_6623	25934.4	-2.60763	0.437308	-5.96291	2.48e-09	1e-06	754	760	1a	isotig10098	100	776	0	0	1	776	425	1200	0	1434	104	-18.05	2 8	255276	6	83.33%	100.00%	1200	gi|357622535|gb|EHJ73970.1|	cuticular protein glycine-rich 13 [Danaus plexippus]	1.24614e-29
432	isotig10098	scf950_6623	25934.4	-2.60763	0.437308	-5.96291	2.48e-09	1e-06	754	760	1a	isotig10098	100	776	0	0	1	776	425	1200	0	1434	100	-17.38	3 8	189210	5	100.00%	100.00%	1200	gi|357622535|gb|EHJ73970.1|	cuticular protein glycine-rich 13 [Danaus plexippus]	1.24614e-29
433	isotig10098	scf950_6623	25934.4	-2.60763	0.437308	-5.96291	2.48e-09	1e-06	754	760	1a	isotig10098	100	776	0	0	1	776	425	1200	0	1434	120	-18.73	2 8	315336	6	100.00%	100.00%	1200	gi|357622535|gb|EHJ73970.1|	cuticular protein glycine-rich 13 [Danaus plexippus]	1.24614e-29
434	isotig10098	scf950_6623	25934.4	-2.60763	0.437308	-5.96291	2.48e-09	1e-06	754	760	1a	isotig10098	100	776	0	0	1	776	425	1200	0	1434	123	-21.92	2 17	284306	16	68.75%	81.25%	1200	gi|357622535|gb|EHJ73970.1|	cuticular protein glycine-rich 13 [Danaus plexippus]	1.24614e-29
435	isotig10098	scf950_6623	25934.4	-2.60763	0.437308	-5.96291	2.48e-09	1e-06	754	760	1a	isotig10098	100	776	0	0	1	776	425	1200	0	1434	90	-17.26	2 21	647670	21	61.90%	66.67%	1200	gi|357622535|gb|EHJ73970.1|	cuticular protein glycine-rich 13 [Danaus plexippus]	1.24614e-29
436	isotig10098	scf950_6623	25934.4	-2.60763	0.437308	-5.96291	2.48e-09	1e-06	754	760	1a	isotig10098	100	776	0	0	1	776	425	1200	0	1434	120	-20.44	2 8	207228	6	100.00%	100.00%	1200	gi|357622535|gb|EHJ73970.1|	cuticular protein glycine-rich 13 [Danaus plexippus]	1.24614e-29
437	isotig10098	scf950_6623	25934.4	-2.60763	0.437308	-5.96291	2.48e-09	1e-06	754	760	1a	isotig10098	100	776	0	0	1	776	425	1200	0	1434	120	-17.73	2 8	177198	6	100.00%	100.00%	1200	gi|357622535|gb|EHJ73970.1|	cuticular protein glycine-rich 13 [Danaus plexippus]	1.24614e-29
438	isotig10098	scf950_6623	25934.4	-2.60763	0.437308	-5.96291	2.48e-09	1e-06	754	760	1a	isotig10098	100	776	0	0	1	776	425	1200	0	1434	103	-19.1	3 21	434456	19	63.16%	68.42%	1200	gi|357622535|gb|EHJ73970.1|	cuticular protein glycine-rich 13 [Danaus plexippus]	1.24614e-29
439	isotig10098	scf950_6623	25934.4	-2.60763	0.437308	-5.96291	2.48e-09	1e-06	754	760	1a	isotig10098	100	776	0	0	1	776	425	1200	0	1434	102	-18.41	3 21	4 24	18	66.67%	66.67%	1200	gi|357622535|gb|EHJ73970.1|	cuticular protein glycine-rich 13 [Danaus plexippus]	1.24614e-29
440	isotig10098	scf950_6623	25934.4	-2.60763	0.437308	-5.96291	2.48e-09	1e-06	646	652	1a	isotig10098	100	776	0	0	1	776	425	1200	0	1434	127	-23.74	2 21	514540	24	66.67%	66.67%	1200	gi|357622535|gb|EHJ73970.1|	cuticular protein glycine-rich 13 [Danaus plexippus]	1.24614e-29
441	isotig10098	scf950_6623	25934.4	-2.60763	0.437308	-5.96291	2.48e-09	1e-06	646	652	1a	isotig10098	100	776	0	0	1	776	425	1200	0	1434	104	-18.05	2 8	255276	6	83.33%	100.00%	1200	gi|357622535|gb|EHJ73970.1|	cuticular protein glycine-rich 13 [Danaus plexippus]	1.24614e-29
442	isotig10098	scf950_6623	25934.4	-2.60763	0.437308	-5.96291	2.48e-09	1e-06	646	652	1a	isotig10098	100	776	0	0	1	776	425	1200	0	1434	100	-17.38	3 8	189210	5	100.00%	100.00%	1200	gi|357622535|gb|EHJ73970.1|	cuticular protein glycine-rich 13 [Danaus plexippus]	1.24614e-29
443	isotig10098	scf950_6623	25934.4	-2.60763	0.437308	-5.96291	2.48e-09	1e-06	646	652	1a	isotig10098	100	776	0	0	1	776	425	1200	0	1434	120	-18.73	2 8	315336	6	100.00%	100.00%	1200	gi|357622535|gb|EHJ73970.1|	cuticular protein glycine-rich 13 [Danaus plexippus]	1.24614e-29
444	isotig10098	scf950_6623	25934.4	-2.60763	0.437308	-5.96291	2.48e-09	1e-06	646	652	1a	isotig10098	100	776	0	0	1	776	425	1200	0	1434	123	-21.92	2 17	284306	16	68.75%	81.25%	1200	gi|357622535|gb|EHJ73970.1|	cuticular protein glycine-rich 13 [Danaus plexippus]	1.24614e-29
445	isotig10098	scf950_6623	25934.4	-2.60763	0.437308	-5.96291	2.48e-09	1e-06	646	652	1a	isotig10098	100	776	0	0	1	776	425	1200	0	1434	90	-17.26	2 21	647670	21	61.90%	66.67%	1200	gi|357622535|gb|EHJ73970.1|	cuticular protein glycine-rich 13 [Danaus plexippus]	1.24614e-29
446	isotig10098	scf950_6623	25934.4	-2.60763	0.437308	-5.96291	2.48e-09	1e-06	646	652	1a	isotig10098	100	776	0	0	1	776	425	1200	0	1434	120	-20.44	2 8	207228	6	100.00%	100.00%	1200	gi|357622535|gb|EHJ73970.1|	cuticular protein glycine-rich 13 [Danaus plexippus]	1.24614e-29
447	isotig10098	scf950_6623	25934.4	-2.60763	0.437308	-5.96291	2.48e-09	1e-06	646	652	1a	isotig10098	100	776	0	0	1	776	425	1200	0	1434	120	-17.73	2 8	177198	6	100.00%	100.00%	1200	gi|357622535|gb|EHJ73970.1|	cuticular protein glycine-rich 13 [Danaus plexippus]	1.24614e-29
448	isotig10098	scf950_6623	25934.4	-2.60763	0.437308	-5.96291	2.48e-09	1e-06	646	652	1a	isotig10098	100	776	0	0	1	776	425	1200	0	1434	103	-19.1	3 21	434456	19	63.16%	68.42%	1200	gi|357622535|gb|EHJ73970.1|	cuticular protein glycine-rich 13 [Danaus plexippus]	1.24614e-29
449	isotig10098	scf950_6623	25934.4	-2.60763	0.437308	-5.96291	2.48e-09	1e-06	646	652	1a	isotig10098	100	776	0	0	1	776	425	1200	0	1434	102	-18.41	3 21	4 24	18	66.67%	66.67%	1200	gi|357622535|gb|EHJ73970.1|	cuticular protein glycine-rich 13 [Danaus plexippus]	1.24614e-29
450	isotig10098	scf950_6623	25934.4	-2.60763	0.437308	-5.96291	2.48e-09	1e-06	616	622	1a	isotig10098	100	776	0	0	1	776	425	1200	0	1434	127	-23.74	2 21	514540	24	66.67%	66.67%	1200	gi|357622535|gb|EHJ73970.1|	cuticular protein glycine-rich 13 [Danaus plexippus]	1.24614e-29
451	isotig10098	scf950_6623	25934.4	-2.60763	0.437308	-5.96291	2.48e-09	1e-06	616	622	1a	isotig10098	100	776	0	0	1	776	425	1200	0	1434	104	-18.05	2 8	255276	6	83.33%	100.00%	1200	gi|357622535|gb|EHJ73970.1|	cuticular protein glycine-rich 13 [Danaus plexippus]	1.24614e-29
452	isotig10098	scf950_6623	25934.4	-2.60763	0.437308	-5.96291	2.48e-09	1e-06	616	622	1a	isotig10098	100	776	0	0	1	776	425	1200	0	1434	100	-17.38	3 8	189210	5	100.00%	100.00%	1200	gi|357622535|gb|EHJ73970.1|	cuticular protein glycine-rich 13 [Danaus plexippus]	1.24614e-29
453	isotig10098	scf950_6623	25934.4	-2.60763	0.437308	-5.96291	2.48e-09	1e-06	616	622	1a	isotig10098	100	776	0	0	1	776	425	1200	0	1434	120	-18.73	2 8	315336	6	100.00%	100.00%	1200	gi|357622535|gb|EHJ73970.1|	cuticular protein glycine-rich 13 [Danaus plexippus]	1.24614e-29
454	isotig10098	scf950_6623	25934.4	-2.60763	0.437308	-5.96291	2.48e-09	1e-06	616	622	1a	isotig10098	100	776	0	0	1	776	425	1200	0	1434	123	-21.92	2 17	284306	16	68.75%	81.25%	1200	gi|357622535|gb|EHJ73970.1|	cuticular protein glycine-rich 13 [Danaus plexippus]	1.24614e-29
455	isotig10098	scf950_6623	25934.4	-2.60763	0.437308	-5.96291	2.48e-09	1e-06	616	622	1a	isotig10098	100	776	0	0	1	776	425	1200	0	1434	90	-17.26	2 21	647670	21	61.90%	66.67%	1200	gi|357622535|gb|EHJ73970.1|	cuticular protein glycine-rich 13 [Danaus plexippus]	1.24614e-29
456	isotig10098	scf950_6623	25934.4	-2.60763	0.437308	-5.96291	2.48e-09	1e-06	616	622	1a	isotig10098	100	776	0	0	1	776	425	1200	0	1434	120	-20.44	2 8	207228	6	100.00%	100.00%	1200	gi|357622535|gb|EHJ73970.1|	cuticular protein glycine-rich 13 [Danaus plexippus]	1.24614e-29
457	isotig10098	scf950_6623	25934.4	-2.60763	0.437308	-5.96291	2.48e-09	1e-06	616	622	1a	isotig10098	100	776	0	0	1	776	425	1200	0	1434	120	-17.73	2 8	177198	6	100.00%	100.00%	1200	gi|357622535|gb|EHJ73970.1|	cuticular protein glycine-rich 13 [Danaus plexippus]	1.24614e-29
458	isotig10098	scf950_6623	25934.4	-2.60763	0.437308	-5.96291	2.48e-09	1e-06	616	622	1a	isotig10098	100	776	0	0	1	776	425	1200	0	1434	103	-19.1	3 21	434456	19	63.16%	68.42%	1200	gi|357622535|gb|EHJ73970.1|	cuticular protein glycine-rich 13 [Danaus plexippus]	1.24614e-29
459	isotig10098	scf950_6623	25934.4	-2.60763	0.437308	-5.96291	2.48e-09	1e-06	616	622	1a	isotig10098	100	776	0	0	1	776	425	1200	0	1434	102	-18.41	3 21	4 24	18	66.67%	66.67%	1200	gi|357622535|gb|EHJ73970.1|	cuticular protein glycine-rich 13 [Danaus plexippus]	1.24614e-29
460	isotig10098	scf950_6623	25934.4	-2.60763	0.437308	-5.96291	2.48e-09	1e-06	724	730	1a	isotig10098	100	776	0	0	1	776	425	1200	0	1434	127	-23.74	2 21	514540	24	66.67%	66.67%	1200	gi|357622535|gb|EHJ73970.1|	cuticular protein glycine-rich 13 [Danaus plexippus]	1.24614e-29
461	isotig10098	scf950_6623	25934.4	-2.60763	0.437308	-5.96291	2.48e-09	1e-06	724	730	1a	isotig10098	100	776	0	0	1	776	425	1200	0	1434	104	-18.05	2 8	255276	6	83.33%	100.00%	1200	gi|357622535|gb|EHJ73970.1|	cuticular protein glycine-rich 13 [Danaus plexippus]	1.24614e-29
462	isotig10098	scf950_6623	25934.4	-2.60763	0.437308	-5.96291	2.48e-09	1e-06	724	730	1a	isotig10098	100	776	0	0	1	776	425	1200	0	1434	100	-17.38	3 8	189210	5	100.00%	100.00%	1200	gi|357622535|gb|EHJ73970.1|	cuticular protein glycine-rich 13 [Danaus plexippus]	1.24614e-29
463	isotig10098	scf950_6623	25934.4	-2.60763	0.437308	-5.96291	2.48e-09	1e-06	724	730	1a	isotig10098	100	776	0	0	1	776	425	1200	0	1434	120	-18.73	2 8	315336	6	100.00%	100.00%	1200	gi|357622535|gb|EHJ73970.1|	cuticular protein glycine-rich 13 [Danaus plexippus]	1.24614e-29
464	isotig10098	scf950_6623	25934.4	-2.60763	0.437308	-5.96291	2.48e-09	1e-06	724	730	1a	isotig10098	100	776	0	0	1	776	425	1200	0	1434	123	-21.92	2 17	284306	16	68.75%	81.25%	1200	gi|357622535|gb|EHJ73970.1|	cuticular protein glycine-rich 13 [Danaus plexippus]	1.24614e-29
465	isotig10098	scf950_6623	25934.4	-2.60763	0.437308	-5.96291	2.48e-09	1e-06	724	730	1a	isotig10098	100	776	0	0	1	776	425	1200	0	1434	90	-17.26	2 21	647670	21	61.90%	66.67%	1200	gi|357622535|gb|EHJ73970.1|	cuticular protein glycine-rich 13 [Danaus plexippus]	1.24614e-29
466	isotig10098	scf950_6623	25934.4	-2.60763	0.437308	-5.96291	2.48e-09	1e-06	724	730	1a	isotig10098	100	776	0	0	1	776	425	1200	0	1434	120	-20.44	2 8	207228	6	100.00%	100.00%	1200	gi|357622535|gb|EHJ73970.1|	cuticular protein glycine-rich 13 [Danaus plexippus]	1.24614e-29
467	isotig10098	scf950_6623	25934.4	-2.60763	0.437308	-5.96291	2.48e-09	1e-06	724	730	1a	isotig10098	100	776	0	0	1	776	425	1200	0	1434	120	-17.73	2 8	177198	6	100.00%	100.00%	1200	gi|357622535|gb|EHJ73970.1|	cuticular protein glycine-rich 13 [Danaus plexippus]	1.24614e-29
468	isotig10098	scf950_6623	25934.4	-2.60763	0.437308	-5.96291	2.48e-09	1e-06	724	730	1a	isotig10098	100	776	0	0	1	776	425	1200	0	1434	103	-19.1	3 21	434456	19	63.16%	68.42%	1200	gi|357622535|gb|EHJ73970.1|	cuticular protein glycine-rich 13 [Danaus plexippus]	1.24614e-29
469	isotig10098	scf950_6623	25934.4	-2.60763	0.437308	-5.96291	2.48e-09	1e-06	724	730	1a	isotig10098	100	776	0	0	1	776	425	1200	0	1434	102	-18.41	3 21	4 24	18	66.67%	66.67%	1200	gi|357622535|gb|EHJ73970.1|	cuticular protein glycine-rich 13 [Danaus plexippus]	1.24614e-29
470	isotig10735	scf53424_32293	1357.16	1.08085	0.251198	4.30277	1.69e-05	0.00198631	241	247	8mer	isotig10735	100	284	0	0	1	284	284	1	5.12e-149	525	137	-20.27	2 18	166187	16	68.75%	93.75%	1700	gi|512895773|ref|XP_004923752.1|	PREDICTED: monoacylglycerol lipase ABHD12-like isoform X1 [Bombyx mori]	0
471	isotig10970	scf15172_25891	179.869	1.30491	0.362659	3.59817	0.000320463	0.0222573	851	857	1a	isotig10970	100	472	0	0	1	472	535	1006	0	872	124	-20.16	2 18	204229	19	68.42%	73.68%	1006	gi|315507101|gb|ADU33186.1|	peptidoglycan recognition protein C [Ostrinia nubilalis]	2.56909e-123
472	isotig12543	scf4010_15791	4201.61	-0.796645	0.217276	-3.66652	0.000245877	0.0180644	729	735	1a	isotig12543	100	373	0	0	1	373	1828	2200	0	689	117	-17.34	2 22	113135	20	50.00%	85.00%	2200	gi|298402909|gb|ADI82774.1|	fatty-acyl CoA reductase 1 [Ostrinia nubilalis]	0
473	isotig12543	scf4010_15792	4201.61	-0.796645	0.217276	-3.66652	0.000245877	0.0180644	729	735	1a	isotig12543	100	373	0	0	1	373	1828	2200	0	689	117	-17.34	2 22	113135	20	50.00%	85.00%	2200	gi|298402909|gb|ADI82774.1|	fatty-acyl CoA reductase 1 [Ostrinia nubilalis]	0
474	isotig12578	scf2732_12946	1257.37	-1.23665	0.262871	-4.70442	2.55e-06	0.000380833	1440	1446	1a	isotig12578	100	1552	0	0	1	1552	2749	4300	0	2867	90	-17.55	6 21	10071032	17	76.47%	82.35%	4300	gi|768412205|ref|XP_011567845.1|	PREDICTED: uncharacterized protein LOC105397515 [Plutella xylostella]	8.86366e-176
475	isotig12578	scf38779_30463	1257.37	-1.23665	0.262871	-4.70442	2.55e-06	0.000380833	3568	3574	8mer	isotig12578	100	1552	0	0	1	1552	2749	4300	0	2867	146	-17.81	2 11	806827	9	88.89%	100.00%	4300	gi|768412205|ref|XP_011567845.1|	PREDICTED: uncharacterized protein LOC105397515 [Plutella xylostella]	8.86366e-176
476	isotig12578	scf38779_30463	1257.37	-1.23665	0.262871	-4.70442	2.55e-06	0.000380833	3568	3574	8mer	isotig12578	100	1552	0	0	1	1552	2749	4300	0	2867	109	-20.95	2 21	10211045	22	63.64%	77.27%	4300	gi|768412205|ref|XP_011567845.1|	PREDICTED: uncharacterized protein LOC105397515 [Plutella xylostella]	8.86366e-176
477	isotig12578	scf53424_32293	1257.37	-1.23665	0.262871	-4.70442	2.55e-06	0.000380833	1176	1182	8mer	isotig12578	100	1552	0	0	1	1552	2749	4300	0	2867	154	-17.68	2 20	443465	19	78.95%	84.21%	4300	gi|768412205|ref|XP_011567845.1|	PREDICTED: uncharacterized protein LOC105397515 [Plutella xylostella]	8.86366e-176
478	isotig12578	scf864_6292	1257.37	-1.23665	0.262871	-4.70442	2.55e-06	0.000380833	709	715	1a	isotig12578	100	1552	0	0	1	1552	2749	4300	0	2867	128	-18.61	2 22	15271550	21	57.14%	80.95%	4300	gi|768412205|ref|XP_011567845.1|	PREDICTED: uncharacterized protein LOC105397515 [Plutella xylostella]	8.86366e-176
479	isotig12578	scf864_6292	1257.37	-1.23665	0.262871	-4.70442	2.55e-06	0.000380833	709	715	1a	isotig12578	100	1552	0	0	1	1552	2749	4300	0	2867	92	-17.56	3 22	10061029	20	65.00%	80.00%	4300	gi|768412205|ref|XP_011567845.1|	PREDICTED: uncharacterized protein LOC105397515 [Plutella xylostella]	8.86366e-176
480	isotig12578	scf950_6623	1257.37	-1.23665	0.262871	-4.70442	2.55e-06	0.000380833	3568	3574	8mer	isotig12578	100	1552	0	0	1	1552	2749	4300	0	2867	109	-20.95	2 21	10211045	22	63.64%	77.27%	4300	gi|768412205|ref|XP_011567845.1|	PREDICTED: uncharacterized protein LOC105397515 [Plutella xylostella]	8.86366e-176
481	isotig12578	scf950_6623	1257.37	-1.23665	0.262871	-4.70442	2.55e-06	0.000380833	3568	3574	8mer	isotig12578	100	1552	0	0	1	1552	2749	4300	0	2867	146	-17.81	2 11	806827	9	88.89%	100.00%	4300	gi|768412205|ref|XP_011567845.1|	PREDICTED: uncharacterized protein LOC105397515 [Plutella xylostella]	8.86366e-176
482	isotig12723	scf36269_30173	2998.51	-0.953851	0.285572	-3.34014	0.000837348	0.0452877	885	891	1a	isotig12723	100	1351	0	0	1	1351	1103	2453	0	2495	134	-23.32	2 21	901924	19	73.68%	78.95%	2453	gi|512925723|ref|XP_004930908.1|	PREDICTED: alpha-tocopherol transfer protein-like isoform X1 [Bombyx mori]	0
483	isotig12723	scf36269_30173	2998.51	-0.953851	0.285572	-3.34014	0.000837348	0.0452877	675	681	1a	isotig12723	100	1351	0	0	1	1351	1103	2453	0	2495	134	-23.32	2 21	901924	19	73.68%	78.95%	2453	gi|512925723|ref|XP_004930908.1|	PREDICTED: alpha-tocopherol transfer protein-like isoform X1 [Bombyx mori]	0
484	isotig12723	scf3654_15205	2998.51	-0.953851	0.285572	-3.34014	0.000837348	0.0452877	2118	2124	m8	isotig12723	100	1351	0	0	1	1351	1103	2453	0	2495	130	-20.01	2 20	10331056	20	75.00%	80.00%	2453	gi|512925723|ref|XP_004930908.1|	PREDICTED: alpha-tocopherol transfer protein-like isoform X1 [Bombyx mori]	0
485	isotig12723	scf3654_15207	2998.51	-0.953851	0.285572	-3.34014	0.000837348	0.0452877	2118	2124	m8	isotig12723	100	1351	0	0	1	1351	1103	2453	0	2495	134	-17.54	2 20	10331056	20	80.00%	80.00%	2453	gi|512925723|ref|XP_004930908.1|	PREDICTED: alpha-tocopherol transfer protein-like isoform X1 [Bombyx mori]	0
486	isotig12723	scf383_4009	2998.51	-0.953851	0.285572	-3.34014	0.000837348	0.0452877	2406	2412	m8	isotig12723	100	1351	0	0	1	1351	1103	2453	0	2495	114	-22.14	2 22	10351055	20	65.00%	75.00%	2453	gi|512925723|ref|XP_004930908.1|	PREDICTED: alpha-tocopherol transfer protein-like isoform X1 [Bombyx mori]	0
487	isotig12723	scf383_4009	2998.51	-0.953851	0.285572	-3.34014	0.000837348	0.0452877	2437	2443	1a	isotig12723	100	1351	0	0	1	1351	1103	2453	0	2495	114	-22.14	2 22	10351055	20	65.00%	75.00%	2453	gi|512925723|ref|XP_004930908.1|	PREDICTED: alpha-tocopherol transfer protein-like isoform X1 [Bombyx mori]	0
488	isotig12723	scf383_4009	2998.51	-0.953851	0.285572	-3.34014	0.000837348	0.0452877	1401	1407	1a	isotig12723	100	1351	0	0	1	1351	1103	2453	0	2495	114	-22.14	2 22	10351055	20	65.00%	75.00%	2453	gi|512925723|ref|XP_004930908.1|	PREDICTED: alpha-tocopherol transfer protein-like isoform X1 [Bombyx mori]	0
489	isotig12723	scf6585_20002	2998.51	-0.953851	0.285572	-3.34014	0.000837348	0.0452877	2055	2061	1a	isotig12723	100	1351	0	0	1	1351	1103	2453	0	2495	130	-17.05	2 20	938959	19	68.42%	78.95%	2453	gi|512925723|ref|XP_004930908.1|	PREDICTED: alpha-tocopherol transfer protein-like isoform X1 [Bombyx mori]	0
490	isotig12723	scf6585_20002	2998.51	-0.953851	0.285572	-3.34014	0.000837348	0.0452877	408	414	m8	isotig12723	100	1351	0	0	1	1351	1103	2453	0	2495	130	-17.05	2 20	938959	19	68.42%	78.95%	2453	gi|512925723|ref|XP_004930908.1|	PREDICTED: alpha-tocopherol transfer protein-like isoform X1 [Bombyx mori]	0
491	isotig12723	scf6585_20003	2998.51	-0.953851	0.285572	-3.34014	0.000837348	0.0452877	2055	2061	1a	isotig12723	100	1351	0	0	1	1351	1103	2453	0	2495	130	-17.05	2 20	938959	19	68.42%	78.95%	2453	gi|512925723|ref|XP_004930908.1|	PREDICTED: alpha-tocopherol transfer protein-like isoform X1 [Bombyx mori]	0
492	isotig12723	scf6585_20003	2998.51	-0.953851	0.285572	-3.34014	0.000837348	0.0452877	408	414	m8	isotig12723	100	1351	0	0	1	1351	1103	2453	0	2495	130	-17.05	2 20	938959	19	68.42%	78.95%	2453	gi|512925723|ref|XP_004930908.1|	PREDICTED: alpha-tocopherol transfer protein-like isoform X1 [Bombyx mori]	0
493	isotig12723	scf6585_20004	2998.51	-0.953851	0.285572	-3.34014	0.000837348	0.0452877	408	414	m8	isotig12723	100	1351	0	0	1	1351	1103	2453	0	2495	130	-17.05	2 20	938959	19	68.42%	78.95%	2453	gi|512925723|ref|XP_004930908.1|	PREDICTED: alpha-tocopherol transfer protein-like isoform X1 [Bombyx mori]	0
494	isotig12723	scf6585_20004	2998.51	-0.953851	0.285572	-3.34014	0.000837348	0.0452877	2055	2061	1a	isotig12723	100	1351	0	0	1	1351	1103	2453	0	2495	130	-17.05	2 20	938959	19	68.42%	78.95%	2453	gi|512925723|ref|XP_004930908.1|	PREDICTED: alpha-tocopherol transfer protein-like isoform X1 [Bombyx mori]	0
495	isotig12723	scf7225_20705	2998.51	-0.953851	0.285572	-3.34014	0.000837348	0.0452877	1164	1170	m8	isotig12723	100	1351	0	0	1	1351	1103	2453	0	2495	163	-17.19	2 23	45 69	23	69.57%	82.61%	2453	gi|512925723|ref|XP_004930908.1|	PREDICTED: alpha-tocopherol transfer protein-like isoform X1 [Bombyx mori]	0
496	isotig12723	scf7225_20705	2998.51	-0.953851	0.285572	-3.34014	0.000837348	0.0452877	1329	1335	1a	isotig12723	100	1351	0	0	1	1351	1103	2453	0	2495	163	-17.19	2 23	45 69	23	69.57%	82.61%	2453	gi|512925723|ref|XP_004930908.1|	PREDICTED: alpha-tocopherol transfer protein-like isoform X1 [Bombyx mori]	0
497	isotig12723	scf7225_20705	2998.51	-0.953851	0.285572	-3.34014	0.000837348	0.0452877	984	990	1a	isotig12723	100	1351	0	0	1	1351	1103	2453	0	2495	163	-17.19	2 23	45 69	23	69.57%	82.61%	2453	gi|512925723|ref|XP_004930908.1|	PREDICTED: alpha-tocopherol transfer protein-like isoform X1 [Bombyx mori]	0
498	isotig12723	scf864_6287	2998.51	-0.953851	0.285572	-3.34014	0.000837348	0.0452877	885	891	1a	isotig12723	100	1351	0	0	1	1351	1103	2453	0	2495	134	-23.32	2 21	901924	19	73.68%	78.95%	2453	gi|512925723|ref|XP_004930908.1|	PREDICTED: alpha-tocopherol transfer protein-like isoform X1 [Bombyx mori]	0
499	isotig12723	scf864_6287	2998.51	-0.953851	0.285572	-3.34014	0.000837348	0.0452877	675	681	1a	isotig12723	100	1351	0	0	1	1351	1103	2453	0	2495	134	-23.32	2 21	901924	19	73.68%	78.95%	2453	gi|512925723|ref|XP_004930908.1|	PREDICTED: alpha-tocopherol transfer protein-like isoform X1 [Bombyx mori]	0
500	isotig12756	scf36269_30173	3182.13	-1.08751	0.256019	-4.24779	2.16e-05	0.00247219	1910	1916	1a	isotig12756	100	737	0	0	1	737	1418	2154	0	1362	141	-28.66	2 24	472499	25	68.00%	80.00%	2154	gi|364023635|gb|AEW46892.1|	serine protease inhibitor 003 [Chilo suppressalis]	0
501	isotig12756	scf5698_18786	3182.13	-1.08751	0.256019	-4.24779	2.16e-05	0.00247219	757	763	8mer	isotig12756	100	737	0	0	1	737	1418	2154	0	1362	129	-17.24	2 20	473498	23	60.87%	69.57%	2154	gi|364023635|gb|AEW46892.1|	serine protease inhibitor 003 [Chilo suppressalis]	0
502	isotig12756	scf864_6287	3182.13	-1.08751	0.256019	-4.24779	2.16e-05	0.00247219	1910	1916	1a	isotig12756	100	737	0	0	1	737	1418	2154	0	1362	141	-28.66	2 24	472499	25	68.00%	80.00%	2154	gi|364023635|gb|AEW46892.1|	serine protease inhibitor 003 [Chilo suppressalis]	0
503	isotig13123	scf3119_13962	1897.99	-1.74697	0.491186	-3.55663	0.000375637	0.025354	2974	2980	m8	isotig13123	100	395	0	0	1	395	2675	3069	0	730	164	-18.58	2 17	287307	15	80.00%	93.33%	3069	gi|768437637|ref|XP_011560368.1|	PREDICTED: glucose dehydrogenase [FAD, quinone] [Plutella xylostella]	0
504	isotig13123	scf383_4009	1897.99	-1.74697	0.491186	-3.55663	0.000375637	0.025354	2826	2832	1a	isotig13123	100	395	0	0	1	395	2675	3069	0	730	130	-20.57	2 22	51 72	21	71.43%	80.95%	3069	gi|768437637|ref|XP_011560368.1|	PREDICTED: glucose dehydrogenase [FAD, quinone] [Plutella xylostella]	0
505	isotig13123	scf403_4152	1897.99	-1.74697	0.491186	-3.55663	0.000375637	0.025354	445	451	1a	isotig13123	100	395	0	0	1	395	2675	3069	0	730	146	-17.93	2 21	180200	19	68.42%	84.21%	3069	gi|768437637|ref|XP_011560368.1|	PREDICTED: glucose dehydrogenase [FAD, quinone] [Plutella xylostella]	0
506	isotig14296	scf940_6586	666.511	-2.17603	0.58139	-3.7428	0.000181982	0.0139246	1328	1334	8mer	isotig14296	100	307	0	0	1	307	1052	1358	9.13e-162	568	162	-22.48	2 21	264284	19	78.95%	78.95%	1358	gi|512915594|ref|XP_004928427.1|	PREDICTED: organic solute transporter alpha-like protein-like [Bombyx mori]	1.7552e-83
507	isotig14352	scf3119_13962	66627.1	-2.13338	0.598346	-3.56547	0.000363201	0.0246146	906	912	1a	isotig14352	100	987	0	0	1	987	614	1600	0	1823	112	-19.01	5 19	438457	14	85.71%	92.86%	1600	gi|290563241|ref|NP_001166717.1|	cuticular protein RR-1 motif 34 precursor [Bombyx mori] >gi|223671170|tpd|FAA00537.1| TPA: putative cuticle protein [Bombyx mori]	1.4975e-89
508	isotig14352	scf36269_30173	66627.1	-2.13338	0.598346	-3.56547	0.000363201	0.0246146	952	958	m8	isotig14352	100	987	0	0	1	987	614	1600	0	1823	163	-20.09	2 20	322346	18	66.67%	88.89%	1600	gi|290563241|ref|NP_001166717.1|	cuticular protein RR-1 motif 34 precursor [Bombyx mori] >gi|223671170|tpd|FAA00537.1| TPA: putative cuticle protein [Bombyx mori]	1.4975e-89
509	isotig14352	scf36269_30173	66627.1	-2.13338	0.598346	-3.56547	0.000363201	0.0246146	952	958	m8	isotig14352	100	987	0	0	1	987	614	1600	0	1823	142	-19.21	3 24	408434	23	56.52%	82.61%	1600	gi|290563241|ref|NP_001166717.1|	cuticular protein RR-1 motif 34 precursor [Bombyx mori] >gi|223671170|tpd|FAA00537.1| TPA: putative cuticle protein [Bombyx mori]	1.4975e-89
510	isotig14352	scf36269_30173	66627.1	-2.13338	0.598346	-3.56547	0.000363201	0.0246146	952	958	m8	isotig14352	100	987	0	0	1	987	614	1600	0	1823	157	-27.49	2 23	445474	26	57.69%	76.92%	1600	gi|290563241|ref|NP_001166717.1|	cuticular protein RR-1 motif 34 precursor [Bombyx mori] >gi|223671170|tpd|FAA00537.1| TPA: putative cuticle protein [Bombyx mori]	1.4975e-89
511	isotig14352	scf36269_30173	66627.1	-2.13338	0.598346	-3.56547	0.000363201	0.0246146	1080	1086	m8	isotig14352	100	987	0	0	1	987	614	1600	0	1823	163	-20.09	2 20	322346	18	66.67%	88.89%	1600	gi|290563241|ref|NP_001166717.1|	cuticular protein RR-1 motif 34 precursor [Bombyx mori] >gi|223671170|tpd|FAA00537.1| TPA: putative cuticle protein [Bombyx mori]	1.4975e-89
512	isotig14352	scf36269_30173	66627.1	-2.13338	0.598346	-3.56547	0.000363201	0.0246146	1080	1086	m8	isotig14352	100	987	0	0	1	987	614	1600	0	1823	142	-19.21	3 24	408434	23	56.52%	82.61%	1600	gi|290563241|ref|NP_001166717.1|	cuticular protein RR-1 motif 34 precursor [Bombyx mori] >gi|223671170|tpd|FAA00537.1| TPA: putative cuticle protein [Bombyx mori]	1.4975e-89
513	isotig14352	scf36269_30173	66627.1	-2.13338	0.598346	-3.56547	0.000363201	0.0246146	1080	1086	m8	isotig14352	100	987	0	0	1	987	614	1600	0	1823	157	-27.49	2 23	445474	26	57.69%	76.92%	1600	gi|290563241|ref|NP_001166717.1|	cuticular protein RR-1 motif 34 precursor [Bombyx mori] >gi|223671170|tpd|FAA00537.1| TPA: putative cuticle protein [Bombyx mori]	1.4975e-89
514	isotig14352	scf3654_15205	66627.1	-2.13338	0.598346	-3.56547	0.000363201	0.0246146	989	995	1a	isotig14352	100	987	0	0	1	987	614	1600	0	1823	133	-20.73	2 21	207228	20	75.00%	80.00%	1600	gi|290563241|ref|NP_001166717.1|	cuticular protein RR-1 motif 34 precursor [Bombyx mori] >gi|223671170|tpd|FAA00537.1| TPA: putative cuticle protein [Bombyx mori]	1.4975e-89
515	isotig14352	scf3654_15205	66627.1	-2.13338	0.598346	-3.56547	0.000363201	0.0246146	989	995	1a	isotig14352	100	987	0	0	1	987	614	1600	0	1823	95	-25.36	2 21	404428	22	72.73%	77.27%	1600	gi|290563241|ref|NP_001166717.1|	cuticular protein RR-1 motif 34 precursor [Bombyx mori] >gi|223671170|tpd|FAA00537.1| TPA: putative cuticle protein [Bombyx mori]	1.4975e-89
516	isotig14352	scf3654_15207	66627.1	-2.13338	0.598346	-3.56547	0.000363201	0.0246146	989	995	1a	isotig14352	100	987	0	0	1	987	614	1600	0	1823	95	-19.98	2 21	404428	22	72.73%	77.27%	1600	gi|290563241|ref|NP_001166717.1|	cuticular protein RR-1 motif 34 precursor [Bombyx mori] >gi|223671170|tpd|FAA00537.1| TPA: putative cuticle protein [Bombyx mori]	1.4975e-89
517	isotig14352	scf3654_15207	66627.1	-2.13338	0.598346	-3.56547	0.000363201	0.0246146	989	995	1a	isotig14352	100	987	0	0	1	987	614	1600	0	1823	132	-18.57	2 21	207228	19	68.42%	73.68%	1600	gi|290563241|ref|NP_001166717.1|	cuticular protein RR-1 motif 34 precursor [Bombyx mori] >gi|223671170|tpd|FAA00537.1| TPA: putative cuticle protein [Bombyx mori]	1.4975e-89
518	isotig14352	scf5275_18097	66627.1	-2.13338	0.598346	-3.56547	0.000363201	0.0246146	175	181	1a	isotig14352	100	987	0	0	1	987	614	1600	0	1823	107	-17.33	2 12	585608	11	72.73%	81.82%	1600	gi|290563241|ref|NP_001166717.1|	cuticular protein RR-1 motif 34 precursor [Bombyx mori] >gi|223671170|tpd|FAA00537.1| TPA: putative cuticle protein [Bombyx mori]	1.4975e-89
519	isotig14352	scf864_6287	66627.1	-2.13338	0.598346	-3.56547	0.000363201	0.0246146	952	958	m8	isotig14352	100	987	0	0	1	987	614	1600	0	1823	142	-19.21	3 24	408434	23	56.52%	82.61%	1600	gi|290563241|ref|NP_001166717.1|	cuticular protein RR-1 motif 34 precursor [Bombyx mori] >gi|223671170|tpd|FAA00537.1| TPA: putative cuticle protein [Bombyx mori]	1.4975e-89
520	isotig14352	scf864_6287	66627.1	-2.13338	0.598346	-3.56547	0.000363201	0.0246146	952	958	m8	isotig14352	100	987	0	0	1	987	614	1600	0	1823	163	-20.09	2 20	322346	18	66.67%	88.89%	1600	gi|290563241|ref|NP_001166717.1|	cuticular protein RR-1 motif 34 precursor [Bombyx mori] >gi|223671170|tpd|FAA00537.1| TPA: putative cuticle protein [Bombyx mori]	1.4975e-89
521	isotig14352	scf864_6287	66627.1	-2.13338	0.598346	-3.56547	0.000363201	0.0246146	952	958	m8	isotig14352	100	987	0	0	1	987	614	1600	0	1823	157	-27.49	2 23	445474	26	57.69%	76.92%	1600	gi|290563241|ref|NP_001166717.1|	cuticular protein RR-1 motif 34 precursor [Bombyx mori] >gi|223671170|tpd|FAA00537.1| TPA: putative cuticle protein [Bombyx mori]	1.4975e-89
522	isotig14352	scf864_6287	66627.1	-2.13338	0.598346	-3.56547	0.000363201	0.0246146	1080	1086	m8	isotig14352	100	987	0	0	1	987	614	1600	0	1823	142	-19.21	3 24	408434	23	56.52%	82.61%	1600	gi|290563241|ref|NP_001166717.1|	cuticular protein RR-1 motif 34 precursor [Bombyx mori] >gi|223671170|tpd|FAA00537.1| TPA: putative cuticle protein [Bombyx mori]	1.4975e-89
523	isotig14352	scf864_6287	66627.1	-2.13338	0.598346	-3.56547	0.000363201	0.0246146	1080	1086	m8	isotig14352	100	987	0	0	1	987	614	1600	0	1823	163	-20.09	2 20	322346	18	66.67%	88.89%	1600	gi|290563241|ref|NP_001166717.1|	cuticular protein RR-1 motif 34 precursor [Bombyx mori] >gi|223671170|tpd|FAA00537.1| TPA: putative cuticle protein [Bombyx mori]	1.4975e-89
524	isotig14352	scf864_6287	66627.1	-2.13338	0.598346	-3.56547	0.000363201	0.0246146	1080	1086	m8	isotig14352	100	987	0	0	1	987	614	1600	0	1823	157	-27.49	2 23	445474	26	57.69%	76.92%	1600	gi|290563241|ref|NP_001166717.1|	cuticular protein RR-1 motif 34 precursor [Bombyx mori] >gi|223671170|tpd|FAA00537.1| TPA: putative cuticle protein [Bombyx mori]	1.4975e-89
525	isotig14370	scf3119_13962	1702.22	-1.13777	0.284502	-3.99918	6.36e-05	0.00573572	617	623	m8	isotig14370	100	1003	0	0	1	1003	1003	1	0	1853	98	-18.27	2 20	82104	20	65.00%	70.00%	2235	gi|290560924|ref|NP_001166688.1|	cuticular protein RR-2 motif 72 [Bombyx mori] >gi|223671246|tpd|FAA00575.1| TPA: putative cuticle protein [Bombyx mori]	5.1242e-36
526	isotig14370	scf3119_13962	1702.22	-1.13777	0.284502	-3.99918	6.36e-05	0.00573572	617	623	m8	isotig14370	100	1003	0	0	1	1003	1003	1	0	1853	126	-18.81	3 20	510531	18	77.78%	88.89%	2235	gi|290560924|ref|NP_001166688.1|	cuticular protein RR-2 motif 72 [Bombyx mori] >gi|223671246|tpd|FAA00575.1| TPA: putative cuticle protein [Bombyx mori]	5.1242e-36
527	isotig14370	scf3119_13962	1702.22	-1.13777	0.284502	-3.99918	6.36e-05	0.00573572	617	623	m8	isotig14370	100	1003	0	0	1	1003	1003	1	0	1853	140	-19.03	2 9	736756	7	100.00%	100.00%	2235	gi|290560924|ref|NP_001166688.1|	cuticular protein RR-2 motif 72 [Bombyx mori] >gi|223671246|tpd|FAA00575.1| TPA: putative cuticle protein [Bombyx mori]	5.1242e-36
528	isotig14370	scf3682_15234	1702.22	-1.13777	0.284502	-3.99918	6.36e-05	0.00573572	439	445	1a	isotig14370	100	1003	0	0	1	1003	1003	1	0	1853	160	-18.52	2 20	428453	21	80.95%	80.95%	2235	gi|290560924|ref|NP_001166688.1|	cuticular protein RR-2 motif 72 [Bombyx mori] >gi|223671246|tpd|FAA00575.1| TPA: putative cuticle protein [Bombyx mori]	5.1242e-36
529	isotig14370	scf383_4009	1702.22	-1.13777	0.284502	-3.99918	6.36e-05	0.00573572	1378	1384	m8	isotig14370	100	1003	0	0	1	1003	1003	1	0	1853	101	-19.85	2 21	114141	24	62.50%	66.67%	2235	gi|290560924|ref|NP_001166688.1|	cuticular protein RR-2 motif 72 [Bombyx mori] >gi|223671246|tpd|FAA00575.1| TPA: putative cuticle protein [Bombyx mori]	5.1242e-36
530	isotig14370	scf383_4009	1702.22	-1.13777	0.284502	-3.99918	6.36e-05	0.00573572	1378	1384	m8	isotig14370	100	1003	0	0	1	1003	1003	1	0	1853	94	-17.77	2 22	47 72	24	62.50%	66.67%	2235	gi|290560924|ref|NP_001166688.1|	cuticular protein RR-2 motif 72 [Bombyx mori] >gi|223671246|tpd|FAA00575.1| TPA: putative cuticle protein [Bombyx mori]	5.1242e-36
531	isotig14370	scf712_5683	1702.22	-1.13777	0.284502	-3.99918	6.36e-05	0.00573572	1467	1473	1a	isotig14370	100	1003	0	0	1	1003	1003	1	0	1853	173	-19.73	2 18	758779	16	81.25%	100.00%	2235	gi|290560924|ref|NP_001166688.1|	cuticular protein RR-2 motif 72 [Bombyx mori] >gi|223671246|tpd|FAA00575.1| TPA: putative cuticle protein [Bombyx mori]	5.1242e-36
532	isotig14370	scf864_6292	1702.22	-1.13777	0.284502	-3.99918	6.36e-05	0.00573572	1033	1039	m8	isotig14370	100	1003	0	0	1	1003	1003	1	0	1853	104	-23.85	2 22	304328	22	68.18%	77.27%	2235	gi|290560924|ref|NP_001166688.1|	cuticular protein RR-2 motif 72 [Bombyx mori] >gi|223671246|tpd|FAA00575.1| TPA: putative cuticle protein [Bombyx mori]	5.1242e-36
533	isotig14370	scf864_6292	1702.22	-1.13777	0.284502	-3.99918	6.36e-05	0.00573572	1033	1039	m8	isotig14370	100	1003	0	0	1	1003	1003	1	0	1853	100	-18.6	2 7	292314	5	100.00%	100.00%	2235	gi|290560924|ref|NP_001166688.1|	cuticular protein RR-2 motif 72 [Bombyx mori] >gi|223671246|tpd|FAA00575.1| TPA: putative cuticle protein [Bombyx mori]	5.1242e-36
534	isotig14370	scf864_6292	1702.22	-1.13777	0.284502	-3.99918	6.36e-05	0.00573572	1033	1039	m8	isotig14370	100	1003	0	0	1	1003	1003	1	0	1853	92	-17.97	2 21	366388	19	57.89%	63.16%	2235	gi|290560924|ref|NP_001166688.1|	cuticular protein RR-2 motif 72 [Bombyx mori] >gi|223671246|tpd|FAA00575.1| TPA: putative cuticle protein [Bombyx mori]	5.1242e-36
535	isotig14370	scf864_6292	1702.22	-1.13777	0.284502	-3.99918	6.36e-05	0.00573572	1033	1039	m8	isotig14370	100	1003	0	0	1	1003	1003	1	0	1853	100	-19.54	2 7	274296	5	100.00%	100.00%	2235	gi|290560924|ref|NP_001166688.1|	cuticular protein RR-2 motif 72 [Bombyx mori] >gi|223671246|tpd|FAA00575.1| TPA: putative cuticle protein [Bombyx mori]	5.1242e-36
536	isotig14370	scf864_6292	1702.22	-1.13777	0.284502	-3.99918	6.36e-05	0.00573572	1033	1039	m8	isotig14370	100	1003	0	0	1	1003	1003	1	0	1853	113	-29.19	3 22	322344	19	63.16%	89.47%	2235	gi|290560924|ref|NP_001166688.1|	cuticular protein RR-2 motif 72 [Bombyx mori] >gi|223671246|tpd|FAA00575.1| TPA: putative cuticle protein [Bombyx mori]	5.1242e-36
537	isotig14370	scf864_6292	1702.22	-1.13777	0.284502	-3.99918	6.36e-05	0.00573572	1033	1039	m8	isotig14370	100	1003	0	0	1	1003	1003	1	0	1853	165	-30.34	2 22	142164	20	70.00%	95.00%	2235	gi|290560924|ref|NP_001166688.1|	cuticular protein RR-2 motif 72 [Bombyx mori] >gi|223671246|tpd|FAA00575.1| TPA: putative cuticle protein [Bombyx mori]	5.1242e-36
538	isotig14933	scf778_5943	508.569	1.15809	0.27347	4.23481	2.29e-05	0.0025837	1052	1058	1a	isotig14933	100	596	0	0	1	596	1357	1952	0	1101	108	-17.13	2 21	364385	19	57.89%	68.42%	1952	gi|768424432|ref|XP_011553169.1|	PREDICTED: saccharopine dehydrogenase-like oxidoreductase [Plutella xylostella]	8.03953e-142
539	isotig14933	scf778_5944	508.569	1.15809	0.27347	4.23481	2.29e-05	0.0025837	1052	1058	1a	isotig14933	100	596	0	0	1	596	1357	1952	0	1101	108	-17.13	2 21	364385	19	57.89%	68.42%	1952	gi|768424432|ref|XP_011553169.1|	PREDICTED: saccharopine dehydrogenase-like oxidoreductase [Plutella xylostella]	8.03953e-142
540	isotig14933	scf864_6292	508.569	1.15809	0.27347	4.23481	2.29e-05	0.0025837	1905	1911	1a	isotig14933	100	596	0	0	1	596	1357	1952	0	1101	97	-19.92	2 19	331354	18	61.11%	77.78%	1952	gi|768424432|ref|XP_011553169.1|	PREDICTED: saccharopine dehydrogenase-like oxidoreductase [Plutella xylostella]	8.03953e-142
541	isotig14933	scf864_6292	508.569	1.15809	0.27347	4.23481	2.29e-05	0.0025837	1905	1911	1a	isotig14933	100	596	0	0	1	596	1357	1952	0	1101	96	-17.93	3 22	302326	21	61.90%	71.43%	1952	gi|768424432|ref|XP_011553169.1|	PREDICTED: saccharopine dehydrogenase-like oxidoreductase [Plutella xylostella]	8.03953e-142
542	isotig14933	scf864_6292	508.569	1.15809	0.27347	4.23481	2.29e-05	0.0025837	1905	1911	1a	isotig14933	100	596	0	0	1	596	1357	1952	0	1101	136	-17.69	2 22	536555	20	65.00%	80.00%	1952	gi|768424432|ref|XP_011553169.1|	PREDICTED: saccharopine dehydrogenase-like oxidoreductase [Plutella xylostella]	8.03953e-142
543	isotig15017	scf1476_9186	342.696	-3.23616	0.617282	-5.24259	1.58e-07	3.76e-05	764	770	m8	isotig15017	100	317	0	0	1	317	1084	1400	2.61e-167	586	141	-18.77	2 22	163185	20	75.00%	75.00%	1400	gi|608789013|gb|AHW57310.1|	CYP6CT1 [Chilo suppressalis]	0
544	isotig15017	scf15172_25891	342.696	-3.23616	0.617282	-5.24259	1.58e-07	3.76e-05	957	963	1a	isotig15017	100	317	0	0	1	317	1084	1400	2.61e-167	586	117	-17.41	3 22	163185	19	68.42%	73.68%	1400	gi|608789013|gb|AHW57310.1|	CYP6CT1 [Chilo suppressalis]	0
545	isotig15811	scf36269_30173	1941.42	-1.93475	0.342595	-5.64736	1.63e-08	5.2e-06	694	700	8mer	isotig15811	100	225	0	0	1	225	576	800	2.49e-116	416	160	-24.01	2 23	100126	23	65.22%	82.61%	800	gi|768414944|ref|XP_011547999.1|	PREDICTED: cuticle protein 3-like [Plutella xylostella]	1.94841e-65
546	isotig15811	scf864_6287	1941.42	-1.93475	0.342595	-5.64736	1.63e-08	5.2e-06	694	700	8mer	isotig15811	100	225	0	0	1	225	576	800	2.49e-116	416	160	-24.01	2 23	100126	23	65.22%	82.61%	800	gi|768414944|ref|XP_011547999.1|	PREDICTED: cuticle protein 3-like [Plutella xylostella]	1.94841e-65
547	isotig17822	scf1190_8003	4434.85	-1.18444	0.331258	-3.57557	0.000349461	0.0237805	3478	3484	m8	isotig17822	100	1026	0	0	1	1026	4375	5400	0	1895	114	-17.49	2 17	11 30	15	60.00%	80.00%	5400	gi|357625680|gb|EHJ76043.1|	putative Collagen alpha-1(XI) chain precursor [Danaus plexippus]	2.3974e-155
548	isotig17822	scf1190_8003	4434.85	-1.18444	0.331258	-3.57557	0.000349461	0.0237805	3478	3484	m8	isotig17822	100	1026	0	0	1	1026	4375	5400	0	1895	108	-17.38	3 19	399418	16	68.75%	81.25%	5400	gi|357625680|gb|EHJ76043.1|	putative Collagen alpha-1(XI) chain precursor [Danaus plexippus]	2.3974e-155
549	isotig17822	scf1190_8003	4434.85	-1.18444	0.331258	-3.57557	0.000349461	0.0237805	3478	3484	m8	isotig17822	100	1026	0	0	1	1026	4375	5400	0	1895	98	-25.24	3 20	107128	18	61.11%	83.33%	5400	gi|357625680|gb|EHJ76043.1|	putative Collagen alpha-1(XI) chain precursor [Danaus plexippus]	2.3974e-155
550	isotig17822	scf1190_8003	4434.85	-1.18444	0.331258	-3.57557	0.000349461	0.0237805	3478	3484	m8	isotig17822	100	1026	0	0	1	1026	4375	5400	0	1895	94	-21.94	2 20	330353	21	52.38%	76.19%	5400	gi|357625680|gb|EHJ76043.1|	putative Collagen alpha-1(XI) chain precursor [Danaus plexippus]	2.3974e-155
551	isotig17822	scf1190_8003	4434.85	-1.18444	0.331258	-3.57557	0.000349461	0.0237805	3478	3484	m8	isotig17822	100	1026	0	0	1	1026	4375	5400	0	1895	117	-17.66	2 18	82102	16	56.25%	75.00%	5400	gi|357625680|gb|EHJ76043.1|	putative Collagen alpha-1(XI) chain precursor [Danaus plexippus]	2.3974e-155
552	isotig17822	scf1190_8003	4434.85	-1.18444	0.331258	-3.57557	0.000349461	0.0237805	3478	3484	m8	isotig17822	100	1026	0	0	1	1026	4375	5400	0	1895	119	-21.92	2 20	280300	18	66.67%	77.78%	5400	gi|357625680|gb|EHJ76043.1|	putative Collagen alpha-1(XI) chain precursor [Danaus plexippus]	2.3974e-155
553	isotig17822	scf1190_8003	4434.85	-1.18444	0.331258	-3.57557	0.000349461	0.0237805	3478	3484	m8	isotig17822	100	1026	0	0	1	1026	4375	5400	0	1895	92	-17.06	2 20	460478	18	61.11%	72.22%	5400	gi|357625680|gb|EHJ76043.1|	putative Collagen alpha-1(XI) chain precursor [Danaus plexippus]	2.3974e-155
554	isotig17822	scf1190_8003	4434.85	-1.18444	0.331258	-3.57557	0.000349461	0.0237805	3478	3484	m8	isotig17822	100	1026	0	0	1	1026	4375	5400	0	1895	128	-21.63	3 20	926946	18	72.22%	72.22%	5400	gi|357625680|gb|EHJ76043.1|	putative Collagen alpha-1(XI) chain precursor [Danaus plexippus]	2.3974e-155
555	isotig17822	scf1190_8003	4434.85	-1.18444	0.331258	-3.57557	0.000349461	0.0237805	3478	3484	m8	isotig17822	100	1026	0	0	1	1026	4375	5400	0	1895	124	-24.58	3 18	490511	16	68.75%	87.50%	5400	gi|357625680|gb|EHJ76043.1|	putative Collagen alpha-1(XI) chain precursor [Danaus plexippus]	2.3974e-155
556	isotig17822	scf1190_8003	4434.85	-1.18444	0.331258	-3.57557	0.000349461	0.0237805	1224	1230	1a	isotig17822	100	1026	0	0	1	1026	4375	5400	0	1895	114	-17.49	2 17	11 30	15	60.00%	80.00%	5400	gi|357625680|gb|EHJ76043.1|	putative Collagen alpha-1(XI) chain precursor [Danaus plexippus]	2.3974e-155
557	isotig17822	scf1190_8003	4434.85	-1.18444	0.331258	-3.57557	0.000349461	0.0237805	1224	1230	1a	isotig17822	100	1026	0	0	1	1026	4375	5400	0	1895	108	-17.38	3 19	399418	16	68.75%	81.25%	5400	gi|357625680|gb|EHJ76043.1|	putative Collagen alpha-1(XI) chain precursor [Danaus plexippus]	2.3974e-155
558	isotig17822	scf1190_8003	4434.85	-1.18444	0.331258	-3.57557	0.000349461	0.0237805	1224	1230	1a	isotig17822	100	1026	0	0	1	1026	4375	5400	0	1895	98	-25.24	3 20	107128	18	61.11%	83.33%	5400	gi|357625680|gb|EHJ76043.1|	putative Collagen alpha-1(XI) chain precursor [Danaus plexippus]	2.3974e-155
559	isotig17822	scf1190_8003	4434.85	-1.18444	0.331258	-3.57557	0.000349461	0.0237805	1224	1230	1a	isotig17822	100	1026	0	0	1	1026	4375	5400	0	1895	94	-21.94	2 20	330353	21	52.38%	76.19%	5400	gi|357625680|gb|EHJ76043.1|	putative Collagen alpha-1(XI) chain precursor [Danaus plexippus]	2.3974e-155
560	isotig17822	scf1190_8003	4434.85	-1.18444	0.331258	-3.57557	0.000349461	0.0237805	1224	1230	1a	isotig17822	100	1026	0	0	1	1026	4375	5400	0	1895	117	-17.66	2 18	82102	16	56.25%	75.00%	5400	gi|357625680|gb|EHJ76043.1|	putative Collagen alpha-1(XI) chain precursor [Danaus plexippus]	2.3974e-155
561	isotig17822	scf1190_8003	4434.85	-1.18444	0.331258	-3.57557	0.000349461	0.0237805	1224	1230	1a	isotig17822	100	1026	0	0	1	1026	4375	5400	0	1895	119	-21.92	2 20	280300	18	66.67%	77.78%	5400	gi|357625680|gb|EHJ76043.1|	putative Collagen alpha-1(XI) chain precursor [Danaus plexippus]	2.3974e-155
562	isotig17822	scf1190_8003	4434.85	-1.18444	0.331258	-3.57557	0.000349461	0.0237805	1224	1230	1a	isotig17822	100	1026	0	0	1	1026	4375	5400	0	1895	92	-17.06	2 20	460478	18	61.11%	72.22%	5400	gi|357625680|gb|EHJ76043.1|	putative Collagen alpha-1(XI) chain precursor [Danaus plexippus]	2.3974e-155
563	isotig17822	scf1190_8003	4434.85	-1.18444	0.331258	-3.57557	0.000349461	0.0237805	1224	1230	1a	isotig17822	100	1026	0	0	1	1026	4375	5400	0	1895	128	-21.63	3 20	926946	18	72.22%	72.22%	5400	gi|357625680|gb|EHJ76043.1|	putative Collagen alpha-1(XI) chain precursor [Danaus plexippus]	2.3974e-155
564	isotig17822	scf1190_8003	4434.85	-1.18444	0.331258	-3.57557	0.000349461	0.0237805	1224	1230	1a	isotig17822	100	1026	0	0	1	1026	4375	5400	0	1895	124	-24.58	3 18	490511	16	68.75%	87.50%	5400	gi|357625680|gb|EHJ76043.1|	putative Collagen alpha-1(XI) chain precursor [Danaus plexippus]	2.3974e-155
565	isotig17822	scf2167_11445	4434.85	-1.18444	0.331258	-3.57557	0.000349461	0.0237805	1549	1555	m8	isotig17822	100	1026	0	0	1	1026	4375	5400	0	1895	120	-22.52	2 8	23 44	6	100.00%	100.00%	5400	gi|357625680|gb|EHJ76043.1|	putative Collagen alpha-1(XI) chain precursor [Danaus plexippus]	2.3974e-155
566	isotig17822	scf2167_11445	4434.85	-1.18444	0.331258	-3.57557	0.000349461	0.0237805	1549	1555	m8	isotig17822	100	1026	0	0	1	1026	4375	5400	0	1895	119	-17.51	2 13	846868	12	83.33%	83.33%	5400	gi|357625680|gb|EHJ76043.1|	putative Collagen alpha-1(XI) chain precursor [Danaus plexippus]	2.3974e-155
567	isotig17822	scf2167_11445	4434.85	-1.18444	0.331258	-3.57557	0.000349461	0.0237805	4412	4418	1a	isotig17822	100	1026	0	0	1	1026	4375	5400	0	1895	120	-22.52	2 8	23 44	6	100.00%	100.00%	5400	gi|357625680|gb|EHJ76043.1|	putative Collagen alpha-1(XI) chain precursor [Danaus plexippus]	2.3974e-155
568	isotig17822	scf2167_11445	4434.85	-1.18444	0.331258	-3.57557	0.000349461	0.0237805	4412	4418	1a	isotig17822	100	1026	0	0	1	1026	4375	5400	0	1895	119	-17.51	2 13	846868	12	83.33%	83.33%	5400	gi|357625680|gb|EHJ76043.1|	putative Collagen alpha-1(XI) chain precursor [Danaus plexippus]	2.3974e-155
569	isotig17822	scf26097_28529	4434.85	-1.18444	0.331258	-3.57557	0.000349461	0.0237805	2104	2110	m8	isotig17822	100	1026	0	0	1	1026	4375	5400	0	1895	121	-17.51	3 20	58 78	17	82.35%	82.35%	5400	gi|357625680|gb|EHJ76043.1|	putative Collagen alpha-1(XI) chain precursor [Danaus plexippus]	2.3974e-155
570	isotig17822	scf26097_28529	4434.85	-1.18444	0.331258	-3.57557	0.000349461	0.0237805	1636	1642	m8	isotig17822	100	1026	0	0	1	1026	4375	5400	0	1895	121	-17.51	3 20	58 78	17	82.35%	82.35%	5400	gi|357625680|gb|EHJ76043.1|	putative Collagen alpha-1(XI) chain precursor [Danaus plexippus]	2.3974e-155
571	isotig17822	scf26097_28529	4434.85	-1.18444	0.331258	-3.57557	0.000349461	0.0237805	2725	2731	m8	isotig17822	100	1026	0	0	1	1026	4375	5400	0	1895	121	-17.51	3 20	58 78	17	82.35%	82.35%	5400	gi|357625680|gb|EHJ76043.1|	putative Collagen alpha-1(XI) chain precursor [Danaus plexippus]	2.3974e-155
572	isotig17822	scf383_3985	4434.85	-1.18444	0.331258	-3.57557	0.000349461	0.0237805	5394	5400	m8	isotig17822	100	1026	0	0	1	1026	4375	5400	0	1895	102	-17.42	4 21	850870	17	64.71%	76.47%	5400	gi|357625680|gb|EHJ76043.1|	putative Collagen alpha-1(XI) chain precursor [Danaus plexippus]	2.3974e-155
573	isotig17822	scf383_3985	4434.85	-1.18444	0.331258	-3.57557	0.000349461	0.0237805	5394	5400	m8	isotig17822	100	1026	0	0	1	1026	4375	5400	0	1895	99	-22.95	2 20	709730	18	61.11%	72.22%	5400	gi|357625680|gb|EHJ76043.1|	putative Collagen alpha-1(XI) chain precursor [Danaus plexippus]	2.3974e-155
574	isotig17822	scf4010_15791	4434.85	-1.18444	0.331258	-3.57557	0.000349461	0.0237805	2561	2567	m8	isotig17822	100	1026	0	0	1	1026	4375	5400	0	1895	125	-17.79	2 10	97119	8	75.00%	100.00%	5400	gi|357625680|gb|EHJ76043.1|	putative Collagen alpha-1(XI) chain precursor [Danaus plexippus]	2.3974e-155
575	isotig17822	scf4010_15792	4434.85	-1.18444	0.331258	-3.57557	0.000349461	0.0237805	2561	2567	m8	isotig17822	100	1026	0	0	1	1026	4375	5400	0	1895	125	-17.79	2 10	97119	8	75.00%	100.00%	5400	gi|357625680|gb|EHJ76043.1|	putative Collagen alpha-1(XI) chain precursor [Danaus plexippus]	2.3974e-155
576	isotig17822	scf490_4589	4434.85	-1.18444	0.331258	-3.57557	0.000349461	0.0237805	673	679	1a	isotig17822	100	1026	0	0	1	1026	4375	5400	0	1895	95	-18.47	4 21	751775	20	70.00%	70.00%	5400	gi|357625680|gb|EHJ76043.1|	putative Collagen alpha-1(XI) chain precursor [Danaus plexippus]	2.3974e-155
577	isotig17822	scf50332_31926	4434.85	-1.18444	0.331258	-3.57557	0.000349461	0.0237805	1636	1642	m8	isotig17822	100	1026	0	0	1	1026	4375	5400	0	1895	121	-17.51	3 20	58 78	17	82.35%	82.35%	5400	gi|357625680|gb|EHJ76043.1|	putative Collagen alpha-1(XI) chain precursor [Danaus plexippus]	2.3974e-155
578	isotig17822	scf50332_31926	4434.85	-1.18444	0.331258	-3.57557	0.000349461	0.0237805	2104	2110	m8	isotig17822	100	1026	0	0	1	1026	4375	5400	0	1895	121	-17.51	3 20	58 78	17	82.35%	82.35%	5400	gi|357625680|gb|EHJ76043.1|	putative Collagen alpha-1(XI) chain precursor [Danaus plexippus]	2.3974e-155
579	isotig17822	scf50332_31926	4434.85	-1.18444	0.331258	-3.57557	0.000349461	0.0237805	2725	2731	m8	isotig17822	100	1026	0	0	1	1026	4375	5400	0	1895	121	-17.51	3 20	58 78	17	82.35%	82.35%	5400	gi|357625680|gb|EHJ76043.1|	putative Collagen alpha-1(XI) chain precursor [Danaus plexippus]	2.3974e-155
580	isotig17822	scf5275_18097	4434.85	-1.18444	0.331258	-3.57557	0.000349461	0.0237805	4503	4509	1a	isotig17822	100	1026	0	0	1	1026	4375	5400	0	1895	95	-17.69	5 12	198220	7	100.00%	100.00%	5400	gi|357625680|gb|EHJ76043.1|	putative Collagen alpha-1(XI) chain precursor [Danaus plexippus]	2.3974e-155
581	isotig17822	scf5275_18097	4434.85	-1.18444	0.331258	-3.57557	0.000349461	0.0237805	4503	4509	1a	isotig17822	100	1026	0	0	1	1026	4375	5400	0	1895	97	-17.14	2 10	491513	8	75.00%	87.50%	5400	gi|357625680|gb|EHJ76043.1|	putative Collagen alpha-1(XI) chain precursor [Danaus plexippus]	2.3974e-155
582	isotig17822	scf5275_18097	4434.85	-1.18444	0.331258	-3.57557	0.000349461	0.0237805	4503	4509	1a	isotig17822	100	1026	0	0	1	1026	4375	5400	0	1895	114	-19.96	4 19	516536	15	80.00%	80.00%	5400	gi|357625680|gb|EHJ76043.1|	putative Collagen alpha-1(XI) chain precursor [Danaus plexippus]	2.3974e-155
583	isotig17822	scf5275_18097	4434.85	-1.18444	0.331258	-3.57557	0.000349461	0.0237805	4503	4509	1a	isotig17822	100	1026	0	0	1	1026	4375	5400	0	1895	125	-25.68	2 21	112135	21	71.43%	71.43%	5400	gi|357625680|gb|EHJ76043.1|	putative Collagen alpha-1(XI) chain precursor [Danaus plexippus]	2.3974e-155
584	isotig17822	scf5275_18097	4434.85	-1.18444	0.331258	-3.57557	0.000349461	0.0237805	4503	4509	1a	isotig17822	100	1026	0	0	1	1026	4375	5400	0	1895	102	-21.19	2 11	161183	9	77.78%	88.89%	5400	gi|357625680|gb|EHJ76043.1|	putative Collagen alpha-1(XI) chain precursor [Danaus plexippus]	2.3974e-155
585	isotig17822	scf5275_18097	4434.85	-1.18444	0.331258	-3.57557	0.000349461	0.0237805	4503	4509	1a	isotig17822	100	1026	0	0	1	1026	4375	5400	0	1895	98	-18.52	2 21	942969	24	70.83%	70.83%	5400	gi|357625680|gb|EHJ76043.1|	putative Collagen alpha-1(XI) chain precursor [Danaus plexippus]	2.3974e-155
586	isotig17822	scf5275_18097	4434.85	-1.18444	0.331258	-3.57557	0.000349461	0.0237805	4503	4509	1a	isotig17822	100	1026	0	0	1	1026	4375	5400	0	1895	90	-18.31	5 22	840860	17	64.71%	64.71%	5400	gi|357625680|gb|EHJ76043.1|	putative Collagen alpha-1(XI) chain precursor [Danaus plexippus]	2.3974e-155
587	isotig17822	scf5275_18097	4434.85	-1.18444	0.331258	-3.57557	0.000349461	0.0237805	4503	4509	1a	isotig17822	100	1026	0	0	1	1026	4375	5400	0	1895	96	-18.4	4 17	659681	13	61.54%	76.92%	5400	gi|357625680|gb|EHJ76043.1|	putative Collagen alpha-1(XI) chain precursor [Danaus plexippus]	2.3974e-155
588	isotig17822	scf5275_18097	4434.85	-1.18444	0.331258	-3.57557	0.000349461	0.0237805	4503	4509	1a	isotig17822	100	1026	0	0	1	1026	4375	5400	0	1895	104	-20.98	2 8	148170	6	83.33%	100.00%	5400	gi|357625680|gb|EHJ76043.1|	putative Collagen alpha-1(XI) chain precursor [Danaus plexippus]	2.3974e-155
589	isotig17822	scf5275_18097	4434.85	-1.18444	0.331258	-3.57557	0.000349461	0.0237805	1749	1755	1a	isotig17822	100	1026	0	0	1	1026	4375	5400	0	1895	95	-17.69	5 12	198220	7	100.00%	100.00%	5400	gi|357625680|gb|EHJ76043.1|	putative Collagen alpha-1(XI) chain precursor [Danaus plexippus]	2.3974e-155
590	isotig17822	scf5275_18097	4434.85	-1.18444	0.331258	-3.57557	0.000349461	0.0237805	1749	1755	1a	isotig17822	100	1026	0	0	1	1026	4375	5400	0	1895	97	-17.14	2 10	491513	8	75.00%	87.50%	5400	gi|357625680|gb|EHJ76043.1|	putative Collagen alpha-1(XI) chain precursor [Danaus plexippus]	2.3974e-155
591	isotig17822	scf5275_18097	4434.85	-1.18444	0.331258	-3.57557	0.000349461	0.0237805	1749	1755	1a	isotig17822	100	1026	0	0	1	1026	4375	5400	0	1895	114	-19.96	4 19	516536	15	80.00%	80.00%	5400	gi|357625680|gb|EHJ76043.1|	putative Collagen alpha-1(XI) chain precursor [Danaus plexippus]	2.3974e-155
592	isotig17822	scf5275_18097	4434.85	-1.18444	0.331258	-3.57557	0.000349461	0.0237805	1749	1755	1a	isotig17822	100	1026	0	0	1	1026	4375	5400	0	1895	125	-25.68	2 21	112135	21	71.43%	71.43%	5400	gi|357625680|gb|EHJ76043.1|	putative Collagen alpha-1(XI) chain precursor [Danaus plexippus]	2.3974e-155
593	isotig17822	scf5275_18097	4434.85	-1.18444	0.331258	-3.57557	0.000349461	0.0237805	1749	1755	1a	isotig17822	100	1026	0	0	1	1026	4375	5400	0	1895	102	-21.19	2 11	161183	9	77.78%	88.89%	5400	gi|357625680|gb|EHJ76043.1|	putative Collagen alpha-1(XI) chain precursor [Danaus plexippus]	2.3974e-155
594	isotig17822	scf5275_18097	4434.85	-1.18444	0.331258	-3.57557	0.000349461	0.0237805	1749	1755	1a	isotig17822	100	1026	0	0	1	1026	4375	5400	0	1895	98	-18.52	2 21	942969	24	70.83%	70.83%	5400	gi|357625680|gb|EHJ76043.1|	putative Collagen alpha-1(XI) chain precursor [Danaus plexippus]	2.3974e-155
595	isotig17822	scf5275_18097	4434.85	-1.18444	0.331258	-3.57557	0.000349461	0.0237805	1749	1755	1a	isotig17822	100	1026	0	0	1	1026	4375	5400	0	1895	90	-18.31	5 22	840860	17	64.71%	64.71%	5400	gi|357625680|gb|EHJ76043.1|	putative Collagen alpha-1(XI) chain precursor [Danaus plexippus]	2.3974e-155
596	isotig17822	scf5275_18097	4434.85	-1.18444	0.331258	-3.57557	0.000349461	0.0237805	1749	1755	1a	isotig17822	100	1026	0	0	1	1026	4375	5400	0	1895	96	-18.4	4 17	659681	13	61.54%	76.92%	5400	gi|357625680|gb|EHJ76043.1|	putative Collagen alpha-1(XI) chain precursor [Danaus plexippus]	2.3974e-155
597	isotig17822	scf5275_18097	4434.85	-1.18444	0.331258	-3.57557	0.000349461	0.0237805	1749	1755	1a	isotig17822	100	1026	0	0	1	1026	4375	5400	0	1895	104	-20.98	2 8	148170	6	83.33%	100.00%	5400	gi|357625680|gb|EHJ76043.1|	putative Collagen alpha-1(XI) chain precursor [Danaus plexippus]	2.3974e-155
598	isotig17822	scf5698_18786	4434.85	-1.18444	0.331258	-3.57557	0.000349461	0.0237805	4412	4418	1a	isotig17822	100	1026	0	0	1	1026	4375	5400	0	1895	131	-26.05	2 20	24 44	18	66.67%	77.78%	5400	gi|357625680|gb|EHJ76043.1|	putative Collagen alpha-1(XI) chain precursor [Danaus plexippus]	2.3974e-155
599	isotig17822	scf5698_18786	4434.85	-1.18444	0.331258	-3.57557	0.000349461	0.0237805	1549	1555	m8	isotig17822	100	1026	0	0	1	1026	4375	5400	0	1895	131	-26.05	2 20	24 44	18	66.67%	77.78%	5400	gi|357625680|gb|EHJ76043.1|	putative Collagen alpha-1(XI) chain precursor [Danaus plexippus]	2.3974e-155
600	isotig17822	scf762_5869	4434.85	-1.18444	0.331258	-3.57557	0.000349461	0.0237805	2104	2110	m8	isotig17822	100	1026	0	0	1	1026	4375	5400	0	1895	121	-17.51	3 20	58 78	17	82.35%	82.35%	5400	gi|357625680|gb|EHJ76043.1|	putative Collagen alpha-1(XI) chain precursor [Danaus plexippus]	2.3974e-155
601	isotig17822	scf762_5869	4434.85	-1.18444	0.331258	-3.57557	0.000349461	0.0237805	1636	1642	m8	isotig17822	100	1026	0	0	1	1026	4375	5400	0	1895	121	-17.51	3 20	58 78	17	82.35%	82.35%	5400	gi|357625680|gb|EHJ76043.1|	putative Collagen alpha-1(XI) chain precursor [Danaus plexippus]	2.3974e-155
602	isotig17822	scf762_5869	4434.85	-1.18444	0.331258	-3.57557	0.000349461	0.0237805	2725	2731	m8	isotig17822	100	1026	0	0	1	1026	4375	5400	0	1895	121	-17.51	3 20	58 78	17	82.35%	82.35%	5400	gi|357625680|gb|EHJ76043.1|	putative Collagen alpha-1(XI) chain precursor [Danaus plexippus]	2.3974e-155
603	isotig17822	scf762_5871	4434.85	-1.18444	0.331258	-3.57557	0.000349461	0.0237805	2104	2110	m8	isotig17822	100	1026	0	0	1	1026	4375	5400	0	1895	121	-17.51	3 20	58 78	17	82.35%	82.35%	5400	gi|357625680|gb|EHJ76043.1|	putative Collagen alpha-1(XI) chain precursor [Danaus plexippus]	2.3974e-155
604	isotig17822	scf762_5871	4434.85	-1.18444	0.331258	-3.57557	0.000349461	0.0237805	1636	1642	m8	isotig17822	100	1026	0	0	1	1026	4375	5400	0	1895	121	-17.51	3 20	58 78	17	82.35%	82.35%	5400	gi|357625680|gb|EHJ76043.1|	putative Collagen alpha-1(XI) chain precursor [Danaus plexippus]	2.3974e-155
605	isotig17822	scf762_5871	4434.85	-1.18444	0.331258	-3.57557	0.000349461	0.0237805	2725	2731	m8	isotig17822	100	1026	0	0	1	1026	4375	5400	0	1895	121	-17.51	3 20	58 78	17	82.35%	82.35%	5400	gi|357625680|gb|EHJ76043.1|	putative Collagen alpha-1(XI) chain precursor [Danaus plexippus]	2.3974e-155
606	isotig17822	scf778_5943	4434.85	-1.18444	0.331258	-3.57557	0.000349461	0.0237805	2819	2825	1a	isotig17822	100	1026	0	0	1	1026	4375	5400	0	1895	104	-17.38	2 8	753774	6	83.33%	100.00%	5400	gi|357625680|gb|EHJ76043.1|	putative Collagen alpha-1(XI) chain precursor [Danaus plexippus]	2.3974e-155
607	isotig17822	scf778_5943	4434.85	-1.18444	0.331258	-3.57557	0.000349461	0.0237805	2819	2825	1a	isotig17822	100	1026	0	0	1	1026	4375	5400	0	1895	111	-19.31	2 21	830855	23	60.87%	69.57%	5400	gi|357625680|gb|EHJ76043.1|	putative Collagen alpha-1(XI) chain precursor [Danaus plexippus]	2.3974e-155
608	isotig17822	scf778_5943	4434.85	-1.18444	0.331258	-3.57557	0.000349461	0.0237805	2819	2825	1a	isotig17822	100	1026	0	0	1	1026	4375	5400	0	1895	95	-25.16	2 19	140164	21	71.43%	76.19%	5400	gi|357625680|gb|EHJ76043.1|	putative Collagen alpha-1(XI) chain precursor [Danaus plexippus]	2.3974e-155
609	isotig17822	scf778_5943	4434.85	-1.18444	0.331258	-3.57557	0.000349461	0.0237805	2819	2825	1a	isotig17822	100	1026	0	0	1	1026	4375	5400	0	1895	132	-19.9	2 20	800821	19	78.95%	78.95%	5400	gi|357625680|gb|EHJ76043.1|	putative Collagen alpha-1(XI) chain precursor [Danaus plexippus]	2.3974e-155
610	isotig17822	scf778_5943	4434.85	-1.18444	0.331258	-3.57557	0.000349461	0.0237805	2819	2825	1a	isotig17822	100	1026	0	0	1	1026	4375	5400	0	1895	90	-18.88	2 21	336360	22	59.09%	68.18%	5400	gi|357625680|gb|EHJ76043.1|	putative Collagen alpha-1(XI) chain precursor [Danaus plexippus]	2.3974e-155
611	isotig17822	scf778_5943	4434.85	-1.18444	0.331258	-3.57557	0.000349461	0.0237805	2819	2825	1a	isotig17822	100	1026	0	0	1	1026	4375	5400	0	1895	104	-17.47	2 8	393414	6	83.33%	100.00%	5400	gi|357625680|gb|EHJ76043.1|	putative Collagen alpha-1(XI) chain precursor [Danaus plexippus]	2.3974e-155
612	isotig17822	scf778_5943	4434.85	-1.18444	0.331258	-3.57557	0.000349461	0.0237805	2819	2825	1a	isotig17822	100	1026	0	0	1	1026	4375	5400	0	1895	150	-20.08	2 16	76 98	15	80.00%	80.00%	5400	gi|357625680|gb|EHJ76043.1|	putative Collagen alpha-1(XI) chain precursor [Danaus plexippus]	2.3974e-155
613	isotig17822	scf778_5943	4434.85	-1.18444	0.331258	-3.57557	0.000349461	0.0237805	2819	2825	1a	isotig17822	100	1026	0	0	1	1026	4375	5400	0	1895	140	-17.53	2 9	185206	7	100.00%	100.00%	5400	gi|357625680|gb|EHJ76043.1|	putative Collagen alpha-1(XI) chain precursor [Danaus plexippus]	2.3974e-155
614	isotig17822	scf778_5943	4434.85	-1.18444	0.331258	-3.57557	0.000349461	0.0237805	4465	4471	8mer	isotig17822	100	1026	0	0	1	1026	4375	5400	0	1895	104	-17.38	2 8	753774	6	83.33%	100.00%	5400	gi|357625680|gb|EHJ76043.1|	putative Collagen alpha-1(XI) chain precursor [Danaus plexippus]	2.3974e-155
615	isotig17822	scf778_5943	4434.85	-1.18444	0.331258	-3.57557	0.000349461	0.0237805	4465	4471	8mer	isotig17822	100	1026	0	0	1	1026	4375	5400	0	1895	111	-19.31	2 21	830855	23	60.87%	69.57%	5400	gi|357625680|gb|EHJ76043.1|	putative Collagen alpha-1(XI) chain precursor [Danaus plexippus]	2.3974e-155
616	isotig17822	scf778_5943	4434.85	-1.18444	0.331258	-3.57557	0.000349461	0.0237805	4465	4471	8mer	isotig17822	100	1026	0	0	1	1026	4375	5400	0	1895	95	-25.16	2 19	140164	21	71.43%	76.19%	5400	gi|357625680|gb|EHJ76043.1|	putative Collagen alpha-1(XI) chain precursor [Danaus plexippus]	2.3974e-155
617	isotig17822	scf778_5943	4434.85	-1.18444	0.331258	-3.57557	0.000349461	0.0237805	4465	4471	8mer	isotig17822	100	1026	0	0	1	1026	4375	5400	0	1895	132	-19.9	2 20	800821	19	78.95%	78.95%	5400	gi|357625680|gb|EHJ76043.1|	putative Collagen alpha-1(XI) chain precursor [Danaus plexippus]	2.3974e-155
618	isotig17822	scf778_5943	4434.85	-1.18444	0.331258	-3.57557	0.000349461	0.0237805	4465	4471	8mer	isotig17822	100	1026	0	0	1	1026	4375	5400	0	1895	90	-18.88	2 21	336360	22	59.09%	68.18%	5400	gi|357625680|gb|EHJ76043.1|	putative Collagen alpha-1(XI) chain precursor [Danaus plexippus]	2.3974e-155
619	isotig17822	scf778_5943	4434.85	-1.18444	0.331258	-3.57557	0.000349461	0.0237805	4465	4471	8mer	isotig17822	100	1026	0	0	1	1026	4375	5400	0	1895	104	-17.47	2 8	393414	6	83.33%	100.00%	5400	gi|357625680|gb|EHJ76043.1|	putative Collagen alpha-1(XI) chain precursor [Danaus plexippus]	2.3974e-155
620	isotig17822	scf778_5943	4434.85	-1.18444	0.331258	-3.57557	0.000349461	0.0237805	4465	4471	8mer	isotig17822	100	1026	0	0	1	1026	4375	5400	0	1895	150	-20.08	2 16	76 98	15	80.00%	80.00%	5400	gi|357625680|gb|EHJ76043.1|	putative Collagen alpha-1(XI) chain precursor [Danaus plexippus]	2.3974e-155
621	isotig17822	scf778_5943	4434.85	-1.18444	0.331258	-3.57557	0.000349461	0.0237805	4465	4471	8mer	isotig17822	100	1026	0	0	1	1026	4375	5400	0	1895	140	-17.53	2 9	185206	7	100.00%	100.00%	5400	gi|357625680|gb|EHJ76043.1|	putative Collagen alpha-1(XI) chain precursor [Danaus plexippus]	2.3974e-155
622	isotig17822	scf778_5943	4434.85	-1.18444	0.331258	-3.57557	0.000349461	0.0237805	3781	3787	8mer	isotig17822	100	1026	0	0	1	1026	4375	5400	0	1895	104	-17.38	2 8	753774	6	83.33%	100.00%	5400	gi|357625680|gb|EHJ76043.1|	putative Collagen alpha-1(XI) chain precursor [Danaus plexippus]	2.3974e-155
623	isotig17822	scf778_5943	4434.85	-1.18444	0.331258	-3.57557	0.000349461	0.0237805	3781	3787	8mer	isotig17822	100	1026	0	0	1	1026	4375	5400	0	1895	111	-19.31	2 21	830855	23	60.87%	69.57%	5400	gi|357625680|gb|EHJ76043.1|	putative Collagen alpha-1(XI) chain precursor [Danaus plexippus]	2.3974e-155
624	isotig17822	scf778_5943	4434.85	-1.18444	0.331258	-3.57557	0.000349461	0.0237805	3781	3787	8mer	isotig17822	100	1026	0	0	1	1026	4375	5400	0	1895	95	-25.16	2 19	140164	21	71.43%	76.19%	5400	gi|357625680|gb|EHJ76043.1|	putative Collagen alpha-1(XI) chain precursor [Danaus plexippus]	2.3974e-155
625	isotig17822	scf778_5943	4434.85	-1.18444	0.331258	-3.57557	0.000349461	0.0237805	3781	3787	8mer	isotig17822	100	1026	0	0	1	1026	4375	5400	0	1895	132	-19.9	2 20	800821	19	78.95%	78.95%	5400	gi|357625680|gb|EHJ76043.1|	putative Collagen alpha-1(XI) chain precursor [Danaus plexippus]	2.3974e-155
626	isotig17822	scf778_5943	4434.85	-1.18444	0.331258	-3.57557	0.000349461	0.0237805	3781	3787	8mer	isotig17822	100	1026	0	0	1	1026	4375	5400	0	1895	90	-18.88	2 21	336360	22	59.09%	68.18%	5400	gi|357625680|gb|EHJ76043.1|	putative Collagen alpha-1(XI) chain precursor [Danaus plexippus]	2.3974e-155
627	isotig17822	scf778_5943	4434.85	-1.18444	0.331258	-3.57557	0.000349461	0.0237805	3781	3787	8mer	isotig17822	100	1026	0	0	1	1026	4375	5400	0	1895	104	-17.47	2 8	393414	6	83.33%	100.00%	5400	gi|357625680|gb|EHJ76043.1|	putative Collagen alpha-1(XI) chain precursor [Danaus plexippus]	2.3974e-155
628	isotig17822	scf778_5943	4434.85	-1.18444	0.331258	-3.57557	0.000349461	0.0237805	3781	3787	8mer	isotig17822	100	1026	0	0	1	1026	4375	5400	0	1895	150	-20.08	2 16	76 98	15	80.00%	80.00%	5400	gi|357625680|gb|EHJ76043.1|	putative Collagen alpha-1(XI) chain precursor [Danaus plexippus]	2.3974e-155
629	isotig17822	scf778_5943	4434.85	-1.18444	0.331258	-3.57557	0.000349461	0.0237805	3781	3787	8mer	isotig17822	100	1026	0	0	1	1026	4375	5400	0	1895	140	-17.53	2 9	185206	7	100.00%	100.00%	5400	gi|357625680|gb|EHJ76043.1|	putative Collagen alpha-1(XI) chain precursor [Danaus plexippus]	2.3974e-155
630	isotig17822	scf778_5943	4434.85	-1.18444	0.331258	-3.57557	0.000349461	0.0237805	4359	4365	m8	isotig17822	100	1026	0	0	1	1026	4375	5400	0	1895	104	-17.38	2 8	753774	6	83.33%	100.00%	5400	gi|357625680|gb|EHJ76043.1|	putative Collagen alpha-1(XI) chain precursor [Danaus plexippus]	2.3974e-155
631	isotig17822	scf778_5943	4434.85	-1.18444	0.331258	-3.57557	0.000349461	0.0237805	4359	4365	m8	isotig17822	100	1026	0	0	1	1026	4375	5400	0	1895	111	-19.31	2 21	830855	23	60.87%	69.57%	5400	gi|357625680|gb|EHJ76043.1|	putative Collagen alpha-1(XI) chain precursor [Danaus plexippus]	2.3974e-155
632	isotig17822	scf778_5943	4434.85	-1.18444	0.331258	-3.57557	0.000349461	0.0237805	4359	4365	m8	isotig17822	100	1026	0	0	1	1026	4375	5400	0	1895	95	-25.16	2 19	140164	21	71.43%	76.19%	5400	gi|357625680|gb|EHJ76043.1|	putative Collagen alpha-1(XI) chain precursor [Danaus plexippus]	2.3974e-155
633	isotig17822	scf778_5943	4434.85	-1.18444	0.331258	-3.57557	0.000349461	0.0237805	4359	4365	m8	isotig17822	100	1026	0	0	1	1026	4375	5400	0	1895	132	-19.9	2 20	800821	19	78.95%	78.95%	5400	gi|357625680|gb|EHJ76043.1|	putative Collagen alpha-1(XI) chain precursor [Danaus plexippus]	2.3974e-155
634	isotig17822	scf778_5943	4434.85	-1.18444	0.331258	-3.57557	0.000349461	0.0237805	4359	4365	m8	isotig17822	100	1026	0	0	1	1026	4375	5400	0	1895	90	-18.88	2 21	336360	22	59.09%	68.18%	5400	gi|357625680|gb|EHJ76043.1|	putative Collagen alpha-1(XI) chain precursor [Danaus plexippus]	2.3974e-155
635	isotig17822	scf778_5943	4434.85	-1.18444	0.331258	-3.57557	0.000349461	0.0237805	4359	4365	m8	isotig17822	100	1026	0	0	1	1026	4375	5400	0	1895	104	-17.47	2 8	393414	6	83.33%	100.00%	5400	gi|357625680|gb|EHJ76043.1|	putative Collagen alpha-1(XI) chain precursor [Danaus plexippus]	2.3974e-155
636	isotig17822	scf778_5943	4434.85	-1.18444	0.331258	-3.57557	0.000349461	0.0237805	4359	4365	m8	isotig17822	100	1026	0	0	1	1026	4375	5400	0	1895	150	-20.08	2 16	76 98	15	80.00%	80.00%	5400	gi|357625680|gb|EHJ76043.1|	putative Collagen alpha-1(XI) chain precursor [Danaus plexippus]	2.3974e-155
637	isotig17822	scf778_5943	4434.85	-1.18444	0.331258	-3.57557	0.000349461	0.0237805	4359	4365	m8	isotig17822	100	1026	0	0	1	1026	4375	5400	0	1895	140	-17.53	2 9	185206	7	100.00%	100.00%	5400	gi|357625680|gb|EHJ76043.1|	putative Collagen alpha-1(XI) chain precursor [Danaus plexippus]	2.3974e-155
638	isotig17822	scf778_5943	4434.85	-1.18444	0.331258	-3.57557	0.000349461	0.0237805	2215	2221	m8	isotig17822	100	1026	0	0	1	1026	4375	5400	0	1895	104	-17.38	2 8	753774	6	83.33%	100.00%	5400	gi|357625680|gb|EHJ76043.1|	putative Collagen alpha-1(XI) chain precursor [Danaus plexippus]	2.3974e-155
639	isotig17822	scf778_5943	4434.85	-1.18444	0.331258	-3.57557	0.000349461	0.0237805	2215	2221	m8	isotig17822	100	1026	0	0	1	1026	4375	5400	0	1895	111	-19.31	2 21	830855	23	60.87%	69.57%	5400	gi|357625680|gb|EHJ76043.1|	putative Collagen alpha-1(XI) chain precursor [Danaus plexippus]	2.3974e-155
640	isotig17822	scf778_5943	4434.85	-1.18444	0.331258	-3.57557	0.000349461	0.0237805	2215	2221	m8	isotig17822	100	1026	0	0	1	1026	4375	5400	0	1895	95	-25.16	2 19	140164	21	71.43%	76.19%	5400	gi|357625680|gb|EHJ76043.1|	putative Collagen alpha-1(XI) chain precursor [Danaus plexippus]	2.3974e-155
641	isotig17822	scf778_5943	4434.85	-1.18444	0.331258	-3.57557	0.000349461	0.0237805	2215	2221	m8	isotig17822	100	1026	0	0	1	1026	4375	5400	0	1895	132	-19.9	2 20	800821	19	78.95%	78.95%	5400	gi|357625680|gb|EHJ76043.1|	putative Collagen alpha-1(XI) chain precursor [Danaus plexippus]	2.3974e-155
642	isotig17822	scf778_5943	4434.85	-1.18444	0.331258	-3.57557	0.000349461	0.0237805	2215	2221	m8	isotig17822	100	1026	0	0	1	1026	4375	5400	0	1895	90	-18.88	2 21	336360	22	59.09%	68.18%	5400	gi|357625680|gb|EHJ76043.1|	putative Collagen alpha-1(XI) chain precursor [Danaus plexippus]	2.3974e-155
643	isotig17822	scf778_5943	4434.85	-1.18444	0.331258	-3.57557	0.000349461	0.0237805	2215	2221	m8	isotig17822	100	1026	0	0	1	1026	4375	5400	0	1895	104	-17.47	2 8	393414	6	83.33%	100.00%	5400	gi|357625680|gb|EHJ76043.1|	putative Collagen alpha-1(XI) chain precursor [Danaus plexippus]	2.3974e-155
644	isotig17822	scf778_5943	4434.85	-1.18444	0.331258	-3.57557	0.000349461	0.0237805	2215	2221	m8	isotig17822	100	1026	0	0	1	1026	4375	5400	0	1895	150	-20.08	2 16	76 98	15	80.00%	80.00%	5400	gi|357625680|gb|EHJ76043.1|	putative Collagen alpha-1(XI) chain precursor [Danaus plexippus]	2.3974e-155
645	isotig17822	scf778_5943	4434.85	-1.18444	0.331258	-3.57557	0.000349461	0.0237805	2215	2221	m8	isotig17822	100	1026	0	0	1	1026	4375	5400	0	1895	140	-17.53	2 9	185206	7	100.00%	100.00%	5400	gi|357625680|gb|EHJ76043.1|	putative Collagen alpha-1(XI) chain precursor [Danaus plexippus]	2.3974e-155
646	isotig17822	scf778_5943	4434.85	-1.18444	0.331258	-3.57557	0.000349461	0.0237805	2423	2429	1a	isotig17822	100	1026	0	0	1	1026	4375	5400	0	1895	104	-17.38	2 8	753774	6	83.33%	100.00%	5400	gi|357625680|gb|EHJ76043.1|	putative Collagen alpha-1(XI) chain precursor [Danaus plexippus]	2.3974e-155
647	isotig17822	scf778_5943	4434.85	-1.18444	0.331258	-3.57557	0.000349461	0.0237805	2423	2429	1a	isotig17822	100	1026	0	0	1	1026	4375	5400	0	1895	111	-19.31	2 21	830855	23	60.87%	69.57%	5400	gi|357625680|gb|EHJ76043.1|	putative Collagen alpha-1(XI) chain precursor [Danaus plexippus]	2.3974e-155
648	isotig17822	scf778_5943	4434.85	-1.18444	0.331258	-3.57557	0.000349461	0.0237805	2423	2429	1a	isotig17822	100	1026	0	0	1	1026	4375	5400	0	1895	95	-25.16	2 19	140164	21	71.43%	76.19%	5400	gi|357625680|gb|EHJ76043.1|	putative Collagen alpha-1(XI) chain precursor [Danaus plexippus]	2.3974e-155
649	isotig17822	scf778_5943	4434.85	-1.18444	0.331258	-3.57557	0.000349461	0.0237805	2423	2429	1a	isotig17822	100	1026	0	0	1	1026	4375	5400	0	1895	132	-19.9	2 20	800821	19	78.95%	78.95%	5400	gi|357625680|gb|EHJ76043.1|	putative Collagen alpha-1(XI) chain precursor [Danaus plexippus]	2.3974e-155
650	isotig17822	scf778_5943	4434.85	-1.18444	0.331258	-3.57557	0.000349461	0.0237805	2423	2429	1a	isotig17822	100	1026	0	0	1	1026	4375	5400	0	1895	90	-18.88	2 21	336360	22	59.09%	68.18%	5400	gi|357625680|gb|EHJ76043.1|	putative Collagen alpha-1(XI) chain precursor [Danaus plexippus]	2.3974e-155
651	isotig17822	scf778_5943	4434.85	-1.18444	0.331258	-3.57557	0.000349461	0.0237805	2423	2429	1a	isotig17822	100	1026	0	0	1	1026	4375	5400	0	1895	104	-17.47	2 8	393414	6	83.33%	100.00%	5400	gi|357625680|gb|EHJ76043.1|	putative Collagen alpha-1(XI) chain precursor [Danaus plexippus]	2.3974e-155
652	isotig17822	scf778_5943	4434.85	-1.18444	0.331258	-3.57557	0.000349461	0.0237805	2423	2429	1a	isotig17822	100	1026	0	0	1	1026	4375	5400	0	1895	150	-20.08	2 16	76 98	15	80.00%	80.00%	5400	gi|357625680|gb|EHJ76043.1|	putative Collagen alpha-1(XI) chain precursor [Danaus plexippus]	2.3974e-155
653	isotig17822	scf778_5943	4434.85	-1.18444	0.331258	-3.57557	0.000349461	0.0237805	2423	2429	1a	isotig17822	100	1026	0	0	1	1026	4375	5400	0	1895	140	-17.53	2 9	185206	7	100.00%	100.00%	5400	gi|357625680|gb|EHJ76043.1|	putative Collagen alpha-1(XI) chain precursor [Danaus plexippus]	2.3974e-155
654	isotig17822	scf778_5943	4434.85	-1.18444	0.331258	-3.57557	0.000349461	0.0237805	4573	4579	m8	isotig17822	100	1026	0	0	1	1026	4375	5400	0	1895	104	-17.38	2 8	753774	6	83.33%	100.00%	5400	gi|357625680|gb|EHJ76043.1|	putative Collagen alpha-1(XI) chain precursor [Danaus plexippus]	2.3974e-155
655	isotig17822	scf778_5943	4434.85	-1.18444	0.331258	-3.57557	0.000349461	0.0237805	4573	4579	m8	isotig17822	100	1026	0	0	1	1026	4375	5400	0	1895	111	-19.31	2 21	830855	23	60.87%	69.57%	5400	gi|357625680|gb|EHJ76043.1|	putative Collagen alpha-1(XI) chain precursor [Danaus plexippus]	2.3974e-155
656	isotig17822	scf778_5943	4434.85	-1.18444	0.331258	-3.57557	0.000349461	0.0237805	4573	4579	m8	isotig17822	100	1026	0	0	1	1026	4375	5400	0	1895	95	-25.16	2 19	140164	21	71.43%	76.19%	5400	gi|357625680|gb|EHJ76043.1|	putative Collagen alpha-1(XI) chain precursor [Danaus plexippus]	2.3974e-155
657	isotig17822	scf778_5943	4434.85	-1.18444	0.331258	-3.57557	0.000349461	0.0237805	4573	4579	m8	isotig17822	100	1026	0	0	1	1026	4375	5400	0	1895	132	-19.9	2 20	800821	19	78.95%	78.95%	5400	gi|357625680|gb|EHJ76043.1|	putative Collagen alpha-1(XI) chain precursor [Danaus plexippus]	2.3974e-155
658	isotig17822	scf778_5943	4434.85	-1.18444	0.331258	-3.57557	0.000349461	0.0237805	4573	4579	m8	isotig17822	100	1026	0	0	1	1026	4375	5400	0	1895	90	-18.88	2 21	336360	22	59.09%	68.18%	5400	gi|357625680|gb|EHJ76043.1|	putative Collagen alpha-1(XI) chain precursor [Danaus plexippus]	2.3974e-155
659	isotig17822	scf778_5943	4434.85	-1.18444	0.331258	-3.57557	0.000349461	0.0237805	4573	4579	m8	isotig17822	100	1026	0	0	1	1026	4375	5400	0	1895	104	-17.47	2 8	393414	6	83.33%	100.00%	5400	gi|357625680|gb|EHJ76043.1|	putative Collagen alpha-1(XI) chain precursor [Danaus plexippus]	2.3974e-155
660	isotig17822	scf778_5943	4434.85	-1.18444	0.331258	-3.57557	0.000349461	0.0237805	4573	4579	m8	isotig17822	100	1026	0	0	1	1026	4375	5400	0	1895	150	-20.08	2 16	76 98	15	80.00%	80.00%	5400	gi|357625680|gb|EHJ76043.1|	putative Collagen alpha-1(XI) chain precursor [Danaus plexippus]	2.3974e-155
661	isotig17822	scf778_5943	4434.85	-1.18444	0.331258	-3.57557	0.000349461	0.0237805	4573	4579	m8	isotig17822	100	1026	0	0	1	1026	4375	5400	0	1895	140	-17.53	2 9	185206	7	100.00%	100.00%	5400	gi|357625680|gb|EHJ76043.1|	putative Collagen alpha-1(XI) chain precursor [Danaus plexippus]	2.3974e-155
662	isotig17822	scf778_5943	4434.85	-1.18444	0.331258	-3.57557	0.000349461	0.0237805	3260	3266	1a	isotig17822	100	1026	0	0	1	1026	4375	5400	0	1895	104	-17.38	2 8	753774	6	83.33%	100.00%	5400	gi|357625680|gb|EHJ76043.1|	putative Collagen alpha-1(XI) chain precursor [Danaus plexippus]	2.3974e-155
663	isotig17822	scf778_5943	4434.85	-1.18444	0.331258	-3.57557	0.000349461	0.0237805	3260	3266	1a	isotig17822	100	1026	0	0	1	1026	4375	5400	0	1895	111	-19.31	2 21	830855	23	60.87%	69.57%	5400	gi|357625680|gb|EHJ76043.1|	putative Collagen alpha-1(XI) chain precursor [Danaus plexippus]	2.3974e-155
664	isotig17822	scf778_5943	4434.85	-1.18444	0.331258	-3.57557	0.000349461	0.0237805	3260	3266	1a	isotig17822	100	1026	0	0	1	1026	4375	5400	0	1895	95	-25.16	2 19	140164	21	71.43%	76.19%	5400	gi|357625680|gb|EHJ76043.1|	putative Collagen alpha-1(XI) chain precursor [Danaus plexippus]	2.3974e-155
665	isotig17822	scf778_5943	4434.85	-1.18444	0.331258	-3.57557	0.000349461	0.0237805	3260	3266	1a	isotig17822	100	1026	0	0	1	1026	4375	5400	0	1895	132	-19.9	2 20	800821	19	78.95%	78.95%	5400	gi|357625680|gb|EHJ76043.1|	putative Collagen alpha-1(XI) chain precursor [Danaus plexippus]	2.3974e-155
666	isotig17822	scf778_5943	4434.85	-1.18444	0.331258	-3.57557	0.000349461	0.0237805	3260	3266	1a	isotig17822	100	1026	0	0	1	1026	4375	5400	0	1895	90	-18.88	2 21	336360	22	59.09%	68.18%	5400	gi|357625680|gb|EHJ76043.1|	putative Collagen alpha-1(XI) chain precursor [Danaus plexippus]	2.3974e-155
667	isotig17822	scf778_5943	4434.85	-1.18444	0.331258	-3.57557	0.000349461	0.0237805	3260	3266	1a	isotig17822	100	1026	0	0	1	1026	4375	5400	0	1895	104	-17.47	2 8	393414	6	83.33%	100.00%	5400	gi|357625680|gb|EHJ76043.1|	putative Collagen alpha-1(XI) chain precursor [Danaus plexippus]	2.3974e-155
668	isotig17822	scf778_5943	4434.85	-1.18444	0.331258	-3.57557	0.000349461	0.0237805	3260	3266	1a	isotig17822	100	1026	0	0	1	1026	4375	5400	0	1895	150	-20.08	2 16	76 98	15	80.00%	80.00%	5400	gi|357625680|gb|EHJ76043.1|	putative Collagen alpha-1(XI) chain precursor [Danaus plexippus]	2.3974e-155
669	isotig17822	scf778_5943	4434.85	-1.18444	0.331258	-3.57557	0.000349461	0.0237805	3260	3266	1a	isotig17822	100	1026	0	0	1	1026	4375	5400	0	1895	140	-17.53	2 9	185206	7	100.00%	100.00%	5400	gi|357625680|gb|EHJ76043.1|	putative Collagen alpha-1(XI) chain precursor [Danaus plexippus]	2.3974e-155
670	isotig17822	scf778_5943	4434.85	-1.18444	0.331258	-3.57557	0.000349461	0.0237805	2980	2986	m8	isotig17822	100	1026	0	0	1	1026	4375	5400	0	1895	104	-17.38	2 8	753774	6	83.33%	100.00%	5400	gi|357625680|gb|EHJ76043.1|	putative Collagen alpha-1(XI) chain precursor [Danaus plexippus]	2.3974e-155
671	isotig17822	scf778_5943	4434.85	-1.18444	0.331258	-3.57557	0.000349461	0.0237805	2980	2986	m8	isotig17822	100	1026	0	0	1	1026	4375	5400	0	1895	111	-19.31	2 21	830855	23	60.87%	69.57%	5400	gi|357625680|gb|EHJ76043.1|	putative Collagen alpha-1(XI) chain precursor [Danaus plexippus]	2.3974e-155
672	isotig17822	scf778_5943	4434.85	-1.18444	0.331258	-3.57557	0.000349461	0.0237805	2980	2986	m8	isotig17822	100	1026	0	0	1	1026	4375	5400	0	1895	95	-25.16	2 19	140164	21	71.43%	76.19%	5400	gi|357625680|gb|EHJ76043.1|	putative Collagen alpha-1(XI) chain precursor [Danaus plexippus]	2.3974e-155
673	isotig17822	scf778_5943	4434.85	-1.18444	0.331258	-3.57557	0.000349461	0.0237805	2980	2986	m8	isotig17822	100	1026	0	0	1	1026	4375	5400	0	1895	132	-19.9	2 20	800821	19	78.95%	78.95%	5400	gi|357625680|gb|EHJ76043.1|	putative Collagen alpha-1(XI) chain precursor [Danaus plexippus]	2.3974e-155
674	isotig17822	scf778_5943	4434.85	-1.18444	0.331258	-3.57557	0.000349461	0.0237805	2980	2986	m8	isotig17822	100	1026	0	0	1	1026	4375	5400	0	1895	90	-18.88	2 21	336360	22	59.09%	68.18%	5400	gi|357625680|gb|EHJ76043.1|	putative Collagen alpha-1(XI) chain precursor [Danaus plexippus]	2.3974e-155
675	isotig17822	scf778_5943	4434.85	-1.18444	0.331258	-3.57557	0.000349461	0.0237805	2980	2986	m8	isotig17822	100	1026	0	0	1	1026	4375	5400	0	1895	104	-17.47	2 8	393414	6	83.33%	100.00%	5400	gi|357625680|gb|EHJ76043.1|	putative Collagen alpha-1(XI) chain precursor [Danaus plexippus]	2.3974e-155
676	isotig17822	scf778_5943	4434.85	-1.18444	0.331258	-3.57557	0.000349461	0.0237805	2980	2986	m8	isotig17822	100	1026	0	0	1	1026	4375	5400	0	1895	150	-20.08	2 16	76 98	15	80.00%	80.00%	5400	gi|357625680|gb|EHJ76043.1|	putative Collagen alpha-1(XI) chain precursor [Danaus plexippus]	2.3974e-155
677	isotig17822	scf778_5943	4434.85	-1.18444	0.331258	-3.57557	0.000349461	0.0237805	2980	2986	m8	isotig17822	100	1026	0	0	1	1026	4375	5400	0	1895	140	-17.53	2 9	185206	7	100.00%	100.00%	5400	gi|357625680|gb|EHJ76043.1|	putative Collagen alpha-1(XI) chain precursor [Danaus plexippus]	2.3974e-155
678	isotig17822	scf778_5943	4434.85	-1.18444	0.331258	-3.57557	0.000349461	0.0237805	4115	4121	1a	isotig17822	100	1026	0	0	1	1026	4375	5400	0	1895	104	-17.38	2 8	753774	6	83.33%	100.00%	5400	gi|357625680|gb|EHJ76043.1|	putative Collagen alpha-1(XI) chain precursor [Danaus plexippus]	2.3974e-155
679	isotig17822	scf778_5943	4434.85	-1.18444	0.331258	-3.57557	0.000349461	0.0237805	4115	4121	1a	isotig17822	100	1026	0	0	1	1026	4375	5400	0	1895	111	-19.31	2 21	830855	23	60.87%	69.57%	5400	gi|357625680|gb|EHJ76043.1|	putative Collagen alpha-1(XI) chain precursor [Danaus plexippus]	2.3974e-155
680	isotig17822	scf778_5943	4434.85	-1.18444	0.331258	-3.57557	0.000349461	0.0237805	4115	4121	1a	isotig17822	100	1026	0	0	1	1026	4375	5400	0	1895	95	-25.16	2 19	140164	21	71.43%	76.19%	5400	gi|357625680|gb|EHJ76043.1|	putative Collagen alpha-1(XI) chain precursor [Danaus plexippus]	2.3974e-155
681	isotig17822	scf778_5943	4434.85	-1.18444	0.331258	-3.57557	0.000349461	0.0237805	4115	4121	1a	isotig17822	100	1026	0	0	1	1026	4375	5400	0	1895	132	-19.9	2 20	800821	19	78.95%	78.95%	5400	gi|357625680|gb|EHJ76043.1|	putative Collagen alpha-1(XI) chain precursor [Danaus plexippus]	2.3974e-155
682	isotig17822	scf778_5943	4434.85	-1.18444	0.331258	-3.57557	0.000349461	0.0237805	4115	4121	1a	isotig17822	100	1026	0	0	1	1026	4375	5400	0	1895	90	-18.88	2 21	336360	22	59.09%	68.18%	5400	gi|357625680|gb|EHJ76043.1|	putative Collagen alpha-1(XI) chain precursor [Danaus plexippus]	2.3974e-155
683	isotig17822	scf778_5943	4434.85	-1.18444	0.331258	-3.57557	0.000349461	0.0237805	4115	4121	1a	isotig17822	100	1026	0	0	1	1026	4375	5400	0	1895	104	-17.47	2 8	393414	6	83.33%	100.00%	5400	gi|357625680|gb|EHJ76043.1|	putative Collagen alpha-1(XI) chain precursor [Danaus plexippus]	2.3974e-155
684	isotig17822	scf778_5943	4434.85	-1.18444	0.331258	-3.57557	0.000349461	0.0237805	4115	4121	1a	isotig17822	100	1026	0	0	1	1026	4375	5400	0	1895	150	-20.08	2 16	76 98	15	80.00%	80.00%	5400	gi|357625680|gb|EHJ76043.1|	putative Collagen alpha-1(XI) chain precursor [Danaus plexippus]	2.3974e-155
685	isotig17822	scf778_5943	4434.85	-1.18444	0.331258	-3.57557	0.000349461	0.0237805	4115	4121	1a	isotig17822	100	1026	0	0	1	1026	4375	5400	0	1895	140	-17.53	2 9	185206	7	100.00%	100.00%	5400	gi|357625680|gb|EHJ76043.1|	putative Collagen alpha-1(XI) chain precursor [Danaus plexippus]	2.3974e-155
686	isotig17822	scf778_5943	4434.85	-1.18444	0.331258	-3.57557	0.000349461	0.0237805	1927	1933	8mer	isotig17822	100	1026	0	0	1	1026	4375	5400	0	1895	104	-17.38	2 8	753774	6	83.33%	100.00%	5400	gi|357625680|gb|EHJ76043.1|	putative Collagen alpha-1(XI) chain precursor [Danaus plexippus]	2.3974e-155
687	isotig17822	scf778_5943	4434.85	-1.18444	0.331258	-3.57557	0.000349461	0.0237805	1927	1933	8mer	isotig17822	100	1026	0	0	1	1026	4375	5400	0	1895	111	-19.31	2 21	830855	23	60.87%	69.57%	5400	gi|357625680|gb|EHJ76043.1|	putative Collagen alpha-1(XI) chain precursor [Danaus plexippus]	2.3974e-155
688	isotig17822	scf778_5943	4434.85	-1.18444	0.331258	-3.57557	0.000349461	0.0237805	1927	1933	8mer	isotig17822	100	1026	0	0	1	1026	4375	5400	0	1895	95	-25.16	2 19	140164	21	71.43%	76.19%	5400	gi|357625680|gb|EHJ76043.1|	putative Collagen alpha-1(XI) chain precursor [Danaus plexippus]	2.3974e-155
689	isotig17822	scf778_5943	4434.85	-1.18444	0.331258	-3.57557	0.000349461	0.0237805	1927	1933	8mer	isotig17822	100	1026	0	0	1	1026	4375	5400	0	1895	132	-19.9	2 20	800821	19	78.95%	78.95%	5400	gi|357625680|gb|EHJ76043.1|	putative Collagen alpha-1(XI) chain precursor [Danaus plexippus]	2.3974e-155
690	isotig17822	scf778_5943	4434.85	-1.18444	0.331258	-3.57557	0.000349461	0.0237805	1927	1933	8mer	isotig17822	100	1026	0	0	1	1026	4375	5400	0	1895	90	-18.88	2 21	336360	22	59.09%	68.18%	5400	gi|357625680|gb|EHJ76043.1|	putative Collagen alpha-1(XI) chain precursor [Danaus plexippus]	2.3974e-155
691	isotig17822	scf778_5943	4434.85	-1.18444	0.331258	-3.57557	0.000349461	0.0237805	1927	1933	8mer	isotig17822	100	1026	0	0	1	1026	4375	5400	0	1895	104	-17.47	2 8	393414	6	83.33%	100.00%	5400	gi|357625680|gb|EHJ76043.1|	putative Collagen alpha-1(XI) chain precursor [Danaus plexippus]	2.3974e-155
692	isotig17822	scf778_5943	4434.85	-1.18444	0.331258	-3.57557	0.000349461	0.0237805	1927	1933	8mer	isotig17822	100	1026	0	0	1	1026	4375	5400	0	1895	150	-20.08	2 16	76 98	15	80.00%	80.00%	5400	gi|357625680|gb|EHJ76043.1|	putative Collagen alpha-1(XI) chain precursor [Danaus plexippus]	2.3974e-155
693	isotig17822	scf778_5943	4434.85	-1.18444	0.331258	-3.57557	0.000349461	0.0237805	1927	1933	8mer	isotig17822	100	1026	0	0	1	1026	4375	5400	0	1895	140	-17.53	2 9	185206	7	100.00%	100.00%	5400	gi|357625680|gb|EHJ76043.1|	putative Collagen alpha-1(XI) chain precursor [Danaus plexippus]	2.3974e-155
694	isotig17822	scf778_5943	4434.85	-1.18444	0.331258	-3.57557	0.000349461	0.0237805	3611	3617	1a	isotig17822	100	1026	0	0	1	1026	4375	5400	0	1895	104	-17.38	2 8	753774	6	83.33%	100.00%	5400	gi|357625680|gb|EHJ76043.1|	putative Collagen alpha-1(XI) chain precursor [Danaus plexippus]	2.3974e-155
695	isotig17822	scf778_5943	4434.85	-1.18444	0.331258	-3.57557	0.000349461	0.0237805	3611	3617	1a	isotig17822	100	1026	0	0	1	1026	4375	5400	0	1895	111	-19.31	2 21	830855	23	60.87%	69.57%	5400	gi|357625680|gb|EHJ76043.1|	putative Collagen alpha-1(XI) chain precursor [Danaus plexippus]	2.3974e-155
696	isotig17822	scf778_5943	4434.85	-1.18444	0.331258	-3.57557	0.000349461	0.0237805	3611	3617	1a	isotig17822	100	1026	0	0	1	1026	4375	5400	0	1895	95	-25.16	2 19	140164	21	71.43%	76.19%	5400	gi|357625680|gb|EHJ76043.1|	putative Collagen alpha-1(XI) chain precursor [Danaus plexippus]	2.3974e-155
697	isotig17822	scf778_5943	4434.85	-1.18444	0.331258	-3.57557	0.000349461	0.0237805	3611	3617	1a	isotig17822	100	1026	0	0	1	1026	4375	5400	0	1895	132	-19.9	2 20	800821	19	78.95%	78.95%	5400	gi|357625680|gb|EHJ76043.1|	putative Collagen alpha-1(XI) chain precursor [Danaus plexippus]	2.3974e-155
698	isotig17822	scf778_5943	4434.85	-1.18444	0.331258	-3.57557	0.000349461	0.0237805	3611	3617	1a	isotig17822	100	1026	0	0	1	1026	4375	5400	0	1895	90	-18.88	2 21	336360	22	59.09%	68.18%	5400	gi|357625680|gb|EHJ76043.1|	putative Collagen alpha-1(XI) chain precursor [Danaus plexippus]	2.3974e-155
699	isotig17822	scf778_5943	4434.85	-1.18444	0.331258	-3.57557	0.000349461	0.0237805	3611	3617	1a	isotig17822	100	1026	0	0	1	1026	4375	5400	0	1895	104	-17.47	2 8	393414	6	83.33%	100.00%	5400	gi|357625680|gb|EHJ76043.1|	putative Collagen alpha-1(XI) chain precursor [Danaus plexippus]	2.3974e-155
700	isotig17822	scf778_5943	4434.85	-1.18444	0.331258	-3.57557	0.000349461	0.0237805	3611	3617	1a	isotig17822	100	1026	0	0	1	1026	4375	5400	0	1895	150	-20.08	2 16	76 98	15	80.00%	80.00%	5400	gi|357625680|gb|EHJ76043.1|	putative Collagen alpha-1(XI) chain precursor [Danaus plexippus]	2.3974e-155
701	isotig17822	scf778_5943	4434.85	-1.18444	0.331258	-3.57557	0.000349461	0.0237805	3611	3617	1a	isotig17822	100	1026	0	0	1	1026	4375	5400	0	1895	140	-17.53	2 9	185206	7	100.00%	100.00%	5400	gi|357625680|gb|EHJ76043.1|	putative Collagen alpha-1(XI) chain precursor [Danaus plexippus]	2.3974e-155
702	isotig17822	scf778_5943	4434.85	-1.18444	0.331258	-3.57557	0.000349461	0.0237805	3071	3077	1a	isotig17822	100	1026	0	0	1	1026	4375	5400	0	1895	104	-17.38	2 8	753774	6	83.33%	100.00%	5400	gi|357625680|gb|EHJ76043.1|	putative Collagen alpha-1(XI) chain precursor [Danaus plexippus]	2.3974e-155
703	isotig17822	scf778_5943	4434.85	-1.18444	0.331258	-3.57557	0.000349461	0.0237805	3071	3077	1a	isotig17822	100	1026	0	0	1	1026	4375	5400	0	1895	111	-19.31	2 21	830855	23	60.87%	69.57%	5400	gi|357625680|gb|EHJ76043.1|	putative Collagen alpha-1(XI) chain precursor [Danaus plexippus]	2.3974e-155
704	isotig17822	scf778_5943	4434.85	-1.18444	0.331258	-3.57557	0.000349461	0.0237805	3071	3077	1a	isotig17822	100	1026	0	0	1	1026	4375	5400	0	1895	95	-25.16	2 19	140164	21	71.43%	76.19%	5400	gi|357625680|gb|EHJ76043.1|	putative Collagen alpha-1(XI) chain precursor [Danaus plexippus]	2.3974e-155
705	isotig17822	scf778_5943	4434.85	-1.18444	0.331258	-3.57557	0.000349461	0.0237805	3071	3077	1a	isotig17822	100	1026	0	0	1	1026	4375	5400	0	1895	132	-19.9	2 20	800821	19	78.95%	78.95%	5400	gi|357625680|gb|EHJ76043.1|	putative Collagen alpha-1(XI) chain precursor [Danaus plexippus]	2.3974e-155
706	isotig17822	scf778_5943	4434.85	-1.18444	0.331258	-3.57557	0.000349461	0.0237805	3071	3077	1a	isotig17822	100	1026	0	0	1	1026	4375	5400	0	1895	90	-18.88	2 21	336360	22	59.09%	68.18%	5400	gi|357625680|gb|EHJ76043.1|	putative Collagen alpha-1(XI) chain precursor [Danaus plexippus]	2.3974e-155
707	isotig17822	scf778_5943	4434.85	-1.18444	0.331258	-3.57557	0.000349461	0.0237805	3071	3077	1a	isotig17822	100	1026	0	0	1	1026	4375	5400	0	1895	104	-17.47	2 8	393414	6	83.33%	100.00%	5400	gi|357625680|gb|EHJ76043.1|	putative Collagen alpha-1(XI) chain precursor [Danaus plexippus]	2.3974e-155
708	isotig17822	scf778_5943	4434.85	-1.18444	0.331258	-3.57557	0.000349461	0.0237805	3071	3077	1a	isotig17822	100	1026	0	0	1	1026	4375	5400	0	1895	150	-20.08	2 16	76 98	15	80.00%	80.00%	5400	gi|357625680|gb|EHJ76043.1|	putative Collagen alpha-1(XI) chain precursor [Danaus plexippus]	2.3974e-155
709	isotig17822	scf778_5943	4434.85	-1.18444	0.331258	-3.57557	0.000349461	0.0237805	3071	3077	1a	isotig17822	100	1026	0	0	1	1026	4375	5400	0	1895	140	-17.53	2 9	185206	7	100.00%	100.00%	5400	gi|357625680|gb|EHJ76043.1|	putative Collagen alpha-1(XI) chain precursor [Danaus plexippus]	2.3974e-155
710	isotig17822	scf778_5943	4434.85	-1.18444	0.331258	-3.57557	0.000349461	0.0237805	3250	3256	8mer	isotig17822	100	1026	0	0	1	1026	4375	5400	0	1895	104	-17.38	2 8	753774	6	83.33%	100.00%	5400	gi|357625680|gb|EHJ76043.1|	putative Collagen alpha-1(XI) chain precursor [Danaus plexippus]	2.3974e-155
711	isotig17822	scf778_5943	4434.85	-1.18444	0.331258	-3.57557	0.000349461	0.0237805	3250	3256	8mer	isotig17822	100	1026	0	0	1	1026	4375	5400	0	1895	111	-19.31	2 21	830855	23	60.87%	69.57%	5400	gi|357625680|gb|EHJ76043.1|	putative Collagen alpha-1(XI) chain precursor [Danaus plexippus]	2.3974e-155
712	isotig17822	scf778_5943	4434.85	-1.18444	0.331258	-3.57557	0.000349461	0.0237805	3250	3256	8mer	isotig17822	100	1026	0	0	1	1026	4375	5400	0	1895	95	-25.16	2 19	140164	21	71.43%	76.19%	5400	gi|357625680|gb|EHJ76043.1|	putative Collagen alpha-1(XI) chain precursor [Danaus plexippus]	2.3974e-155
713	isotig17822	scf778_5943	4434.85	-1.18444	0.331258	-3.57557	0.000349461	0.0237805	3250	3256	8mer	isotig17822	100	1026	0	0	1	1026	4375	5400	0	1895	132	-19.9	2 20	800821	19	78.95%	78.95%	5400	gi|357625680|gb|EHJ76043.1|	putative Collagen alpha-1(XI) chain precursor [Danaus plexippus]	2.3974e-155
714	isotig17822	scf778_5943	4434.85	-1.18444	0.331258	-3.57557	0.000349461	0.0237805	3250	3256	8mer	isotig17822	100	1026	0	0	1	1026	4375	5400	0	1895	90	-18.88	2 21	336360	22	59.09%	68.18%	5400	gi|357625680|gb|EHJ76043.1|	putative Collagen alpha-1(XI) chain precursor [Danaus plexippus]	2.3974e-155
715	isotig17822	scf778_5943	4434.85	-1.18444	0.331258	-3.57557	0.000349461	0.0237805	3250	3256	8mer	isotig17822	100	1026	0	0	1	1026	4375	5400	0	1895	104	-17.47	2 8	393414	6	83.33%	100.00%	5400	gi|357625680|gb|EHJ76043.1|	putative Collagen alpha-1(XI) chain precursor [Danaus plexippus]	2.3974e-155
716	isotig17822	scf778_5943	4434.85	-1.18444	0.331258	-3.57557	0.000349461	0.0237805	3250	3256	8mer	isotig17822	100	1026	0	0	1	1026	4375	5400	0	1895	150	-20.08	2 16	76 98	15	80.00%	80.00%	5400	gi|357625680|gb|EHJ76043.1|	putative Collagen alpha-1(XI) chain precursor [Danaus plexippus]	2.3974e-155
717	isotig17822	scf778_5943	4434.85	-1.18444	0.331258	-3.57557	0.000349461	0.0237805	3250	3256	8mer	isotig17822	100	1026	0	0	1	1026	4375	5400	0	1895	140	-17.53	2 9	185206	7	100.00%	100.00%	5400	gi|357625680|gb|EHJ76043.1|	putative Collagen alpha-1(XI) chain precursor [Danaus plexippus]	2.3974e-155
718	isotig17822	scf778_5943	4434.85	-1.18444	0.331258	-3.57557	0.000349461	0.0237805	2872	2878	m8	isotig17822	100	1026	0	0	1	1026	4375	5400	0	1895	104	-17.38	2 8	753774	6	83.33%	100.00%	5400	gi|357625680|gb|EHJ76043.1|	putative Collagen alpha-1(XI) chain precursor [Danaus plexippus]	2.3974e-155
719	isotig17822	scf778_5943	4434.85	-1.18444	0.331258	-3.57557	0.000349461	0.0237805	2872	2878	m8	isotig17822	100	1026	0	0	1	1026	4375	5400	0	1895	111	-19.31	2 21	830855	23	60.87%	69.57%	5400	gi|357625680|gb|EHJ76043.1|	putative Collagen alpha-1(XI) chain precursor [Danaus plexippus]	2.3974e-155
720	isotig17822	scf778_5943	4434.85	-1.18444	0.331258	-3.57557	0.000349461	0.0237805	2872	2878	m8	isotig17822	100	1026	0	0	1	1026	4375	5400	0	1895	95	-25.16	2 19	140164	21	71.43%	76.19%	5400	gi|357625680|gb|EHJ76043.1|	putative Collagen alpha-1(XI) chain precursor [Danaus plexippus]	2.3974e-155
721	isotig17822	scf778_5943	4434.85	-1.18444	0.331258	-3.57557	0.000349461	0.0237805	2872	2878	m8	isotig17822	100	1026	0	0	1	1026	4375	5400	0	1895	132	-19.9	2 20	800821	19	78.95%	78.95%	5400	gi|357625680|gb|EHJ76043.1|	putative Collagen alpha-1(XI) chain precursor [Danaus plexippus]	2.3974e-155
722	isotig17822	scf778_5943	4434.85	-1.18444	0.331258	-3.57557	0.000349461	0.0237805	2872	2878	m8	isotig17822	100	1026	0	0	1	1026	4375	5400	0	1895	90	-18.88	2 21	336360	22	59.09%	68.18%	5400	gi|357625680|gb|EHJ76043.1|	putative Collagen alpha-1(XI) chain precursor [Danaus plexippus]	2.3974e-155
723	isotig17822	scf778_5943	4434.85	-1.18444	0.331258	-3.57557	0.000349461	0.0237805	2872	2878	m8	isotig17822	100	1026	0	0	1	1026	4375	5400	0	1895	104	-17.47	2 8	393414	6	83.33%	100.00%	5400	gi|357625680|gb|EHJ76043.1|	putative Collagen alpha-1(XI) chain precursor [Danaus plexippus]	2.3974e-155
724	isotig17822	scf778_5943	4434.85	-1.18444	0.331258	-3.57557	0.000349461	0.0237805	2872	2878	m8	isotig17822	100	1026	0	0	1	1026	4375	5400	0	1895	150	-20.08	2 16	76 98	15	80.00%	80.00%	5400	gi|357625680|gb|EHJ76043.1|	putative Collagen alpha-1(XI) chain precursor [Danaus plexippus]	2.3974e-155
725	isotig17822	scf778_5943	4434.85	-1.18444	0.331258	-3.57557	0.000349461	0.0237805	2872	2878	m8	isotig17822	100	1026	0	0	1	1026	4375	5400	0	1895	140	-17.53	2 9	185206	7	100.00%	100.00%	5400	gi|357625680|gb|EHJ76043.1|	putative Collagen alpha-1(XI) chain precursor [Danaus plexippus]	2.3974e-155
726	isotig17822	scf778_5943	4434.85	-1.18444	0.331258	-3.57557	0.000349461	0.0237805	1910	1916	1a	isotig17822	100	1026	0	0	1	1026	4375	5400	0	1895	104	-17.38	2 8	753774	6	83.33%	100.00%	5400	gi|357625680|gb|EHJ76043.1|	putative Collagen alpha-1(XI) chain precursor [Danaus plexippus]	2.3974e-155
727	isotig17822	scf778_5943	4434.85	-1.18444	0.331258	-3.57557	0.000349461	0.0237805	1910	1916	1a	isotig17822	100	1026	0	0	1	1026	4375	5400	0	1895	111	-19.31	2 21	830855	23	60.87%	69.57%	5400	gi|357625680|gb|EHJ76043.1|	putative Collagen alpha-1(XI) chain precursor [Danaus plexippus]	2.3974e-155
728	isotig17822	scf778_5943	4434.85	-1.18444	0.331258	-3.57557	0.000349461	0.0237805	1910	1916	1a	isotig17822	100	1026	0	0	1	1026	4375	5400	0	1895	95	-25.16	2 19	140164	21	71.43%	76.19%	5400	gi|357625680|gb|EHJ76043.1|	putative Collagen alpha-1(XI) chain precursor [Danaus plexippus]	2.3974e-155
729	isotig17822	scf778_5943	4434.85	-1.18444	0.331258	-3.57557	0.000349461	0.0237805	1910	1916	1a	isotig17822	100	1026	0	0	1	1026	4375	5400	0	1895	132	-19.9	2 20	800821	19	78.95%	78.95%	5400	gi|357625680|gb|EHJ76043.1|	putative Collagen alpha-1(XI) chain precursor [Danaus plexippus]	2.3974e-155
730	isotig17822	scf778_5943	4434.85	-1.18444	0.331258	-3.57557	0.000349461	0.0237805	1910	1916	1a	isotig17822	100	1026	0	0	1	1026	4375	5400	0	1895	90	-18.88	2 21	336360	22	59.09%	68.18%	5400	gi|357625680|gb|EHJ76043.1|	putative Collagen alpha-1(XI) chain precursor [Danaus plexippus]	2.3974e-155
731	isotig17822	scf778_5943	4434.85	-1.18444	0.331258	-3.57557	0.000349461	0.0237805	1910	1916	1a	isotig17822	100	1026	0	0	1	1026	4375	5400	0	1895	104	-17.47	2 8	393414	6	83.33%	100.00%	5400	gi|357625680|gb|EHJ76043.1|	putative Collagen alpha-1(XI) chain precursor [Danaus plexippus]	2.3974e-155
732	isotig17822	scf778_5943	4434.85	-1.18444	0.331258	-3.57557	0.000349461	0.0237805	1910	1916	1a	isotig17822	100	1026	0	0	1	1026	4375	5400	0	1895	150	-20.08	2 16	76 98	15	80.00%	80.00%	5400	gi|357625680|gb|EHJ76043.1|	putative Collagen alpha-1(XI) chain precursor [Danaus plexippus]	2.3974e-155
733	isotig17822	scf778_5943	4434.85	-1.18444	0.331258	-3.57557	0.000349461	0.0237805	1910	1916	1a	isotig17822	100	1026	0	0	1	1026	4375	5400	0	1895	140	-17.53	2 9	185206	7	100.00%	100.00%	5400	gi|357625680|gb|EHJ76043.1|	putative Collagen alpha-1(XI) chain precursor [Danaus plexippus]	2.3974e-155
734	isotig17822	scf778_5943	4434.85	-1.18444	0.331258	-3.57557	0.000349461	0.0237805	3629	3635	1a	isotig17822	100	1026	0	0	1	1026	4375	5400	0	1895	104	-17.38	2 8	753774	6	83.33%	100.00%	5400	gi|357625680|gb|EHJ76043.1|	putative Collagen alpha-1(XI) chain precursor [Danaus plexippus]	2.3974e-155
735	isotig17822	scf778_5943	4434.85	-1.18444	0.331258	-3.57557	0.000349461	0.0237805	3629	3635	1a	isotig17822	100	1026	0	0	1	1026	4375	5400	0	1895	111	-19.31	2 21	830855	23	60.87%	69.57%	5400	gi|357625680|gb|EHJ76043.1|	putative Collagen alpha-1(XI) chain precursor [Danaus plexippus]	2.3974e-155
736	isotig17822	scf778_5943	4434.85	-1.18444	0.331258	-3.57557	0.000349461	0.0237805	3629	3635	1a	isotig17822	100	1026	0	0	1	1026	4375	5400	0	1895	95	-25.16	2 19	140164	21	71.43%	76.19%	5400	gi|357625680|gb|EHJ76043.1|	putative Collagen alpha-1(XI) chain precursor [Danaus plexippus]	2.3974e-155
737	isotig17822	scf778_5943	4434.85	-1.18444	0.331258	-3.57557	0.000349461	0.0237805	3629	3635	1a	isotig17822	100	1026	0	0	1	1026	4375	5400	0	1895	132	-19.9	2 20	800821	19	78.95%	78.95%	5400	gi|357625680|gb|EHJ76043.1|	putative Collagen alpha-1(XI) chain precursor [Danaus plexippus]	2.3974e-155
738	isotig17822	scf778_5943	4434.85	-1.18444	0.331258	-3.57557	0.000349461	0.0237805	3629	3635	1a	isotig17822	100	1026	0	0	1	1026	4375	5400	0	1895	90	-18.88	2 21	336360	22	59.09%	68.18%	5400	gi|357625680|gb|EHJ76043.1|	putative Collagen alpha-1(XI) chain precursor [Danaus plexippus]	2.3974e-155
739	isotig17822	scf778_5943	4434.85	-1.18444	0.331258	-3.57557	0.000349461	0.0237805	3629	3635	1a	isotig17822	100	1026	0	0	1	1026	4375	5400	0	1895	104	-17.47	2 8	393414	6	83.33%	100.00%	5400	gi|357625680|gb|EHJ76043.1|	putative Collagen alpha-1(XI) chain precursor [Danaus plexippus]	2.3974e-155
740	isotig17822	scf778_5943	4434.85	-1.18444	0.331258	-3.57557	0.000349461	0.0237805	3629	3635	1a	isotig17822	100	1026	0	0	1	1026	4375	5400	0	1895	150	-20.08	2 16	76 98	15	80.00%	80.00%	5400	gi|357625680|gb|EHJ76043.1|	putative Collagen alpha-1(XI) chain precursor [Danaus plexippus]	2.3974e-155
741	isotig17822	scf778_5943	4434.85	-1.18444	0.331258	-3.57557	0.000349461	0.0237805	3629	3635	1a	isotig17822	100	1026	0	0	1	1026	4375	5400	0	1895	140	-17.53	2 9	185206	7	100.00%	100.00%	5400	gi|357625680|gb|EHJ76043.1|	putative Collagen alpha-1(XI) chain precursor [Danaus plexippus]	2.3974e-155
742	isotig17822	scf778_5944	4434.85	-1.18444	0.331258	-3.57557	0.000349461	0.0237805	2872	2878	m8	isotig17822	100	1026	0	0	1	1026	4375	5400	0	1895	111	-19.31	2 21	830855	23	60.87%	69.57%	5400	gi|357625680|gb|EHJ76043.1|	putative Collagen alpha-1(XI) chain precursor [Danaus plexippus]	2.3974e-155
743	isotig17822	scf778_5944	4434.85	-1.18444	0.331258	-3.57557	0.000349461	0.0237805	2872	2878	m8	isotig17822	100	1026	0	0	1	1026	4375	5400	0	1895	132	-19.9	2 20	800821	19	78.95%	78.95%	5400	gi|357625680|gb|EHJ76043.1|	putative Collagen alpha-1(XI) chain precursor [Danaus plexippus]	2.3974e-155
744	isotig17822	scf778_5944	4434.85	-1.18444	0.331258	-3.57557	0.000349461	0.0237805	2872	2878	m8	isotig17822	100	1026	0	0	1	1026	4375	5400	0	1895	90	-18.88	2 21	336360	22	59.09%	68.18%	5400	gi|357625680|gb|EHJ76043.1|	putative Collagen alpha-1(XI) chain precursor [Danaus plexippus]	2.3974e-155
745	isotig17822	scf778_5944	4434.85	-1.18444	0.331258	-3.57557	0.000349461	0.0237805	2872	2878	m8	isotig17822	100	1026	0	0	1	1026	4375	5400	0	1895	150	-20.08	2 16	76 98	15	80.00%	80.00%	5400	gi|357625680|gb|EHJ76043.1|	putative Collagen alpha-1(XI) chain precursor [Danaus plexippus]	2.3974e-155
746	isotig17822	scf778_5944	4434.85	-1.18444	0.331258	-3.57557	0.000349461	0.0237805	2872	2878	m8	isotig17822	100	1026	0	0	1	1026	4375	5400	0	1895	140	-17.53	2 9	185206	7	100.00%	100.00%	5400	gi|357625680|gb|EHJ76043.1|	putative Collagen alpha-1(XI) chain precursor [Danaus plexippus]	2.3974e-155
747	isotig17822	scf778_5944	4434.85	-1.18444	0.331258	-3.57557	0.000349461	0.0237805	2872	2878	m8	isotig17822	100	1026	0	0	1	1026	4375	5400	0	1895	95	-25.16	2 19	140164	21	71.43%	76.19%	5400	gi|357625680|gb|EHJ76043.1|	putative Collagen alpha-1(XI) chain precursor [Danaus plexippus]	2.3974e-155
748	isotig17822	scf778_5944	4434.85	-1.18444	0.331258	-3.57557	0.000349461	0.0237805	2872	2878	m8	isotig17822	100	1026	0	0	1	1026	4375	5400	0	1895	104	-17.47	2 8	393414	6	83.33%	100.00%	5400	gi|357625680|gb|EHJ76043.1|	putative Collagen alpha-1(XI) chain precursor [Danaus plexippus]	2.3974e-155
749	isotig17822	scf778_5944	4434.85	-1.18444	0.331258	-3.57557	0.000349461	0.0237805	2872	2878	m8	isotig17822	100	1026	0	0	1	1026	4375	5400	0	1895	104	-17.38	2 8	753774	6	83.33%	100.00%	5400	gi|357625680|gb|EHJ76043.1|	putative Collagen alpha-1(XI) chain precursor [Danaus plexippus]	2.3974e-155
750	isotig17822	scf778_5944	4434.85	-1.18444	0.331258	-3.57557	0.000349461	0.0237805	3250	3256	8mer	isotig17822	100	1026	0	0	1	1026	4375	5400	0	1895	111	-19.31	2 21	830855	23	60.87%	69.57%	5400	gi|357625680|gb|EHJ76043.1|	putative Collagen alpha-1(XI) chain precursor [Danaus plexippus]	2.3974e-155
751	isotig17822	scf778_5944	4434.85	-1.18444	0.331258	-3.57557	0.000349461	0.0237805	3250	3256	8mer	isotig17822	100	1026	0	0	1	1026	4375	5400	0	1895	132	-19.9	2 20	800821	19	78.95%	78.95%	5400	gi|357625680|gb|EHJ76043.1|	putative Collagen alpha-1(XI) chain precursor [Danaus plexippus]	2.3974e-155
752	isotig17822	scf778_5944	4434.85	-1.18444	0.331258	-3.57557	0.000349461	0.0237805	3250	3256	8mer	isotig17822	100	1026	0	0	1	1026	4375	5400	0	1895	90	-18.88	2 21	336360	22	59.09%	68.18%	5400	gi|357625680|gb|EHJ76043.1|	putative Collagen alpha-1(XI) chain precursor [Danaus plexippus]	2.3974e-155
753	isotig17822	scf778_5944	4434.85	-1.18444	0.331258	-3.57557	0.000349461	0.0237805	3250	3256	8mer	isotig17822	100	1026	0	0	1	1026	4375	5400	0	1895	150	-20.08	2 16	76 98	15	80.00%	80.00%	5400	gi|357625680|gb|EHJ76043.1|	putative Collagen alpha-1(XI) chain precursor [Danaus plexippus]	2.3974e-155
754	isotig17822	scf778_5944	4434.85	-1.18444	0.331258	-3.57557	0.000349461	0.0237805	3250	3256	8mer	isotig17822	100	1026	0	0	1	1026	4375	5400	0	1895	140	-17.53	2 9	185206	7	100.00%	100.00%	5400	gi|357625680|gb|EHJ76043.1|	putative Collagen alpha-1(XI) chain precursor [Danaus plexippus]	2.3974e-155
755	isotig17822	scf778_5944	4434.85	-1.18444	0.331258	-3.57557	0.000349461	0.0237805	3250	3256	8mer	isotig17822	100	1026	0	0	1	1026	4375	5400	0	1895	95	-25.16	2 19	140164	21	71.43%	76.19%	5400	gi|357625680|gb|EHJ76043.1|	putative Collagen alpha-1(XI) chain precursor [Danaus plexippus]	2.3974e-155
756	isotig17822	scf778_5944	4434.85	-1.18444	0.331258	-3.57557	0.000349461	0.0237805	3250	3256	8mer	isotig17822	100	1026	0	0	1	1026	4375	5400	0	1895	104	-17.47	2 8	393414	6	83.33%	100.00%	5400	gi|357625680|gb|EHJ76043.1|	putative Collagen alpha-1(XI) chain precursor [Danaus plexippus]	2.3974e-155
757	isotig17822	scf778_5944	4434.85	-1.18444	0.331258	-3.57557	0.000349461	0.0237805	3250	3256	8mer	isotig17822	100	1026	0	0	1	1026	4375	5400	0	1895	104	-17.38	2 8	753774	6	83.33%	100.00%	5400	gi|357625680|gb|EHJ76043.1|	putative Collagen alpha-1(XI) chain precursor [Danaus plexippus]	2.3974e-155
758	isotig17822	scf778_5944	4434.85	-1.18444	0.331258	-3.57557	0.000349461	0.0237805	1910	1916	1a	isotig17822	100	1026	0	0	1	1026	4375	5400	0	1895	111	-19.31	2 21	830855	23	60.87%	69.57%	5400	gi|357625680|gb|EHJ76043.1|	putative Collagen alpha-1(XI) chain precursor [Danaus plexippus]	2.3974e-155
759	isotig17822	scf778_5944	4434.85	-1.18444	0.331258	-3.57557	0.000349461	0.0237805	1910	1916	1a	isotig17822	100	1026	0	0	1	1026	4375	5400	0	1895	132	-19.9	2 20	800821	19	78.95%	78.95%	5400	gi|357625680|gb|EHJ76043.1|	putative Collagen alpha-1(XI) chain precursor [Danaus plexippus]	2.3974e-155
760	isotig17822	scf778_5944	4434.85	-1.18444	0.331258	-3.57557	0.000349461	0.0237805	1910	1916	1a	isotig17822	100	1026	0	0	1	1026	4375	5400	0	1895	90	-18.88	2 21	336360	22	59.09%	68.18%	5400	gi|357625680|gb|EHJ76043.1|	putative Collagen alpha-1(XI) chain precursor [Danaus plexippus]	2.3974e-155
761	isotig17822	scf778_5944	4434.85	-1.18444	0.331258	-3.57557	0.000349461	0.0237805	1910	1916	1a	isotig17822	100	1026	0	0	1	1026	4375	5400	0	1895	150	-20.08	2 16	76 98	15	80.00%	80.00%	5400	gi|357625680|gb|EHJ76043.1|	putative Collagen alpha-1(XI) chain precursor [Danaus plexippus]	2.3974e-155
762	isotig17822	scf778_5944	4434.85	-1.18444	0.331258	-3.57557	0.000349461	0.0237805	1910	1916	1a	isotig17822	100	1026	0	0	1	1026	4375	5400	0	1895	140	-17.53	2 9	185206	7	100.00%	100.00%	5400	gi|357625680|gb|EHJ76043.1|	putative Collagen alpha-1(XI) chain precursor [Danaus plexippus]	2.3974e-155
763	isotig17822	scf778_5944	4434.85	-1.18444	0.331258	-3.57557	0.000349461	0.0237805	1910	1916	1a	isotig17822	100	1026	0	0	1	1026	4375	5400	0	1895	95	-25.16	2 19	140164	21	71.43%	76.19%	5400	gi|357625680|gb|EHJ76043.1|	putative Collagen alpha-1(XI) chain precursor [Danaus plexippus]	2.3974e-155
764	isotig17822	scf778_5944	4434.85	-1.18444	0.331258	-3.57557	0.000349461	0.0237805	1910	1916	1a	isotig17822	100	1026	0	0	1	1026	4375	5400	0	1895	104	-17.47	2 8	393414	6	83.33%	100.00%	5400	gi|357625680|gb|EHJ76043.1|	putative Collagen alpha-1(XI) chain precursor [Danaus plexippus]	2.3974e-155
765	isotig17822	scf778_5944	4434.85	-1.18444	0.331258	-3.57557	0.000349461	0.0237805	1910	1916	1a	isotig17822	100	1026	0	0	1	1026	4375	5400	0	1895	104	-17.38	2 8	753774	6	83.33%	100.00%	5400	gi|357625680|gb|EHJ76043.1|	putative Collagen alpha-1(XI) chain precursor [Danaus plexippus]	2.3974e-155
766	isotig17822	scf778_5944	4434.85	-1.18444	0.331258	-3.57557	0.000349461	0.0237805	2819	2825	1a	isotig17822	100	1026	0	0	1	1026	4375	5400	0	1895	111	-19.31	2 21	830855	23	60.87%	69.57%	5400	gi|357625680|gb|EHJ76043.1|	putative Collagen alpha-1(XI) chain precursor [Danaus plexippus]	2.3974e-155
767	isotig17822	scf778_5944	4434.85	-1.18444	0.331258	-3.57557	0.000349461	0.0237805	2819	2825	1a	isotig17822	100	1026	0	0	1	1026	4375	5400	0	1895	132	-19.9	2 20	800821	19	78.95%	78.95%	5400	gi|357625680|gb|EHJ76043.1|	putative Collagen alpha-1(XI) chain precursor [Danaus plexippus]	2.3974e-155
768	isotig17822	scf778_5944	4434.85	-1.18444	0.331258	-3.57557	0.000349461	0.0237805	2819	2825	1a	isotig17822	100	1026	0	0	1	1026	4375	5400	0	1895	90	-18.88	2 21	336360	22	59.09%	68.18%	5400	gi|357625680|gb|EHJ76043.1|	putative Collagen alpha-1(XI) chain precursor [Danaus plexippus]	2.3974e-155
769	isotig17822	scf778_5944	4434.85	-1.18444	0.331258	-3.57557	0.000349461	0.0237805	2819	2825	1a	isotig17822	100	1026	0	0	1	1026	4375	5400	0	1895	150	-20.08	2 16	76 98	15	80.00%	80.00%	5400	gi|357625680|gb|EHJ76043.1|	putative Collagen alpha-1(XI) chain precursor [Danaus plexippus]	2.3974e-155
770	isotig17822	scf778_5944	4434.85	-1.18444	0.331258	-3.57557	0.000349461	0.0237805	2819	2825	1a	isotig17822	100	1026	0	0	1	1026	4375	5400	0	1895	140	-17.53	2 9	185206	7	100.00%	100.00%	5400	gi|357625680|gb|EHJ76043.1|	putative Collagen alpha-1(XI) chain precursor [Danaus plexippus]	2.3974e-155
771	isotig17822	scf778_5944	4434.85	-1.18444	0.331258	-3.57557	0.000349461	0.0237805	2819	2825	1a	isotig17822	100	1026	0	0	1	1026	4375	5400	0	1895	95	-25.16	2 19	140164	21	71.43%	76.19%	5400	gi|357625680|gb|EHJ76043.1|	putative Collagen alpha-1(XI) chain precursor [Danaus plexippus]	2.3974e-155
772	isotig17822	scf778_5944	4434.85	-1.18444	0.331258	-3.57557	0.000349461	0.0237805	2819	2825	1a	isotig17822	100	1026	0	0	1	1026	4375	5400	0	1895	104	-17.47	2 8	393414	6	83.33%	100.00%	5400	gi|357625680|gb|EHJ76043.1|	putative Collagen alpha-1(XI) chain precursor [Danaus plexippus]	2.3974e-155
773	isotig17822	scf778_5944	4434.85	-1.18444	0.331258	-3.57557	0.000349461	0.0237805	2819	2825	1a	isotig17822	100	1026	0	0	1	1026	4375	5400	0	1895	104	-17.38	2 8	753774	6	83.33%	100.00%	5400	gi|357625680|gb|EHJ76043.1|	putative Collagen alpha-1(XI) chain precursor [Danaus plexippus]	2.3974e-155
774	isotig17822	scf778_5944	4434.85	-1.18444	0.331258	-3.57557	0.000349461	0.0237805	3260	3266	1a	isotig17822	100	1026	0	0	1	1026	4375	5400	0	1895	111	-19.31	2 21	830855	23	60.87%	69.57%	5400	gi|357625680|gb|EHJ76043.1|	putative Collagen alpha-1(XI) chain precursor [Danaus plexippus]	2.3974e-155
775	isotig17822	scf778_5944	4434.85	-1.18444	0.331258	-3.57557	0.000349461	0.0237805	3260	3266	1a	isotig17822	100	1026	0	0	1	1026	4375	5400	0	1895	132	-19.9	2 20	800821	19	78.95%	78.95%	5400	gi|357625680|gb|EHJ76043.1|	putative Collagen alpha-1(XI) chain precursor [Danaus plexippus]	2.3974e-155
776	isotig17822	scf778_5944	4434.85	-1.18444	0.331258	-3.57557	0.000349461	0.0237805	3260	3266	1a	isotig17822	100	1026	0	0	1	1026	4375	5400	0	1895	90	-18.88	2 21	336360	22	59.09%	68.18%	5400	gi|357625680|gb|EHJ76043.1|	putative Collagen alpha-1(XI) chain precursor [Danaus plexippus]	2.3974e-155
777	isotig17822	scf778_5944	4434.85	-1.18444	0.331258	-3.57557	0.000349461	0.0237805	3260	3266	1a	isotig17822	100	1026	0	0	1	1026	4375	5400	0	1895	150	-20.08	2 16	76 98	15	80.00%	80.00%	5400	gi|357625680|gb|EHJ76043.1|	putative Collagen alpha-1(XI) chain precursor [Danaus plexippus]	2.3974e-155
778	isotig17822	scf778_5944	4434.85	-1.18444	0.331258	-3.57557	0.000349461	0.0237805	3260	3266	1a	isotig17822	100	1026	0	0	1	1026	4375	5400	0	1895	140	-17.53	2 9	185206	7	100.00%	100.00%	5400	gi|357625680|gb|EHJ76043.1|	putative Collagen alpha-1(XI) chain precursor [Danaus plexippus]	2.3974e-155
779	isotig17822	scf778_5944	4434.85	-1.18444	0.331258	-3.57557	0.000349461	0.0237805	3260	3266	1a	isotig17822	100	1026	0	0	1	1026	4375	5400	0	1895	95	-25.16	2 19	140164	21	71.43%	76.19%	5400	gi|357625680|gb|EHJ76043.1|	putative Collagen alpha-1(XI) chain precursor [Danaus plexippus]	2.3974e-155
780	isotig17822	scf778_5944	4434.85	-1.18444	0.331258	-3.57557	0.000349461	0.0237805	3260	3266	1a	isotig17822	100	1026	0	0	1	1026	4375	5400	0	1895	104	-17.47	2 8	393414	6	83.33%	100.00%	5400	gi|357625680|gb|EHJ76043.1|	putative Collagen alpha-1(XI) chain precursor [Danaus plexippus]	2.3974e-155
781	isotig17822	scf778_5944	4434.85	-1.18444	0.331258	-3.57557	0.000349461	0.0237805	3260	3266	1a	isotig17822	100	1026	0	0	1	1026	4375	5400	0	1895	104	-17.38	2 8	753774	6	83.33%	100.00%	5400	gi|357625680|gb|EHJ76043.1|	putative Collagen alpha-1(XI) chain precursor [Danaus plexippus]	2.3974e-155
782	isotig17822	scf778_5944	4434.85	-1.18444	0.331258	-3.57557	0.000349461	0.0237805	2215	2221	m8	isotig17822	100	1026	0	0	1	1026	4375	5400	0	1895	111	-19.31	2 21	830855	23	60.87%	69.57%	5400	gi|357625680|gb|EHJ76043.1|	putative Collagen alpha-1(XI) chain precursor [Danaus plexippus]	2.3974e-155
783	isotig17822	scf778_5944	4434.85	-1.18444	0.331258	-3.57557	0.000349461	0.0237805	2215	2221	m8	isotig17822	100	1026	0	0	1	1026	4375	5400	0	1895	132	-19.9	2 20	800821	19	78.95%	78.95%	5400	gi|357625680|gb|EHJ76043.1|	putative Collagen alpha-1(XI) chain precursor [Danaus plexippus]	2.3974e-155
784	isotig17822	scf778_5944	4434.85	-1.18444	0.331258	-3.57557	0.000349461	0.0237805	2215	2221	m8	isotig17822	100	1026	0	0	1	1026	4375	5400	0	1895	90	-18.88	2 21	336360	22	59.09%	68.18%	5400	gi|357625680|gb|EHJ76043.1|	putative Collagen alpha-1(XI) chain precursor [Danaus plexippus]	2.3974e-155
785	isotig17822	scf778_5944	4434.85	-1.18444	0.331258	-3.57557	0.000349461	0.0237805	2215	2221	m8	isotig17822	100	1026	0	0	1	1026	4375	5400	0	1895	150	-20.08	2 16	76 98	15	80.00%	80.00%	5400	gi|357625680|gb|EHJ76043.1|	putative Collagen alpha-1(XI) chain precursor [Danaus plexippus]	2.3974e-155
786	isotig17822	scf778_5944	4434.85	-1.18444	0.331258	-3.57557	0.000349461	0.0237805	2215	2221	m8	isotig17822	100	1026	0	0	1	1026	4375	5400	0	1895	140	-17.53	2 9	185206	7	100.00%	100.00%	5400	gi|357625680|gb|EHJ76043.1|	putative Collagen alpha-1(XI) chain precursor [Danaus plexippus]	2.3974e-155
787	isotig17822	scf778_5944	4434.85	-1.18444	0.331258	-3.57557	0.000349461	0.0237805	2215	2221	m8	isotig17822	100	1026	0	0	1	1026	4375	5400	0	1895	95	-25.16	2 19	140164	21	71.43%	76.19%	5400	gi|357625680|gb|EHJ76043.1|	putative Collagen alpha-1(XI) chain precursor [Danaus plexippus]	2.3974e-155
788	isotig17822	scf778_5944	4434.85	-1.18444	0.331258	-3.57557	0.000349461	0.0237805	2215	2221	m8	isotig17822	100	1026	0	0	1	1026	4375	5400	0	1895	104	-17.47	2 8	393414	6	83.33%	100.00%	5400	gi|357625680|gb|EHJ76043.1|	putative Collagen alpha-1(XI) chain precursor [Danaus plexippus]	2.3974e-155
789	isotig17822	scf778_5944	4434.85	-1.18444	0.331258	-3.57557	0.000349461	0.0237805	2215	2221	m8	isotig17822	100	1026	0	0	1	1026	4375	5400	0	1895	104	-17.38	2 8	753774	6	83.33%	100.00%	5400	gi|357625680|gb|EHJ76043.1|	putative Collagen alpha-1(XI) chain precursor [Danaus plexippus]	2.3974e-155
790	isotig17822	scf778_5944	4434.85	-1.18444	0.331258	-3.57557	0.000349461	0.0237805	3611	3617	1a	isotig17822	100	1026	0	0	1	1026	4375	5400	0	1895	111	-19.31	2 21	830855	23	60.87%	69.57%	5400	gi|357625680|gb|EHJ76043.1|	putative Collagen alpha-1(XI) chain precursor [Danaus plexippus]	2.3974e-155
791	isotig17822	scf778_5944	4434.85	-1.18444	0.331258	-3.57557	0.000349461	0.0237805	3611	3617	1a	isotig17822	100	1026	0	0	1	1026	4375	5400	0	1895	132	-19.9	2 20	800821	19	78.95%	78.95%	5400	gi|357625680|gb|EHJ76043.1|	putative Collagen alpha-1(XI) chain precursor [Danaus plexippus]	2.3974e-155
792	isotig17822	scf778_5944	4434.85	-1.18444	0.331258	-3.57557	0.000349461	0.0237805	3611	3617	1a	isotig17822	100	1026	0	0	1	1026	4375	5400	0	1895	90	-18.88	2 21	336360	22	59.09%	68.18%	5400	gi|357625680|gb|EHJ76043.1|	putative Collagen alpha-1(XI) chain precursor [Danaus plexippus]	2.3974e-155
793	isotig17822	scf778_5944	4434.85	-1.18444	0.331258	-3.57557	0.000349461	0.0237805	3611	3617	1a	isotig17822	100	1026	0	0	1	1026	4375	5400	0	1895	150	-20.08	2 16	76 98	15	80.00%	80.00%	5400	gi|357625680|gb|EHJ76043.1|	putative Collagen alpha-1(XI) chain precursor [Danaus plexippus]	2.3974e-155
794	isotig17822	scf778_5944	4434.85	-1.18444	0.331258	-3.57557	0.000349461	0.0237805	3611	3617	1a	isotig17822	100	1026	0	0	1	1026	4375	5400	0	1895	140	-17.53	2 9	185206	7	100.00%	100.00%	5400	gi|357625680|gb|EHJ76043.1|	putative Collagen alpha-1(XI) chain precursor [Danaus plexippus]	2.3974e-155
795	isotig17822	scf778_5944	4434.85	-1.18444	0.331258	-3.57557	0.000349461	0.0237805	3611	3617	1a	isotig17822	100	1026	0	0	1	1026	4375	5400	0	1895	95	-25.16	2 19	140164	21	71.43%	76.19%	5400	gi|357625680|gb|EHJ76043.1|	putative Collagen alpha-1(XI) chain precursor [Danaus plexippus]	2.3974e-155
796	isotig17822	scf778_5944	4434.85	-1.18444	0.331258	-3.57557	0.000349461	0.0237805	3611	3617	1a	isotig17822	100	1026	0	0	1	1026	4375	5400	0	1895	104	-17.47	2 8	393414	6	83.33%	100.00%	5400	gi|357625680|gb|EHJ76043.1|	putative Collagen alpha-1(XI) chain precursor [Danaus plexippus]	2.3974e-155
797	isotig17822	scf778_5944	4434.85	-1.18444	0.331258	-3.57557	0.000349461	0.0237805	3611	3617	1a	isotig17822	100	1026	0	0	1	1026	4375	5400	0	1895	104	-17.38	2 8	753774	6	83.33%	100.00%	5400	gi|357625680|gb|EHJ76043.1|	putative Collagen alpha-1(XI) chain precursor [Danaus plexippus]	2.3974e-155
798	isotig17822	scf778_5944	4434.85	-1.18444	0.331258	-3.57557	0.000349461	0.0237805	2980	2986	m8	isotig17822	100	1026	0	0	1	1026	4375	5400	0	1895	111	-19.31	2 21	830855	23	60.87%	69.57%	5400	gi|357625680|gb|EHJ76043.1|	putative Collagen alpha-1(XI) chain precursor [Danaus plexippus]	2.3974e-155
799	isotig17822	scf778_5944	4434.85	-1.18444	0.331258	-3.57557	0.000349461	0.0237805	2980	2986	m8	isotig17822	100	1026	0	0	1	1026	4375	5400	0	1895	132	-19.9	2 20	800821	19	78.95%	78.95%	5400	gi|357625680|gb|EHJ76043.1|	putative Collagen alpha-1(XI) chain precursor [Danaus plexippus]	2.3974e-155
800	isotig17822	scf778_5944	4434.85	-1.18444	0.331258	-3.57557	0.000349461	0.0237805	2980	2986	m8	isotig17822	100	1026	0	0	1	1026	4375	5400	0	1895	90	-18.88	2 21	336360	22	59.09%	68.18%	5400	gi|357625680|gb|EHJ76043.1|	putative Collagen alpha-1(XI) chain precursor [Danaus plexippus]	2.3974e-155
801	isotig17822	scf778_5944	4434.85	-1.18444	0.331258	-3.57557	0.000349461	0.0237805	2980	2986	m8	isotig17822	100	1026	0	0	1	1026	4375	5400	0	1895	150	-20.08	2 16	76 98	15	80.00%	80.00%	5400	gi|357625680|gb|EHJ76043.1|	putative Collagen alpha-1(XI) chain precursor [Danaus plexippus]	2.3974e-155
802	isotig17822	scf778_5944	4434.85	-1.18444	0.331258	-3.57557	0.000349461	0.0237805	2980	2986	m8	isotig17822	100	1026	0	0	1	1026	4375	5400	0	1895	140	-17.53	2 9	185206	7	100.00%	100.00%	5400	gi|357625680|gb|EHJ76043.1|	putative Collagen alpha-1(XI) chain precursor [Danaus plexippus]	2.3974e-155
803	isotig17822	scf778_5944	4434.85	-1.18444	0.331258	-3.57557	0.000349461	0.0237805	2980	2986	m8	isotig17822	100	1026	0	0	1	1026	4375	5400	0	1895	95	-25.16	2 19	140164	21	71.43%	76.19%	5400	gi|357625680|gb|EHJ76043.1|	putative Collagen alpha-1(XI) chain precursor [Danaus plexippus]	2.3974e-155
804	isotig17822	scf778_5944	4434.85	-1.18444	0.331258	-3.57557	0.000349461	0.0237805	2980	2986	m8	isotig17822	100	1026	0	0	1	1026	4375	5400	0	1895	104	-17.47	2 8	393414	6	83.33%	100.00%	5400	gi|357625680|gb|EHJ76043.1|	putative Collagen alpha-1(XI) chain precursor [Danaus plexippus]	2.3974e-155
805	isotig17822	scf778_5944	4434.85	-1.18444	0.331258	-3.57557	0.000349461	0.0237805	2980	2986	m8	isotig17822	100	1026	0	0	1	1026	4375	5400	0	1895	104	-17.38	2 8	753774	6	83.33%	100.00%	5400	gi|357625680|gb|EHJ76043.1|	putative Collagen alpha-1(XI) chain precursor [Danaus plexippus]	2.3974e-155
806	isotig17822	scf778_5944	4434.85	-1.18444	0.331258	-3.57557	0.000349461	0.0237805	3781	3787	8mer	isotig17822	100	1026	0	0	1	1026	4375	5400	0	1895	111	-19.31	2 21	830855	23	60.87%	69.57%	5400	gi|357625680|gb|EHJ76043.1|	putative Collagen alpha-1(XI) chain precursor [Danaus plexippus]	2.3974e-155
807	isotig17822	scf778_5944	4434.85	-1.18444	0.331258	-3.57557	0.000349461	0.0237805	3781	3787	8mer	isotig17822	100	1026	0	0	1	1026	4375	5400	0	1895	132	-19.9	2 20	800821	19	78.95%	78.95%	5400	gi|357625680|gb|EHJ76043.1|	putative Collagen alpha-1(XI) chain precursor [Danaus plexippus]	2.3974e-155
808	isotig17822	scf778_5944	4434.85	-1.18444	0.331258	-3.57557	0.000349461	0.0237805	3781	3787	8mer	isotig17822	100	1026	0	0	1	1026	4375	5400	0	1895	90	-18.88	2 21	336360	22	59.09%	68.18%	5400	gi|357625680|gb|EHJ76043.1|	putative Collagen alpha-1(XI) chain precursor [Danaus plexippus]	2.3974e-155
809	isotig17822	scf778_5944	4434.85	-1.18444	0.331258	-3.57557	0.000349461	0.0237805	3781	3787	8mer	isotig17822	100	1026	0	0	1	1026	4375	5400	0	1895	150	-20.08	2 16	76 98	15	80.00%	80.00%	5400	gi|357625680|gb|EHJ76043.1|	putative Collagen alpha-1(XI) chain precursor [Danaus plexippus]	2.3974e-155
810	isotig17822	scf778_5944	4434.85	-1.18444	0.331258	-3.57557	0.000349461	0.0237805	3781	3787	8mer	isotig17822	100	1026	0	0	1	1026	4375	5400	0	1895	140	-17.53	2 9	185206	7	100.00%	100.00%	5400	gi|357625680|gb|EHJ76043.1|	putative Collagen alpha-1(XI) chain precursor [Danaus plexippus]	2.3974e-155
811	isotig17822	scf778_5944	4434.85	-1.18444	0.331258	-3.57557	0.000349461	0.0237805	3781	3787	8mer	isotig17822	100	1026	0	0	1	1026	4375	5400	0	1895	95	-25.16	2 19	140164	21	71.43%	76.19%	5400	gi|357625680|gb|EHJ76043.1|	putative Collagen alpha-1(XI) chain precursor [Danaus plexippus]	2.3974e-155
812	isotig17822	scf778_5944	4434.85	-1.18444	0.331258	-3.57557	0.000349461	0.0237805	3781	3787	8mer	isotig17822	100	1026	0	0	1	1026	4375	5400	0	1895	104	-17.47	2 8	393414	6	83.33%	100.00%	5400	gi|357625680|gb|EHJ76043.1|	putative Collagen alpha-1(XI) chain precursor [Danaus plexippus]	2.3974e-155
813	isotig17822	scf778_5944	4434.85	-1.18444	0.331258	-3.57557	0.000349461	0.0237805	3781	3787	8mer	isotig17822	100	1026	0	0	1	1026	4375	5400	0	1895	104	-17.38	2 8	753774	6	83.33%	100.00%	5400	gi|357625680|gb|EHJ76043.1|	putative Collagen alpha-1(XI) chain precursor [Danaus plexippus]	2.3974e-155
814	isotig17822	scf778_5944	4434.85	-1.18444	0.331258	-3.57557	0.000349461	0.0237805	4573	4579	m8	isotig17822	100	1026	0	0	1	1026	4375	5400	0	1895	111	-19.31	2 21	830855	23	60.87%	69.57%	5400	gi|357625680|gb|EHJ76043.1|	putative Collagen alpha-1(XI) chain precursor [Danaus plexippus]	2.3974e-155
815	isotig17822	scf778_5944	4434.85	-1.18444	0.331258	-3.57557	0.000349461	0.0237805	4573	4579	m8	isotig17822	100	1026	0	0	1	1026	4375	5400	0	1895	132	-19.9	2 20	800821	19	78.95%	78.95%	5400	gi|357625680|gb|EHJ76043.1|	putative Collagen alpha-1(XI) chain precursor [Danaus plexippus]	2.3974e-155
816	isotig17822	scf778_5944	4434.85	-1.18444	0.331258	-3.57557	0.000349461	0.0237805	4573	4579	m8	isotig17822	100	1026	0	0	1	1026	4375	5400	0	1895	90	-18.88	2 21	336360	22	59.09%	68.18%	5400	gi|357625680|gb|EHJ76043.1|	putative Collagen alpha-1(XI) chain precursor [Danaus plexippus]	2.3974e-155
817	isotig17822	scf778_5944	4434.85	-1.18444	0.331258	-3.57557	0.000349461	0.0237805	4573	4579	m8	isotig17822	100	1026	0	0	1	1026	4375	5400	0	1895	150	-20.08	2 16	76 98	15	80.00%	80.00%	5400	gi|357625680|gb|EHJ76043.1|	putative Collagen alpha-1(XI) chain precursor [Danaus plexippus]	2.3974e-155
818	isotig17822	scf778_5944	4434.85	-1.18444	0.331258	-3.57557	0.000349461	0.0237805	4573	4579	m8	isotig17822	100	1026	0	0	1	1026	4375	5400	0	1895	140	-17.53	2 9	185206	7	100.00%	100.00%	5400	gi|357625680|gb|EHJ76043.1|	putative Collagen alpha-1(XI) chain precursor [Danaus plexippus]	2.3974e-155
819	isotig17822	scf778_5944	4434.85	-1.18444	0.331258	-3.57557	0.000349461	0.0237805	4573	4579	m8	isotig17822	100	1026	0	0	1	1026	4375	5400	0	1895	95	-25.16	2 19	140164	21	71.43%	76.19%	5400	gi|357625680|gb|EHJ76043.1|	putative Collagen alpha-1(XI) chain precursor [Danaus plexippus]	2.3974e-155
820	isotig17822	scf778_5944	4434.85	-1.18444	0.331258	-3.57557	0.000349461	0.0237805	4573	4579	m8	isotig17822	100	1026	0	0	1	1026	4375	5400	0	1895	104	-17.47	2 8	393414	6	83.33%	100.00%	5400	gi|357625680|gb|EHJ76043.1|	putative Collagen alpha-1(XI) chain precursor [Danaus plexippus]	2.3974e-155
821	isotig17822	scf778_5944	4434.85	-1.18444	0.331258	-3.57557	0.000349461	0.0237805	4573	4579	m8	isotig17822	100	1026	0	0	1	1026	4375	5400	0	1895	104	-17.38	2 8	753774	6	83.33%	100.00%	5400	gi|357625680|gb|EHJ76043.1|	putative Collagen alpha-1(XI) chain precursor [Danaus plexippus]	2.3974e-155
822	isotig17822	scf778_5944	4434.85	-1.18444	0.331258	-3.57557	0.000349461	0.0237805	4465	4471	8mer	isotig17822	100	1026	0	0	1	1026	4375	5400	0	1895	111	-19.31	2 21	830855	23	60.87%	69.57%	5400	gi|357625680|gb|EHJ76043.1|	putative Collagen alpha-1(XI) chain precursor [Danaus plexippus]	2.3974e-155
823	isotig17822	scf778_5944	4434.85	-1.18444	0.331258	-3.57557	0.000349461	0.0237805	4465	4471	8mer	isotig17822	100	1026	0	0	1	1026	4375	5400	0	1895	132	-19.9	2 20	800821	19	78.95%	78.95%	5400	gi|357625680|gb|EHJ76043.1|	putative Collagen alpha-1(XI) chain precursor [Danaus plexippus]	2.3974e-155
824	isotig17822	scf778_5944	4434.85	-1.18444	0.331258	-3.57557	0.000349461	0.0237805	4465	4471	8mer	isotig17822	100	1026	0	0	1	1026	4375	5400	0	1895	90	-18.88	2 21	336360	22	59.09%	68.18%	5400	gi|357625680|gb|EHJ76043.1|	putative Collagen alpha-1(XI) chain precursor [Danaus plexippus]	2.3974e-155
825	isotig17822	scf778_5944	4434.85	-1.18444	0.331258	-3.57557	0.000349461	0.0237805	4465	4471	8mer	isotig17822	100	1026	0	0	1	1026	4375	5400	0	1895	150	-20.08	2 16	76 98	15	80.00%	80.00%	5400	gi|357625680|gb|EHJ76043.1|	putative Collagen alpha-1(XI) chain precursor [Danaus plexippus]	2.3974e-155
826	isotig17822	scf778_5944	4434.85	-1.18444	0.331258	-3.57557	0.000349461	0.0237805	4465	4471	8mer	isotig17822	100	1026	0	0	1	1026	4375	5400	0	1895	140	-17.53	2 9	185206	7	100.00%	100.00%	5400	gi|357625680|gb|EHJ76043.1|	putative Collagen alpha-1(XI) chain precursor [Danaus plexippus]	2.3974e-155
827	isotig17822	scf778_5944	4434.85	-1.18444	0.331258	-3.57557	0.000349461	0.0237805	4465	4471	8mer	isotig17822	100	1026	0	0	1	1026	4375	5400	0	1895	95	-25.16	2 19	140164	21	71.43%	76.19%	5400	gi|357625680|gb|EHJ76043.1|	putative Collagen alpha-1(XI) chain precursor [Danaus plexippus]	2.3974e-155
828	isotig17822	scf778_5944	4434.85	-1.18444	0.331258	-3.57557	0.000349461	0.0237805	4465	4471	8mer	isotig17822	100	1026	0	0	1	1026	4375	5400	0	1895	104	-17.47	2 8	393414	6	83.33%	100.00%	5400	gi|357625680|gb|EHJ76043.1|	putative Collagen alpha-1(XI) chain precursor [Danaus plexippus]	2.3974e-155
829	isotig17822	scf778_5944	4434.85	-1.18444	0.331258	-3.57557	0.000349461	0.0237805	4465	4471	8mer	isotig17822	100	1026	0	0	1	1026	4375	5400	0	1895	104	-17.38	2 8	753774	6	83.33%	100.00%	5400	gi|357625680|gb|EHJ76043.1|	putative Collagen alpha-1(XI) chain precursor [Danaus plexippus]	2.3974e-155
830	isotig17822	scf778_5944	4434.85	-1.18444	0.331258	-3.57557	0.000349461	0.0237805	3071	3077	1a	isotig17822	100	1026	0	0	1	1026	4375	5400	0	1895	111	-19.31	2 21	830855	23	60.87%	69.57%	5400	gi|357625680|gb|EHJ76043.1|	putative Collagen alpha-1(XI) chain precursor [Danaus plexippus]	2.3974e-155
831	isotig17822	scf778_5944	4434.85	-1.18444	0.331258	-3.57557	0.000349461	0.0237805	3071	3077	1a	isotig17822	100	1026	0	0	1	1026	4375	5400	0	1895	132	-19.9	2 20	800821	19	78.95%	78.95%	5400	gi|357625680|gb|EHJ76043.1|	putative Collagen alpha-1(XI) chain precursor [Danaus plexippus]	2.3974e-155
[truncated: 133 more rows]

## Sheet: wo duplicates
	Gene_ID	miRNA_family_ID	baseMean	log2FoldChange	lfcSE	stat	pvalue	padj	UTR_start	UTR_end	Site_type	sseqid	pident	length	mismatch	gapopen	qstart	qend	sstart	send	evalue	bitscore	score	en	homology to target positions on miR	homology to miR positions on UTR target	homology length	% of identity	% of identity	ContigLength	nrID	nrDef	nrEval	shared with FAW	same annot	Class
[truncated: 56 more rows]

[truncated: 2 more sheets: Subset targets of On DE miRs, wo duplicate]
