# Supplementary material for: Integrated miRNA and transcriptome profiling to explore the molecular determinism of convergent adaptation to corn in two lepidopteran pests of agriculture
Source: BMC Genomics. 2021 Aug 9;22:606. doi: 10.1186/s12864-021-07905-7 (PMC8351448; doi:10.1186/s12864-021-07905-7)
Supplement: Supplementary file 12 — Additional file 12: Supplementary Excel Table S7. List of DE target genes (in Os compared to On on corn, FDR < 0.05) of known miRs. Their gene annotation (right part of the Table) is shown. Since many genes are targeted by multiple miRNAs, we provide also the list of unique genes inferred from gene IDs (tag “without duplicates”). [file 12864_2021_7905_MOESM12_ESM.xls]

## Sheet: Os vs On DE miR targets on corn
	Gene_ID	miRNA_family_ID	UTR_start	UTR_end	Site_type	sseqid	pident	length	mismatch	gapopen	qstart	qend	sstart	send	evalue	bitscore	score	en	homology to target positions on miR	homology to miR positions on UTR target	homology length	% of identity	% of identity	ContigLength	nrID	nrDef	nrEval
1	contig04288	scf3239_14373	130	136	m8	contig04288	100	782	0	0	1	782	1529	2310	0	1445	124	-21.26	3 21	332353	18	72.22%	83.33%	2310	gi|109157641|pdb|2FJ0|A	Chain A, Crystal Structure Of Juvenile Hormone Esterase From Manduca Sexta, With Otfp Covalently Attached	3.61874e-121
2	contig04288	scf36269_30173	2081	2087	8mer	contig04288	100	782	0	0	1	782	1529	2310	0	1445	113	-22.36	2 24	65 96	29	58.62%	68.97%	2310	gi|109157641|pdb|2FJ0|A	Chain A, Crystal Structure Of Juvenile Hormone Esterase From Manduca Sexta, With Otfp Covalently Attached	3.61874e-121
3	contig04288	scf36269_30173	2081	2087	8mer	contig04288	100	782	0	0	1	782	1529	2310	0	1445	107	-18.53	2 22	373399	22	63.64%	81.82%	2310	gi|109157641|pdb|2FJ0|A	Chain A, Crystal Structure Of Juvenile Hormone Esterase From Manduca Sexta, With Otfp Covalently Attached	3.61874e-121
4	contig04288	scf36269_30173	2081	2087	8mer	contig04288	100	782	0	0	1	782	1529	2310	0	1445	147	-17.9	2 12	536560	10	90.00%	90.00%	2310	gi|109157641|pdb|2FJ0|A	Chain A, Crystal Structure Of Juvenile Hormone Esterase From Manduca Sexta, With Otfp Covalently Attached	3.61874e-121
5	contig04288	scf4446_16815	2102	2108	m8	contig04288	100	782	0	0	1	782	1529	2310	0	1445	156	-18.09	2 13	564581	11	90.91%	100.00%	2310	gi|109157641|pdb|2FJ0|A	Chain A, Crystal Structure Of Juvenile Hormone Esterase From Manduca Sexta, With Otfp Covalently Attached	3.61874e-121
6	contig04288	scf864_6287	2081	2087	8mer	contig04288	100	782	0	0	1	782	1529	2310	0	1445	147	-17.9	2 12	536560	10	90.00%	90.00%	2310	gi|109157641|pdb|2FJ0|A	Chain A, Crystal Structure Of Juvenile Hormone Esterase From Manduca Sexta, With Otfp Covalently Attached	3.61874e-121
7	contig04288	scf864_6287	2081	2087	8mer	contig04288	100	782	0	0	1	782	1529	2310	0	1445	113	-22.36	2 24	65 96	29	58.62%	68.97%	2310	gi|109157641|pdb|2FJ0|A	Chain A, Crystal Structure Of Juvenile Hormone Esterase From Manduca Sexta, With Otfp Covalently Attached	3.61874e-121
8	contig04288	scf864_6287	2081	2087	8mer	contig04288	100	782	0	0	1	782	1529	2310	0	1445	107	-18.53	2 22	373399	22	63.64%	81.82%	2310	gi|109157641|pdb|2FJ0|A	Chain A, Crystal Structure Of Juvenile Hormone Esterase From Manduca Sexta, With Otfp Covalently Attached	3.61874e-121
9	contig04288	scf864_6292	2053	2059	1a	contig04288	100	782	0	0	1	782	1529	2310	0	1445	138	-17.25	2 20	199222	19	57.89%	84.21%	2310	gi|109157641|pdb|2FJ0|A	Chain A, Crystal Structure Of Juvenile Hormone Esterase From Manduca Sexta, With Otfp Covalently Attached	3.61874e-121
10	contig04288	scf864_6292	2053	2059	1a	contig04288	100	782	0	0	1	782	1529	2310	0	1445	105	-18.15	2 20	276302	22	54.55%	77.27%	2310	gi|109157641|pdb|2FJ0|A	Chain A, Crystal Structure Of Juvenile Hormone Esterase From Manduca Sexta, With Otfp Covalently Attached	3.61874e-121
11	contig04288	scf864_6292	2053	2059	1a	contig04288	100	782	0	0	1	782	1529	2310	0	1445	115	-17.19	4 20	488510	16	68.75%	68.75%	2310	gi|109157641|pdb|2FJ0|A	Chain A, Crystal Structure Of Juvenile Hormone Esterase From Manduca Sexta, With Otfp Covalently Attached	3.61874e-121
12	contig04288	scf864_6292	2053	2059	1a	contig04288	100	782	0	0	1	782	1529	2310	0	1445	137	-23.66	2 22	509531	20	60.00%	85.00%	2310	gi|109157641|pdb|2FJ0|A	Chain A, Crystal Structure Of Juvenile Hormone Esterase From Manduca Sexta, With Otfp Covalently Attached	3.61874e-121
13	contig06982	scf1476_9186	82	88	m8	contig06982	100	619	0	0	1	619	392	1010	0	1144	92	-18.31	3 22	97121	21	66.67%	71.43%	1010	gi|692190330|gb|AIR95999.1|	immulectin-3 [Ostrinia furnacalis]	0
14	contig06982	scf383_4009	50	56	1a	contig06982	100	619	0	0	1	619	392	1010	0	1144	114	-17.31	2 21	388409	19	68.42%	73.68%	1010	gi|692190330|gb|AIR95999.1|	immulectin-3 [Ostrinia furnacalis]	0
15	contig06982	scf383_4009	50	56	1a	contig06982	100	619	0	0	1	619	392	1010	0	1144	116	-18.11	2 13	327349	11	72.73%	81.82%	1010	gi|692190330|gb|AIR95999.1|	immulectin-3 [Ostrinia furnacalis]	0
16	contig06982	scf383_4009	50	56	1a	contig06982	100	619	0	0	1	619	392	1010	0	1144	108	-20.79	4 18	585608	15	66.67%	93.33%	1010	gi|692190330|gb|AIR95999.1|	immulectin-3 [Ostrinia furnacalis]	0
17	contig06982	scf940_6586	524	530	m8	contig06982	100	619	0	0	1	619	392	1010	0	1144	159	-27.65	2 21	118140	20	70.00%	80.00%	1010	gi|692190330|gb|AIR95999.1|	immulectin-3 [Ostrinia furnacalis]	0
18	contig10395	scf2727_12929	1239	1245	1a	contig10395	100	861	0	0	1	861	607	1467	0	1591	93	-19.37	2 19	805826	18	55.56%	77.78%	1467	gi|674781327|gb|AIL29321.1|	glutathione S-transferase zeta 1 [Cnaphalocrocis medinalis]	3.13976e-132
19	contig10395	scf2727_12930	1239	1245	1a	contig10395	100	861	0	0	1	861	607	1467	0	1591	93	-19.37	2 19	805826	18	55.56%	77.78%	1467	gi|674781327|gb|AIL29321.1|	glutathione S-transferase zeta 1 [Cnaphalocrocis medinalis]	3.13976e-132
20	contig10395	scf32250_29575	1239	1245	1a	contig10395	100	861	0	0	1	861	607	1467	0	1591	93	-19.37	2 19	805826	18	55.56%	77.78%	1467	gi|674781327|gb|AIL29321.1|	glutathione S-transferase zeta 1 [Cnaphalocrocis medinalis]	3.13976e-132
21	contig10395	scf383_3985	810	816	m8	contig10395	100	861	0	0	1	861	607	1467	0	1591	155	-17.09	2 20	192211	18	77.78%	83.33%	1467	gi|674781327|gb|AIL29321.1|	glutathione S-transferase zeta 1 [Cnaphalocrocis medinalis]	3.13976e-132
22	contig10395	scf9388_22846	1050	1056	m8	contig10395	100	861	0	0	1	861	607	1467	0	1591	104	-17.47	2 22	85108	21	52.38%	71.43%	1467	gi|674781327|gb|AIL29321.1|	glutathione S-transferase zeta 1 [Cnaphalocrocis medinalis]	3.13976e-132
23	contig10449	scf9388_22846	998	1004	m8	contig10449	100	221	0	0	1	221	827	1047	4.08e-114	409	149	-18.41	2 22	157179	20	60.00%	70.00%	1047	gi|768414676|ref|XP_011547853.1|	PREDICTED: 3-hydroxybutyrate dehydrogenase type 2-like [Plutella xylostella]	1.44979e-104
24	contig11887	scf1190_8003	2600	2606	m8	contig11887	100	765	0	0	1	765	2695	3459	0	1413	102	-17.61	4 20	140164	20	65.00%	70.00%	3459	gi|512890162|ref|XP_004922470.1|	PREDICTED: uncharacterized protein LOC101744686 isoform X1 [Bombyx mori] >gi|512890166|ref|XP_004922471.1| PREDICTED: uncharacterized protein LOC101744686 isoform X2 [Bombyx mori]	0
25	contig11887	scf383_4009	123	129	1a	contig11887	100	765	0	0	1	765	2695	3459	0	1413	91	-17.83	4 21	686709	18	72.22%	83.33%	3459	gi|512890162|ref|XP_004922470.1|	PREDICTED: uncharacterized protein LOC101744686 isoform X1 [Bombyx mori] >gi|512890166|ref|XP_004922471.1| PREDICTED: uncharacterized protein LOC101744686 isoform X2 [Bombyx mori]	0
26	contig11887	scf39_1015	2688	2694	8mer	contig11887	100	765	0	0	1	765	2695	3459	0	1413	115	-20.08	2 22	121142	20	75.00%	80.00%	3459	gi|512890162|ref|XP_004922470.1|	PREDICTED: uncharacterized protein LOC101744686 isoform X1 [Bombyx mori] >gi|512890166|ref|XP_004922471.1| PREDICTED: uncharacterized protein LOC101744686 isoform X2 [Bombyx mori]	0
27	contig11887	scf39_1015	2688	2694	8mer	contig11887	100	765	0	0	1	765	2695	3459	0	1413	131	-19.19	2 20	197219	18	61.11%	83.33%	3459	gi|512890162|ref|XP_004922470.1|	PREDICTED: uncharacterized protein LOC101744686 isoform X1 [Bombyx mori] >gi|512890166|ref|XP_004922471.1| PREDICTED: uncharacterized protein LOC101744686 isoform X2 [Bombyx mori]	0
28	contig11887	scf39_1015	2688	2694	8mer	contig11887	100	765	0	0	1	765	2695	3459	0	1413	124	-21.8	2 21	511534	20	70.00%	85.00%	3459	gi|512890162|ref|XP_004922470.1|	PREDICTED: uncharacterized protein LOC101744686 isoform X1 [Bombyx mori] >gi|512890166|ref|XP_004922471.1| PREDICTED: uncharacterized protein LOC101744686 isoform X2 [Bombyx mori]	0
29	contig11887	scf39_1015	2885	2891	1a	contig11887	100	765	0	0	1	765	2695	3459	0	1413	115	-20.08	2 22	121142	20	75.00%	80.00%	3459	gi|512890162|ref|XP_004922470.1|	PREDICTED: uncharacterized protein LOC101744686 isoform X1 [Bombyx mori] >gi|512890166|ref|XP_004922471.1| PREDICTED: uncharacterized protein LOC101744686 isoform X2 [Bombyx mori]	0
30	contig11887	scf39_1015	2885	2891	1a	contig11887	100	765	0	0	1	765	2695	3459	0	1413	131	-19.19	2 20	197219	18	61.11%	83.33%	3459	gi|512890162|ref|XP_004922470.1|	PREDICTED: uncharacterized protein LOC101744686 isoform X1 [Bombyx mori] >gi|512890166|ref|XP_004922471.1| PREDICTED: uncharacterized protein LOC101744686 isoform X2 [Bombyx mori]	0
31	contig11887	scf39_1015	2885	2891	1a	contig11887	100	765	0	0	1	765	2695	3459	0	1413	124	-21.8	2 21	511534	20	70.00%	85.00%	3459	gi|512890162|ref|XP_004922470.1|	PREDICTED: uncharacterized protein LOC101744686 isoform X1 [Bombyx mori] >gi|512890166|ref|XP_004922471.1| PREDICTED: uncharacterized protein LOC101744686 isoform X2 [Bombyx mori]	0
32	contig11887	scf39_1016	2885	2891	1a	contig11887	100	765	0	0	1	765	2695	3459	0	1413	131	-19.19	2 20	197219	18	61.11%	83.33%	3459	gi|512890162|ref|XP_004922470.1|	PREDICTED: uncharacterized protein LOC101744686 isoform X1 [Bombyx mori] >gi|512890166|ref|XP_004922471.1| PREDICTED: uncharacterized protein LOC101744686 isoform X2 [Bombyx mori]	0
33	contig11887	scf39_1016	2885	2891	1a	contig11887	100	765	0	0	1	765	2695	3459	0	1413	115	-20.08	2 22	121142	20	75.00%	80.00%	3459	gi|512890162|ref|XP_004922470.1|	PREDICTED: uncharacterized protein LOC101744686 isoform X1 [Bombyx mori] >gi|512890166|ref|XP_004922471.1| PREDICTED: uncharacterized protein LOC101744686 isoform X2 [Bombyx mori]	0
34	contig11887	scf39_1016	2885	2891	1a	contig11887	100	765	0	0	1	765	2695	3459	0	1413	124	-21.8	2 21	511534	20	70.00%	85.00%	3459	gi|512890162|ref|XP_004922470.1|	PREDICTED: uncharacterized protein LOC101744686 isoform X1 [Bombyx mori] >gi|512890166|ref|XP_004922471.1| PREDICTED: uncharacterized protein LOC101744686 isoform X2 [Bombyx mori]	0
35	contig11887	scf39_1016	2688	2694	8mer	contig11887	100	765	0	0	1	765	2695	3459	0	1413	131	-19.19	2 20	197219	18	61.11%	83.33%	3459	gi|512890162|ref|XP_004922470.1|	PREDICTED: uncharacterized protein LOC101744686 isoform X1 [Bombyx mori] >gi|512890166|ref|XP_004922471.1| PREDICTED: uncharacterized protein LOC101744686 isoform X2 [Bombyx mori]	0
36	contig11887	scf39_1016	2688	2694	8mer	contig11887	100	765	0	0	1	765	2695	3459	0	1413	115	-20.08	2 22	121142	20	75.00%	80.00%	3459	gi|512890162|ref|XP_004922470.1|	PREDICTED: uncharacterized protein LOC101744686 isoform X1 [Bombyx mori] >gi|512890166|ref|XP_004922471.1| PREDICTED: uncharacterized protein LOC101744686 isoform X2 [Bombyx mori]	0
37	contig11887	scf39_1016	2688	2694	8mer	contig11887	100	765	0	0	1	765	2695	3459	0	1413	124	-21.8	2 21	511534	20	70.00%	85.00%	3459	gi|512890162|ref|XP_004922470.1|	PREDICTED: uncharacterized protein LOC101744686 isoform X1 [Bombyx mori] >gi|512890166|ref|XP_004922471.1| PREDICTED: uncharacterized protein LOC101744686 isoform X2 [Bombyx mori]	0
38	contig11887	scf800_6043	2875	2881	m8	contig11887	100	765	0	0	1	765	2695	3459	0	1413	151	-17.76	2 19	169188	17	76.47%	76.47%	3459	gi|512890162|ref|XP_004922470.1|	PREDICTED: uncharacterized protein LOC101744686 isoform X1 [Bombyx mori] >gi|512890166|ref|XP_004922471.1| PREDICTED: uncharacterized protein LOC101744686 isoform X2 [Bombyx mori]	0
39	contig11887	scf864_6292	2931	2937	m8	contig11887	100	765	0	0	1	765	2695	3459	0	1413	116	-19.59	2 22	738757	20	60.00%	75.00%	3459	gi|512890162|ref|XP_004922470.1|	PREDICTED: uncharacterized protein LOC101744686 isoform X1 [Bombyx mori] >gi|512890166|ref|XP_004922471.1| PREDICTED: uncharacterized protein LOC101744686 isoform X2 [Bombyx mori]	0
40	contig11887	scf864_6292	2931	2937	m8	contig11887	100	765	0	0	1	765	2695	3459	0	1413	116	-17.72	3 22	346370	21	57.14%	85.71%	3459	gi|512890162|ref|XP_004922470.1|	PREDICTED: uncharacterized protein LOC101744686 isoform X1 [Bombyx mori] >gi|512890166|ref|XP_004922471.1| PREDICTED: uncharacterized protein LOC101744686 isoform X2 [Bombyx mori]	0
41	contig11887	scf864_6292	2931	2937	m8	contig11887	100	765	0	0	1	765	2695	3459	0	1413	155	-20.61	2 20	222244	18	66.67%	77.78%	3459	gi|512890162|ref|XP_004922470.1|	PREDICTED: uncharacterized protein LOC101744686 isoform X1 [Bombyx mori] >gi|512890166|ref|XP_004922471.1| PREDICTED: uncharacterized protein LOC101744686 isoform X2 [Bombyx mori]	0
42	contig13086	scf1476_9186	1485	1491	1a	contig13086	100	162	0	0	1	162	162	1	1.8e-81	300	91	-17.38	2 20	127150	19	63.16%	68.42%	1994	gi|512919663|ref|XP_004929440.1|	PREDICTED: N-acetylgalactosaminyltransferase 7-like [Bombyx mori]	0
43	contig13086	scf2727_12929	1766	1772	m8	contig13086	100	162	0	0	1	162	162	1	1.8e-81	300	143	-17.89	2 13	90111	12	83.33%	83.33%	1994	gi|512919663|ref|XP_004929440.1|	PREDICTED: N-acetylgalactosaminyltransferase 7-like [Bombyx mori]	0
44	contig13086	scf2727_12929	1766	1772	m8	contig13086	100	162	0	0	1	162	162	1	1.8e-81	300	107	-17.32	2 12	70 90	10	80.00%	90.00%	1994	gi|512919663|ref|XP_004929440.1|	PREDICTED: N-acetylgalactosaminyltransferase 7-like [Bombyx mori]	0
45	contig13086	scf2727_12929	1766	1772	m8	contig13086	100	162	0	0	1	162	162	1	1.8e-81	300	115	-19.87	2 20	16 37	19	68.42%	78.95%	1994	gi|512919663|ref|XP_004929440.1|	PREDICTED: N-acetylgalactosaminyltransferase 7-like [Bombyx mori]	0
46	contig13086	scf2727_12930	1766	1772	m8	contig13086	100	162	0	0	1	162	162	1	1.8e-81	300	143	-17.89	2 13	90111	12	83.33%	83.33%	1994	gi|512919663|ref|XP_004929440.1|	PREDICTED: N-acetylgalactosaminyltransferase 7-like [Bombyx mori]	0
47	contig13086	scf2727_12930	1766	1772	m8	contig13086	100	162	0	0	1	162	162	1	1.8e-81	300	115	-19.87	2 20	16 37	19	68.42%	78.95%	1994	gi|512919663|ref|XP_004929440.1|	PREDICTED: N-acetylgalactosaminyltransferase 7-like [Bombyx mori]	0
48	contig13086	scf2727_12930	1766	1772	m8	contig13086	100	162	0	0	1	162	162	1	1.8e-81	300	107	-17.32	2 12	70 90	10	80.00%	90.00%	1994	gi|512919663|ref|XP_004929440.1|	PREDICTED: N-acetylgalactosaminyltransferase 7-like [Bombyx mori]	0
49	contig13086	scf32250_29575	1766	1772	m8	contig13086	100	162	0	0	1	162	162	1	1.8e-81	300	115	-19.87	2 20	16 37	19	68.42%	78.95%	1994	gi|512919663|ref|XP_004929440.1|	PREDICTED: N-acetylgalactosaminyltransferase 7-like [Bombyx mori]	0
50	contig13086	scf32250_29575	1766	1772	m8	contig13086	100	162	0	0	1	162	162	1	1.8e-81	300	143	-17.89	2 13	90111	12	83.33%	83.33%	1994	gi|512919663|ref|XP_004929440.1|	PREDICTED: N-acetylgalactosaminyltransferase 7-like [Bombyx mori]	0
51	contig13086	scf32250_29575	1766	1772	m8	contig13086	100	162	0	0	1	162	162	1	1.8e-81	300	107	-17.32	2 12	70 90	10	80.00%	90.00%	1994	gi|512919663|ref|XP_004929440.1|	PREDICTED: N-acetylgalactosaminyltransferase 7-like [Bombyx mori]	0
52	contig13086	scf3809_15493	1649	1655	1a	contig13086	100	162	0	0	1	162	162	1	1.8e-81	300	134	-17.21	2 21	122142	19	57.89%	78.95%	1994	gi|512919663|ref|XP_004929440.1|	PREDICTED: N-acetylgalactosaminyltransferase 7-like [Bombyx mori]	0
53	contig16134	scf5519_18419	1179	1185	m8	contig16134	100	802	0	0	1	802	1410	2211	0	1482	105	-17.81	2 19	390412	20	65.00%	80.00%	2211	gi|512895769|ref|XP_004923751.1|	PREDICTED: pro-resilin-like [Bombyx mori] >gi|223671392|tpd|FAA00648.1| TPA: putative cuticle protein [Bombyx mori]	2.6334e-103
54	contig16134	scf5519_18419	2147	2153	1a	contig16134	100	802	0	0	1	802	1410	2211	0	1482	105	-17.81	2 19	390412	20	65.00%	80.00%	2211	gi|512895769|ref|XP_004923751.1|	PREDICTED: pro-resilin-like [Bombyx mori] >gi|223671392|tpd|FAA00648.1| TPA: putative cuticle protein [Bombyx mori]	2.6334e-103
55	contig16466	scf17497_26765	243	249	m8	contig16466	100	368	0	0	1	368	897	1264	0	680	113	-17.41	2 19	253274	19	57.89%	84.21%	1264	gi|357619775|gb|EHJ72219.1|	TPAlaccase-like multicopper oxidase 2 isoform B [Danaus plexippus]	2.68433e-176
56	contig16466	scf17497_26766	243	249	m8	contig16466	100	368	0	0	1	368	897	1264	0	680	113	-17.41	2 19	253274	19	57.89%	84.21%	1264	gi|357619775|gb|EHJ72219.1|	TPAlaccase-like multicopper oxidase 2 isoform B [Danaus plexippus]	2.68433e-176
57	contig16466	scf864_6292	742	748	8mer	contig16466	100	368	0	0	1	368	897	1264	0	680	103	-21.27	2 22	71 96	23	69.57%	78.26%	1264	gi|357619775|gb|EHJ72219.1|	TPAlaccase-like multicopper oxidase 2 isoform B [Danaus plexippus]	2.68433e-176
58	contig20221	scf1316_8406	4013	4019	8mer	contig20221	100	1247	0	0	1	1247	3197	4443	0	2303	114	-17.79	2 22	783808	23	60.87%	82.61%	4443	gi|512923804|ref|XP_004930441.1|	PREDICTED: sterile alpha and TIR motif-containing protein 1-like isoform X1 [Bombyx mori]	0
59	contig20221	scf1316_8406	4013	4019	8mer	contig20221	100	1247	0	0	1	1247	3197	4443	0	2303	100	-21.3	4 22	234257	19	68.42%	78.95%	4443	gi|512923804|ref|XP_004930441.1|	PREDICTED: sterile alpha and TIR motif-containing protein 1-like isoform X1 [Bombyx mori]	0
60	contig20221	scf17497_26765	2855	2861	m8	contig20221	100	1247	0	0	1	1247	3197	4443	0	2303	139	-19.83	2 18	202220	16	68.75%	87.50%	4443	gi|512923804|ref|XP_004930441.1|	PREDICTED: sterile alpha and TIR motif-containing protein 1-like isoform X1 [Bombyx mori]	0
61	contig20221	scf17497_26766	2855	2861	m8	contig20221	100	1247	0	0	1	1247	3197	4443	0	2303	139	-19.83	2 18	202220	16	68.75%	87.50%	4443	gi|512923804|ref|XP_004930441.1|	PREDICTED: sterile alpha and TIR motif-containing protein 1-like isoform X1 [Bombyx mori]	0
62	contig20221	scf2727_12929	1480	1486	1a	contig20221	100	1247	0	0	1	1247	3197	4443	0	2303	110	-17.68	3 19	301319	16	81.25%	81.25%	4443	gi|512923804|ref|XP_004930441.1|	PREDICTED: sterile alpha and TIR motif-containing protein 1-like isoform X1 [Bombyx mori]	0
63	contig20221	scf2727_12929	1480	1486	1a	contig20221	100	1247	0	0	1	1247	3197	4443	0	2303	106	-18.39	3 20	706727	18	61.11%	77.78%	4443	gi|512923804|ref|XP_004930441.1|	PREDICTED: sterile alpha and TIR motif-containing protein 1-like isoform X1 [Bombyx mori]	0
64	contig20221	scf2727_12930	1480	1486	1a	contig20221	100	1247	0	0	1	1247	3197	4443	0	2303	106	-18.39	3 20	706727	18	61.11%	77.78%	4443	gi|512923804|ref|XP_004930441.1|	PREDICTED: sterile alpha and TIR motif-containing protein 1-like isoform X1 [Bombyx mori]	0
65	contig20221	scf2727_12930	1480	1486	1a	contig20221	100	1247	0	0	1	1247	3197	4443	0	2303	110	-17.68	3 19	301319	16	81.25%	81.25%	4443	gi|512923804|ref|XP_004930441.1|	PREDICTED: sterile alpha and TIR motif-containing protein 1-like isoform X1 [Bombyx mori]	0
66	contig20221	scf32250_29575	1480	1486	1a	contig20221	100	1247	0	0	1	1247	3197	4443	0	2303	106	-18.39	3 20	706727	18	61.11%	77.78%	4443	gi|512923804|ref|XP_004930441.1|	PREDICTED: sterile alpha and TIR motif-containing protein 1-like isoform X1 [Bombyx mori]	0
67	contig20221	scf32250_29575	1480	1486	1a	contig20221	100	1247	0	0	1	1247	3197	4443	0	2303	110	-17.68	3 19	301319	16	81.25%	81.25%	4443	gi|512923804|ref|XP_004930441.1|	PREDICTED: sterile alpha and TIR motif-containing protein 1-like isoform X1 [Bombyx mori]	0
68	contig20221	scf383_3985	4408	4414	8mer	contig20221	100	1247	0	0	1	1247	3197	4443	0	2303	157	-18.6	2 20	11961219	20	75.00%	80.00%	4443	gi|512923804|ref|XP_004930441.1|	PREDICTED: sterile alpha and TIR motif-containing protein 1-like isoform X1 [Bombyx mori]	0
69	contig20221	scf383_4009	3282	3288	1a	contig20221	100	1247	0	0	1	1247	3197	4443	0	2303	101	-17.94	4 15	411434	12	75.00%	91.67%	4443	gi|512923804|ref|XP_004930441.1|	PREDICTED: sterile alpha and TIR motif-containing protein 1-like isoform X1 [Bombyx mori]	0
70	contig20221	scf383_4009	3282	3288	1a	contig20221	100	1247	0	0	1	1247	3197	4443	0	2303	150	-22.94	2 21	362383	19	68.42%	89.47%	4443	gi|512923804|ref|XP_004930441.1|	PREDICTED: sterile alpha and TIR motif-containing protein 1-like isoform X1 [Bombyx mori]	0
71	contig20221	scf6585_20002	3632	3638	1a	contig20221	100	1247	0	0	1	1247	3197	4443	0	2303	130	-18.86	2 20	420442	20	65.00%	80.00%	4443	gi|512923804|ref|XP_004930441.1|	PREDICTED: sterile alpha and TIR motif-containing protein 1-like isoform X1 [Bombyx mori]	0
72	contig20221	scf6585_20002	1407	1413	1a	contig20221	100	1247	0	0	1	1247	3197	4443	0	2303	130	-18.86	2 20	420442	20	65.00%	80.00%	4443	gi|512923804|ref|XP_004930441.1|	PREDICTED: sterile alpha and TIR motif-containing protein 1-like isoform X1 [Bombyx mori]	0
73	contig20221	scf6585_20003	3632	3638	1a	contig20221	100	1247	0	0	1	1247	3197	4443	0	2303	130	-18.86	2 20	420442	20	65.00%	80.00%	4443	gi|512923804|ref|XP_004930441.1|	PREDICTED: sterile alpha and TIR motif-containing protein 1-like isoform X1 [Bombyx mori]	0
74	contig20221	scf6585_20003	1407	1413	1a	contig20221	100	1247	0	0	1	1247	3197	4443	0	2303	130	-18.86	2 20	420442	20	65.00%	80.00%	4443	gi|512923804|ref|XP_004930441.1|	PREDICTED: sterile alpha and TIR motif-containing protein 1-like isoform X1 [Bombyx mori]	0
75	contig20221	scf6585_20004	3632	3638	1a	contig20221	100	1247	0	0	1	1247	3197	4443	0	2303	130	-18.86	2 20	420442	20	65.00%	80.00%	4443	gi|512923804|ref|XP_004930441.1|	PREDICTED: sterile alpha and TIR motif-containing protein 1-like isoform X1 [Bombyx mori]	0
76	contig20221	scf6585_20004	1407	1413	1a	contig20221	100	1247	0	0	1	1247	3197	4443	0	2303	130	-18.86	2 20	420442	20	65.00%	80.00%	4443	gi|512923804|ref|XP_004930441.1|	PREDICTED: sterile alpha and TIR motif-containing protein 1-like isoform X1 [Bombyx mori]	0
77	contig20221	scf940_6586	1947	1953	m8	contig20221	100	1247	0	0	1	1247	3197	4443	0	2303	136	-17.33	3 17	946967	14	71.43%	85.71%	4443	gi|512923804|ref|XP_004930441.1|	PREDICTED: sterile alpha and TIR motif-containing protein 1-like isoform X1 [Bombyx mori]	0
78	contig20410	scf2167_11445	2980	2986	m8	contig20410	100	1092	0	0	1	1092	2292	3383	0	2017	93	-17.41	6 18	723744	12	83.33%	91.67%	3383	gi|512886612|ref|XP_004921787.1|	PREDICTED: unc-112-related protein-like [Bombyx mori]	0
79	contig20410	scf2167_11445	2980	2986	m8	contig20410	100	1092	0	0	1	1092	2292	3383	0	2017	141	-18.8	2 21	672696	22	63.64%	72.73%	3383	gi|512886612|ref|XP_004921787.1|	PREDICTED: unc-112-related protein-like [Bombyx mori]	0
80	contig20410	scf2727_12929	411	417	1a	contig20410	100	1092	0	0	1	1092	2292	3383	0	2017	97	-19.57	2 19	950975	22	59.09%	72.73%	3383	gi|512886612|ref|XP_004921787.1|	PREDICTED: unc-112-related protein-like [Bombyx mori]	0
81	contig20410	scf2727_12930	411	417	1a	contig20410	100	1092	0	0	1	1092	2292	3383	0	2017	97	-19.57	2 19	950975	22	59.09%	72.73%	3383	gi|512886612|ref|XP_004921787.1|	PREDICTED: unc-112-related protein-like [Bombyx mori]	0
82	contig20410	scf32250_29575	411	417	1a	contig20410	100	1092	0	0	1	1092	2292	3383	0	2017	97	-19.57	2 19	950975	22	59.09%	72.73%	3383	gi|512886612|ref|XP_004921787.1|	PREDICTED: unc-112-related protein-like [Bombyx mori]	0
83	contig20410	scf383_4009	3096	3102	1a	contig20410	100	1092	0	0	1	1092	2292	3383	0	2017	103	-19	2 22	817838	20	60.00%	80.00%	3383	gi|512886612|ref|XP_004921787.1|	PREDICTED: unc-112-related protein-like [Bombyx mori]	0
84	contig20410	scf6585_20002	2586	2592	m8	contig20410	100	1092	0	0	1	1092	2292	3383	0	2017	141	-19.05	2 10	282302	8	87.50%	100.00%	3383	gi|512886612|ref|XP_004921787.1|	PREDICTED: unc-112-related protein-like [Bombyx mori]	0
85	contig20410	scf6585_20002	2586	2592	m8	contig20410	100	1092	0	0	1	1092	2292	3383	0	2017	111	-17.62	2 12	723744	11	81.82%	81.82%	3383	gi|512886612|ref|XP_004921787.1|	PREDICTED: unc-112-related protein-like [Bombyx mori]	0
86	contig20410	scf6585_20002	2586	2592	m8	contig20410	100	1092	0	0	1	1092	2292	3383	0	2017	135	-18	2 19	670690	18	66.67%	83.33%	3383	gi|512886612|ref|XP_004921787.1|	PREDICTED: unc-112-related protein-like [Bombyx mori]	0
87	contig20410	scf6585_20002	3286	3292	1a	contig20410	100	1092	0	0	1	1092	2292	3383	0	2017	141	-19.05	2 10	282302	8	87.50%	100.00%	3383	gi|512886612|ref|XP_004921787.1|	PREDICTED: unc-112-related protein-like [Bombyx mori]	0
88	contig20410	scf6585_20002	3286	3292	1a	contig20410	100	1092	0	0	1	1092	2292	3383	0	2017	111	-17.62	2 12	723744	11	81.82%	81.82%	3383	gi|512886612|ref|XP_004921787.1|	PREDICTED: unc-112-related protein-like [Bombyx mori]	0
89	contig20410	scf6585_20002	3286	3292	1a	contig20410	100	1092	0	0	1	1092	2292	3383	0	2017	135	-18	2 19	670690	18	66.67%	83.33%	3383	gi|512886612|ref|XP_004921787.1|	PREDICTED: unc-112-related protein-like [Bombyx mori]	0
90	contig20410	scf6585_20003	3286	3292	1a	contig20410	100	1092	0	0	1	1092	2292	3383	0	2017	141	-19.05	2 10	282302	8	87.50%	100.00%	3383	gi|512886612|ref|XP_004921787.1|	PREDICTED: unc-112-related protein-like [Bombyx mori]	0
91	contig20410	scf6585_20003	3286	3292	1a	contig20410	100	1092	0	0	1	1092	2292	3383	0	2017	135	-18	2 19	670690	18	66.67%	83.33%	3383	gi|512886612|ref|XP_004921787.1|	PREDICTED: unc-112-related protein-like [Bombyx mori]	0
92	contig20410	scf6585_20003	3286	3292	1a	contig20410	100	1092	0	0	1	1092	2292	3383	0	2017	111	-17.62	2 12	723744	11	81.82%	81.82%	3383	gi|512886612|ref|XP_004921787.1|	PREDICTED: unc-112-related protein-like [Bombyx mori]	0
93	contig20410	scf6585_20003	2586	2592	m8	contig20410	100	1092	0	0	1	1092	2292	3383	0	2017	141	-19.05	2 10	282302	8	87.50%	100.00%	3383	gi|512886612|ref|XP_004921787.1|	PREDICTED: unc-112-related protein-like [Bombyx mori]	0
94	contig20410	scf6585_20003	2586	2592	m8	contig20410	100	1092	0	0	1	1092	2292	3383	0	2017	135	-18	2 19	670690	18	66.67%	83.33%	3383	gi|512886612|ref|XP_004921787.1|	PREDICTED: unc-112-related protein-like [Bombyx mori]	0
95	contig20410	scf6585_20003	2586	2592	m8	contig20410	100	1092	0	0	1	1092	2292	3383	0	2017	111	-17.62	2 12	723744	11	81.82%	81.82%	3383	gi|512886612|ref|XP_004921787.1|	PREDICTED: unc-112-related protein-like [Bombyx mori]	0
96	contig20410	scf6585_20004	3286	3292	1a	contig20410	100	1092	0	0	1	1092	2292	3383	0	2017	135	-18	2 19	670690	18	66.67%	83.33%	3383	gi|512886612|ref|XP_004921787.1|	PREDICTED: unc-112-related protein-like [Bombyx mori]	0
97	contig20410	scf6585_20004	3286	3292	1a	contig20410	100	1092	0	0	1	1092	2292	3383	0	2017	141	-19.05	2 10	282302	8	87.50%	100.00%	3383	gi|512886612|ref|XP_004921787.1|	PREDICTED: unc-112-related protein-like [Bombyx mori]	0
98	contig20410	scf6585_20004	3286	3292	1a	contig20410	100	1092	0	0	1	1092	2292	3383	0	2017	111	-17.62	2 12	723744	11	81.82%	81.82%	3383	gi|512886612|ref|XP_004921787.1|	PREDICTED: unc-112-related protein-like [Bombyx mori]	0
99	contig20410	scf6585_20004	2586	2592	m8	contig20410	100	1092	0	0	1	1092	2292	3383	0	2017	135	-18	2 19	670690	18	66.67%	83.33%	3383	gi|512886612|ref|XP_004921787.1|	PREDICTED: unc-112-related protein-like [Bombyx mori]	0
100	contig20410	scf6585_20004	2586	2592	m8	contig20410	100	1092	0	0	1	1092	2292	3383	0	2017	141	-19.05	2 10	282302	8	87.50%	100.00%	3383	gi|512886612|ref|XP_004921787.1|	PREDICTED: unc-112-related protein-like [Bombyx mori]	0
101	contig20410	scf6585_20004	2586	2592	m8	contig20410	100	1092	0	0	1	1092	2292	3383	0	2017	111	-17.62	2 12	723744	11	81.82%	81.82%	3383	gi|512886612|ref|XP_004921787.1|	PREDICTED: unc-112-related protein-like [Bombyx mori]	0
102	contig25390	scf10308_23603	1397	1403	1a	contig25390	100	1083	0	0	1	1083	1278	2360	0	2001	113	-17.02	2 18	32 52	16	75.00%	87.50%	2360	gi|195926978|dbj|BAG68376.1|	polyprotein [Bombyx mori]	2.29743e-135
103	contig25390	scf2727_12929	553	559	m8	contig25390	100	1083	0	0	1	1083	1278	2360	0	2001	100	-20.88	2 7	663683	5	100.00%	100.00%	2360	gi|195926978|dbj|BAG68376.1|	polyprotein [Bombyx mori]	2.29743e-135
104	contig25390	scf2727_12929	553	559	m8	contig25390	100	1083	0	0	1	1083	1278	2360	0	2001	117	-18.39	2 20	668691	21	57.14%	76.19%	2360	gi|195926978|dbj|BAG68376.1|	polyprotein [Bombyx mori]	2.29743e-135
105	contig25390	scf2727_12929	553	559	m8	contig25390	100	1083	0	0	1	1083	1278	2360	0	2001	126	-18.31	2 19	314334	17	64.71%	94.12%	2360	gi|195926978|dbj|BAG68376.1|	polyprotein [Bombyx mori]	2.29743e-135
106	contig25390	scf2727_12929	370	376	1a	contig25390	100	1083	0	0	1	1083	1278	2360	0	2001	100	-20.88	2 7	663683	5	100.00%	100.00%	2360	gi|195926978|dbj|BAG68376.1|	polyprotein [Bombyx mori]	2.29743e-135
107	contig25390	scf2727_12929	370	376	1a	contig25390	100	1083	0	0	1	1083	1278	2360	0	2001	117	-18.39	2 20	668691	21	57.14%	76.19%	2360	gi|195926978|dbj|BAG68376.1|	polyprotein [Bombyx mori]	2.29743e-135
108	contig25390	scf2727_12929	370	376	1a	contig25390	100	1083	0	0	1	1083	1278	2360	0	2001	126	-18.31	2 19	314334	17	64.71%	94.12%	2360	gi|195926978|dbj|BAG68376.1|	polyprotein [Bombyx mori]	2.29743e-135
109	contig25390	scf2727_12930	553	559	m8	contig25390	100	1083	0	0	1	1083	1278	2360	0	2001	100	-20.88	2 7	663683	5	100.00%	100.00%	2360	gi|195926978|dbj|BAG68376.1|	polyprotein [Bombyx mori]	2.29743e-135
110	contig25390	scf2727_12930	553	559	m8	contig25390	100	1083	0	0	1	1083	1278	2360	0	2001	117	-18.39	2 20	668691	21	57.14%	76.19%	2360	gi|195926978|dbj|BAG68376.1|	polyprotein [Bombyx mori]	2.29743e-135
111	contig25390	scf2727_12930	553	559	m8	contig25390	100	1083	0	0	1	1083	1278	2360	0	2001	126	-18.31	2 19	314334	17	64.71%	94.12%	2360	gi|195926978|dbj|BAG68376.1|	polyprotein [Bombyx mori]	2.29743e-135
112	contig25390	scf2727_12930	370	376	1a	contig25390	100	1083	0	0	1	1083	1278	2360	0	2001	100	-20.88	2 7	663683	5	100.00%	100.00%	2360	gi|195926978|dbj|BAG68376.1|	polyprotein [Bombyx mori]	2.29743e-135
113	contig25390	scf2727_12930	370	376	1a	contig25390	100	1083	0	0	1	1083	1278	2360	0	2001	117	-18.39	2 20	668691	21	57.14%	76.19%	2360	gi|195926978|dbj|BAG68376.1|	polyprotein [Bombyx mori]	2.29743e-135
114	contig25390	scf2727_12930	370	376	1a	contig25390	100	1083	0	0	1	1083	1278	2360	0	2001	126	-18.31	2 19	314334	17	64.71%	94.12%	2360	gi|195926978|dbj|BAG68376.1|	polyprotein [Bombyx mori]	2.29743e-135
115	contig25390	scf32250_29575	553	559	m8	contig25390	100	1083	0	0	1	1083	1278	2360	0	2001	100	-20.88	2 7	663683	5	100.00%	100.00%	2360	gi|195926978|dbj|BAG68376.1|	polyprotein [Bombyx mori]	2.29743e-135
116	contig25390	scf32250_29575	553	559	m8	contig25390	100	1083	0	0	1	1083	1278	2360	0	2001	117	-18.39	2 20	668691	21	57.14%	76.19%	2360	gi|195926978|dbj|BAG68376.1|	polyprotein [Bombyx mori]	2.29743e-135
117	contig25390	scf32250_29575	553	559	m8	contig25390	100	1083	0	0	1	1083	1278	2360	0	2001	126	-18.31	2 19	314334	17	64.71%	94.12%	2360	gi|195926978|dbj|BAG68376.1|	polyprotein [Bombyx mori]	2.29743e-135
118	contig25390	scf32250_29575	370	376	1a	contig25390	100	1083	0	0	1	1083	1278	2360	0	2001	100	-20.88	2 7	663683	5	100.00%	100.00%	2360	gi|195926978|dbj|BAG68376.1|	polyprotein [Bombyx mori]	2.29743e-135
119	contig25390	scf32250_29575	370	376	1a	contig25390	100	1083	0	0	1	1083	1278	2360	0	2001	117	-18.39	2 20	668691	21	57.14%	76.19%	2360	gi|195926978|dbj|BAG68376.1|	polyprotein [Bombyx mori]	2.29743e-135
120	contig25390	scf32250_29575	370	376	1a	contig25390	100	1083	0	0	1	1083	1278	2360	0	2001	126	-18.31	2 19	314334	17	64.71%	94.12%	2360	gi|195926978|dbj|BAG68376.1|	polyprotein [Bombyx mori]	2.29743e-135
121	contig25390	scf800_6043	1133	1139	1a	contig25390	100	1083	0	0	1	1083	1278	2360	0	2001	123	-17.94	2 20	873894	18	77.78%	88.89%	2360	gi|195926978|dbj|BAG68376.1|	polyprotein [Bombyx mori]	2.29743e-135
122	contig25390	scf800_6043	1133	1139	1a	contig25390	100	1083	0	0	1	1083	1278	2360	0	2001	118	-17.49	3 19	892913	16	75.00%	81.25%	2360	gi|195926978|dbj|BAG68376.1|	polyprotein [Bombyx mori]	2.29743e-135
123	contig25390	scf800_6043	312	318	1a	contig25390	100	1083	0	0	1	1083	1278	2360	0	2001	123	-17.94	2 20	873894	18	77.78%	88.89%	2360	gi|195926978|dbj|BAG68376.1|	polyprotein [Bombyx mori]	2.29743e-135
124	contig25390	scf800_6043	312	318	1a	contig25390	100	1083	0	0	1	1083	1278	2360	0	2001	118	-17.49	3 19	892913	16	75.00%	81.25%	2360	gi|195926978|dbj|BAG68376.1|	polyprotein [Bombyx mori]	2.29743e-135
125	contig30978	scf1190_8003	3375	3381	1a	contig30978	100	1697	0	0	1	1697	2471	4167	0	3134	100	-17.31	2 19	157177	18	66.67%	72.22%	4167	gi|768418819|ref|XP_011550111.1|	PREDICTED: cGMP-dependent protein kinase, isozyme 1-like [Plutella xylostella]	0
126	contig30978	scf1190_8003	3375	3381	1a	contig30978	100	1697	0	0	1	1697	2471	4167	0	3134	131	-22.81	2 17	889911	17	76.47%	82.35%	4167	gi|768418819|ref|XP_011550111.1|	PREDICTED: cGMP-dependent protein kinase, isozyme 1-like [Plutella xylostella]	0
127	contig30978	scf4278_16410	3513	3519	8mer	contig30978	100	1697	0	0	1	1697	2471	4167	0	3134	175	-20.53	2 22	16681689	20	80.00%	90.00%	4167	gi|768418819|ref|XP_011550111.1|	PREDICTED: cGMP-dependent protein kinase, isozyme 1-like [Plutella xylostella]	0
128	contig30978	scf4278_16410	4152	4158	8mer	contig30978	100	1697	0	0	1	1697	2471	4167	0	3134	175	-20.53	2 22	16681689	20	80.00%	90.00%	4167	gi|768418819|ref|XP_011550111.1|	PREDICTED: cGMP-dependent protein kinase, isozyme 1-like [Plutella xylostella]	0
129	contig30978	scf4278_16410	1750	1756	m8	contig30978	100	1697	0	0	1	1697	2471	4167	0	3134	175	-20.53	2 22	16681689	20	80.00%	90.00%	4167	gi|768418819|ref|XP_011550111.1|	PREDICTED: cGMP-dependent protein kinase, isozyme 1-like [Plutella xylostella]	0
130	contig30978	scf800_6041	711	717	m8	contig30978	100	1697	0	0	1	1697	2471	4167	0	3134	132	-17.87	2 18	15601582	17	76.47%	82.35%	4167	gi|768418819|ref|XP_011550111.1|	PREDICTED: cGMP-dependent protein kinase, isozyme 1-like [Plutella xylostella]	0
131	contig30978	scf940_6586	1874	1880	m8	contig30978	100	1697	0	0	1	1697	2471	4167	0	3134	111	-17.56	5 20	146167	15	73.33%	86.67%	4167	gi|768418819|ref|XP_011550111.1|	PREDICTED: cGMP-dependent protein kinase, isozyme 1-like [Plutella xylostella]	0
132	contig31115	scf2167_11445	2240	2246	1a	contig31115	100	1969	0	0	1	1969	788	2756	0	3637	127	-18.16	2 21	14351459	22	72.73%	72.73%	2756	gi|768430049|ref|XP_011556231.1|	PREDICTED: adenylate cyclase type 3 [Plutella xylostella]	1.3043e-110
133	contig31115	scf383_4009	964	970	1a	contig31115	100	1969	0	0	1	1969	788	2756	0	3637	127	-17.38	2 18	159183	18	72.22%	83.33%	2756	gi|768430049|ref|XP_011556231.1|	PREDICTED: adenylate cyclase type 3 [Plutella xylostella]	1.3043e-110
134	contig31115	scf383_4009	964	970	1a	contig31115	100	1969	0	0	1	1969	788	2756	0	3637	122	-19.73	2 22	10911113	21	61.90%	76.19%	2756	gi|768430049|ref|XP_011556231.1|	PREDICTED: adenylate cyclase type 3 [Plutella xylostella]	1.3043e-110
135	contig31115	scf383_4009	964	970	1a	contig31115	100	1969	0	0	1	1969	788	2756	0	3637	93	-17.68	2 14	755778	13	69.23%	92.31%	2756	gi|768430049|ref|XP_011556231.1|	PREDICTED: adenylate cyclase type 3 [Plutella xylostella]	1.3043e-110
136	contig31115	scf4541_16940	894	900	1a	contig31115	100	1969	0	0	1	1969	788	2756	0	3637	92	-20.72	2 21	610633	20	75.00%	85.00%	2756	gi|768430049|ref|XP_011556231.1|	PREDICTED: adenylate cyclase type 3 [Plutella xylostella]	1.3043e-110
137	contig31115	scf4541_16940	894	900	1a	contig31115	100	1969	0	0	1	1969	788	2756	0	3637	109	-18.19	3 22	10881107	19	68.42%	73.68%	2756	gi|768430049|ref|XP_011556231.1|	PREDICTED: adenylate cyclase type 3 [Plutella xylostella]	1.3043e-110
138	contig31115	scf5275_18097	213	219	1a	contig31115	100	1969	0	0	1	1969	788	2756	0	3637	91	-21.3	3 22	18381864	23	56.52%	73.91%	2756	gi|768430049|ref|XP_011556231.1|	PREDICTED: adenylate cyclase type 3 [Plutella xylostella]	1.3043e-110
139	contig31115	scf5275_18097	213	219	1a	contig31115	100	1969	0	0	1	1969	788	2756	0	3637	107	-17.5	2 12	816838	10	70.00%	100.00%	2756	gi|768430049|ref|XP_011556231.1|	PREDICTED: adenylate cyclase type 3 [Plutella xylostella]	1.3043e-110
140	contig31115	scf5698_18786	2240	2246	1a	contig31115	100	1969	0	0	1	1969	788	2756	0	3637	126	-20.74	2 20	14381459	19	68.42%	73.68%	2756	gi|768430049|ref|XP_011556231.1|	PREDICTED: adenylate cyclase type 3 [Plutella xylostella]	1.3043e-110
141	contig31115	scf712_5682	1853	1859	1a	contig31115	100	1969	0	0	1	1969	788	2756	0	3637	123	-20.35	2 24	18551876	22	68.18%	77.27%	2756	gi|768430049|ref|XP_011556231.1|	PREDICTED: adenylate cyclase type 3 [Plutella xylostella]	1.3043e-110
142	contig31115	scf712_5682	1853	1859	1a	contig31115	100	1969	0	0	1	1969	788	2756	0	3637	100	-19.03	2 24	259286	26	61.54%	69.23%	2756	gi|768430049|ref|XP_011556231.1|	PREDICTED: adenylate cyclase type 3 [Plutella xylostella]	1.3043e-110
143	contig31115	scf712_5682	1853	1859	1a	contig31115	100	1969	0	0	1	1969	788	2756	0	3637	100	-18.32	2 24	14501478	26	61.54%	80.77%	2756	gi|768430049|ref|XP_011556231.1|	PREDICTED: adenylate cyclase type 3 [Plutella xylostella]	1.3043e-110
144	contig31262	scf5519_18419	2115	2121	8mer	contig31262	100	145	0	0	1	145	2104	2248	4.49e-72	268	146	-17.4	2 19	1 19	17	58.82%	76.47%	2248	gi|512911068|ref|XP_004927325.1|	PREDICTED: uncharacterized protein LOC101737302 [Bombyx mori]	8.74194e-177
145	contig31442	scf383_4009	339	345	m8	contig31442	100	1345	0	0	1	1345	749	2093	0	2484	133	-18.45	2 20	12611286	21	76.19%	76.19%	2093	gi|768410993|ref|XP_011561319.1|	PREDICTED: ADP-ribosylation factor 6 [Plutella xylostella]	1.73121e-118
146	contig31442	scf383_4009	1501	1507	8mer	contig31442	100	1345	0	0	1	1345	749	2093	0	2484	133	-18.45	2 20	12611286	21	76.19%	76.19%	2093	gi|768410993|ref|XP_011561319.1|	PREDICTED: ADP-ribosylation factor 6 [Plutella xylostella]	1.73121e-118
147	contig31442	scf39_1015	1161	1167	1a	contig31442	100	1345	0	0	1	1345	749	2093	0	2484	121	-17.75	2 18	1 17	16	68.75%	87.50%	2093	gi|768410993|ref|XP_011561319.1|	PREDICTED: ADP-ribosylation factor 6 [Plutella xylostella]	1.73121e-118
148	contig31442	scf39_1015	1161	1167	1a	contig31442	100	1345	0	0	1	1345	749	2093	0	2484	96	-19.87	4 22	148172	20	60.00%	80.00%	2093	gi|768410993|ref|XP_011561319.1|	PREDICTED: ADP-ribosylation factor 6 [Plutella xylostella]	1.73121e-118
149	contig31442	scf39_1016	1161	1167	1a	contig31442	100	1345	0	0	1	1345	749	2093	0	2484	121	-17.75	2 18	1 17	16	68.75%	87.50%	2093	gi|768410993|ref|XP_011561319.1|	PREDICTED: ADP-ribosylation factor 6 [Plutella xylostella]	1.73121e-118
150	contig31442	scf39_1016	1161	1167	1a	contig31442	100	1345	0	0	1	1345	749	2093	0	2484	96	-19.87	4 22	148172	20	60.00%	80.00%	2093	gi|768410993|ref|XP_011561319.1|	PREDICTED: ADP-ribosylation factor 6 [Plutella xylostella]	1.73121e-118
151	contig31442	scf712_5682	1222	1228	1a	contig31442	100	1345	0	0	1	1345	749	2093	0	2484	100	-20.18	2 22	121142	20	60.00%	85.00%	2093	gi|768410993|ref|XP_011561319.1|	PREDICTED: ADP-ribosylation factor 6 [Plutella xylostella]	1.73121e-118
152	contig31442	scf778_5943	1942	1948	m8	contig31442	100	1345	0	0	1	1345	749	2093	0	2484	155	-25.39	2 17	11791201	16	81.25%	81.25%	2093	gi|768410993|ref|XP_011561319.1|	PREDICTED: ADP-ribosylation factor 6 [Plutella xylostella]	1.73121e-118
153	contig31442	scf778_5943	1942	1948	m8	contig31442	100	1345	0	0	1	1345	749	2093	0	2484	103	-19.55	2 21	2 24	20	65.00%	75.00%	2093	gi|768410993|ref|XP_011561319.1|	PREDICTED: ADP-ribosylation factor 6 [Plutella xylostella]	1.73121e-118
154	contig31442	scf778_5943	1942	1948	m8	contig31442	100	1345	0	0	1	1345	749	2093	0	2484	128	-19.15	2 17	12191240	15	73.33%	80.00%	2093	gi|768410993|ref|XP_011561319.1|	PREDICTED: ADP-ribosylation factor 6 [Plutella xylostella]	1.73121e-118
155	contig31442	scf778_5944	1942	1948	m8	contig31442	100	1345	0	0	1	1345	749	2093	0	2484	103	-19.55	2 21	2 24	20	65.00%	75.00%	2093	gi|768410993|ref|XP_011561319.1|	PREDICTED: ADP-ribosylation factor 6 [Plutella xylostella]	1.73121e-118
156	contig31442	scf778_5944	1942	1948	m8	contig31442	100	1345	0	0	1	1345	749	2093	0	2484	155	-25.39	2 17	11791201	16	81.25%	81.25%	2093	gi|768410993|ref|XP_011561319.1|	PREDICTED: ADP-ribosylation factor 6 [Plutella xylostella]	1.73121e-118
157	contig31442	scf778_5944	1942	1948	m8	contig31442	100	1345	0	0	1	1345	749	2093	0	2484	128	-19.15	2 17	12191240	15	73.33%	80.00%	2093	gi|768410993|ref|XP_011561319.1|	PREDICTED: ADP-ribosylation factor 6 [Plutella xylostella]	1.73121e-118
158	contig46579	scf4010_15791	1311	1317	8mer	contig46579	100	447	0	0	1	447	3230	3676	0	826	113	-17.66	2 20	340364	20	65.00%	80.00%	3676	gi|1167523|dbj|BAA11674.1|	unnamed protein product [Nicotiana tabacum]	0
159	contig46579	scf4010_15791	1311	1317	8mer	contig46579	100	447	0	0	1	447	3230	3676	0	826	104	-17.05	2 21	148170	19	52.63%	84.21%	3676	gi|1167523|dbj|BAA11674.1|	unnamed protein product [Nicotiana tabacum]	0
160	contig46579	scf4010_15791	3117	3123	m8	contig46579	100	447	0	0	1	447	3230	3676	0	826	113	-17.66	2 20	340364	20	65.00%	80.00%	3676	gi|1167523|dbj|BAA11674.1|	unnamed protein product [Nicotiana tabacum]	0
161	contig46579	scf4010_15791	3117	3123	m8	contig46579	100	447	0	0	1	447	3230	3676	0	826	104	-17.05	2 21	148170	19	52.63%	84.21%	3676	gi|1167523|dbj|BAA11674.1|	unnamed protein product [Nicotiana tabacum]	0
162	contig46579	scf4010_15791	2965	2971	m8	contig46579	100	447	0	0	1	447	3230	3676	0	826	113	-17.66	2 20	340364	20	65.00%	80.00%	3676	gi|1167523|dbj|BAA11674.1|	unnamed protein product [Nicotiana tabacum]	0
163	contig46579	scf4010_15791	2965	2971	m8	contig46579	100	447	0	0	1	447	3230	3676	0	826	104	-17.05	2 21	148170	19	52.63%	84.21%	3676	gi|1167523|dbj|BAA11674.1|	unnamed protein product [Nicotiana tabacum]	0
164	contig46579	scf4010_15792	1311	1317	8mer	contig46579	100	447	0	0	1	447	3230	3676	0	826	113	-17.66	2 20	340364	20	65.00%	80.00%	3676	gi|1167523|dbj|BAA11674.1|	unnamed protein product [Nicotiana tabacum]	0
165	contig46579	scf4010_15792	1311	1317	8mer	contig46579	100	447	0	0	1	447	3230	3676	0	826	104	-17.05	2 21	148170	19	52.63%	84.21%	3676	gi|1167523|dbj|BAA11674.1|	unnamed protein product [Nicotiana tabacum]	0
166	contig46579	scf4010_15792	2965	2971	m8	contig46579	100	447	0	0	1	447	3230	3676	0	826	113	-17.66	2 20	340364	20	65.00%	80.00%	3676	gi|1167523|dbj|BAA11674.1|	unnamed protein product [Nicotiana tabacum]	0
167	contig46579	scf4010_15792	2965	2971	m8	contig46579	100	447	0	0	1	447	3230	3676	0	826	104	-17.05	2 21	148170	19	52.63%	84.21%	3676	gi|1167523|dbj|BAA11674.1|	unnamed protein product [Nicotiana tabacum]	0
168	contig46579	scf4010_15792	3117	3123	m8	contig46579	100	447	0	0	1	447	3230	3676	0	826	113	-17.66	2 20	340364	20	65.00%	80.00%	3676	gi|1167523|dbj|BAA11674.1|	unnamed protein product [Nicotiana tabacum]	0
169	contig46579	scf4010_15792	3117	3123	m8	contig46579	100	447	0	0	1	447	3230	3676	0	826	104	-17.05	2 21	148170	19	52.63%	84.21%	3676	gi|1167523|dbj|BAA11674.1|	unnamed protein product [Nicotiana tabacum]	0
170	contig46579	scf5275_18097	918	924	1a	contig46579	100	447	0	0	1	447	3230	3676	0	826	120	-18.45	2 22	166189	21	61.90%	80.95%	3676	gi|1167523|dbj|BAA11674.1|	unnamed protein product [Nicotiana tabacum]	0
171	isotig00254	scf6585_20002	1749	1755	1a	isotig00254	100	109	0	0	1	109	5200	5308	3.27e-52	202	107	-18.64	3 20	9 29	17	64.71%	70.59%	5308	gi|762127580|ref|XP_011446877.1|	PREDICTED: RNA-directed DNA polymerase from mobile element jockey-like [Crassostrea gigas]	2.48751e-57
172	isotig00254	scf6585_20002	4084	4090	1a	isotig00254	100	109	0	0	1	109	5200	5308	3.27e-52	202	107	-18.64	3 20	9 29	17	64.71%	70.59%	5308	gi|762127580|ref|XP_011446877.1|	PREDICTED: RNA-directed DNA polymerase from mobile element jockey-like [Crassostrea gigas]	2.48751e-57
173	isotig00254	scf6585_20002	2038	2044	m8	isotig00254	100	109	0	0	1	109	5200	5308	3.27e-52	202	107	-18.64	3 20	9 29	17	64.71%	70.59%	5308	gi|762127580|ref|XP_011446877.1|	PREDICTED: RNA-directed DNA polymerase from mobile element jockey-like [Crassostrea gigas]	2.48751e-57
174	isotig00254	scf6585_20002	5276	5282	m8	isotig00254	100	109	0	0	1	109	5200	5308	3.27e-52	202	107	-18.64	3 20	9 29	17	64.71%	70.59%	5308	gi|762127580|ref|XP_011446877.1|	PREDICTED: RNA-directed DNA polymerase from mobile element jockey-like [Crassostrea gigas]	2.48751e-57
175	isotig00254	scf6585_20003	4084	4090	1a	isotig00254	100	109	0	0	1	109	5200	5308	3.27e-52	202	107	-18.64	3 20	9 29	17	64.71%	70.59%	5308	gi|762127580|ref|XP_011446877.1|	PREDICTED: RNA-directed DNA polymerase from mobile element jockey-like [Crassostrea gigas]	2.48751e-57
176	isotig00254	scf6585_20003	5276	5282	m8	isotig00254	100	109	0	0	1	109	5200	5308	3.27e-52	202	107	-18.64	3 20	9 29	17	64.71%	70.59%	5308	gi|762127580|ref|XP_011446877.1|	PREDICTED: RNA-directed DNA polymerase from mobile element jockey-like [Crassostrea gigas]	2.48751e-57
177	isotig00254	scf6585_20003	2038	2044	m8	isotig00254	100	109	0	0	1	109	5200	5308	3.27e-52	202	107	-18.64	3 20	9 29	17	64.71%	70.59%	5308	gi|762127580|ref|XP_011446877.1|	PREDICTED: RNA-directed DNA polymerase from mobile element jockey-like [Crassostrea gigas]	2.48751e-57
178	isotig00254	scf6585_20003	1749	1755	1a	isotig00254	100	109	0	0	1	109	5200	5308	3.27e-52	202	107	-18.64	3 20	9 29	17	64.71%	70.59%	5308	gi|762127580|ref|XP_011446877.1|	PREDICTED: RNA-directed DNA polymerase from mobile element jockey-like [Crassostrea gigas]	2.48751e-57
179	isotig00254	scf6585_20004	5276	5282	m8	isotig00254	100	109	0	0	1	109	5200	5308	3.27e-52	202	107	-18.64	3 20	9 29	17	64.71%	70.59%	5308	gi|762127580|ref|XP_011446877.1|	PREDICTED: RNA-directed DNA polymerase from mobile element jockey-like [Crassostrea gigas]	2.48751e-57
180	isotig00254	scf6585_20004	2038	2044	m8	isotig00254	100	109	0	0	1	109	5200	5308	3.27e-52	202	107	-18.64	3 20	9 29	17	64.71%	70.59%	5308	gi|762127580|ref|XP_011446877.1|	PREDICTED: RNA-directed DNA polymerase from mobile element jockey-like [Crassostrea gigas]	2.48751e-57
181	isotig00254	scf6585_20004	1749	1755	1a	isotig00254	100	109	0	0	1	109	5200	5308	3.27e-52	202	107	-18.64	3 20	9 29	17	64.71%	70.59%	5308	gi|762127580|ref|XP_011446877.1|	PREDICTED: RNA-directed DNA polymerase from mobile element jockey-like [Crassostrea gigas]	2.48751e-57
182	isotig00254	scf6585_20004	4084	4090	1a	isotig00254	100	109	0	0	1	109	5200	5308	3.27e-52	202	107	-18.64	3 20	9 29	17	64.71%	70.59%	5308	gi|762127580|ref|XP_011446877.1|	PREDICTED: RNA-directed DNA polymerase from mobile element jockey-like [Crassostrea gigas]	2.48751e-57
183	isotig00354	scf2727_12929	4026	4032	m8	isotig00354	100	92	0	0	1	92	4105	4196	7.42e-43	171	102	-18.6	4 20	69 90	17	58.82%	82.35%	4196	gi|357605199|gb|EHJ64503.1|	PKG-Ib [Danaus plexippus]	0
184	isotig00354	scf2727_12929	4026	4032	m8	isotig00354	100	92	0	0	1	92	4105	4196	7.42e-43	171	122	-17.36	2 20	43 64	19	73.68%	78.95%	4196	gi|357605199|gb|EHJ64503.1|	PKG-Ib [Danaus plexippus]	0
185	isotig00354	scf2727_12929	3934	3940	1a	isotig00354	100	92	0	0	1	92	4105	4196	7.42e-43	171	102	-18.6	4 20	69 90	17	58.82%	82.35%	4196	gi|357605199|gb|EHJ64503.1|	PKG-Ib [Danaus plexippus]	0
186	isotig00354	scf2727_12929	3934	3940	1a	isotig00354	100	92	0	0	1	92	4105	4196	7.42e-43	171	122	-17.36	2 20	43 64	19	73.68%	78.95%	4196	gi|357605199|gb|EHJ64503.1|	PKG-Ib [Danaus plexippus]	0
187	isotig00354	scf2727_12930	4026	4032	m8	isotig00354	100	92	0	0	1	92	4105	4196	7.42e-43	171	102	-18.6	4 20	69 90	17	58.82%	82.35%	4196	gi|357605199|gb|EHJ64503.1|	PKG-Ib [Danaus plexippus]	0
188	isotig00354	scf2727_12930	4026	4032	m8	isotig00354	100	92	0	0	1	92	4105	4196	7.42e-43	171	122	-17.36	2 20	43 64	19	73.68%	78.95%	4196	gi|357605199|gb|EHJ64503.1|	PKG-Ib [Danaus plexippus]	0
189	isotig00354	scf2727_12930	3934	3940	1a	isotig00354	100	92	0	0	1	92	4105	4196	7.42e-43	171	102	-18.6	4 20	69 90	17	58.82%	82.35%	4196	gi|357605199|gb|EHJ64503.1|	PKG-Ib [Danaus plexippus]	0
190	isotig00354	scf2727_12930	3934	3940	1a	isotig00354	100	92	0	0	1	92	4105	4196	7.42e-43	171	122	-17.36	2 20	43 64	19	73.68%	78.95%	4196	gi|357605199|gb|EHJ64503.1|	PKG-Ib [Danaus plexippus]	0
191	isotig00354	scf32250_29575	3934	3940	1a	isotig00354	100	92	0	0	1	92	4105	4196	7.42e-43	171	102	-18.6	4 20	69 90	17	58.82%	82.35%	4196	gi|357605199|gb|EHJ64503.1|	PKG-Ib [Danaus plexippus]	0
192	isotig00354	scf32250_29575	3934	3940	1a	isotig00354	100	92	0	0	1	92	4105	4196	7.42e-43	171	122	-17.36	2 20	43 64	19	73.68%	78.95%	4196	gi|357605199|gb|EHJ64503.1|	PKG-Ib [Danaus plexippus]	0
193	isotig00354	scf32250_29575	4026	4032	m8	isotig00354	100	92	0	0	1	92	4105	4196	7.42e-43	171	102	-18.6	4 20	69 90	17	58.82%	82.35%	4196	gi|357605199|gb|EHJ64503.1|	PKG-Ib [Danaus plexippus]	0
194	isotig00354	scf32250_29575	4026	4032	m8	isotig00354	100	92	0	0	1	92	4105	4196	7.42e-43	171	122	-17.36	2 20	43 64	19	73.68%	78.95%	4196	gi|357605199|gb|EHJ64503.1|	PKG-Ib [Danaus plexippus]	0
195	isotig00354	scf4541_16940	1881	1887	m8	isotig00354	100	92	0	0	1	92	4105	4196	7.42e-43	171	101	-19.52	5 22	17 37	17	76.47%	76.47%	4196	gi|357605199|gb|EHJ64503.1|	PKG-Ib [Danaus plexippus]	0
196	isotig00522	scf26097_28529	1365	1371	1a	isotig00522	100	85	0	0	1	85	85	1	5.2e-39	158	164	-22.65	2 19	1 22	20	80.00%	85.00%	11606	gi|512924122|ref|XP_004930521.1|	PREDICTED: LOW QUALITY PROTEIN: patched domain-containing protein 3-like [Bombyx mori]	0
197	isotig00522	scf50332_31926	1365	1371	1a	isotig00522	100	85	0	0	1	85	85	1	5.2e-39	158	164	-22.65	2 19	1 22	20	80.00%	85.00%	11606	gi|512924122|ref|XP_004930521.1|	PREDICTED: LOW QUALITY PROTEIN: patched domain-containing protein 3-like [Bombyx mori]	0
198	isotig00522	scf762_5869	1365	1371	1a	isotig00522	100	85	0	0	1	85	85	1	5.2e-39	158	164	-22.65	2 19	1 22	20	80.00%	85.00%	11606	gi|512924122|ref|XP_004930521.1|	PREDICTED: LOW QUALITY PROTEIN: patched domain-containing protein 3-like [Bombyx mori]	0
199	isotig00522	scf762_5871	1365	1371	1a	isotig00522	100	85	0	0	1	85	85	1	5.2e-39	158	164	-22.65	2 19	1 22	20	80.00%	85.00%	11606	gi|512924122|ref|XP_004930521.1|	PREDICTED: LOW QUALITY PROTEIN: patched domain-containing protein 3-like [Bombyx mori]	0
200	isotig00833	scf36269_30173	2450	2456	1a	isotig00833	100	231	0	0	1	231	231	1	1.18e-119	427	100	-19.83	2 23	37 64	24	62.50%	70.83%	3677	gi|512915211|ref|XP_004928334.1|	PREDICTED: amyloid precursor protein isoform X2 [Bombyx mori]	0
201	isotig00833	scf864_6287	2450	2456	1a	isotig00833	100	231	0	0	1	231	231	1	1.18e-119	427	100	-19.83	2 23	37 64	24	62.50%	70.83%	3677	gi|512915211|ref|XP_004928334.1|	PREDICTED: amyloid precursor protein isoform X2 [Bombyx mori]	0
202	isotig00833	scf940_6586	3464	3470	1a	isotig00833	100	231	0	0	1	231	231	1	1.18e-119	427	112	-21.07	4 21	52 73	17	70.59%	76.47%	3677	gi|512915211|ref|XP_004928334.1|	PREDICTED: amyloid precursor protein isoform X2 [Bombyx mori]	0
203	isotig01122	scf1316_8406	5572	5578	1a	isotig01122	100	1590	0	0	1	1590	5087	6676	0	2937	120	-21.93	2 8	470492	6	100.00%	100.00%	6676	gi|37543675|gb|AAM21933.1|	type IV collagen [Bombyx mori]	0
204	isotig01122	scf1316_8406	5572	5578	1a	isotig01122	100	1590	0	0	1	1590	5087	6676	0	2937	155	-25.29	3 22	87108	19	78.95%	89.47%	6676	gi|37543675|gb|AAM21933.1|	type IV collagen [Bombyx mori]	0
205	isotig01122	scf1316_8406	5572	5578	1a	isotig01122	100	1590	0	0	1	1590	5087	6676	0	2937	110	-18.83	2 22	413435	21	61.90%	76.19%	6676	gi|37543675|gb|AAM21933.1|	type IV collagen [Bombyx mori]	0
206	isotig01122	scf15172_25891	5022	5028	1a	isotig01122	100	1590	0	0	1	1590	5087	6676	0	2937	110	-19.93	2 11	387410	10	80.00%	90.00%	6676	gi|37543675|gb|AAM21933.1|	type IV collagen [Bombyx mori]	0
207	isotig01122	scf15172_25891	5022	5028	1a	isotig01122	100	1590	0	0	1	1590	5087	6676	0	2937	90	-17.38	2 21	372398	23	65.22%	69.57%	6676	gi|37543675|gb|AAM21933.1|	type IV collagen [Bombyx mori]	0
208	isotig01122	scf15172_25891	5022	5028	1a	isotig01122	100	1590	0	0	1	1590	5087	6676	0	2937	112	-17.23	4 22	262285	19	63.16%	68.42%	6676	gi|37543675|gb|AAM21933.1|	type IV collagen [Bombyx mori]	0
209	isotig01122	scf15172_25891	4114	4120	8mer	isotig01122	100	1590	0	0	1	1590	5087	6676	0	2937	110	-19.93	2 11	387410	10	80.00%	90.00%	6676	gi|37543675|gb|AAM21933.1|	type IV collagen [Bombyx mori]	0
210	isotig01122	scf15172_25891	4114	4120	8mer	isotig01122	100	1590	0	0	1	1590	5087	6676	0	2937	90	-17.38	2 21	372398	23	65.22%	69.57%	6676	gi|37543675|gb|AAM21933.1|	type IV collagen [Bombyx mori]	0
211	isotig01122	scf15172_25891	4114	4120	8mer	isotig01122	100	1590	0	0	1	1590	5087	6676	0	2937	112	-17.23	4 22	262285	19	63.16%	68.42%	6676	gi|37543675|gb|AAM21933.1|	type IV collagen [Bombyx mori]	0
212	isotig01122	scf15172_25891	4105	4111	8mer	isotig01122	100	1590	0	0	1	1590	5087	6676	0	2937	110	-19.93	2 11	387410	10	80.00%	90.00%	6676	gi|37543675|gb|AAM21933.1|	type IV collagen [Bombyx mori]	0
213	isotig01122	scf15172_25891	4105	4111	8mer	isotig01122	100	1590	0	0	1	1590	5087	6676	0	2937	90	-17.38	2 21	372398	23	65.22%	69.57%	6676	gi|37543675|gb|AAM21933.1|	type IV collagen [Bombyx mori]	0
214	isotig01122	scf15172_25891	4105	4111	8mer	isotig01122	100	1590	0	0	1	1590	5087	6676	0	2937	112	-17.23	4 22	262285	19	63.16%	68.42%	6676	gi|37543675|gb|AAM21933.1|	type IV collagen [Bombyx mori]	0
215	isotig01122	scf26097_28529	4733	4739	8mer	isotig01122	100	1590	0	0	1	1590	5087	6676	0	2937	112	-17.95	4 17	422443	13	76.92%	92.31%	6676	gi|37543675|gb|AAM21933.1|	type IV collagen [Bombyx mori]	0
216	isotig01122	scf26097_28529	4733	4739	8mer	isotig01122	100	1590	0	0	1	1590	5087	6676	0	2937	107	-19.43	2 21	80102	20	60.00%	85.00%	6676	gi|37543675|gb|AAM21933.1|	type IV collagen [Bombyx mori]	0
217	isotig01122	scf26097_28529	2405	2411	m8	isotig01122	100	1590	0	0	1	1590	5087	6676	0	2937	112	-17.95	4 17	422443	13	76.92%	92.31%	6676	gi|37543675|gb|AAM21933.1|	type IV collagen [Bombyx mori]	0
218	isotig01122	scf26097_28529	2405	2411	m8	isotig01122	100	1590	0	0	1	1590	5087	6676	0	2937	107	-19.43	2 21	80102	20	60.00%	85.00%	6676	gi|37543675|gb|AAM21933.1|	type IV collagen [Bombyx mori]	0
219	isotig01122	scf36269_30173	613	619	1a	isotig01122	100	1590	0	0	1	1590	5087	6676	0	2937	93	-20.7	4 22	411436	19	63.16%	78.95%	6676	gi|37543675|gb|AAM21933.1|	type IV collagen [Bombyx mori]	0
220	isotig01122	scf4010_15791	5949	5955	m8	isotig01122	100	1590	0	0	1	1590	5087	6676	0	2937	95	-20.45	2 22	376400	22	54.55%	77.27%	6676	gi|37543675|gb|AAM21933.1|	type IV collagen [Bombyx mori]	0
221	isotig01122	scf4010_15792	5949	5955	m8	isotig01122	100	1590	0	0	1	1590	5087	6676	0	2937	95	-20.45	2 22	376400	22	54.55%	77.27%	6676	gi|37543675|gb|AAM21933.1|	type IV collagen [Bombyx mori]	0
222	isotig01122	scf4278_16410	5840	5846	8mer	isotig01122	100	1590	0	0	1	1590	5087	6676	0	2937	127	-17.17	2 22	15461571	23	60.87%	78.26%	6676	gi|37543675|gb|AAM21933.1|	type IV collagen [Bombyx mori]	0
223	isotig01122	scf4278_16410	6256	6262	1a	isotig01122	100	1590	0	0	1	1590	5087	6676	0	2937	127	-17.17	2 22	15461571	23	60.87%	78.26%	6676	gi|37543675|gb|AAM21933.1|	type IV collagen [Bombyx mori]	0
224	isotig01122	scf50332_31926	2405	2411	m8	isotig01122	100	1590	0	0	1	1590	5087	6676	0	2937	112	-17.95	4 17	422443	13	76.92%	92.31%	6676	gi|37543675|gb|AAM21933.1|	type IV collagen [Bombyx mori]	0
225	isotig01122	scf50332_31926	2405	2411	m8	isotig01122	100	1590	0	0	1	1590	5087	6676	0	2937	107	-19.43	2 21	80102	20	60.00%	85.00%	6676	gi|37543675|gb|AAM21933.1|	type IV collagen [Bombyx mori]	0
226	isotig01122	scf50332_31926	4733	4739	8mer	isotig01122	100	1590	0	0	1	1590	5087	6676	0	2937	112	-17.95	4 17	422443	13	76.92%	92.31%	6676	gi|37543675|gb|AAM21933.1|	type IV collagen [Bombyx mori]	0
227	isotig01122	scf50332_31926	4733	4739	8mer	isotig01122	100	1590	0	0	1	1590	5087	6676	0	2937	107	-19.43	2 21	80102	20	60.00%	85.00%	6676	gi|37543675|gb|AAM21933.1|	type IV collagen [Bombyx mori]	0
228	isotig01122	scf5275_18097	4498	4504	1a	isotig01122	100	1590	0	0	1	1590	5087	6676	0	2937	134	-17.81	2 19	548570	17	64.71%	70.59%	6676	gi|37543675|gb|AAM21933.1|	type IV collagen [Bombyx mori]	0
229	isotig01122	scf5275_18097	4498	4504	1a	isotig01122	100	1590	0	0	1	1590	5087	6676	0	2937	99	-17.96	2 12	388410	10	70.00%	80.00%	6676	gi|37543675|gb|AAM21933.1|	type IV collagen [Bombyx mori]	0
230	isotig01122	scf5275_18097	4498	4504	1a	isotig01122	100	1590	0	0	1	1590	5087	6676	0	2937	91	-17.95	2 22	504525	22	63.64%	72.73%	6676	gi|37543675|gb|AAM21933.1|	type IV collagen [Bombyx mori]	0
231	isotig01122	scf5275_18097	3957	3963	1a	isotig01122	100	1590	0	0	1	1590	5087	6676	0	2937	134	-17.81	2 19	548570	17	64.71%	70.59%	6676	gi|37543675|gb|AAM21933.1|	type IV collagen [Bombyx mori]	0
232	isotig01122	scf5275_18097	3957	3963	1a	isotig01122	100	1590	0	0	1	1590	5087	6676	0	2937	99	-17.96	2 12	388410	10	70.00%	80.00%	6676	gi|37543675|gb|AAM21933.1|	type IV collagen [Bombyx mori]	0
233	isotig01122	scf5275_18097	3957	3963	1a	isotig01122	100	1590	0	0	1	1590	5087	6676	0	2937	91	-17.95	2 22	504525	22	63.64%	72.73%	6676	gi|37543675|gb|AAM21933.1|	type IV collagen [Bombyx mori]	0
234	isotig01122	scf5275_18097	3286	3292	1a	isotig01122	100	1590	0	0	1	1590	5087	6676	0	2937	134	-17.81	2 19	548570	17	64.71%	70.59%	6676	gi|37543675|gb|AAM21933.1|	type IV collagen [Bombyx mori]	0
235	isotig01122	scf5275_18097	3286	3292	1a	isotig01122	100	1590	0	0	1	1590	5087	6676	0	2937	99	-17.96	2 12	388410	10	70.00%	80.00%	6676	gi|37543675|gb|AAM21933.1|	type IV collagen [Bombyx mori]	0
236	isotig01122	scf5275_18097	3286	3292	1a	isotig01122	100	1590	0	0	1	1590	5087	6676	0	2937	91	-17.95	2 22	504525	22	63.64%	72.73%	6676	gi|37543675|gb|AAM21933.1|	type IV collagen [Bombyx mori]	0
237	isotig01122	scf5698_18786	575	581	m8	isotig01122	100	1590	0	0	1	1590	5087	6676	0	2937	121	-20.74	3 20	207226	17	82.35%	82.35%	6676	gi|37543675|gb|AAM21933.1|	type IV collagen [Bombyx mori]	0
238	isotig01122	scf762_5869	2405	2411	m8	isotig01122	100	1590	0	0	1	1590	5087	6676	0	2937	107	-19.43	2 21	80102	20	60.00%	85.00%	6676	gi|37543675|gb|AAM21933.1|	type IV collagen [Bombyx mori]	0
239	isotig01122	scf762_5869	2405	2411	m8	isotig01122	100	1590	0	0	1	1590	5087	6676	0	2937	112	-17.95	4 17	422443	13	76.92%	92.31%	6676	gi|37543675|gb|AAM21933.1|	type IV collagen [Bombyx mori]	0
240	isotig01122	scf762_5869	4733	4739	8mer	isotig01122	100	1590	0	0	1	1590	5087	6676	0	2937	107	-19.43	2 21	80102	20	60.00%	85.00%	6676	gi|37543675|gb|AAM21933.1|	type IV collagen [Bombyx mori]	0
241	isotig01122	scf762_5869	4733	4739	8mer	isotig01122	100	1590	0	0	1	1590	5087	6676	0	2937	112	-17.95	4 17	422443	13	76.92%	92.31%	6676	gi|37543675|gb|AAM21933.1|	type IV collagen [Bombyx mori]	0
242	isotig01122	scf762_5871	4733	4739	8mer	isotig01122	100	1590	0	0	1	1590	5087	6676	0	2937	107	-19.43	2 21	80102	20	60.00%	85.00%	6676	gi|37543675|gb|AAM21933.1|	type IV collagen [Bombyx mori]	0
243	isotig01122	scf762_5871	4733	4739	8mer	isotig01122	100	1590	0	0	1	1590	5087	6676	0	2937	112	-17.95	4 17	422443	13	76.92%	92.31%	6676	gi|37543675|gb|AAM21933.1|	type IV collagen [Bombyx mori]	0
244	isotig01122	scf762_5871	2405	2411	m8	isotig01122	100	1590	0	0	1	1590	5087	6676	0	2937	107	-19.43	2 21	80102	20	60.00%	85.00%	6676	gi|37543675|gb|AAM21933.1|	type IV collagen [Bombyx mori]	0
245	isotig01122	scf762_5871	2405	2411	m8	isotig01122	100	1590	0	0	1	1590	5087	6676	0	2937	112	-17.95	4 17	422443	13	76.92%	92.31%	6676	gi|37543675|gb|AAM21933.1|	type IV collagen [Bombyx mori]	0
246	isotig01122	scf778_5943	4665	4671	1a	isotig01122	100	1590	0	0	1	1590	5087	6676	0	2937	101	-20.76	2 20	383409	23	60.87%	65.22%	6676	gi|37543675|gb|AAM21933.1|	type IV collagen [Bombyx mori]	0
247	isotig01122	scf778_5943	4380	4386	1a	isotig01122	100	1590	0	0	1	1590	5087	6676	0	2937	101	-20.76	2 20	383409	23	60.87%	65.22%	6676	gi|37543675|gb|AAM21933.1|	type IV collagen [Bombyx mori]	0
248	isotig01122	scf778_5943	494	500	m8	isotig01122	100	1590	0	0	1	1590	5087	6676	0	2937	101	-20.76	2 20	383409	23	60.87%	65.22%	6676	gi|37543675|gb|AAM21933.1|	type IV collagen [Bombyx mori]	0
249	isotig01122	scf778_5943	927	933	1a	isotig01122	100	1590	0	0	1	1590	5087	6676	0	2937	101	-20.76	2 20	383409	23	60.87%	65.22%	6676	gi|37543675|gb|AAM21933.1|	type IV collagen [Bombyx mori]	0
250	isotig01122	scf778_5943	4913	4919	m8	isotig01122	100	1590	0	0	1	1590	5087	6676	0	2937	101	-20.76	2 20	383409	23	60.87%	65.22%	6676	gi|37543675|gb|AAM21933.1|	type IV collagen [Bombyx mori]	0
251	isotig01122	scf778_5943	2471	2477	m8	isotig01122	100	1590	0	0	1	1590	5087	6676	0	2937	101	-20.76	2 20	383409	23	60.87%	65.22%	6676	gi|37543675|gb|AAM21933.1|	type IV collagen [Bombyx mori]	0
252	isotig01122	scf778_5944	4913	4919	m8	isotig01122	100	1590	0	0	1	1590	5087	6676	0	2937	101	-20.76	2 20	383409	23	60.87%	65.22%	6676	gi|37543675|gb|AAM21933.1|	type IV collagen [Bombyx mori]	0
253	isotig01122	scf778_5944	2471	2477	m8	isotig01122	100	1590	0	0	1	1590	5087	6676	0	2937	101	-20.76	2 20	383409	23	60.87%	65.22%	6676	gi|37543675|gb|AAM21933.1|	type IV collagen [Bombyx mori]	0
254	isotig01122	scf778_5944	927	933	1a	isotig01122	100	1590	0	0	1	1590	5087	6676	0	2937	101	-20.76	2 20	383409	23	60.87%	65.22%	6676	gi|37543675|gb|AAM21933.1|	type IV collagen [Bombyx mori]	0
255	isotig01122	scf778_5944	4665	4671	1a	isotig01122	100	1590	0	0	1	1590	5087	6676	0	2937	101	-20.76	2 20	383409	23	60.87%	65.22%	6676	gi|37543675|gb|AAM21933.1|	type IV collagen [Bombyx mori]	0
256	isotig01122	scf778_5944	494	500	m8	isotig01122	100	1590	0	0	1	1590	5087	6676	0	2937	101	-20.76	2 20	383409	23	60.87%	65.22%	6676	gi|37543675|gb|AAM21933.1|	type IV collagen [Bombyx mori]	0
257	isotig01122	scf778_5944	4380	4386	1a	isotig01122	100	1590	0	0	1	1590	5087	6676	0	2937	101	-20.76	2 20	383409	23	60.87%	65.22%	6676	gi|37543675|gb|AAM21933.1|	type IV collagen [Bombyx mori]	0
258	isotig01122	scf864_6287	613	619	1a	isotig01122	100	1590	0	0	1	1590	5087	6676	0	2937	93	-20.7	4 22	411436	19	63.16%	78.95%	6676	gi|37543675|gb|AAM21933.1|	type IV collagen [Bombyx mori]	0
259	isotig01122	scf864_6292	4373	4379	1a	isotig01122	100	1590	0	0	1	1590	5087	6676	0	2937	145	-17.24	2 21	12591279	19	57.89%	78.95%	6676	gi|37543675|gb|AAM21933.1|	type IV collagen [Bombyx mori]	0
260	isotig01122	scf864_6292	4373	4379	1a	isotig01122	100	1590	0	0	1	1590	5087	6676	0	2937	91	-18.16	6 22	14991520	16	68.75%	87.50%	6676	gi|37543675|gb|AAM21933.1|	type IV collagen [Bombyx mori]	0
261	isotig01122	scf864_6292	4373	4379	1a	isotig01122	100	1590	0	0	1	1590	5087	6676	0	2937	127	-17.56	2 22	623648	23	60.87%	78.26%	6676	gi|37543675|gb|AAM21933.1|	type IV collagen [Bombyx mori]	0
262	isotig01122	scf864_6292	4373	4379	1a	isotig01122	100	1590	0	0	1	1590	5087	6676	0	2937	90	-17.92	2 16	405428	15	60.00%	80.00%	6676	gi|37543675|gb|AAM21933.1|	type IV collagen [Bombyx mori]	0
263	isotig01122	scf864_6292	4373	4379	1a	isotig01122	100	1590	0	0	1	1590	5087	6676	0	2937	132	-17.36	2 21	277299	19	63.16%	78.95%	6676	gi|37543675|gb|AAM21933.1|	type IV collagen [Bombyx mori]	0
264	isotig01122	scf864_6292	3395	3401	1a	isotig01122	100	1590	0	0	1	1590	5087	6676	0	2937	145	-17.24	2 21	12591279	19	57.89%	78.95%	6676	gi|37543675|gb|AAM21933.1|	type IV collagen [Bombyx mori]	0
265	isotig01122	scf864_6292	3395	3401	1a	isotig01122	100	1590	0	0	1	1590	5087	6676	0	2937	91	-18.16	6 22	14991520	16	68.75%	87.50%	6676	gi|37543675|gb|AAM21933.1|	type IV collagen [Bombyx mori]	0
266	isotig01122	scf864_6292	3395	3401	1a	isotig01122	100	1590	0	0	1	1590	5087	6676	0	2937	127	-17.56	2 22	623648	23	60.87%	78.26%	6676	gi|37543675|gb|AAM21933.1|	type IV collagen [Bombyx mori]	0
267	isotig01122	scf864_6292	3395	3401	1a	isotig01122	100	1590	0	0	1	1590	5087	6676	0	2937	90	-17.92	2 16	405428	15	60.00%	80.00%	6676	gi|37543675|gb|AAM21933.1|	type IV collagen [Bombyx mori]	0
268	isotig01122	scf864_6292	3395	3401	1a	isotig01122	100	1590	0	0	1	1590	5087	6676	0	2937	132	-17.36	2 21	277299	19	63.16%	78.95%	6676	gi|37543675|gb|AAM21933.1|	type IV collagen [Bombyx mori]	0
269	isotig01122	scf864_6292	6358	6364	8mer	isotig01122	100	1590	0	0	1	1590	5087	6676	0	2937	145	-17.24	2 21	12591279	19	57.89%	78.95%	6676	gi|37543675|gb|AAM21933.1|	type IV collagen [Bombyx mori]	0
270	isotig01122	scf864_6292	6358	6364	8mer	isotig01122	100	1590	0	0	1	1590	5087	6676	0	2937	91	-18.16	6 22	14991520	16	68.75%	87.50%	6676	gi|37543675|gb|AAM21933.1|	type IV collagen [Bombyx mori]	0
271	isotig01122	scf864_6292	6358	6364	8mer	isotig01122	100	1590	0	0	1	1590	5087	6676	0	2937	127	-17.56	2 22	623648	23	60.87%	78.26%	6676	gi|37543675|gb|AAM21933.1|	type IV collagen [Bombyx mori]	0
272	isotig01122	scf864_6292	6358	6364	8mer	isotig01122	100	1590	0	0	1	1590	5087	6676	0	2937	90	-17.92	2 16	405428	15	60.00%	80.00%	6676	gi|37543675|gb|AAM21933.1|	type IV collagen [Bombyx mori]	0
273	isotig01122	scf864_6292	6358	6364	8mer	isotig01122	100	1590	0	0	1	1590	5087	6676	0	2937	132	-17.36	2 21	277299	19	63.16%	78.95%	6676	gi|37543675|gb|AAM21933.1|	type IV collagen [Bombyx mori]	0
274	isotig01294	scf26097_28529	237	243	m8	isotig01294	100	697	0	0	1	697	3242	3938	0	1288	128	-17.41	2 21	363385	20	70.00%	75.00%	3938	gi|512915788|ref|XP_004928475.1|	PREDICTED: multiple C2 and transmembrane domain-containing protein 1-like [Bombyx mori]	3.74593e-97
275	isotig01294	scf383_3985	1302	1308	m8	isotig01294	100	697	0	0	1	697	3242	3938	0	1288	122	-18.1	2 17	420444	18	72.22%	77.78%	3938	gi|512915788|ref|XP_004928475.1|	PREDICTED: multiple C2 and transmembrane domain-containing protein 1-like [Bombyx mori]	3.74593e-97
276	isotig01294	scf383_3985	150	156	1a	isotig01294	100	697	0	0	1	697	3242	3938	0	1288	122	-18.1	2 17	420444	18	72.22%	77.78%	3938	gi|512915788|ref|XP_004928475.1|	PREDICTED: multiple C2 and transmembrane domain-containing protein 1-like [Bombyx mori]	3.74593e-97
277	isotig01294	scf4010_15791	3298	3304	m8	isotig01294	100	697	0	0	1	697	3242	3938	0	1288	157	-17.13	2 20	43 64	18	72.22%	83.33%	3938	gi|512915788|ref|XP_004928475.1|	PREDICTED: multiple C2 and transmembrane domain-containing protein 1-like [Bombyx mori]	3.74593e-97
278	isotig01294	scf4010_15792	3298	3304	m8	isotig01294	100	697	0	0	1	697	3242	3938	0	1288	157	-17.13	2 20	43 64	18	72.22%	83.33%	3938	gi|512915788|ref|XP_004928475.1|	PREDICTED: multiple C2 and transmembrane domain-containing protein 1-like [Bombyx mori]	3.74593e-97
279	isotig01294	scf50332_31926	237	243	m8	isotig01294	100	697	0	0	1	697	3242	3938	0	1288	128	-17.41	2 21	363385	20	70.00%	75.00%	3938	gi|512915788|ref|XP_004928475.1|	PREDICTED: multiple C2 and transmembrane domain-containing protein 1-like [Bombyx mori]	3.74593e-97
280	isotig01294	scf762_5869	237	243	m8	isotig01294	100	697	0	0	1	697	3242	3938	0	1288	128	-17.41	2 21	363385	20	70.00%	75.00%	3938	gi|512915788|ref|XP_004928475.1|	PREDICTED: multiple C2 and transmembrane domain-containing protein 1-like [Bombyx mori]	3.74593e-97
281	isotig01294	scf762_5871	237	243	m8	isotig01294	100	697	0	0	1	697	3242	3938	0	1288	128	-17.41	2 21	363385	20	70.00%	75.00%	3938	gi|512915788|ref|XP_004928475.1|	PREDICTED: multiple C2 and transmembrane domain-containing protein 1-like [Bombyx mori]	3.74593e-97
282	isotig01333	scf1190_8003	2395	2401	1a	isotig01333	100	219	0	0	1	219	219	1	5.23e-113	405	123	-25.94	2 20	12 30	18	66.67%	83.33%	4348	gi|585695869|ref|XP_006822105.1|	PREDICTED: RNA-directed DNA polymerase from mobile element jockey-like, partial [Saccoglossus kowalevskii]	2.76398e-61
283	isotig01333	scf1190_8003	2395	2401	1a	isotig01333	100	219	0	0	1	219	219	1	5.23e-113	405	96	-23.34	2 20	98119	20	60.00%	80.00%	4348	gi|585695869|ref|XP_006822105.1|	PREDICTED: RNA-directed DNA polymerase from mobile element jockey-like, partial [Saccoglossus kowalevskii]	2.76398e-61
284	isotig01333	scf1190_8003	2395	2401	1a	isotig01333	100	219	0	0	1	219	219	1	5.23e-113	405	94	-18.59	4 20	143165	18	55.56%	72.22%	4348	gi|585695869|ref|XP_006822105.1|	PREDICTED: RNA-directed DNA polymerase from mobile element jockey-like, partial [Saccoglossus kowalevskii]	2.76398e-61
285	isotig01333	scf1190_8003	2395	2401	1a	isotig01333	100	219	0	0	1	219	219	1	5.23e-113	405	126	-21.09	2 20	45 67	20	60.00%	80.00%	4348	gi|585695869|ref|XP_006822105.1|	PREDICTED: RNA-directed DNA polymerase from mobile element jockey-like, partial [Saccoglossus kowalevskii]	2.76398e-61
286	isotig01333	scf17497_26765	718	724	1a	isotig01333	100	219	0	0	1	219	219	1	5.23e-113	405	98	-18.49	2 19	94113	17	52.94%	82.35%	4348	gi|585695869|ref|XP_006822105.1|	PREDICTED: RNA-directed DNA polymerase from mobile element jockey-like, partial [Saccoglossus kowalevskii]	2.76398e-61
287	isotig01333	scf17497_26766	718	724	1a	isotig01333	100	219	0	0	1	219	219	1	5.23e-113	405	98	-18.49	2 19	94113	17	52.94%	82.35%	4348	gi|585695869|ref|XP_006822105.1|	PREDICTED: RNA-directed DNA polymerase from mobile element jockey-like, partial [Saccoglossus kowalevskii]	2.76398e-61
288	isotig01333	scf4010_15791	756	762	m8	isotig01333	100	219	0	0	1	219	219	1	5.23e-113	405	118	-17.16	2 21	35 56	19	63.16%	84.21%	4348	gi|585695869|ref|XP_006822105.1|	PREDICTED: RNA-directed DNA polymerase from mobile element jockey-like, partial [Saccoglossus kowalevskii]	2.76398e-61
289	isotig01333	scf4010_15792	756	762	m8	isotig01333	100	219	0	0	1	219	219	1	5.23e-113	405	118	-17.16	2 21	35 56	19	63.16%	84.21%	4348	gi|585695869|ref|XP_006822105.1|	PREDICTED: RNA-directed DNA polymerase from mobile element jockey-like, partial [Saccoglossus kowalevskii]	2.76398e-61
290	isotig01364	scf1316_8406	3472	3478	m8	isotig01364	100	190	0	0	1	190	190	1	5.89e-97	351	109	-19.21	2 22	84107	21	61.90%	71.43%	3970	gi|56462260|gb|AAV91413.1|	myosin 3 light chain [Lonomia obliqua]	8.69471e-91
291	isotig01364	scf1316_8406	3667	3673	m8	isotig01364	100	190	0	0	1	190	190	1	5.89e-97	351	109	-19.21	2 22	84107	21	61.90%	71.43%	3970	gi|56462260|gb|AAV91413.1|	myosin 3 light chain [Lonomia obliqua]	8.69471e-91
292	isotig01364	scf1316_8406	2159	2165	1a	isotig01364	100	190	0	0	1	190	190	1	5.89e-97	351	109	-19.21	2 22	84107	21	61.90%	71.43%	3970	gi|56462260|gb|AAV91413.1|	myosin 3 light chain [Lonomia obliqua]	8.69471e-91
293	isotig01418	scf1190_8003	3556	3562	1a	isotig01418	100	447	0	0	1	447	447	1	0	826	121	-26.42	2 20	50 72	20	65.00%	75.00%	5469	gi|768424200|ref|XP_011553042.1|	PREDICTED: uncharacterized protein LOC105384490 [Plutella xylostella]	0
294	isotig01418	scf1190_8003	3556	3562	1a	isotig01418	100	447	0	0	1	447	447	1	0	826	101	-18.04	3 20	81104	20	55.00%	80.00%	5469	gi|768424200|ref|XP_011553042.1|	PREDICTED: uncharacterized protein LOC105384490 [Plutella xylostella]	0
295	isotig01418	scf15172_25891	2572	2578	m8	isotig01418	100	447	0	0	1	447	447	1	0	826	108	-17.7	2 22	56 83	25	52.00%	72.00%	5469	gi|768424200|ref|XP_011553042.1|	PREDICTED: uncharacterized protein LOC105384490 [Plutella xylostella]	0
296	isotig01418	scf15172_25891	2281	2287	m8	isotig01418	100	447	0	0	1	447	447	1	0	826	108	-17.7	2 22	56 83	25	52.00%	72.00%	5469	gi|768424200|ref|XP_011553042.1|	PREDICTED: uncharacterized protein LOC105384490 [Plutella xylostella]	0
297	isotig01418	scf15172_25891	5091	5097	1a	isotig01418	100	447	0	0	1	447	447	1	0	826	108	-17.7	2 22	56 83	25	52.00%	72.00%	5469	gi|768424200|ref|XP_011553042.1|	PREDICTED: uncharacterized protein LOC105384490 [Plutella xylostella]	0
298	isotig01418	scf383_3985	517	523	1a	isotig01418	100	447	0	0	1	447	447	1	0	826	110	-18.04	4 21	63 83	17	70.59%	82.35%	5469	gi|768424200|ref|XP_011553042.1|	PREDICTED: uncharacterized protein LOC105384490 [Plutella xylostella]	0
299	isotig01418	scf6585_20002	2106	2112	1a	isotig01418	100	447	0	0	1	447	447	1	0	826	126	-24.06	2 20	329352	21	61.90%	76.19%	5469	gi|768424200|ref|XP_011553042.1|	PREDICTED: uncharacterized protein LOC105384490 [Plutella xylostella]	0
300	isotig01418	scf6585_20002	2106	2112	1a	isotig01418	100	447	0	0	1	447	447	1	0	826	93	-17.02	4 16	60 83	15	66.67%	80.00%	5469	gi|768424200|ref|XP_011553042.1|	PREDICTED: uncharacterized protein LOC105384490 [Plutella xylostella]	0
301	isotig01418	scf6585_20003	2106	2112	1a	isotig01418	100	447	0	0	1	447	447	1	0	826	126	-24.06	2 20	329352	21	61.90%	76.19%	5469	gi|768424200|ref|XP_011553042.1|	PREDICTED: uncharacterized protein LOC105384490 [Plutella xylostella]	0
302	isotig01418	scf6585_20003	2106	2112	1a	isotig01418	100	447	0	0	1	447	447	1	0	826	93	-17.02	4 16	60 83	15	66.67%	80.00%	5469	gi|768424200|ref|XP_011553042.1|	PREDICTED: uncharacterized protein LOC105384490 [Plutella xylostella]	0
303	isotig01418	scf6585_20004	2106	2112	1a	isotig01418	100	447	0	0	1	447	447	1	0	826	126	-24.06	2 20	329352	21	61.90%	76.19%	5469	gi|768424200|ref|XP_011553042.1|	PREDICTED: uncharacterized protein LOC105384490 [Plutella xylostella]	0
304	isotig01418	scf6585_20004	2106	2112	1a	isotig01418	100	447	0	0	1	447	447	1	0	826	93	-17.02	4 16	60 83	15	66.67%	80.00%	5469	gi|768424200|ref|XP_011553042.1|	PREDICTED: uncharacterized protein LOC105384490 [Plutella xylostella]	0
305	isotig01418	scf778_5943	4015	4021	1a	isotig01418	100	447	0	0	1	447	447	1	0	826	150	-26.34	2 20	75 97	19	73.68%	84.21%	5469	gi|768424200|ref|XP_011553042.1|	PREDICTED: uncharacterized protein LOC105384490 [Plutella xylostella]	0
306	isotig01418	scf778_5943	4015	4021	1a	isotig01418	100	447	0	0	1	447	447	1	0	826	136	-23.1	3 19	10 33	18	77.78%	77.78%	5469	gi|768424200|ref|XP_011553042.1|	PREDICTED: uncharacterized protein LOC105384490 [Plutella xylostella]	0
307	isotig01418	scf778_5944	4015	4021	1a	isotig01418	100	447	0	0	1	447	447	1	0	826	150	-26.34	2 20	75 97	19	73.68%	84.21%	5469	gi|768424200|ref|XP_011553042.1|	PREDICTED: uncharacterized protein LOC105384490 [Plutella xylostella]	0
308	isotig01418	scf778_5944	4015	4021	1a	isotig01418	100	447	0	0	1	447	447	1	0	826	136	-23.1	3 19	10 33	18	77.78%	77.78%	5469	gi|768424200|ref|XP_011553042.1|	PREDICTED: uncharacterized protein LOC105384490 [Plutella xylostella]	0
309	isotig01544	scf23044_28083	757	763	8mer	isotig01544	100	568	0	0	1	568	290	857	0	1050	160	-17.8	2 21	454475	19	68.42%	78.95%	857	gi|183979317|dbj|BAG30753.1|	putative cuticular protein [Papilio xuthus]	2.11326e-13
310	isotig01544	scf864_6292	831	837	8mer	isotig01544	100	568	0	0	1	568	290	857	0	1050	144	-24.45	2 17	52 74	15	73.33%	86.67%	857	gi|183979317|dbj|BAG30753.1|	putative cuticular protein [Papilio xuthus]	2.11326e-13
311	isotig01544	scf864_6292	831	837	8mer	isotig01544	100	568	0	0	1	568	290	857	0	1050	102	-17.22	2 21	116137	19	57.89%	68.42%	857	gi|183979317|dbj|BAG30753.1|	putative cuticular protein [Papilio xuthus]	2.11326e-13
312	isotig01544	scf864_6292	831	837	8mer	isotig01544	100	568	0	0	1	568	290	857	0	1050	134	-17.56	2 21	101122	19	63.16%	73.68%	857	gi|183979317|dbj|BAG30753.1|	putative cuticular protein [Papilio xuthus]	2.11326e-13
313	isotig01544	scf864_6292	831	837	8mer	isotig01544	100	568	0	0	1	568	290	857	0	1050	110	-18.01	2 20	170189	18	55.56%	77.78%	857	gi|183979317|dbj|BAG30753.1|	putative cuticular protein [Papilio xuthus]	2.11326e-13
314	isotig01544	scf864_6292	831	837	8mer	isotig01544	100	568	0	0	1	568	290	857	0	1050	111	-19.74	2 21	334359	22	54.55%	86.36%	857	gi|183979317|dbj|BAG30753.1|	putative cuticular protein [Papilio xuthus]	2.11326e-13
315	isotig01544	scf864_6292	831	837	8mer	isotig01544	100	568	0	0	1	568	290	857	0	1050	108	-19.47	2 22	38 62	22	54.55%	72.73%	857	gi|183979317|dbj|BAG30753.1|	putative cuticular protein [Papilio xuthus]	2.11326e-13
316	isotig01544	scf864_6292	831	837	8mer	isotig01544	100	568	0	0	1	568	290	857	0	1050	152	-22.43	2 22	526549	21	61.90%	76.19%	857	gi|183979317|dbj|BAG30753.1|	putative cuticular protein [Papilio xuthus]	2.11326e-13
317	isotig01544	scf864_6292	831	837	8mer	isotig01544	100	568	0	0	1	568	290	857	0	1050	98	-21.22	2 19	130152	17	58.82%	76.47%	857	gi|183979317|dbj|BAG30753.1|	putative cuticular protein [Papilio xuthus]	2.11326e-13
318	isotig01579	scf36269_30173	5611	5617	1a	isotig01579	100	362	0	0	1	362	362	1	0	669	102	-17.54	2 22	149173	21	71.43%	71.43%	6465	gi|190702380|gb|ACE75273.1|	retroelement polyprotein [Glyptapanteles flavicoxis]	0
319	isotig01579	scf864_6287	5611	5617	1a	isotig01579	100	362	0	0	1	362	362	1	0	669	102	-17.54	2 22	149173	21	71.43%	71.43%	6465	gi|190702380|gb|ACE75273.1|	retroelement polyprotein [Glyptapanteles flavicoxis]	0
320	isotig01593	scf1476_9186	3840	3846	8mer	isotig01593	100	285	0	0	1	285	285	1	1.43e-149	527	92	-19.13	3 13	13181340	10	80.00%	90.00%	3917	gi|768431926|ref|XP_011557266.1|	PREDICTED: arylphorin subunit alpha-like [Plutella xylostella]	5.44158e-135
321	isotig01593	scf1476_9186	3840	3846	8mer	isotig01593	100	1626	0	0	1	1626	2292	3917	0	3003	92	-19.13	3 13	13181340	10	80.00%	90.00%	3917	gi|768431926|ref|XP_011557266.1|	PREDICTED: arylphorin subunit alpha-like [Plutella xylostella]	5.44158e-135
322	isotig01593	scf15172_25891	874	880	1a	isotig01593	100	1626	0	0	1	1626	2292	3917	0	3003	100	-18.41	2 7	787809	5	100.00%	100.00%	3917	gi|768431926|ref|XP_011557266.1|	PREDICTED: arylphorin subunit alpha-like [Plutella xylostella]	5.44158e-135
323	isotig01593	scf15172_25891	874	880	1a	isotig01593	100	1626	0	0	1	1626	2292	3917	0	3003	108	-20.37	2 13	13181340	11	72.73%	90.91%	3917	gi|768431926|ref|XP_011557266.1|	PREDICTED: arylphorin subunit alpha-like [Plutella xylostella]	5.44158e-135
324	isotig01593	scf15172_25891	874	880	1a	isotig01593	100	1626	0	0	1	1626	2292	3917	0	3003	132	-18.95	3 13	15341556	10	80.00%	100.00%	3917	gi|768431926|ref|XP_011557266.1|	PREDICTED: arylphorin subunit alpha-like [Plutella xylostella]	5.44158e-135
325	isotig01593	scf15172_25891	874	880	1a	isotig01593	100	285	0	0	1	285	285	1	1.43e-149	527	100	-18.41	2 7	787809	5	100.00%	100.00%	3917	gi|768431926|ref|XP_011557266.1|	PREDICTED: arylphorin subunit alpha-like [Plutella xylostella]	5.44158e-135
326	isotig01593	scf15172_25891	874	880	1a	isotig01593	100	285	0	0	1	285	285	1	1.43e-149	527	108	-20.37	2 13	13181340	11	72.73%	90.91%	3917	gi|768431926|ref|XP_011557266.1|	PREDICTED: arylphorin subunit alpha-like [Plutella xylostella]	5.44158e-135
327	isotig01593	scf15172_25891	874	880	1a	isotig01593	100	285	0	0	1	285	285	1	1.43e-149	527	132	-18.95	3 13	15341556	10	80.00%	100.00%	3917	gi|768431926|ref|XP_011557266.1|	PREDICTED: arylphorin subunit alpha-like [Plutella xylostella]	5.44158e-135
328	isotig01593	scf17497_26765	3728	3734	m8	isotig01593	100	1626	0	0	1	1626	2292	3917	0	3003	125	-18.58	2 18	844863	16	68.75%	93.75%	3917	gi|768431926|ref|XP_011557266.1|	PREDICTED: arylphorin subunit alpha-like [Plutella xylostella]	5.44158e-135
329	isotig01593	scf17497_26765	3728	3734	m8	isotig01593	100	1626	0	0	1	1626	2292	3917	0	3003	103	-21.59	2 18	11081130	19	63.16%	73.68%	3917	gi|768431926|ref|XP_011557266.1|	PREDICTED: arylphorin subunit alpha-like [Plutella xylostella]	5.44158e-135
330	isotig01593	scf17497_26765	3728	3734	m8	isotig01593	100	1626	0	0	1	1626	2292	3917	0	3003	107	-17.24	2 19	707726	19	68.42%	78.95%	3917	gi|768431926|ref|XP_011557266.1|	PREDICTED: arylphorin subunit alpha-like [Plutella xylostella]	5.44158e-135
331	isotig01593	scf17497_26765	3728	3734	m8	isotig01593	100	285	0	0	1	285	285	1	1.43e-149	527	125	-18.58	2 18	844863	16	68.75%	93.75%	3917	gi|768431926|ref|XP_011557266.1|	PREDICTED: arylphorin subunit alpha-like [Plutella xylostella]	5.44158e-135
332	isotig01593	scf17497_26765	3728	3734	m8	isotig01593	100	285	0	0	1	285	285	1	1.43e-149	527	103	-21.59	2 18	11081130	19	63.16%	73.68%	3917	gi|768431926|ref|XP_011557266.1|	PREDICTED: arylphorin subunit alpha-like [Plutella xylostella]	5.44158e-135
333	isotig01593	scf17497_26765	3728	3734	m8	isotig01593	100	285	0	0	1	285	285	1	1.43e-149	527	107	-17.24	2 19	707726	19	68.42%	78.95%	3917	gi|768431926|ref|XP_011557266.1|	PREDICTED: arylphorin subunit alpha-like [Plutella xylostella]	5.44158e-135
334	isotig01593	scf17497_26766	3728	3734	m8	isotig01593	100	1626	0	0	1	1626	2292	3917	0	3003	107	-17.24	2 19	707726	19	68.42%	78.95%	3917	gi|768431926|ref|XP_011557266.1|	PREDICTED: arylphorin subunit alpha-like [Plutella xylostella]	5.44158e-135
335	isotig01593	scf17497_26766	3728	3734	m8	isotig01593	100	1626	0	0	1	1626	2292	3917	0	3003	125	-18.58	2 18	844863	16	68.75%	93.75%	3917	gi|768431926|ref|XP_011557266.1|	PREDICTED: arylphorin subunit alpha-like [Plutella xylostella]	5.44158e-135
336	isotig01593	scf17497_26766	3728	3734	m8	isotig01593	100	1626	0	0	1	1626	2292	3917	0	3003	103	-21.59	2 18	11081130	19	63.16%	73.68%	3917	gi|768431926|ref|XP_011557266.1|	PREDICTED: arylphorin subunit alpha-like [Plutella xylostella]	5.44158e-135
337	isotig01593	scf17497_26766	3728	3734	m8	isotig01593	100	285	0	0	1	285	285	1	1.43e-149	527	107	-17.24	2 19	707726	19	68.42%	78.95%	3917	gi|768431926|ref|XP_011557266.1|	PREDICTED: arylphorin subunit alpha-like [Plutella xylostella]	5.44158e-135
338	isotig01593	scf17497_26766	3728	3734	m8	isotig01593	100	285	0	0	1	285	285	1	1.43e-149	527	125	-18.58	2 18	844863	16	68.75%	93.75%	3917	gi|768431926|ref|XP_011557266.1|	PREDICTED: arylphorin subunit alpha-like [Plutella xylostella]	5.44158e-135
339	isotig01593	scf17497_26766	3728	3734	m8	isotig01593	100	285	0	0	1	285	285	1	1.43e-149	527	103	-21.59	2 18	11081130	19	63.16%	73.68%	3917	gi|768431926|ref|XP_011557266.1|	PREDICTED: arylphorin subunit alpha-like [Plutella xylostella]	5.44158e-135
340	isotig01593	scf36269_30173	720	726	1a	isotig01593	100	1626	0	0	1	1626	2292	3917	0	3003	123	-17.75	2 22	927950	20	65.00%	85.00%	3917	gi|768431926|ref|XP_011557266.1|	PREDICTED: arylphorin subunit alpha-like [Plutella xylostella]	5.44158e-135
341	isotig01593	scf36269_30173	720	726	1a	isotig01593	100	1626	0	0	1	1626	2292	3917	0	3003	111	-21.23	2 20	515539	18	66.67%	83.33%	3917	gi|768431926|ref|XP_011557266.1|	PREDICTED: arylphorin subunit alpha-like [Plutella xylostella]	5.44158e-135
342	isotig01593	scf36269_30173	720	726	1a	isotig01593	100	1626	0	0	1	1626	2292	3917	0	3003	100	-18.56	2 19	624650	19	68.42%	78.95%	3917	gi|768431926|ref|XP_011557266.1|	PREDICTED: arylphorin subunit alpha-like [Plutella xylostella]	5.44158e-135
343	isotig01593	scf36269_30173	720	726	1a	isotig01593	100	285	0	0	1	285	285	1	1.43e-149	527	123	-17.75	2 22	927950	20	65.00%	85.00%	3917	gi|768431926|ref|XP_011557266.1|	PREDICTED: arylphorin subunit alpha-like [Plutella xylostella]	5.44158e-135
344	isotig01593	scf36269_30173	720	726	1a	isotig01593	100	285	0	0	1	285	285	1	1.43e-149	527	111	-21.23	2 20	515539	18	66.67%	83.33%	3917	gi|768431926|ref|XP_011557266.1|	PREDICTED: arylphorin subunit alpha-like [Plutella xylostella]	5.44158e-135
345	isotig01593	scf36269_30173	720	726	1a	isotig01593	100	285	0	0	1	285	285	1	1.43e-149	527	100	-18.56	2 19	624650	19	68.42%	78.95%	3917	gi|768431926|ref|XP_011557266.1|	PREDICTED: arylphorin subunit alpha-like [Plutella xylostella]	5.44158e-135
346	isotig01593	scf3682_15234	2447	2453	m8	isotig01593	100	285	0	0	1	285	285	1	1.43e-149	527	118	-18.73	2 21	68 89	19	78.95%	84.21%	3917	gi|768431926|ref|XP_011557266.1|	PREDICTED: arylphorin subunit alpha-like [Plutella xylostella]	5.44158e-135
347	isotig01593	scf3682_15234	2447	2453	m8	isotig01593	100	1626	0	0	1	1626	2292	3917	0	3003	118	-18.73	2 21	68 89	19	78.95%	84.21%	3917	gi|768431926|ref|XP_011557266.1|	PREDICTED: arylphorin subunit alpha-like [Plutella xylostella]	5.44158e-135
348	isotig01593	scf3809_15493	2909	2915	1a	isotig01593	100	1626	0	0	1	1626	2292	3917	0	3003	122	-18	2 21	604624	19	63.16%	73.68%	3917	gi|768431926|ref|XP_011557266.1|	PREDICTED: arylphorin subunit alpha-like [Plutella xylostella]	5.44158e-135
349	isotig01593	scf3809_15493	3864	3870	m8	isotig01593	100	285	0	0	1	285	285	1	1.43e-149	527	122	-18	2 21	604624	19	63.16%	73.68%	3917	gi|768431926|ref|XP_011557266.1|	PREDICTED: arylphorin subunit alpha-like [Plutella xylostella]	5.44158e-135
350	isotig01593	scf3809_15493	2909	2915	1a	isotig01593	100	285	0	0	1	285	285	1	1.43e-149	527	122	-18	2 21	604624	19	63.16%	73.68%	3917	gi|768431926|ref|XP_011557266.1|	PREDICTED: arylphorin subunit alpha-like [Plutella xylostella]	5.44158e-135
351	isotig01593	scf3809_15493	3864	3870	m8	isotig01593	100	1626	0	0	1	1626	2292	3917	0	3003	122	-18	2 21	604624	19	63.16%	73.68%	3917	gi|768431926|ref|XP_011557266.1|	PREDICTED: arylphorin subunit alpha-like [Plutella xylostella]	5.44158e-135
352	isotig01593	scf383_4009	1544	1550	1a	isotig01593	100	285	0	0	1	285	285	1	1.43e-149	527	94	-19.61	3 15	593615	12	75.00%	83.33%	3917	gi|768431926|ref|XP_011557266.1|	PREDICTED: arylphorin subunit alpha-like [Plutella xylostella]	5.44158e-135
353	isotig01593	scf383_4009	1544	1550	1a	isotig01593	100	285	0	0	1	285	285	1	1.43e-149	527	112	-21.59	3 22	12231246	20	65.00%	75.00%	3917	gi|768431926|ref|XP_011557266.1|	PREDICTED: arylphorin subunit alpha-like [Plutella xylostella]	5.44158e-135
354	isotig01593	scf383_4009	1544	1550	1a	isotig01593	100	285	0	0	1	285	285	1	1.43e-149	527	95	-18.38	2 21	795819	21	52.38%	76.19%	3917	gi|768431926|ref|XP_011557266.1|	PREDICTED: arylphorin subunit alpha-like [Plutella xylostella]	5.44158e-135
355	isotig01593	scf383_4009	1544	1550	1a	isotig01593	100	285	0	0	1	285	285	1	1.43e-149	527	101	-17.39	2 22	15671589	20	55.00%	75.00%	3917	gi|768431926|ref|XP_011557266.1|	PREDICTED: arylphorin subunit alpha-like [Plutella xylostella]	5.44158e-135
356	isotig01593	scf383_4009	1544	1550	1a	isotig01593	100	1626	0	0	1	1626	2292	3917	0	3003	94	-19.61	3 15	593615	12	75.00%	83.33%	3917	gi|768431926|ref|XP_011557266.1|	PREDICTED: arylphorin subunit alpha-like [Plutella xylostella]	5.44158e-135
357	isotig01593	scf383_4009	1544	1550	1a	isotig01593	100	1626	0	0	1	1626	2292	3917	0	3003	112	-21.59	3 22	12231246	20	65.00%	75.00%	3917	gi|768431926|ref|XP_011557266.1|	PREDICTED: arylphorin subunit alpha-like [Plutella xylostella]	5.44158e-135
358	isotig01593	scf383_4009	1544	1550	1a	isotig01593	100	1626	0	0	1	1626	2292	3917	0	3003	95	-18.38	2 21	795819	21	52.38%	76.19%	3917	gi|768431926|ref|XP_011557266.1|	PREDICTED: arylphorin subunit alpha-like [Plutella xylostella]	5.44158e-135
359	isotig01593	scf383_4009	1544	1550	1a	isotig01593	100	1626	0	0	1	1626	2292	3917	0	3003	101	-17.39	2 22	15671589	20	55.00%	75.00%	3917	gi|768431926|ref|XP_011557266.1|	PREDICTED: arylphorin subunit alpha-like [Plutella xylostella]	5.44158e-135
360	isotig01593	scf39_1015	727	733	1a	isotig01593	100	1626	0	0	1	1626	2292	3917	0	3003	127	-17.53	2 17	513536	16	75.00%	81.25%	3917	gi|768431926|ref|XP_011557266.1|	PREDICTED: arylphorin subunit alpha-like [Plutella xylostella]	5.44158e-135
361	isotig01593	scf39_1015	727	733	1a	isotig01593	100	285	0	0	1	285	285	1	1.43e-149	527	127	-17.53	2 17	513536	16	75.00%	81.25%	3917	gi|768431926|ref|XP_011557266.1|	PREDICTED: arylphorin subunit alpha-like [Plutella xylostella]	5.44158e-135
362	isotig01593	scf39_1016	727	733	1a	isotig01593	100	1626	0	0	1	1626	2292	3917	0	3003	127	-17.53	2 17	513536	16	75.00%	81.25%	3917	gi|768431926|ref|XP_011557266.1|	PREDICTED: arylphorin subunit alpha-like [Plutella xylostella]	5.44158e-135
363	isotig01593	scf39_1016	727	733	1a	isotig01593	100	285	0	0	1	285	285	1	1.43e-149	527	127	-17.53	2 17	513536	16	75.00%	81.25%	3917	gi|768431926|ref|XP_011557266.1|	PREDICTED: arylphorin subunit alpha-like [Plutella xylostella]	5.44158e-135
364	isotig01593	scf490_4589	2429	2435	8mer	isotig01593	100	285	0	0	1	285	285	1	1.43e-149	527	98	-17.84	2 21	213233	19	68.42%	84.21%	3917	gi|768431926|ref|XP_011557266.1|	PREDICTED: arylphorin subunit alpha-like [Plutella xylostella]	5.44158e-135
365	isotig01593	scf490_4589	2429	2435	8mer	isotig01593	100	285	0	0	1	285	285	1	1.43e-149	527	152	-20.46	2 21	10221043	19	68.42%	84.21%	3917	gi|768431926|ref|XP_011557266.1|	PREDICTED: arylphorin subunit alpha-like [Plutella xylostella]	5.44158e-135
366	isotig01593	scf490_4589	2429	2435	8mer	isotig01593	100	285	0	0	1	285	285	1	1.43e-149	527	113	-17.71	2 15	868890	14	78.57%	85.71%	3917	gi|768431926|ref|XP_011557266.1|	PREDICTED: arylphorin subunit alpha-like [Plutella xylostella]	5.44158e-135
367	isotig01593	scf490_4589	2429	2435	8mer	isotig01593	100	285	0	0	1	285	285	1	1.43e-149	527	159	-18.17	2 20	124145	18	66.67%	83.33%	3917	gi|768431926|ref|XP_011557266.1|	PREDICTED: arylphorin subunit alpha-like [Plutella xylostella]	5.44158e-135
368	isotig01593	scf490_4589	2429	2435	8mer	isotig01593	100	1626	0	0	1	1626	2292	3917	0	3003	98	-17.84	2 21	213233	19	68.42%	84.21%	3917	gi|768431926|ref|XP_011557266.1|	PREDICTED: arylphorin subunit alpha-like [Plutella xylostella]	5.44158e-135
369	isotig01593	scf490_4589	2429	2435	8mer	isotig01593	100	1626	0	0	1	1626	2292	3917	0	3003	152	-20.46	2 21	10221043	19	68.42%	84.21%	3917	gi|768431926|ref|XP_011557266.1|	PREDICTED: arylphorin subunit alpha-like [Plutella xylostella]	5.44158e-135
370	isotig01593	scf490_4589	2429	2435	8mer	isotig01593	100	1626	0	0	1	1626	2292	3917	0	3003	113	-17.71	2 15	868890	14	78.57%	85.71%	3917	gi|768431926|ref|XP_011557266.1|	PREDICTED: arylphorin subunit alpha-like [Plutella xylostella]	5.44158e-135
371	isotig01593	scf490_4589	2429	2435	8mer	isotig01593	100	1626	0	0	1	1626	2292	3917	0	3003	159	-18.17	2 20	124145	18	66.67%	83.33%	3917	gi|768431926|ref|XP_011557266.1|	PREDICTED: arylphorin subunit alpha-like [Plutella xylostella]	5.44158e-135
372	isotig01593	scf800_6043	1697	1703	m8	isotig01593	100	285	0	0	1	285	285	1	1.43e-149	527	148	-19.18	3 21	11311152	18	83.33%	88.89%	3917	gi|768431926|ref|XP_011557266.1|	PREDICTED: arylphorin subunit alpha-like [Plutella xylostella]	5.44158e-135
373	isotig01593	scf800_6043	1697	1703	m8	isotig01593	100	1626	0	0	1	1626	2292	3917	0	3003	148	-19.18	3 21	11311152	18	83.33%	88.89%	3917	gi|768431926|ref|XP_011557266.1|	PREDICTED: arylphorin subunit alpha-like [Plutella xylostella]	5.44158e-135
374	isotig01593	scf864_6287	720	726	1a	isotig01593	100	1626	0	0	1	1626	2292	3917	0	3003	123	-17.75	2 22	927950	20	65.00%	85.00%	3917	gi|768431926|ref|XP_011557266.1|	PREDICTED: arylphorin subunit alpha-like [Plutella xylostella]	5.44158e-135
375	isotig01593	scf864_6287	720	726	1a	isotig01593	100	1626	0	0	1	1626	2292	3917	0	3003	111	-21.23	2 20	515539	18	66.67%	83.33%	3917	gi|768431926|ref|XP_011557266.1|	PREDICTED: arylphorin subunit alpha-like [Plutella xylostella]	5.44158e-135
376	isotig01593	scf864_6287	720	726	1a	isotig01593	100	1626	0	0	1	1626	2292	3917	0	3003	100	-18.56	2 19	624650	19	68.42%	78.95%	3917	gi|768431926|ref|XP_011557266.1|	PREDICTED: arylphorin subunit alpha-like [Plutella xylostella]	5.44158e-135
377	isotig01593	scf864_6287	720	726	1a	isotig01593	100	285	0	0	1	285	285	1	1.43e-149	527	123	-17.75	2 22	927950	20	65.00%	85.00%	3917	gi|768431926|ref|XP_011557266.1|	PREDICTED: arylphorin subunit alpha-like [Plutella xylostella]	5.44158e-135
378	isotig01593	scf864_6287	720	726	1a	isotig01593	100	285	0	0	1	285	285	1	1.43e-149	527	111	-21.23	2 20	515539	18	66.67%	83.33%	3917	gi|768431926|ref|XP_011557266.1|	PREDICTED: arylphorin subunit alpha-like [Plutella xylostella]	5.44158e-135
379	isotig01593	scf864_6287	720	726	1a	isotig01593	100	285	0	0	1	285	285	1	1.43e-149	527	100	-18.56	2 19	624650	19	68.42%	78.95%	3917	gi|768431926|ref|XP_011557266.1|	PREDICTED: arylphorin subunit alpha-like [Plutella xylostella]	5.44158e-135
380	isotig01593	scf864_6292	3804	3810	1a	isotig01593	100	285	0	0	1	285	285	1	1.43e-149	527	134	-20.25	2 16	14961519	15	66.67%	86.67%	3917	gi|768431926|ref|XP_011557266.1|	PREDICTED: arylphorin subunit alpha-like [Plutella xylostella]	5.44158e-135
381	isotig01593	scf864_6292	3804	3810	1a	isotig01593	100	285	0	0	1	285	285	1	1.43e-149	527	124	-18.73	2 18	12291252	17	58.82%	88.24%	3917	gi|768431926|ref|XP_011557266.1|	PREDICTED: arylphorin subunit alpha-like [Plutella xylostella]	5.44158e-135
382	isotig01593	scf864_6292	3804	3810	1a	isotig01593	100	285	0	0	1	285	285	1	1.43e-149	527	96	-17.94	2 22	651670	20	60.00%	80.00%	3917	gi|768431926|ref|XP_011557266.1|	PREDICTED: arylphorin subunit alpha-like [Plutella xylostella]	5.44158e-135
383	isotig01593	scf864_6292	3804	3810	1a	isotig01593	100	285	0	0	1	285	285	1	1.43e-149	527	109	-18.27	4 21	15651585	17	70.59%	82.35%	3917	gi|768431926|ref|XP_011557266.1|	PREDICTED: arylphorin subunit alpha-like [Plutella xylostella]	5.44158e-135
384	isotig01593	scf864_6292	3804	3810	1a	isotig01593	100	285	0	0	1	285	285	1	1.43e-149	527	101	-17.29	5 22	194216	17	58.82%	76.47%	3917	gi|768431926|ref|XP_011557266.1|	PREDICTED: arylphorin subunit alpha-like [Plutella xylostella]	5.44158e-135
385	isotig01593	scf864_6292	3804	3810	1a	isotig01593	100	285	0	0	1	285	285	1	1.43e-149	527	96	-19.54	3 18	12921315	16	62.50%	87.50%	3917	gi|768431926|ref|XP_011557266.1|	PREDICTED: arylphorin subunit alpha-like [Plutella xylostella]	5.44158e-135
386	isotig01593	scf864_6292	3804	3810	1a	isotig01593	100	1626	0	0	1	1626	2292	3917	0	3003	134	-20.25	2 16	14961519	15	66.67%	86.67%	3917	gi|768431926|ref|XP_011557266.1|	PREDICTED: arylphorin subunit alpha-like [Plutella xylostella]	5.44158e-135
387	isotig01593	scf864_6292	3804	3810	1a	isotig01593	100	1626	0	0	1	1626	2292	3917	0	3003	124	-18.73	2 18	12291252	17	58.82%	88.24%	3917	gi|768431926|ref|XP_011557266.1|	PREDICTED: arylphorin subunit alpha-like [Plutella xylostella]	5.44158e-135
388	isotig01593	scf864_6292	3804	3810	1a	isotig01593	100	1626	0	0	1	1626	2292	3917	0	3003	96	-17.94	2 22	651670	20	60.00%	80.00%	3917	gi|768431926|ref|XP_011557266.1|	PREDICTED: arylphorin subunit alpha-like [Plutella xylostella]	5.44158e-135
389	isotig01593	scf864_6292	3804	3810	1a	isotig01593	100	1626	0	0	1	1626	2292	3917	0	3003	109	-18.27	4 21	15651585	17	70.59%	82.35%	3917	gi|768431926|ref|XP_011557266.1|	PREDICTED: arylphorin subunit alpha-like [Plutella xylostella]	5.44158e-135
390	isotig01593	scf864_6292	3804	3810	1a	isotig01593	100	1626	0	0	1	1626	2292	3917	0	3003	101	-17.29	5 22	194216	17	58.82%	76.47%	3917	gi|768431926|ref|XP_011557266.1|	PREDICTED: arylphorin subunit alpha-like [Plutella xylostella]	5.44158e-135
391	isotig01593	scf864_6292	3804	3810	1a	isotig01593	100	1626	0	0	1	1626	2292	3917	0	3003	96	-19.54	3 18	12921315	16	62.50%	87.50%	3917	gi|768431926|ref|XP_011557266.1|	PREDICTED: arylphorin subunit alpha-like [Plutella xylostella]	5.44158e-135
392	isotig01710	scf1190_8003	1336	1342	1a	isotig01710	100	722	0	0	1	722	2778	3499	0	1334	130	-17.01	2 11	539559	9	77.78%	100.00%	3499	gi|768429721|ref|XP_011556051.1|	PREDICTED: RNA-directed DNA polymerase from mobile element jockey-like [Plutella xylostella]	1.90568e-170
393	isotig01710	scf1190_8003	1336	1342	1a	isotig01710	100	722	0	0	1	722	2778	3499	0	1334	93	-19.27	2 20	375394	18	66.67%	66.67%	3499	gi|768429721|ref|XP_011556051.1|	PREDICTED: RNA-directed DNA polymerase from mobile element jockey-like [Plutella xylostella]	1.90568e-170
394	isotig01710	scf1190_8003	1336	1342	1a	isotig01710	100	722	0	0	1	722	2778	3499	0	1334	111	-18.73	2 17	614636	17	58.82%	70.59%	3499	gi|768429721|ref|XP_011556051.1|	PREDICTED: RNA-directed DNA polymerase from mobile element jockey-like [Plutella xylostella]	1.90568e-170
395	isotig01710	scf26097_28529	1875	1881	m8	isotig01710	100	722	0	0	1	722	2778	3499	0	1334	113	-18.31	2 18	443464	16	68.75%	75.00%	3499	gi|768429721|ref|XP_011556051.1|	PREDICTED: RNA-directed DNA polymerase from mobile element jockey-like [Plutella xylostella]	1.90568e-170
396	isotig01710	scf2732_12946	420	426	1a	isotig01710	100	722	0	0	1	722	2778	3499	0	1334	99	-20.91	2 19	370393	18	72.22%	77.78%	3499	gi|768429721|ref|XP_011556051.1|	PREDICTED: RNA-directed DNA polymerase from mobile element jockey-like [Plutella xylostella]	1.90568e-170
397	isotig01710	scf2732_12946	877	883	m8	isotig01710	100	722	0	0	1	722	2778	3499	0	1334	99	-20.91	2 19	370393	18	72.22%	77.78%	3499	gi|768429721|ref|XP_011556051.1|	PREDICTED: RNA-directed DNA polymerase from mobile element jockey-like [Plutella xylostella]	1.90568e-170
398	isotig01710	scf50332_31926	1875	1881	m8	isotig01710	100	722	0	0	1	722	2778	3499	0	1334	113	-18.31	2 18	443464	16	68.75%	75.00%	3499	gi|768429721|ref|XP_011556051.1|	PREDICTED: RNA-directed DNA polymerase from mobile element jockey-like [Plutella xylostella]	1.90568e-170
399	isotig01710	scf5412_18286	1875	1881	m8	isotig01710	100	722	0	0	1	722	2778	3499	0	1334	106	-17.01	4 21	567587	17	70.59%	76.47%	3499	gi|768429721|ref|XP_011556051.1|	PREDICTED: RNA-directed DNA polymerase from mobile element jockey-like [Plutella xylostella]	1.90568e-170
400	isotig01710	scf6585_20002	2930	2936	m8	isotig01710	100	722	0	0	1	722	2778	3499	0	1334	154	-19.07	2 20	138160	20	65.00%	80.00%	3499	gi|768429721|ref|XP_011556051.1|	PREDICTED: RNA-directed DNA polymerase from mobile element jockey-like [Plutella xylostella]	1.90568e-170
401	isotig01710	scf6585_20003	2930	2936	m8	isotig01710	100	722	0	0	1	722	2778	3499	0	1334	154	-19.07	2 20	138160	20	65.00%	80.00%	3499	gi|768429721|ref|XP_011556051.1|	PREDICTED: RNA-directed DNA polymerase from mobile element jockey-like [Plutella xylostella]	1.90568e-170
402	isotig01710	scf6585_20004	2930	2936	m8	isotig01710	100	722	0	0	1	722	2778	3499	0	1334	154	-19.07	2 20	138160	20	65.00%	80.00%	3499	gi|768429721|ref|XP_011556051.1|	PREDICTED: RNA-directed DNA polymerase from mobile element jockey-like [Plutella xylostella]	1.90568e-170
403	isotig01710	scf762_5869	1875	1881	m8	isotig01710	100	722	0	0	1	722	2778	3499	0	1334	113	-18.31	2 18	443464	16	68.75%	75.00%	3499	gi|768429721|ref|XP_011556051.1|	PREDICTED: RNA-directed DNA polymerase from mobile element jockey-like [Plutella xylostella]	1.90568e-170
404	isotig01710	scf762_5871	1875	1881	m8	isotig01710	100	722	0	0	1	722	2778	3499	0	1334	113	-18.31	2 18	443464	16	68.75%	75.00%	3499	gi|768429721|ref|XP_011556051.1|	PREDICTED: RNA-directed DNA polymerase from mobile element jockey-like [Plutella xylostella]	1.90568e-170
405	isotig01862	scf1190_8003	779	785	m8	isotig01862	100	581	0	0	1	581	2002	2582	0	1074	98	-17.31	2 18	233253	17	70.59%	82.35%	2582	gi|261335921|emb|CBH09301.1|	putative ecdysone oxidase [Heliconius melpomene]	8.83656e-141
406	isotig01862	scf383_4009	273	279	1a	isotig01862	100	581	0	0	1	581	2002	2582	0	1074	120	-17.44	2 8	519541	6	100.00%	100.00%	2582	gi|261335921|emb|CBH09301.1|	putative ecdysone oxidase [Heliconius melpomene]	8.83656e-141
407	isotig01862	scf383_4009	1258	1264	1a	isotig01862	100	581	0	0	1	581	2002	2582	0	1074	120	-17.44	2 8	519541	6	100.00%	100.00%	2582	gi|261335921|emb|CBH09301.1|	putative ecdysone oxidase [Heliconius melpomene]	8.83656e-141
408	isotig01862	scf490_4589	522	528	1a	isotig01862	100	581	0	0	1	581	2002	2582	0	1074	115	-17.21	2 21	527549	20	75.00%	80.00%	2582	gi|261335921|emb|CBH09301.1|	putative ecdysone oxidase [Heliconius melpomene]	8.83656e-141
409	isotig01862	scf6585_20002	726	732	1a	isotig01862	100	581	0	0	1	581	2002	2582	0	1074	101	-22.04	3 19	303327	20	70.00%	70.00%	2582	gi|261335921|emb|CBH09301.1|	putative ecdysone oxidase [Heliconius melpomene]	8.83656e-141
410	isotig01862	scf6585_20002	726	732	1a	isotig01862	100	581	0	0	1	581	2002	2582	0	1074	149	-20.77	2 18	63 83	16	68.75%	93.75%	2582	gi|261335921|emb|CBH09301.1|	putative ecdysone oxidase [Heliconius melpomene]	8.83656e-141
411	isotig01862	scf6585_20003	726	732	1a	isotig01862	100	581	0	0	1	581	2002	2582	0	1074	149	-20.77	2 18	63 83	16	68.75%	93.75%	2582	gi|261335921|emb|CBH09301.1|	putative ecdysone oxidase [Heliconius melpomene]	8.83656e-141
412	isotig01862	scf6585_20003	726	732	1a	isotig01862	100	581	0	0	1	581	2002	2582	0	1074	101	-22.04	3 19	303327	20	70.00%	70.00%	2582	gi|261335921|emb|CBH09301.1|	putative ecdysone oxidase [Heliconius melpomene]	8.83656e-141
413	isotig01862	scf6585_20004	726	732	1a	isotig01862	100	581	0	0	1	581	2002	2582	0	1074	101	-22.04	3 19	303327	20	70.00%	70.00%	2582	gi|261335921|emb|CBH09301.1|	putative ecdysone oxidase [Heliconius melpomene]	8.83656e-141
414	isotig01862	scf6585_20004	726	732	1a	isotig01862	100	581	0	0	1	581	2002	2582	0	1074	149	-20.77	2 18	63 83	16	68.75%	93.75%	2582	gi|261335921|emb|CBH09301.1|	putative ecdysone oxidase [Heliconius melpomene]	8.83656e-141
415	isotig01862	scf712_5682	646	652	m8	isotig01862	100	581	0	0	1	581	2002	2582	0	1074	121	-18	2 22	221243	21	66.67%	76.19%	2582	gi|261335921|emb|CBH09301.1|	putative ecdysone oxidase [Heliconius melpomene]	8.83656e-141
416	isotig02142	scf2167_11445	613	619	m8	isotig02142	100	55	0	0	1	55	55	1	1.33e-22	102	124	-20.09	2 21	15 35	20	75.00%	80.00%	1152	gi|25989209|gb|AAL31706.1|	coagulation factor-like protein 3 [Hyphantria cunea]	6.88239e-59
417	isotig02142	scf2732_12946	281	287	m8	isotig02142	100	55	0	0	1	55	55	1	1.33e-22	102	106	-18.26	2 22	18 41	21	66.67%	80.95%	1152	gi|25989209|gb|AAL31706.1|	coagulation factor-like protein 3 [Hyphantria cunea]	6.88239e-59
418	isotig02142	scf5698_18786	613	619	m8	isotig02142	100	55	0	0	1	55	55	1	1.33e-22	102	122	-19.12	2 20	11 35	22	68.18%	72.73%	1152	gi|25989209|gb|AAL31706.1|	coagulation factor-like protein 3 [Hyphantria cunea]	6.88239e-59
419	isotig02240	scf5275_18097	1303	1309	1a	isotig02240	100	331	0	0	1	331	1172	1502	4.49e-175	612	120	-18.23	3 15	92113	12	83.33%	91.67%	1502	gi|512937740|ref|XP_004933838.1|	PREDICTED: lipase 1-like [Bombyx mori]	1.15943e-98
420	isotig02317	scf383_4009	2742	2748	1a	isotig02317	100	84	0	0	1	84	84	1	1.84e-38	156	95	-19.73	2 21	22 45	20	60.00%	85.00%	5824	gi|768418075|ref|XP_011549708.1|	PREDICTED: nuclear hormone receptor FTZ-F1-like [Plutella xylostella]	9.55835e-144
421	isotig02356	scf10308_23603	2857	2863	1a	isotig02356	100	1055	0	0	1	1055	1982	3036	0	1949	157	-25.14	2 20	244263	18	77.78%	94.44%	3036	gi|757181378|gb|AJN91204.1|	carboxylesterase [Cnaphalocrocis medinalis]	0
422	isotig02356	scf36269_30173	115	121	1a	isotig02356	100	1055	0	0	1	1055	1982	3036	0	1949	118	-17.46	4 24	825851	22	59.09%	72.73%	3036	gi|757181378|gb|AJN91204.1|	carboxylesterase [Cnaphalocrocis medinalis]	0
423	isotig02356	scf3654_15205	2229	2235	m8	isotig02356	100	1055	0	0	1	1055	1982	3036	0	1949	137	-20.98	2 19	951975	20	65.00%	75.00%	3036	gi|757181378|gb|AJN91204.1|	carboxylesterase [Cnaphalocrocis medinalis]	0
424	isotig02356	scf3654_15207	2229	2235	m8	isotig02356	100	1055	0	0	1	1055	1982	3036	0	1949	134	-19.03	2 11	954975	9	88.89%	100.00%	3036	gi|757181378|gb|AJN91204.1|	carboxylesterase [Cnaphalocrocis medinalis]	0
425	isotig02356	scf778_5943	833	839	1a	isotig02356	100	1055	0	0	1	1055	1982	3036	0	1949	102	-17.4	2 21	152172	19	63.16%	78.95%	3036	gi|757181378|gb|AJN91204.1|	carboxylesterase [Cnaphalocrocis medinalis]	0
426	isotig02356	scf778_5943	313	319	1a	isotig02356	100	1055	0	0	1	1055	1982	3036	0	1949	102	-17.4	2 21	152172	19	63.16%	78.95%	3036	gi|757181378|gb|AJN91204.1|	carboxylesterase [Cnaphalocrocis medinalis]	0
427	isotig02356	scf778_5944	833	839	1a	isotig02356	100	1055	0	0	1	1055	1982	3036	0	1949	102	-17.4	2 21	152172	19	63.16%	78.95%	3036	gi|757181378|gb|AJN91204.1|	carboxylesterase [Cnaphalocrocis medinalis]	0
428	isotig02356	scf778_5944	313	319	1a	isotig02356	100	1055	0	0	1	1055	1982	3036	0	1949	102	-17.4	2 21	152172	19	63.16%	78.95%	3036	gi|757181378|gb|AJN91204.1|	carboxylesterase [Cnaphalocrocis medinalis]	0
429	isotig02356	scf864_6287	115	121	1a	isotig02356	100	1055	0	0	1	1055	1982	3036	0	1949	118	-17.46	4 24	825851	22	59.09%	72.73%	3036	gi|757181378|gb|AJN91204.1|	carboxylesterase [Cnaphalocrocis medinalis]	0
430	isotig02625	scf36269_30173	133	139	1a	isotig02625	100	296	0	0	1	296	606	901	1.14e-155	547	134	-19.23	2 24	27 53	24	66.67%	79.17%	901	gi|512910572|ref|XP_004927205.1|	PREDICTED: 7,8-dihydro-8-oxoguanine triphosphatase-like [Bombyx mori]	6.18377e-85
431	isotig02625	scf864_6287	133	139	1a	isotig02625	100	296	0	0	1	296	606	901	1.14e-155	547	134	-19.23	2 24	27 53	24	66.67%	79.17%	901	gi|512910572|ref|XP_004927205.1|	PREDICTED: 7,8-dihydro-8-oxoguanine triphosphatase-like [Bombyx mori]	6.18377e-85
432	isotig02657	scf383_4009	594	600	1a	isotig02657	100	1982	0	0	1	1982	1982	1	0	3661	106	-25.81	2 22	13971417	20	65.00%	80.00%	2951	gi|641658560|ref|XP_008180759.1|	PREDICTED: putative nuclease HARBI1 [Acyrthosiphon pisum]	5.79383e-79
433	isotig02657	scf383_4009	1044	1050	1a	isotig02657	100	1982	0	0	1	1982	1982	1	0	3661	106	-25.81	2 22	13971417	20	65.00%	80.00%	2951	gi|641658560|ref|XP_008180759.1|	PREDICTED: putative nuclease HARBI1 [Acyrthosiphon pisum]	5.79383e-79
434	isotig02657	scf403_4152	747	753	m8	isotig02657	100	1982	0	0	1	1982	1982	1	0	3661	131	-19.45	2 21	10611083	20	70.00%	75.00%	2951	gi|641658560|ref|XP_008180759.1|	PREDICTED: putative nuclease HARBI1 [Acyrthosiphon pisum]	5.79383e-79
435	isotig02657	scf5275_18097	1888	1894	1a	isotig02657	100	1982	0	0	1	1982	1982	1	0	3661	102	-17.76	4 19	76 98	15	73.33%	86.67%	2951	gi|641658560|ref|XP_008180759.1|	PREDICTED: putative nuclease HARBI1 [Acyrthosiphon pisum]	5.79383e-79
436	isotig02723	scf3809_15493	2312	2318	1a	isotig02723	100	38	0	0	1	38	38	1	1.99e-13	71.3	124	-19.15	2 21	16 37	19	52.63%	78.95%	4387	gi|339241765|ref|XP_003376808.1|	retrovirus-related Pol polyprotein from transposon TNT 1-94 [Trichinella spiralis] >gi|316974460|gb|EFV57947.1| retrovirus-related Pol polyprotein from transposon TNT 1-94 [Trichinella spiralis]	0
437	isotig02798	scf1476_9186	1578	1584	8mer	isotig02798	100	1298	0	0	1	1298	1298	1	0	2398	103	-17.12	3 22	12511272	19	63.16%	68.42%	2963	gi|284438051|gb|ADB85578.1|	chitinase [Ostrinia nubilalis]	0
438	isotig02798	scf15172_25891	1922	1928	1a	isotig02798	100	1298	0	0	1	1298	1298	1	0	2398	123	-17.97	2 22	201225	22	63.64%	72.73%	2963	gi|284438051|gb|ADB85578.1|	chitinase [Ostrinia nubilalis]	0
439	isotig02798	scf15172_25891	1922	1928	1a	isotig02798	100	1298	0	0	1	1298	1298	1	0	2398	107	-21.64	2 22	12511272	20	60.00%	70.00%	2963	gi|284438051|gb|ADB85578.1|	chitinase [Ostrinia nubilalis]	0
440	isotig02798	scf15172_25891	1922	1928	1a	isotig02798	100	1298	0	0	1	1298	1298	1	0	2398	127	-17.3	2 22	319340	20	65.00%	75.00%	2963	gi|284438051|gb|ADB85578.1|	chitinase [Ostrinia nubilalis]	0
441	isotig02798	scf15172_25891	1325	1331	1a	isotig02798	100	1298	0	0	1	1298	1298	1	0	2398	123	-17.97	2 22	201225	22	63.64%	72.73%	2963	gi|284438051|gb|ADB85578.1|	chitinase [Ostrinia nubilalis]	0
442	isotig02798	scf15172_25891	1325	1331	1a	isotig02798	100	1298	0	0	1	1298	1298	1	0	2398	107	-21.64	2 22	12511272	20	60.00%	70.00%	2963	gi|284438051|gb|ADB85578.1|	chitinase [Ostrinia nubilalis]	0
443	isotig02798	scf15172_25891	1325	1331	1a	isotig02798	100	1298	0	0	1	1298	1298	1	0	2398	127	-17.3	2 22	319340	20	65.00%	75.00%	2963	gi|284438051|gb|ADB85578.1|	chitinase [Ostrinia nubilalis]	0
444	isotig02798	scf2727_12929	1629	1635	1a	isotig02798	100	1298	0	0	1	1298	1298	1	0	2398	110	-17.28	3 20	11541176	19	63.16%	78.95%	2963	gi|284438051|gb|ADB85578.1|	chitinase [Ostrinia nubilalis]	0
445	isotig02798	scf2727_12929	1629	1635	1a	isotig02798	100	1298	0	0	1	1298	1298	1	0	2398	112	-17.37	2 19	258277	17	64.71%	82.35%	2963	gi|284438051|gb|ADB85578.1|	chitinase [Ostrinia nubilalis]	0
446	isotig02798	scf2727_12929	1629	1635	1a	isotig02798	100	1298	0	0	1	1298	1298	1	0	2398	99	-17.27	4 17	290311	14	71.43%	78.57%	2963	gi|284438051|gb|ADB85578.1|	chitinase [Ostrinia nubilalis]	0
447	isotig02798	scf2727_12930	1629	1635	1a	isotig02798	100	1298	0	0	1	1298	1298	1	0	2398	110	-17.28	3 20	11541176	19	63.16%	78.95%	2963	gi|284438051|gb|ADB85578.1|	chitinase [Ostrinia nubilalis]	0
448	isotig02798	scf2727_12930	1629	1635	1a	isotig02798	100	1298	0	0	1	1298	1298	1	0	2398	112	-17.37	2 19	258277	17	64.71%	82.35%	2963	gi|284438051|gb|ADB85578.1|	chitinase [Ostrinia nubilalis]	0
449	isotig02798	scf2727_12930	1629	1635	1a	isotig02798	100	1298	0	0	1	1298	1298	1	0	2398	99	-17.27	4 17	290311	14	71.43%	78.57%	2963	gi|284438051|gb|ADB85578.1|	chitinase [Ostrinia nubilalis]	0
450	isotig02798	scf32250_29575	1629	1635	1a	isotig02798	100	1298	0	0	1	1298	1298	1	0	2398	112	-17.37	2 19	258277	17	64.71%	82.35%	2963	gi|284438051|gb|ADB85578.1|	chitinase [Ostrinia nubilalis]	0
451	isotig02798	scf32250_29575	1629	1635	1a	isotig02798	100	1298	0	0	1	1298	1298	1	0	2398	99	-17.27	4 17	290311	14	71.43%	78.57%	2963	gi|284438051|gb|ADB85578.1|	chitinase [Ostrinia nubilalis]	0
452	isotig02798	scf32250_29575	1629	1635	1a	isotig02798	100	1298	0	0	1	1298	1298	1	0	2398	110	-17.28	3 20	11541176	19	63.16%	78.95%	2963	gi|284438051|gb|ADB85578.1|	chitinase [Ostrinia nubilalis]	0
453	isotig02798	scf3239_14373	1702	1708	m8	isotig02798	100	1298	0	0	1	1298	1298	1	0	2398	93	-18.11	3 21	127148	19	63.16%	78.95%	2963	gi|284438051|gb|ADB85578.1|	chitinase [Ostrinia nubilalis]	0
454	isotig02798	scf3682_15234	1272	1278	1a	isotig02798	100	1298	0	0	1	1298	1298	1	0	2398	150	-19.24	2 22	359384	23	69.57%	73.91%	2963	gi|284438051|gb|ADB85578.1|	chitinase [Ostrinia nubilalis]	0
455	isotig02798	scf39_1015	2689	2695	1a	isotig02798	100	1298	0	0	1	1298	1298	1	0	2398	103	-17.12	2 21	12731297	21	61.90%	76.19%	2963	gi|284438051|gb|ADB85578.1|	chitinase [Ostrinia nubilalis]	0
456	isotig02798	scf39_1015	2689	2695	1a	isotig02798	100	1298	0	0	1	1298	1298	1	0	2398	91	-17.36	2 22	11071131	22	63.64%	77.27%	2963	gi|284438051|gb|ADB85578.1|	chitinase [Ostrinia nubilalis]	0
457	isotig02798	scf39_1016	2689	2695	1a	isotig02798	100	1298	0	0	1	1298	1298	1	0	2398	103	-17.12	2 21	12731297	21	61.90%	76.19%	2963	gi|284438051|gb|ADB85578.1|	chitinase [Ostrinia nubilalis]	0
458	isotig02798	scf39_1016	2689	2695	1a	isotig02798	100	1298	0	0	1	1298	1298	1	0	2398	91	-17.36	2 22	11071131	22	63.64%	77.27%	2963	gi|284438051|gb|ADB85578.1|	chitinase [Ostrinia nubilalis]	0
459	isotig02798	scf940_6586	24	30	m8	isotig02798	100	1298	0	0	1	1298	1298	1	0	2398	93	-20.13	2 19	9801002	18	66.67%	66.67%	2963	gi|284438051|gb|ADB85578.1|	chitinase [Ostrinia nubilalis]	0
460	isotig02798	scf940_6586	24	30	m8	isotig02798	100	1298	0	0	1	1298	1298	1	0	2398	100	-20.61	2 7	434455	5	100.00%	100.00%	2963	gi|284438051|gb|ADB85578.1|	chitinase [Ostrinia nubilalis]	0
461	isotig02798	scf940_6586	24	30	m8	isotig02798	100	1298	0	0	1	1298	1298	1	0	2398	121	-18.75	3 20	625648	19	68.42%	78.95%	2963	gi|284438051|gb|ADB85578.1|	chitinase [Ostrinia nubilalis]	0
462	isotig02798	scf940_6586	24	30	m8	isotig02798	100	1298	0	0	1	1298	1298	1	0	2398	90	-18.67	3 20	667690	19	57.89%	68.42%	2963	gi|284438051|gb|ADB85578.1|	chitinase [Ostrinia nubilalis]	0
463	isotig02798	scf940_6586	24	30	m8	isotig02798	100	1298	0	0	1	1298	1298	1	0	2398	103	-20.99	5 19	12601279	14	78.57%	85.71%	2963	gi|284438051|gb|ADB85578.1|	chitinase [Ostrinia nubilalis]	0
464	isotig02822	scf1190_8003	147	153	1a	isotig02822	100	648	0	0	1	648	2372	3019	0	1197	143	-20.62	2 20	479499	18	66.67%	77.78%	3019	gi|795018309|ref|XP_011859164.1|	PREDICTED: uncharacterized protein LOC105556681 [Vollenhovia emeryi]	2.72843e-50
465	isotig02822	scf1190_8003	147	153	1a	isotig02822	100	648	0	0	1	648	2372	3019	0	1197	129	-26.93	2 20	227250	21	66.67%	80.95%	3019	gi|795018309|ref|XP_011859164.1|	PREDICTED: uncharacterized protein LOC105556681 [Vollenhovia emeryi]	2.72843e-50
466	isotig02822	scf1190_8003	147	153	1a	isotig02822	100	648	0	0	1	648	2372	3019	0	1197	92	-19.15	4 18	565586	15	66.67%	86.67%	3019	gi|795018309|ref|XP_011859164.1|	PREDICTED: uncharacterized protein LOC105556681 [Vollenhovia emeryi]	2.72843e-50
467	isotig02822	scf1190_8003	147	153	1a	isotig02822	100	648	0	0	1	648	2372	3019	0	1197	101	-18.49	2 20	509534	23	56.52%	69.57%	3019	gi|795018309|ref|XP_011859164.1|	PREDICTED: uncharacterized protein LOC105556681 [Vollenhovia emeryi]	2.72843e-50
468	isotig02822	scf1190_8003	2116	2122	1a	isotig02822	100	648	0	0	1	648	2372	3019	0	1197	143	-20.62	2 20	479499	18	66.67%	77.78%	3019	gi|795018309|ref|XP_011859164.1|	PREDICTED: uncharacterized protein LOC105556681 [Vollenhovia emeryi]	2.72843e-50
469	isotig02822	scf1190_8003	2116	2122	1a	isotig02822	100	648	0	0	1	648	2372	3019	0	1197	129	-26.93	2 20	227250	21	66.67%	80.95%	3019	gi|795018309|ref|XP_011859164.1|	PREDICTED: uncharacterized protein LOC105556681 [Vollenhovia emeryi]	2.72843e-50
470	isotig02822	scf1190_8003	2116	2122	1a	isotig02822	100	648	0	0	1	648	2372	3019	0	1197	92	-19.15	4 18	565586	15	66.67%	86.67%	3019	gi|795018309|ref|XP_011859164.1|	PREDICTED: uncharacterized protein LOC105556681 [Vollenhovia emeryi]	2.72843e-50
471	isotig02822	scf1190_8003	2116	2122	1a	isotig02822	100	648	0	0	1	648	2372	3019	0	1197	101	-18.49	2 20	509534	23	56.52%	69.57%	3019	gi|795018309|ref|XP_011859164.1|	PREDICTED: uncharacterized protein LOC105556681 [Vollenhovia emeryi]	2.72843e-50
472	isotig02822	scf1476_9186	1248	1254	8mer	isotig02822	100	648	0	0	1	648	2372	3019	0	1197	108	-20.86	3 22	496519	20	60.00%	75.00%	3019	gi|795018309|ref|XP_011859164.1|	PREDICTED: uncharacterized protein LOC105556681 [Vollenhovia emeryi]	2.72843e-50
473	isotig02822	scf1476_9186	1248	1254	8mer	isotig02822	100	648	0	0	1	648	2372	3019	0	1197	107	-17.97	5 17	282305	13	84.62%	92.31%	3019	gi|795018309|ref|XP_011859164.1|	PREDICTED: uncharacterized protein LOC105556681 [Vollenhovia emeryi]	2.72843e-50
474	isotig02822	scf1476_9186	1248	1254	8mer	isotig02822	100	648	0	0	1	648	2372	3019	0	1197	118	-18.14	2 11	530552	9	88.89%	88.89%	3019	gi|795018309|ref|XP_011859164.1|	PREDICTED: uncharacterized protein LOC105556681 [Vollenhovia emeryi]	2.72843e-50
475	isotig02822	scf26097_28529	1310	1316	m8	isotig02822	100	648	0	0	1	648	2372	3019	0	1197	105	-18.05	4 21	592613	18	66.67%	83.33%	3019	gi|795018309|ref|XP_011859164.1|	PREDICTED: uncharacterized protein LOC105556681 [Vollenhovia emeryi]	2.72843e-50
476	isotig02822	scf26097_28529	1374	1380	1a	isotig02822	100	648	0	0	1	648	2372	3019	0	1197	105	-18.05	4 21	592613	18	66.67%	83.33%	3019	gi|795018309|ref|XP_011859164.1|	PREDICTED: uncharacterized protein LOC105556681 [Vollenhovia emeryi]	2.72843e-50
477	isotig02822	scf26097_28529	1343	1349	m8	isotig02822	100	648	0	0	1	648	2372	3019	0	1197	105	-18.05	4 21	592613	18	66.67%	83.33%	3019	gi|795018309|ref|XP_011859164.1|	PREDICTED: uncharacterized protein LOC105556681 [Vollenhovia emeryi]	2.72843e-50
478	isotig02822	scf50332_31926	1374	1380	1a	isotig02822	100	648	0	0	1	648	2372	3019	0	1197	105	-18.05	4 21	592613	18	66.67%	83.33%	3019	gi|795018309|ref|XP_011859164.1|	PREDICTED: uncharacterized protein LOC105556681 [Vollenhovia emeryi]	2.72843e-50
479	isotig02822	scf50332_31926	1343	1349	m8	isotig02822	100	648	0	0	1	648	2372	3019	0	1197	105	-18.05	4 21	592613	18	66.67%	83.33%	3019	gi|795018309|ref|XP_011859164.1|	PREDICTED: uncharacterized protein LOC105556681 [Vollenhovia emeryi]	2.72843e-50
480	isotig02822	scf50332_31926	1310	1316	m8	isotig02822	100	648	0	0	1	648	2372	3019	0	1197	105	-18.05	4 21	592613	18	66.67%	83.33%	3019	gi|795018309|ref|XP_011859164.1|	PREDICTED: uncharacterized protein LOC105556681 [Vollenhovia emeryi]	2.72843e-50
481	isotig02822	scf5275_18097	430	436	m8	isotig02822	100	648	0	0	1	648	2372	3019	0	1197	95	-19.52	3 12	559581	9	66.67%	88.89%	3019	gi|795018309|ref|XP_011859164.1|	PREDICTED: uncharacterized protein LOC105556681 [Vollenhovia emeryi]	2.72843e-50
482	isotig02822	scf5275_18097	430	436	m8	isotig02822	100	648	0	0	1	648	2372	3019	0	1197	114	-18.07	3 22	195217	20	75.00%	75.00%	3019	gi|795018309|ref|XP_011859164.1|	PREDICTED: uncharacterized protein LOC105556681 [Vollenhovia emeryi]	2.72843e-50
483	isotig02822	scf5275_18097	430	436	m8	isotig02822	100	648	0	0	1	648	2372	3019	0	1197	125	-17.54	2 16	207228	14	78.57%	85.71%	3019	gi|795018309|ref|XP_011859164.1|	PREDICTED: uncharacterized protein LOC105556681 [Vollenhovia emeryi]	2.72843e-50
484	isotig02822	scf5412_18286	1374	1380	1a	isotig02822	100	648	0	0	1	648	2372	3019	0	1197	116	-20.63	4 21	592613	17	70.59%	82.35%	3019	gi|795018309|ref|XP_011859164.1|	PREDICTED: uncharacterized protein LOC105556681 [Vollenhovia emeryi]	2.72843e-50
485	isotig02822	scf5412_18286	1310	1316	m8	isotig02822	100	648	0	0	1	648	2372	3019	0	1197	116	-20.63	4 21	592613	17	70.59%	82.35%	3019	gi|795018309|ref|XP_011859164.1|	PREDICTED: uncharacterized protein LOC105556681 [Vollenhovia emeryi]	2.72843e-50
486	isotig02822	scf5412_18286	1343	1349	m8	isotig02822	100	648	0	0	1	648	2372	3019	0	1197	116	-20.63	4 21	592613	17	70.59%	82.35%	3019	gi|795018309|ref|XP_011859164.1|	PREDICTED: uncharacterized protein LOC105556681 [Vollenhovia emeryi]	2.72843e-50
487	isotig02822	scf762_5869	1343	1349	m8	isotig02822	100	648	0	0	1	648	2372	3019	0	1197	105	-18.05	4 21	592613	18	66.67%	83.33%	3019	gi|795018309|ref|XP_011859164.1|	PREDICTED: uncharacterized protein LOC105556681 [Vollenhovia emeryi]	2.72843e-50
488	isotig02822	scf762_5869	1374	1380	1a	isotig02822	100	648	0	0	1	648	2372	3019	0	1197	105	-18.05	4 21	592613	18	66.67%	83.33%	3019	gi|795018309|ref|XP_011859164.1|	PREDICTED: uncharacterized protein LOC105556681 [Vollenhovia emeryi]	2.72843e-50
489	isotig02822	scf762_5869	1310	1316	m8	isotig02822	100	648	0	0	1	648	2372	3019	0	1197	105	-18.05	4 21	592613	18	66.67%	83.33%	3019	gi|795018309|ref|XP_011859164.1|	PREDICTED: uncharacterized protein LOC105556681 [Vollenhovia emeryi]	2.72843e-50
490	isotig02822	scf762_5871	1374	1380	1a	isotig02822	100	648	0	0	1	648	2372	3019	0	1197	105	-18.05	4 21	592613	18	66.67%	83.33%	3019	gi|795018309|ref|XP_011859164.1|	PREDICTED: uncharacterized protein LOC105556681 [Vollenhovia emeryi]	2.72843e-50
491	isotig02822	scf762_5871	1343	1349	m8	isotig02822	100	648	0	0	1	648	2372	3019	0	1197	105	-18.05	4 21	592613	18	66.67%	83.33%	3019	gi|795018309|ref|XP_011859164.1|	PREDICTED: uncharacterized protein LOC105556681 [Vollenhovia emeryi]	2.72843e-50
492	isotig02822	scf762_5871	1310	1316	m8	isotig02822	100	648	0	0	1	648	2372	3019	0	1197	105	-18.05	4 21	592613	18	66.67%	83.33%	3019	gi|795018309|ref|XP_011859164.1|	PREDICTED: uncharacterized protein LOC105556681 [Vollenhovia emeryi]	2.72843e-50
493	isotig02868	scf6585_20002	1063	1069	1a	isotig02868	100	54	0	0	1	54	1365	1418	4.66e-22	100	98	-17.09	2 20	6 29	21	66.67%	76.19%	1418	gi|512888621|ref|XP_004922116.1|	PREDICTED: uncharacterized protein LOC101743762 [Bombyx mori]	4.95062e-164
494	isotig02868	scf6585_20003	1063	1069	1a	isotig02868	100	54	0	0	1	54	1365	1418	4.66e-22	100	98	-17.09	2 20	6 29	21	66.67%	76.19%	1418	gi|512888621|ref|XP_004922116.1|	PREDICTED: uncharacterized protein LOC101743762 [Bombyx mori]	4.95062e-164
495	isotig02868	scf6585_20004	1063	1069	1a	isotig02868	100	54	0	0	1	54	1365	1418	4.66e-22	100	98	-17.09	2 20	6 29	21	66.67%	76.19%	1418	gi|512888621|ref|XP_004922116.1|	PREDICTED: uncharacterized protein LOC101743762 [Bombyx mori]	4.95062e-164
496	isotig02952	scf1316_8406	1565	1571	1a	isotig02952	100	931	0	0	1	931	931	1	0	1720	132	-17.36	2 22	80103	21	61.90%	66.67%	4554	gi|768438358|ref|XP_011560756.1|	PREDICTED: uncharacterized protein LOC105391048 [Plutella xylostella]	0
497	isotig02952	scf15172_25891	3750	3756	1a	isotig02952	100	931	0	0	1	931	931	1	0	1720	131	-17.38	3 17	42 65	15	73.33%	80.00%	4554	gi|768438358|ref|XP_011560756.1|	PREDICTED: uncharacterized protein LOC105391048 [Plutella xylostella]	0
498	isotig02952	scf15172_25891	3750	3756	1a	isotig02952	100	931	0	0	1	931	931	1	0	1720	121	-17.21	2 18	666688	16	62.50%	75.00%	4554	gi|768438358|ref|XP_011560756.1|	PREDICTED: uncharacterized protein LOC105391048 [Plutella xylostella]	0
499	isotig02952	scf15172_25891	3750	3756	1a	isotig02952	100	931	0	0	1	931	931	1	0	1720	98	-18.37	2 19	161183	17	58.82%	76.47%	4554	gi|768438358|ref|XP_011560756.1|	PREDICTED: uncharacterized protein LOC105391048 [Plutella xylostella]	0
500	isotig02952	scf2732_12946	745	751	m8	isotig02952	100	931	0	0	1	931	931	1	0	1720	123	-18.65	2 20	329352	18	61.11%	72.22%	4554	gi|768438358|ref|XP_011560756.1|	PREDICTED: uncharacterized protein LOC105391048 [Plutella xylostella]	0
501	isotig02952	scf2732_12946	745	751	m8	isotig02952	100	931	0	0	1	931	931	1	0	1720	120	-17.04	2 18	820845	18	61.11%	77.78%	4554	gi|768438358|ref|XP_011560756.1|	PREDICTED: uncharacterized protein LOC105391048 [Plutella xylostella]	0
502	isotig02952	scf3119_13962	3	9	1a	isotig02952	100	931	0	0	1	931	931	1	0	1720	123	-19.8	2 20	743763	18	61.11%	72.22%	4554	gi|768438358|ref|XP_011560756.1|	PREDICTED: uncharacterized protein LOC105391048 [Plutella xylostella]	0
503	isotig02952	scf3119_13962	1982	1988	m8	isotig02952	100	931	0	0	1	931	931	1	0	1720	123	-19.8	2 20	743763	18	61.11%	72.22%	4554	gi|768438358|ref|XP_011560756.1|	PREDICTED: uncharacterized protein LOC105391048 [Plutella xylostella]	0
504	isotig02952	scf3119_13962	2628	2634	8mer	isotig02952	100	931	0	0	1	931	931	1	0	1720	123	-19.8	2 20	743763	18	61.11%	72.22%	4554	gi|768438358|ref|XP_011560756.1|	PREDICTED: uncharacterized protein LOC105391048 [Plutella xylostella]	0
505	isotig02952	scf3119_13962	2528	2534	1a	isotig02952	100	931	0	0	1	931	931	1	0	1720	123	-19.8	2 20	743763	18	61.11%	72.22%	4554	gi|768438358|ref|XP_011560756.1|	PREDICTED: uncharacterized protein LOC105391048 [Plutella xylostella]	0
506	isotig02952	scf3654_15205	4418	4424	1a	isotig02952	100	931	0	0	1	931	931	1	0	1720	98	-19.23	3 19	746767	16	56.25%	87.50%	4554	gi|768438358|ref|XP_011560756.1|	PREDICTED: uncharacterized protein LOC105391048 [Plutella xylostella]	0
507	isotig02952	scf3654_15207	4418	4424	1a	isotig02952	100	931	0	0	1	931	931	1	0	1720	104	-17.69	3 19	174201	22	68.18%	68.18%	4554	gi|768438358|ref|XP_011560756.1|	PREDICTED: uncharacterized protein LOC105391048 [Plutella xylostella]	0
508	isotig02952	scf3654_15207	4418	4424	1a	isotig02952	100	931	0	0	1	931	931	1	0	1720	98	-18.84	3 19	746767	16	56.25%	87.50%	4554	gi|768438358|ref|XP_011560756.1|	PREDICTED: uncharacterized protein LOC105391048 [Plutella xylostella]	0
509	isotig02952	scf6585_20002	4253	4259	m8	isotig02952	100	931	0	0	1	931	931	1	0	1720	117	-18.53	4 19	666688	17	70.59%	76.47%	4554	gi|768438358|ref|XP_011560756.1|	PREDICTED: uncharacterized protein LOC105391048 [Plutella xylostella]	0
510	isotig02952	scf6585_20003	4253	4259	m8	isotig02952	100	931	0	0	1	931	931	1	0	1720	117	-18.53	4 19	666688	17	70.59%	76.47%	4554	gi|768438358|ref|XP_011560756.1|	PREDICTED: uncharacterized protein LOC105391048 [Plutella xylostella]	0
511	isotig02952	scf6585_20004	4253	4259	m8	isotig02952	100	931	0	0	1	931	931	1	0	1720	117	-18.53	4 19	666688	17	70.59%	76.47%	4554	gi|768438358|ref|XP_011560756.1|	PREDICTED: uncharacterized protein LOC105391048 [Plutella xylostella]	0
512	isotig02952	scf864_6292	3162	3168	1a	isotig02952	100	931	0	0	1	931	931	1	0	1720	102	-18.78	4 20	375398	17	64.71%	76.47%	4554	gi|768438358|ref|XP_011560756.1|	PREDICTED: uncharacterized protein LOC105391048 [Plutella xylostella]	0
513	isotig02952	scf864_6292	3162	3168	1a	isotig02952	100	931	0	0	1	931	931	1	0	1720	107	-25.16	2 22	664686	21	76.19%	76.19%	4554	gi|768438358|ref|XP_011560756.1|	PREDICTED: uncharacterized protein LOC105391048 [Plutella xylostella]	0
514	isotig02952	scf864_6292	3162	3168	1a	isotig02952	100	931	0	0	1	931	931	1	0	1720	105	-17.03	2 18	40 63	17	64.71%	76.47%	4554	gi|768438358|ref|XP_011560756.1|	PREDICTED: uncharacterized protein LOC105391048 [Plutella xylostella]	0
515	isotig02952	scf864_6292	3162	3168	1a	isotig02952	100	931	0	0	1	931	931	1	0	1720	121	-17.58	3 22	231253	19	68.42%	78.95%	4554	gi|768438358|ref|XP_011560756.1|	PREDICTED: uncharacterized protein LOC105391048 [Plutella xylostella]	0
516	isotig02952	scf864_6292	3162	3168	1a	isotig02952	100	931	0	0	1	931	931	1	0	1720	106	-18.52	2 22	616638	21	57.14%	76.19%	4554	gi|768438358|ref|XP_011560756.1|	PREDICTED: uncharacterized protein LOC105391048 [Plutella xylostella]	0
517	isotig02952	scf864_6292	3162	3168	1a	isotig02952	100	931	0	0	1	931	931	1	0	1720	95	-20.98	2 20	591614	19	63.16%	73.68%	4554	gi|768438358|ref|XP_011560756.1|	PREDICTED: uncharacterized protein LOC105391048 [Plutella xylostella]	0
518	isotig02952	scf864_6292	3162	3168	1a	isotig02952	100	931	0	0	1	931	931	1	0	1720	100	-17.67	2 19	248272	19	57.89%	73.68%	4554	gi|768438358|ref|XP_011560756.1|	PREDICTED: uncharacterized protein LOC105391048 [Plutella xylostella]	0
519	isotig02952	scf864_6292	3162	3168	1a	isotig02952	100	931	0	0	1	931	931	1	0	1720	120	-19.66	2 21	280302	19	63.16%	78.95%	4554	gi|768438358|ref|XP_011560756.1|	PREDICTED: uncharacterized protein LOC105391048 [Plutella xylostella]	0
520	isotig03003	scf1190_8003	3753	3759	1a	isotig03003	100	1624	0	0	1	1624	1624	1	0	3000	110	-21.21	2 20	632653	19	57.89%	78.95%	5772	gi|768430613|ref|XP_011556538.1|	PREDICTED: armadillo repeat-containing protein 5-like [Plutella xylostella]	0
521	isotig03003	scf1190_8003	3753	3759	1a	isotig03003	100	1624	0	0	1	1624	1624	1	0	3000	106	-20.33	2 18	376396	17	64.71%	82.35%	5772	gi|768430613|ref|XP_011556538.1|	PREDICTED: armadillo repeat-containing protein 5-like [Plutella xylostella]	0
522	isotig03003	scf1316_8406	449	455	m8	isotig03003	100	1624	0	0	1	1624	1624	1	0	3000	116	-18.04	2 22	624647	21	61.90%	76.19%	5772	gi|768430613|ref|XP_011556538.1|	PREDICTED: armadillo repeat-containing protein 5-like [Plutella xylostella]	0
523	isotig03003	scf1316_8406	449	455	m8	isotig03003	100	1624	0	0	1	1624	1624	1	0	3000	115	-19.29	2 22	14221447	23	65.22%	73.91%	5772	gi|768430613|ref|XP_011556538.1|	PREDICTED: armadillo repeat-containing protein 5-like [Plutella xylostella]	0
524	isotig03003	scf15172_25891	5376	5382	m8	isotig03003	100	1624	0	0	1	1624	1624	1	0	3000	90	-17.84	4 20	10461074	22	59.09%	72.73%	5772	gi|768430613|ref|XP_011556538.1|	PREDICTED: armadillo repeat-containing protein 5-like [Plutella xylostella]	0
525	isotig03003	scf15172_25891	5376	5382	m8	isotig03003	100	1624	0	0	1	1624	1624	1	0	3000	119	-18.48	2 20	287309	18	61.11%	83.33%	5772	gi|768430613|ref|XP_011556538.1|	PREDICTED: armadillo repeat-containing protein 5-like [Plutella xylostella]	0
526	isotig03003	scf15172_25891	1193	1199	1a	isotig03003	100	1624	0	0	1	1624	1624	1	0	3000	90	-17.84	4 20	10461074	22	59.09%	72.73%	5772	gi|768430613|ref|XP_011556538.1|	PREDICTED: armadillo repeat-containing protein 5-like [Plutella xylostella]	0
527	isotig03003	scf15172_25891	1193	1199	1a	isotig03003	100	1624	0	0	1	1624	1624	1	0	3000	119	-18.48	2 20	287309	18	61.11%	83.33%	5772	gi|768430613|ref|XP_011556538.1|	PREDICTED: armadillo repeat-containing protein 5-like [Plutella xylostella]	0
528	isotig03003	scf17497_26765	4966	4972	m8	isotig03003	100	1624	0	0	1	1624	1624	1	0	3000	125	-17.7	2 19	11691189	18	61.11%	83.33%	5772	gi|768430613|ref|XP_011556538.1|	PREDICTED: armadillo repeat-containing protein 5-like [Plutella xylostella]	0
529	isotig03003	scf17497_26766	4966	4972	m8	isotig03003	100	1624	0	0	1	1624	1624	1	0	3000	125	-17.7	2 19	11691189	18	61.11%	83.33%	5772	gi|768430613|ref|XP_011556538.1|	PREDICTED: armadillo repeat-containing protein 5-like [Plutella xylostella]	0
530	isotig03003	scf5275_18097	5405	5411	m8	isotig03003	100	1624	0	0	1	1624	1624	1	0	3000	90	-18.65	5 22	10631090	22	59.09%	72.73%	5772	gi|768430613|ref|XP_011556538.1|	PREDICTED: armadillo repeat-containing protein 5-like [Plutella xylostella]	0
531	isotig03003	scf5275_18097	5405	5411	m8	isotig03003	100	1624	0	0	1	1624	1624	1	0	3000	104	-18.72	2 19	620642	18	77.78%	83.33%	5772	gi|768430613|ref|XP_011556538.1|	PREDICTED: armadillo repeat-containing protein 5-like [Plutella xylostella]	0
532	isotig03003	scf712_5682	47	53	1a	isotig03003	100	1624	0	0	1	1624	1624	1	0	3000	97	-18.32	3 24	11671194	24	58.33%	62.50%	5772	gi|768430613|ref|XP_011556538.1|	PREDICTED: armadillo repeat-containing protein 5-like [Plutella xylostella]	0
533	isotig03003	scf712_5682	47	53	1a	isotig03003	100	1624	0	0	1	1624	1624	1	0	3000	118	-17.28	2 24	381407	24	58.33%	75.00%	5772	gi|768430613|ref|XP_011556538.1|	PREDICTED: armadillo repeat-containing protein 5-like [Plutella xylostella]	0
534	isotig03003	scf712_5682	47	53	1a	isotig03003	100	1624	0	0	1	1624	1624	1	0	3000	91	-18.94	2 17	499524	16	75.00%	81.25%	5772	gi|768430613|ref|XP_011556538.1|	PREDICTED: armadillo repeat-containing protein 5-like [Plutella xylostella]	0
535	isotig03003	scf712_5682	47	53	1a	isotig03003	100	1624	0	0	1	1624	1624	1	0	3000	123	-17.45	2 24	13001322	22	68.18%	81.82%	5772	gi|768430613|ref|XP_011556538.1|	PREDICTED: armadillo repeat-containing protein 5-like [Plutella xylostella]	0
536	isotig03003	scf712_5682	2484	2490	1a	isotig03003	100	1624	0	0	1	1624	1624	1	0	3000	97	-18.32	3 24	11671194	24	58.33%	62.50%	5772	gi|768430613|ref|XP_011556538.1|	PREDICTED: armadillo repeat-containing protein 5-like [Plutella xylostella]	0
537	isotig03003	scf712_5682	2484	2490	1a	isotig03003	100	1624	0	0	1	1624	1624	1	0	3000	118	-17.28	2 24	381407	24	58.33%	75.00%	5772	gi|768430613|ref|XP_011556538.1|	PREDICTED: armadillo repeat-containing protein 5-like [Plutella xylostella]	0
538	isotig03003	scf712_5682	2484	2490	1a	isotig03003	100	1624	0	0	1	1624	1624	1	0	3000	91	-18.94	2 17	499524	16	75.00%	81.25%	5772	gi|768430613|ref|XP_011556538.1|	PREDICTED: armadillo repeat-containing protein 5-like [Plutella xylostella]	0
539	isotig03003	scf712_5682	2484	2490	1a	isotig03003	100	1624	0	0	1	1624	1624	1	0	3000	123	-17.45	2 24	13001322	22	68.18%	81.82%	5772	gi|768430613|ref|XP_011556538.1|	PREDICTED: armadillo repeat-containing protein 5-like [Plutella xylostella]	0
540	isotig03049	scf36269_30173	1326	1332	1a	isotig03049	100	752	0	0	1	752	752	1	0	1389	131	-18.68	2 19	79101	17	76.47%	82.35%	2000	gi|293628546|gb|ADE58536.1|	desaturase ezi-D11 alpha [Ostrinia nubilalis]	0
541	isotig03049	scf36269_30173	1326	1332	1a	isotig03049	100	752	0	0	1	752	752	1	0	1389	109	-18.82	2 22	532555	21	76.19%	76.19%	2000	gi|293628546|gb|ADE58536.1|	desaturase ezi-D11 alpha [Ostrinia nubilalis]	0
542	isotig03049	scf5412_18286	203	209	8mer	isotig03049	100	752	0	0	1	752	752	1	0	1389	113	-20.23	2 16	249269	14	64.29%	78.57%	2000	gi|293628546|gb|ADE58536.1|	desaturase ezi-D11 alpha [Ostrinia nubilalis]	0
543	isotig03049	scf5412_18286	933	939	m8	isotig03049	100	752	0	0	1	752	752	1	0	1389	113	-20.23	2 16	249269	14	64.29%	78.57%	2000	gi|293628546|gb|ADE58536.1|	desaturase ezi-D11 alpha [Ostrinia nubilalis]	0
544	isotig03049	scf864_6287	1326	1332	1a	isotig03049	100	752	0	0	1	752	752	1	0	1389	109	-18.82	2 22	532555	21	76.19%	76.19%	2000	gi|293628546|gb|ADE58536.1|	desaturase ezi-D11 alpha [Ostrinia nubilalis]	0
545	isotig03049	scf864_6287	1326	1332	1a	isotig03049	100	752	0	0	1	752	752	1	0	1389	131	-18.68	2 19	79101	17	76.47%	82.35%	2000	gi|293628546|gb|ADE58536.1|	desaturase ezi-D11 alpha [Ostrinia nubilalis]	0
546	isotig03178	scf25486_28415	2840	2846	1a	isotig03178	100	1000	0	0	1	1000	1000	1	0	1847	110	-17.2	2 20	180202	20	65.00%	80.00%	3826	gi|768410667|ref|XP_011559641.1|	PREDICTED: sulfotransferase family cytosolic 1B member 1 [Plutella xylostella]	4.54977e-116
547	isotig03178	scf2727_12929	3782	3788	m8	isotig03178	100	1000	0	0	1	1000	1000	1	0	1847	114	-17.34	3 18	520540	16	68.75%	81.25%	3826	gi|768410667|ref|XP_011559641.1|	PREDICTED: sulfotransferase family cytosolic 1B member 1 [Plutella xylostella]	4.54977e-116
548	isotig03178	scf2727_12929	3782	3788	m8	isotig03178	100	1000	0	0	1	1000	1000	1	0	1847	115	-18.27	2 13	118139	12	66.67%	91.67%	3826	gi|768410667|ref|XP_011559641.1|	PREDICTED: sulfotransferase family cytosolic 1B member 1 [Plutella xylostella]	4.54977e-116
549	isotig03178	scf2727_12929	3782	3788	m8	isotig03178	100	1000	0	0	1	1000	1000	1	0	1847	103	-17.28	3 20	870890	17	52.94%	76.47%	3826	gi|768410667|ref|XP_011559641.1|	PREDICTED: sulfotransferase family cytosolic 1B member 1 [Plutella xylostella]	4.54977e-116
550	isotig03178	scf2727_12930	3782	3788	m8	isotig03178	100	1000	0	0	1	1000	1000	1	0	1847	114	-17.34	3 18	520540	16	68.75%	81.25%	3826	gi|768410667|ref|XP_011559641.1|	PREDICTED: sulfotransferase family cytosolic 1B member 1 [Plutella xylostella]	4.54977e-116
551	isotig03178	scf2727_12930	3782	3788	m8	isotig03178	100	1000	0	0	1	1000	1000	1	0	1847	115	-18.27	2 13	118139	12	66.67%	91.67%	3826	gi|768410667|ref|XP_011559641.1|	PREDICTED: sulfotransferase family cytosolic 1B member 1 [Plutella xylostella]	4.54977e-116
552	isotig03178	scf2727_12930	3782	3788	m8	isotig03178	100	1000	0	0	1	1000	1000	1	0	1847	103	-17.28	3 20	870890	17	52.94%	76.47%	3826	gi|768410667|ref|XP_011559641.1|	PREDICTED: sulfotransferase family cytosolic 1B member 1 [Plutella xylostella]	4.54977e-116
553	isotig03178	scf32250_29575	3782	3788	m8	isotig03178	100	1000	0	0	1	1000	1000	1	0	1847	114	-17.34	3 18	520540	16	68.75%	81.25%	3826	gi|768410667|ref|XP_011559641.1|	PREDICTED: sulfotransferase family cytosolic 1B member 1 [Plutella xylostella]	4.54977e-116
554	isotig03178	scf32250_29575	3782	3788	m8	isotig03178	100	1000	0	0	1	1000	1000	1	0	1847	103	-17.28	3 20	870890	17	52.94%	76.47%	3826	gi|768410667|ref|XP_011559641.1|	PREDICTED: sulfotransferase family cytosolic 1B member 1 [Plutella xylostella]	4.54977e-116
555	isotig03178	scf32250_29575	3782	3788	m8	isotig03178	100	1000	0	0	1	1000	1000	1	0	1847	115	-18.27	2 13	118139	12	66.67%	91.67%	3826	gi|768410667|ref|XP_011559641.1|	PREDICTED: sulfotransferase family cytosolic 1B member 1 [Plutella xylostella]	4.54977e-116
556	isotig03178	scf3377_14725	2840	2846	1a	isotig03178	100	1000	0	0	1	1000	1000	1	0	1847	110	-17.2	2 20	180202	20	65.00%	80.00%	3826	gi|768410667|ref|XP_011559641.1|	PREDICTED: sulfotransferase family cytosolic 1B member 1 [Plutella xylostella]	4.54977e-116
557	isotig03178	scf36269_30173	638	644	1a	isotig03178	100	1000	0	0	1	1000	1000	1	0	1847	111	-21.7	5 20	850874	15	66.67%	93.33%	3826	gi|768410667|ref|XP_011559641.1|	PREDICTED: sulfotransferase family cytosolic 1B member 1 [Plutella xylostella]	4.54977e-116
558	isotig03178	scf36269_30173	638	644	1a	isotig03178	100	1000	0	0	1	1000	1000	1	0	1847	90	-19.75	4 24	327352	21	52.38%	76.19%	3826	gi|768410667|ref|XP_011559641.1|	PREDICTED: sulfotransferase family cytosolic 1B member 1 [Plutella xylostella]	4.54977e-116
559	isotig03178	scf3654_15205	3310	3316	1a	isotig03178	100	1000	0	0	1	1000	1000	1	0	1847	90	-18.61	2 15	537558	13	69.23%	69.23%	3826	gi|768410667|ref|XP_011559641.1|	PREDICTED: sulfotransferase family cytosolic 1B member 1 [Plutella xylostella]	4.54977e-116
560	isotig03178	scf3654_15205	486	492	1a	isotig03178	100	1000	0	0	1	1000	1000	1	0	1847	90	-18.61	2 15	537558	13	69.23%	69.23%	3826	gi|768410667|ref|XP_011559641.1|	PREDICTED: sulfotransferase family cytosolic 1B member 1 [Plutella xylostella]	4.54977e-116
561	isotig03178	scf383_4009	2677	2683	1a	isotig03178	100	1000	0	0	1	1000	1000	1	0	1847	115	-21.26	2 17	332355	16	62.50%	93.75%	3826	gi|768410667|ref|XP_011559641.1|	PREDICTED: sulfotransferase family cytosolic 1B member 1 [Plutella xylostella]	4.54977e-116
562	isotig03178	scf383_4009	2727	2733	m8	isotig03178	100	1000	0	0	1	1000	1000	1	0	1847	115	-21.26	2 17	332355	16	62.50%	93.75%	3826	gi|768410667|ref|XP_011559641.1|	PREDICTED: sulfotransferase family cytosolic 1B member 1 [Plutella xylostella]	4.54977e-116
563	isotig03178	scf490_4589	804	810	1a	isotig03178	100	1000	0	0	1	1000	1000	1	0	1847	121	-18.32	2 19	194216	18	72.22%	83.33%	3826	gi|768410667|ref|XP_011559641.1|	PREDICTED: sulfotransferase family cytosolic 1B member 1 [Plutella xylostella]	4.54977e-116
564	isotig03178	scf864_6287	638	644	1a	isotig03178	100	1000	0	0	1	1000	1000	1	0	1847	90	-19.75	4 24	327352	21	52.38%	76.19%	3826	gi|768410667|ref|XP_011559641.1|	PREDICTED: sulfotransferase family cytosolic 1B member 1 [Plutella xylostella]	4.54977e-116
565	isotig03178	scf864_6287	638	644	1a	isotig03178	100	1000	0	0	1	1000	1000	1	0	1847	111	-21.7	5 20	850874	15	66.67%	93.33%	3826	gi|768410667|ref|XP_011559641.1|	PREDICTED: sulfotransferase family cytosolic 1B member 1 [Plutella xylostella]	4.54977e-116
566	isotig03234	scf864_6292	2833	2839	1a	isotig03234	100	1159	0	0	1	1159	1159	1	0	2141	104	-19.18	2 22	916939	21	61.90%	76.19%	3014	gi|512909089|ref|XP_004926837.1|	PREDICTED: monosaccharide-sensing protein 1-like [Bombyx mori]	6.56225e-78
567	isotig03234	scf864_6292	2833	2839	1a	isotig03234	100	1159	0	0	1	1159	1159	1	0	2141	98	-20.97	3 21	727749	19	68.42%	84.21%	3014	gi|512909089|ref|XP_004926837.1|	PREDICTED: monosaccharide-sensing protein 1-like [Bombyx mori]	6.56225e-78
568	isotig03250	scf17497_26765	3267	3273	m8	isotig03250	100	1165	0	0	1	1165	1165	1	0	2152	101	-18.19	2 19	77 99	20	50.00%	75.00%	3332	gi|768443346|ref|XP_011563484.1|	PREDICTED: 4-coumarate--CoA ligase 1-like [Plutella xylostella]	2.76409e-76
569	isotig03250	scf17497_26766	3267	3273	m8	isotig03250	100	1165	0	0	1	1165	1165	1	0	2152	101	-18.19	2 19	77 99	20	50.00%	75.00%	3332	gi|768443346|ref|XP_011563484.1|	PREDICTED: 4-coumarate--CoA ligase 1-like [Plutella xylostella]	2.76409e-76
570	isotig03250	scf3682_15234	1943	1949	m8	isotig03250	100	1165	0	0	1	1165	1165	1	0	2152	101	-18.75	2 22	10721094	20	60.00%	85.00%	3332	gi|768443346|ref|XP_011563484.1|	PREDICTED: 4-coumarate--CoA ligase 1-like [Plutella xylostella]	2.76409e-76
571	isotig03250	scf3682_15234	723	729	m8	isotig03250	100	1165	0	0	1	1165	1165	1	0	2152	101	-18.75	2 22	10721094	20	60.00%	85.00%	3332	gi|768443346|ref|XP_011563484.1|	PREDICTED: 4-coumarate--CoA ligase 1-like [Plutella xylostella]	2.76409e-76
572	isotig03250	scf5412_18286	2713	2719	m8	isotig03250	100	1165	0	0	1	1165	1165	1	0	2152	109	-19.11	2 16	10801103	16	75.00%	81.25%	3332	gi|768443346|ref|XP_011563484.1|	PREDICTED: 4-coumarate--CoA ligase 1-like [Plutella xylostella]	2.76409e-76
573	isotig03402	scf2727_12929	134	140	m8	isotig03402	100	920	0	0	1	920	681	1600	0	1700	96	-18.46	2 20	243267	22	63.64%	77.27%	1600	gi|512899618|ref|XP_004924690.1|	PREDICTED: E3 ubiquitin-protein ligase TRIP12-like [Bombyx mori]	9.99455e-132
574	isotig03402	scf2727_12929	134	140	m8	isotig03402	100	920	0	0	1	920	681	1600	0	1700	129	-23.7	2 20	14 33	18	72.22%	94.44%	1600	gi|512899618|ref|XP_004924690.1|	PREDICTED: E3 ubiquitin-protein ligase TRIP12-like [Bombyx mori]	9.99455e-132
575	isotig03402	scf2727_12929	134	140	m8	isotig03402	100	920	0	0	1	920	681	1600	0	1700	131	-17.59	2 20	813833	18	61.11%	83.33%	1600	gi|512899618|ref|XP_004924690.1|	PREDICTED: E3 ubiquitin-protein ligase TRIP12-like [Bombyx mori]	9.99455e-132
576	isotig03402	scf2727_12929	134	140	m8	isotig03402	100	920	0	0	1	920	681	1600	0	1700	101	-17.68	4 19	271293	17	64.71%	76.47%	1600	gi|512899618|ref|XP_004924690.1|	PREDICTED: E3 ubiquitin-protein ligase TRIP12-like [Bombyx mori]	9.99455e-132
577	isotig03402	scf2727_12930	134	140	m8	isotig03402	100	920	0	0	1	920	681	1600	0	1700	96	-18.46	2 20	243267	22	63.64%	77.27%	1600	gi|512899618|ref|XP_004924690.1|	PREDICTED: E3 ubiquitin-protein ligase TRIP12-like [Bombyx mori]	9.99455e-132
578	isotig03402	scf2727_12930	134	140	m8	isotig03402	100	920	0	0	1	920	681	1600	0	1700	129	-23.7	2 20	14 33	18	72.22%	94.44%	1600	gi|512899618|ref|XP_004924690.1|	PREDICTED: E3 ubiquitin-protein ligase TRIP12-like [Bombyx mori]	9.99455e-132
579	isotig03402	scf2727_12930	134	140	m8	isotig03402	100	920	0	0	1	920	681	1600	0	1700	131	-17.59	2 20	813833	18	61.11%	83.33%	1600	gi|512899618|ref|XP_004924690.1|	PREDICTED: E3 ubiquitin-protein ligase TRIP12-like [Bombyx mori]	9.99455e-132
580	isotig03402	scf2727_12930	134	140	m8	isotig03402	100	920	0	0	1	920	681	1600	0	1700	101	-17.68	4 19	271293	17	64.71%	76.47%	1600	gi|512899618|ref|XP_004924690.1|	PREDICTED: E3 ubiquitin-protein ligase TRIP12-like [Bombyx mori]	9.99455e-132
581	isotig03402	scf32250_29575	134	140	m8	isotig03402	100	920	0	0	1	920	681	1600	0	1700	131	-17.59	2 20	813833	18	61.11%	83.33%	1600	gi|512899618|ref|XP_004924690.1|	PREDICTED: E3 ubiquitin-protein ligase TRIP12-like [Bombyx mori]	9.99455e-132
582	isotig03402	scf32250_29575	134	140	m8	isotig03402	100	920	0	0	1	920	681	1600	0	1700	129	-23.7	2 20	14 33	18	72.22%	94.44%	1600	gi|512899618|ref|XP_004924690.1|	PREDICTED: E3 ubiquitin-protein ligase TRIP12-like [Bombyx mori]	9.99455e-132
583	isotig03402	scf32250_29575	134	140	m8	isotig03402	100	920	0	0	1	920	681	1600	0	1700	101	-17.68	4 19	271293	17	64.71%	76.47%	1600	gi|512899618|ref|XP_004924690.1|	PREDICTED: E3 ubiquitin-protein ligase TRIP12-like [Bombyx mori]	9.99455e-132
584	isotig03402	scf32250_29575	134	140	m8	isotig03402	100	920	0	0	1	920	681	1600	0	1700	96	-18.46	2 20	243267	22	63.64%	77.27%	1600	gi|512899618|ref|XP_004924690.1|	PREDICTED: E3 ubiquitin-protein ligase TRIP12-like [Bombyx mori]	9.99455e-132
585	isotig03402	scf36269_30173	1276	1282	1a	isotig03402	100	920	0	0	1	920	681	1600	0	1700	102	-17.39	2 23	281305	21	61.90%	80.95%	1600	gi|512899618|ref|XP_004924690.1|	PREDICTED: E3 ubiquitin-protein ligase TRIP12-like [Bombyx mori]	9.99455e-132
586	isotig03402	scf3654_15205	707	713	m8	isotig03402	100	920	0	0	1	920	681	1600	0	1700	149	-17.53	2 20	10 34	21	71.43%	71.43%	1600	gi|512899618|ref|XP_004924690.1|	PREDICTED: E3 ubiquitin-protein ligase TRIP12-like [Bombyx mori]	9.99455e-132
587	isotig03402	scf3682_15234	230	236	m8	isotig03402	100	920	0	0	1	920	681	1600	0	1700	124	-17.21	3 22	390413	20	70.00%	85.00%	1600	gi|512899618|ref|XP_004924690.1|	PREDICTED: E3 ubiquitin-protein ligase TRIP12-like [Bombyx mori]	9.99455e-132
588	isotig03402	scf864_6287	1276	1282	1a	isotig03402	100	920	0	0	1	920	681	1600	0	1700	102	-17.39	2 23	281305	21	61.90%	80.95%	1600	gi|512899618|ref|XP_004924690.1|	PREDICTED: E3 ubiquitin-protein ligase TRIP12-like [Bombyx mori]	9.99455e-132
589	isotig03402	scf940_6586	586	592	1a	isotig03402	100	920	0	0	1	920	681	1600	0	1700	123	-17.32	3 20	626647	17	64.71%	76.47%	1600	gi|512899618|ref|XP_004924690.1|	PREDICTED: E3 ubiquitin-protein ligase TRIP12-like [Bombyx mori]	9.99455e-132
590	isotig03402	scf940_6586	586	592	1a	isotig03402	100	920	0	0	1	920	681	1600	0	1700	107	-21.46	4 21	269294	21	61.90%	61.90%	1600	gi|512899618|ref|XP_004924690.1|	PREDICTED: E3 ubiquitin-protein ligase TRIP12-like [Bombyx mori]	9.99455e-132
591	isotig03402	scf940_6586	555	561	m8	isotig03402	100	920	0	0	1	920	681	1600	0	1700	123	-17.32	3 20	626647	17	64.71%	76.47%	1600	gi|512899618|ref|XP_004924690.1|	PREDICTED: E3 ubiquitin-protein ligase TRIP12-like [Bombyx mori]	9.99455e-132
592	isotig03402	scf940_6586	555	561	m8	isotig03402	100	920	0	0	1	920	681	1600	0	1700	107	-21.46	4 21	269294	21	61.90%	61.90%	1600	gi|512899618|ref|XP_004924690.1|	PREDICTED: E3 ubiquitin-protein ligase TRIP12-like [Bombyx mori]	9.99455e-132
593	isotig03480	scf3455_14824	1630	1636	m8	isotig03480	100	685	0	0	1	685	1132	1816	0	1266	161	-22.28	2 18	173194	16	87.50%	93.75%	1816	gi|604918918|gb|AHV85209.1|	glutathione-S transferase, partial [Ostrinia furnacalis]	7.66167e-118
594	isotig03480	scf383_3985	1665	1671	m8	isotig03480	100	685	0	0	1	685	1132	1816	0	1266	151	-19.6	2 13	519541	12	91.67%	91.67%	1816	gi|604918918|gb|AHV85209.1|	glutathione-S transferase, partial [Ostrinia furnacalis]	7.66167e-118
595	isotig03545	scf1728_10084	1862	1868	8mer	isotig03545	100	242	0	0	1	242	1832	2073	9.57e-126	448	152	-19.54	2 20	17 38	19	73.68%	78.95%	2073	gi|357626628|gb|EHJ76652.1|	putative zinc finger protein 45-like protein [Danaus plexippus]	1.36938e-69
596	isotig03545	scf23044_28083	1992	1998	m8	isotig03545	100	242	0	0	1	242	1832	2073	9.57e-126	448	148	-18.24	2 20	149168	18	72.22%	72.22%	2073	gi|357626628|gb|EHJ76652.1|	putative zinc finger protein 45-like protein [Danaus plexippus]	1.36938e-69
597	isotig03545	scf2727_12928	1275	1281	m8	isotig03545	100	242	0	0	1	242	1832	2073	9.57e-126	448	108	-17.8	3 17	1 17	14	71.43%	100.00%	2073	gi|357626628|gb|EHJ76652.1|	putative zinc finger protein 45-like protein [Danaus plexippus]	1.36938e-69
598	isotig03545	scf3239_14373	1335	1341	m8	isotig03545	100	242	0	0	1	242	1832	2073	9.57e-126	448	133	-17.68	2 18	130151	16	68.75%	87.50%	2073	gi|357626628|gb|EHJ76652.1|	putative zinc finger protein 45-like protein [Danaus plexippus]	1.36938e-69
599	isotig03545	scf3455_14824	1862	1868	8mer	isotig03545	100	242	0	0	1	242	1832	2073	9.57e-126	448	148	-18.05	2 20	17 38	19	68.42%	78.95%	2073	gi|357626628|gb|EHJ76652.1|	putative zinc finger protein 45-like protein [Danaus plexippus]	1.36938e-69
600	isotig03545	scf490_4589	2016	2022	m8	isotig03545	100	242	0	0	1	242	1832	2073	9.57e-126	448	154	-17.23	2 21	172192	19	63.16%	84.21%	2073	gi|357626628|gb|EHJ76652.1|	putative zinc finger protein 45-like protein [Danaus plexippus]	1.36938e-69
601	isotig03545	scf864_6292	1978	1984	1a	isotig03545	100	242	0	0	1	242	1832	2073	9.57e-126	448	120	-18.08	2 8	131153	6	100.00%	100.00%	2073	gi|357626628|gb|EHJ76652.1|	putative zinc finger protein 45-like protein [Danaus plexippus]	1.36938e-69
602	isotig03545	scf864_6292	1978	1984	1a	isotig03545	100	242	0	0	1	242	1832	2073	9.57e-126	448	107	-22	2 21	152175	20	60.00%	85.00%	2073	gi|357626628|gb|EHJ76652.1|	putative zinc finger protein 45-like protein [Danaus plexippus]	1.36938e-69
603	isotig03573	scf1190_8003	1709	1715	1a	isotig03573	100	136	0	0	1	136	1927	2062	4.19e-67	252	124	-17.52	3 17	18 38	14	57.14%	78.57%	2062	gi|12698290|dbj|BAB21762.1|	gag-like protein [Bombyx mori]	1.82887e-81
604	isotig03573	scf1190_8003	1701	1707	1a	isotig03573	100	136	0	0	1	136	1927	2062	4.19e-67	252	124	-17.52	3 17	18 38	14	57.14%	78.57%	2062	gi|12698290|dbj|BAB21762.1|	gag-like protein [Bombyx mori]	1.82887e-81
605	isotig03573	scf1190_8003	606	612	1a	isotig03573	100	136	0	0	1	136	1927	2062	4.19e-67	252	124	-17.52	3 17	18 38	14	57.14%	78.57%	2062	gi|12698290|dbj|BAB21762.1|	gag-like protein [Bombyx mori]	1.82887e-81
606	isotig03577	scf2727_12929	1104	1110	m8	isotig03577	100	184	0	0	1	184	932	1115	1.23e-93	340	121	-17.51	2 19	140161	18	66.67%	72.22%	1115	gi|806629185|gb|AKB96196.1|	musashi, partial [Cydia pomonella]	1.4369e-167
607	isotig03577	scf2727_12930	1104	1110	m8	isotig03577	100	184	0	0	1	184	932	1115	1.23e-93	340	121	-17.51	2 19	140161	18	66.67%	72.22%	1115	gi|806629185|gb|AKB96196.1|	musashi, partial [Cydia pomonella]	1.4369e-167
608	isotig03577	scf32250_29575	1104	1110	m8	isotig03577	100	184	0	0	1	184	932	1115	1.23e-93	340	121	-17.51	2 19	140161	18	66.67%	72.22%	1115	gi|806629185|gb|AKB96196.1|	musashi, partial [Cydia pomonella]	1.4369e-167
609	isotig03582	scf3239_14373	80	86	1a	isotig03582	100	1479	0	0	1	1479	1321	2799	0	2732	138	-19.95	2 20	644666	19	68.42%	89.47%	2799	gi|512934386|ref|XP_004933021.1|	PREDICTED: methionine--tRNA ligase, mitochondrial-like isoform X1 [Bombyx mori]	0
610	isotig03582	scf383_4009	378	384	1a	isotig03582	100	1479	0	0	1	1479	1321	2799	0	2732	114	-18.03	4 22	615637	19	68.42%	73.68%	2799	gi|512934386|ref|XP_004933021.1|	PREDICTED: methionine--tRNA ligase, mitochondrial-like isoform X1 [Bombyx mori]	0
611	isotig03582	scf403_4152	1587	1593	1a	isotig03582	100	1479	0	0	1	1479	1321	2799	0	2732	106	-17.15	3 21	76 96	18	66.67%	72.22%	2799	gi|512934386|ref|XP_004933021.1|	PREDICTED: methionine--tRNA ligase, mitochondrial-like isoform X1 [Bombyx mori]	0
612	isotig03582	scf403_4152	2742	2748	1a	isotig03582	100	1479	0	0	1	1479	1321	2799	0	2732	106	-17.15	3 21	76 96	18	66.67%	72.22%	2799	gi|512934386|ref|XP_004933021.1|	PREDICTED: methionine--tRNA ligase, mitochondrial-like isoform X1 [Bombyx mori]	0
613	isotig03582	scf53424_32293	135	141	m8	isotig03582	100	1479	0	0	1	1479	1321	2799	0	2732	102	-17.81	3 20	10651087	18	83.33%	83.33%	2799	gi|512934386|ref|XP_004933021.1|	PREDICTED: methionine--tRNA ligase, mitochondrial-like isoform X1 [Bombyx mori]	0
614	isotig03582	scf7225_20705	2652	2658	8mer	isotig03582	100	1479	0	0	1	1479	1321	2799	0	2732	146	-17.71	2 23	867890	21	66.67%	85.71%	2799	gi|512934386|ref|XP_004933021.1|	PREDICTED: methionine--tRNA ligase, mitochondrial-like isoform X1 [Bombyx mori]	0
615	isotig03582	scf7225_20705	897	903	m8	isotig03582	100	1479	0	0	1	1479	1321	2799	0	2732	146	-17.71	2 23	867890	21	66.67%	85.71%	2799	gi|512934386|ref|XP_004933021.1|	PREDICTED: methionine--tRNA ligase, mitochondrial-like isoform X1 [Bombyx mori]	0
616	isotig03582	scf9388_22846	2448	2454	1a	isotig03582	100	1479	0	0	1	1479	1321	2799	0	2732	137	-18.91	2 16	693717	16	75.00%	87.50%	2799	gi|512934386|ref|XP_004933021.1|	PREDICTED: methionine--tRNA ligase, mitochondrial-like isoform X1 [Bombyx mori]	0
617	isotig03582	scf940_6586	2197	2203	1a	isotig03582	100	1479	0	0	1	1479	1321	2799	0	2732	107	-22.31	2 20	518540	19	73.68%	78.95%	2799	gi|512934386|ref|XP_004933021.1|	PREDICTED: methionine--tRNA ligase, mitochondrial-like isoform X1 [Bombyx mori]	0
618	isotig03582	scf940_6586	2197	2203	1a	isotig03582	100	1479	0	0	1	1479	1321	2799	0	2732	110	-21.13	2 20	543567	21	57.14%	76.19%	2799	gi|512934386|ref|XP_004933021.1|	PREDICTED: methionine--tRNA ligase, mitochondrial-like isoform X1 [Bombyx mori]	0
619	isotig03592	scf2727_12928	2835	2841	m8	isotig03592	100	130	0	0	1	130	130	1	8.6e-64	241	115	-17.68	3 21	64 88	21	71.43%	80.95%	2998	gi|459352888|gb|AGG55020.1|	nitrilase [Heliothis subflexa]	5.37068e-113
620	isotig03678	scf15172_25891	87	93	1a	isotig03678	100	1406	0	0	1	1406	1749	3154	0	2597	91	-19.55	4 22	272297	21	57.14%	66.67%	3154	gi|512897094|ref|XP_004924069.1|	PREDICTED: arylsulfatase B-like [Bombyx mori]	0
621	isotig03678	scf23044_28083	1031	1037	m8	isotig03678	100	1406	0	0	1	1406	1749	3154	0	2597	120	-17.66	2 21	434456	20	80.00%	85.00%	3154	gi|512897094|ref|XP_004924069.1|	PREDICTED: arylsulfatase B-like [Bombyx mori]	0
622	isotig03678	scf3654_15205	2	8	m8	isotig03678	100	1406	0	0	1	1406	1749	3154	0	2597	101	-17.61	3 21	295317	20	60.00%	75.00%	3154	gi|512897094|ref|XP_004924069.1|	PREDICTED: arylsulfatase B-like [Bombyx mori]	0
623	isotig03678	scf383_3985	3013	3019	8mer	isotig03678	100	1406	0	0	1	1406	1749	3154	0	2597	142	-17.53	2 21	534560	24	58.33%	70.83%	3154	gi|512897094|ref|XP_004924069.1|	PREDICTED: arylsulfatase B-like [Bombyx mori]	0
624	isotig03678	scf383_3985	2301	2307	8mer	isotig03678	100	1406	0	0	1	1406	1749	3154	0	2597	142	-17.53	2 21	534560	24	58.33%	70.83%	3154	gi|512897094|ref|XP_004924069.1|	PREDICTED: arylsulfatase B-like [Bombyx mori]	0
625	isotig03678	scf490_4589	1452	1458	8mer	isotig03678	100	1406	0	0	1	1406	1749	3154	0	2597	131	-18.76	2 20	850871	18	72.22%	88.89%	3154	gi|512897094|ref|XP_004924069.1|	PREDICTED: arylsulfatase B-like [Bombyx mori]	0
626	isotig03678	scf5044_17748	146	152	1a	isotig03678	100	1406	0	0	1	1406	1749	3154	0	2597	115	-17.45	3 20	194214	17	64.71%	82.35%	3154	gi|512897094|ref|XP_004924069.1|	PREDICTED: arylsulfatase B-like [Bombyx mori]	0
627	isotig03678	scf712_5682	776	782	m8	isotig03678	100	1406	0	0	1	1406	1749	3154	0	2597	101	-18.48	5 24	12941317	19	68.42%	68.42%	3154	gi|512897094|ref|XP_004924069.1|	PREDICTED: arylsulfatase B-like [Bombyx mori]	0
628	isotig03912	scf36269_30173	3348	3354	8mer	isotig03912	100	305	0	0	1	305	305	1	1.17e-160	564	145	-20.01	2 19	53 78	18	61.11%	94.44%	5598	gi|94470463|gb|ABF20542.1|	lipophorin receptor [Galleria mellonella]	0
629	isotig03912	scf864_6287	3348	3354	8mer	isotig03912	100	305	0	0	1	305	305	1	1.17e-160	564	145	-20.01	2 19	53 78	18	61.11%	94.44%	5598	gi|94470463|gb|ABF20542.1|	lipophorin receptor [Galleria mellonella]	0
630	isotig04119	scf1316_8406	966	972	8mer	isotig04119	100	1687	0	0	1	1687	1687	1	0	3116	141	-21.75	3 22	303325	19	68.42%	73.68%	6727	gi|89355887|gb|ABD72267.1|	pol polyprotein [Drosophila buzzatii]	0
631	isotig04119	scf1316_8406	1843	1849	8mer	isotig04119	100	1687	0	0	1	1687	1687	1	0	3116	141	-21.75	3 22	303325	19	68.42%	73.68%	6727	gi|89355887|gb|ABD72267.1|	pol polyprotein [Drosophila buzzatii]	0
632	isotig04119	scf1316_8406	2149	2155	1a	isotig04119	100	1687	0	0	1	1687	1687	1	0	3116	141	-21.75	3 22	303325	19	68.42%	73.68%	6727	gi|89355887|gb|ABD72267.1|	pol polyprotein [Drosophila buzzatii]	0
633	isotig04119	scf1316_8406	5178	5184	m8	isotig04119	100	1687	0	0	1	1687	1687	1	0	3116	141	-21.75	3 22	303325	19	68.42%	73.68%	6727	gi|89355887|gb|ABD72267.1|	pol polyprotein [Drosophila buzzatii]	0
634	isotig04119	scf1476_9186	1605	1611	1a	isotig04119	100	1687	0	0	1	1687	1687	1	0	3116	103	-18.07	2 21	11041128	21	57.14%	80.95%	6727	gi|89355887|gb|ABD72267.1|	pol polyprotein [Drosophila buzzatii]	0
635	isotig04119	scf1476_9186	1605	1611	1a	isotig04119	100	1687	0	0	1	1687	1687	1	0	3116	143	-20.87	2 21	11241148	21	66.67%	76.19%	6727	gi|89355887|gb|ABD72267.1|	pol polyprotein [Drosophila buzzatii]	0
636	isotig04119	scf1476_9186	1605	1611	1a	isotig04119	100	1687	0	0	1	1687	1687	1	0	3116	91	-17.26	3 21	12091233	20	55.00%	70.00%	6727	gi|89355887|gb|ABD72267.1|	pol polyprotein [Drosophila buzzatii]	0
637	isotig04119	scf1476_9186	1605	1611	1a	isotig04119	100	1687	0	0	1	1687	1687	1	0	3116	128	-18.93	3 18	9831006	16	68.75%	75.00%	6727	gi|89355887|gb|ABD72267.1|	pol polyprotein [Drosophila buzzatii]	0
638	isotig04119	scf1476_9186	1818	1824	8mer	isotig04119	100	1687	0	0	1	1687	1687	1	0	3116	103	-18.07	2 21	11041128	21	57.14%	80.95%	6727	gi|89355887|gb|ABD72267.1|	pol polyprotein [Drosophila buzzatii]	0
639	isotig04119	scf1476_9186	1818	1824	8mer	isotig04119	100	1687	0	0	1	1687	1687	1	0	3116	143	-20.87	2 21	11241148	21	66.67%	76.19%	6727	gi|89355887|gb|ABD72267.1|	pol polyprotein [Drosophila buzzatii]	0
640	isotig04119	scf1476_9186	1818	1824	8mer	isotig04119	100	1687	0	0	1	1687	1687	1	0	3116	91	-17.26	3 21	12091233	20	55.00%	70.00%	6727	gi|89355887|gb|ABD72267.1|	pol polyprotein [Drosophila buzzatii]	0
641	isotig04119	scf1476_9186	1818	1824	8mer	isotig04119	100	1687	0	0	1	1687	1687	1	0	3116	128	-18.93	3 18	9831006	16	68.75%	75.00%	6727	gi|89355887|gb|ABD72267.1|	pol polyprotein [Drosophila buzzatii]	0
642	isotig04119	scf15172_25891	2186	2192	1a	isotig04119	100	1687	0	0	1	1687	1687	1	0	3116	91	-19.16	4 21	11041128	19	52.63%	84.21%	6727	gi|89355887|gb|ABD72267.1|	pol polyprotein [Drosophila buzzatii]	0
643	isotig04119	scf15172_25891	2186	2192	1a	isotig04119	100	1687	0	0	1	1687	1687	1	0	3116	157	-20.21	2 18	15621584	16	75.00%	81.25%	6727	gi|89355887|gb|ABD72267.1|	pol polyprotein [Drosophila buzzatii]	0
644	isotig04119	scf15172_25891	2186	2192	1a	isotig04119	100	1687	0	0	1	1687	1687	1	0	3116	107	-17.03	2 21	684707	20	60.00%	70.00%	6727	gi|89355887|gb|ABD72267.1|	pol polyprotein [Drosophila buzzatii]	0
645	isotig04119	scf15172_25891	2186	2192	1a	isotig04119	100	1687	0	0	1	1687	1687	1	0	3116	95	-17.63	2 21	12091233	21	52.38%	71.43%	6727	gi|89355887|gb|ABD72267.1|	pol polyprotein [Drosophila buzzatii]	0
646	isotig04119	scf15172_25891	2186	2192	1a	isotig04119	100	1687	0	0	1	1687	1687	1	0	3116	119	-17.68	3 21	11241148	20	60.00%	75.00%	6727	gi|89355887|gb|ABD72267.1|	pol polyprotein [Drosophila buzzatii]	0
647	isotig04119	scf15172_25891	1242	1248	8mer	isotig04119	100	1687	0	0	1	1687	1687	1	0	3116	91	-19.16	4 21	11041128	19	52.63%	84.21%	6727	gi|89355887|gb|ABD72267.1|	pol polyprotein [Drosophila buzzatii]	0
648	isotig04119	scf15172_25891	1242	1248	8mer	isotig04119	100	1687	0	0	1	1687	1687	1	0	3116	157	-20.21	2 18	15621584	16	75.00%	81.25%	6727	gi|89355887|gb|ABD72267.1|	pol polyprotein [Drosophila buzzatii]	0
649	isotig04119	scf15172_25891	1242	1248	8mer	isotig04119	100	1687	0	0	1	1687	1687	1	0	3116	107	-17.03	2 21	684707	20	60.00%	70.00%	6727	gi|89355887|gb|ABD72267.1|	pol polyprotein [Drosophila buzzatii]	0
650	isotig04119	scf15172_25891	1242	1248	8mer	isotig04119	100	1687	0	0	1	1687	1687	1	0	3116	95	-17.63	2 21	12091233	21	52.38%	71.43%	6727	gi|89355887|gb|ABD72267.1|	pol polyprotein [Drosophila buzzatii]	0
651	isotig04119	scf15172_25891	1242	1248	8mer	isotig04119	100	1687	0	0	1	1687	1687	1	0	3116	119	-17.68	3 21	11241148	20	60.00%	75.00%	6727	gi|89355887|gb|ABD72267.1|	pol polyprotein [Drosophila buzzatii]	0
652	isotig04119	scf15172_25891	2151	2157	1a	isotig04119	100	1687	0	0	1	1687	1687	1	0	3116	91	-19.16	4 21	11041128	19	52.63%	84.21%	6727	gi|89355887|gb|ABD72267.1|	pol polyprotein [Drosophila buzzatii]	0
653	isotig04119	scf15172_25891	2151	2157	1a	isotig04119	100	1687	0	0	1	1687	1687	1	0	3116	157	-20.21	2 18	15621584	16	75.00%	81.25%	6727	gi|89355887|gb|ABD72267.1|	pol polyprotein [Drosophila buzzatii]	0
654	isotig04119	scf15172_25891	2151	2157	1a	isotig04119	100	1687	0	0	1	1687	1687	1	0	3116	107	-17.03	2 21	684707	20	60.00%	70.00%	6727	gi|89355887|gb|ABD72267.1|	pol polyprotein [Drosophila buzzatii]	0
655	isotig04119	scf15172_25891	2151	2157	1a	isotig04119	100	1687	0	0	1	1687	1687	1	0	3116	95	-17.63	2 21	12091233	21	52.38%	71.43%	6727	gi|89355887|gb|ABD72267.1|	pol polyprotein [Drosophila buzzatii]	0
656	isotig04119	scf15172_25891	2151	2157	1a	isotig04119	100	1687	0	0	1	1687	1687	1	0	3116	119	-17.68	3 21	11241148	20	60.00%	75.00%	6727	gi|89355887|gb|ABD72267.1|	pol polyprotein [Drosophila buzzatii]	0
657	isotig04119	scf25486_28415	935	941	m8	isotig04119	100	1687	0	0	1	1687	1687	1	0	3116	90	-17.28	3 20	12631286	20	50.00%	65.00%	6727	gi|89355887|gb|ABD72267.1|	pol polyprotein [Drosophila buzzatii]	0
658	isotig04119	scf25486_28415	6161	6167	1a	isotig04119	100	1687	0	0	1	1687	1687	1	0	3116	90	-17.28	3 20	12631286	20	50.00%	65.00%	6727	gi|89355887|gb|ABD72267.1|	pol polyprotein [Drosophila buzzatii]	0
659	isotig04119	scf3239_14373	975	981	m8	isotig04119	100	1687	0	0	1	1687	1687	1	0	3116	119	-17.15	2 20	230251	18	55.56%	72.22%	6727	gi|89355887|gb|ABD72267.1|	pol polyprotein [Drosophila buzzatii]	0
660	isotig04119	scf3239_14373	975	981	m8	isotig04119	100	1687	0	0	1	1687	1687	1	0	3116	150	-17.52	2 20	196218	19	73.68%	84.21%	6727	gi|89355887|gb|ABD72267.1|	pol polyprotein [Drosophila buzzatii]	0
661	isotig04119	scf3239_14373	4780	4786	8mer	isotig04119	100	1687	0	0	1	1687	1687	1	0	3116	119	-17.15	2 20	230251	18	55.56%	72.22%	6727	gi|89355887|gb|ABD72267.1|	pol polyprotein [Drosophila buzzatii]	0
662	isotig04119	scf3239_14373	4780	4786	8mer	isotig04119	100	1687	0	0	1	1687	1687	1	0	3116	150	-17.52	2 20	196218	19	73.68%	84.21%	6727	gi|89355887|gb|ABD72267.1|	pol polyprotein [Drosophila buzzatii]	0
663	isotig04119	scf3377_14725	6161	6167	1a	isotig04119	100	1687	0	0	1	1687	1687	1	0	3116	90	-17.28	3 20	12631286	20	50.00%	65.00%	6727	gi|89355887|gb|ABD72267.1|	pol polyprotein [Drosophila buzzatii]	0
664	isotig04119	scf3377_14725	935	941	m8	isotig04119	100	1687	0	0	1	1687	1687	1	0	3116	90	-17.28	3 20	12631286	20	50.00%	65.00%	6727	gi|89355887|gb|ABD72267.1|	pol polyprotein [Drosophila buzzatii]	0
665	isotig04119	scf36269_30173	2448	2454	1a	isotig04119	100	1687	0	0	1	1687	1687	1	0	3116	93	-18.73	5 24	277304	22	54.55%	72.73%	6727	gi|89355887|gb|ABD72267.1|	pol polyprotein [Drosophila buzzatii]	0
666	isotig04119	scf36269_30173	2448	2454	1a	isotig04119	100	1687	0	0	1	1687	1687	1	0	3116	105	-24.89	4 24	328351	20	70.00%	80.00%	6727	gi|89355887|gb|ABD72267.1|	pol polyprotein [Drosophila buzzatii]	0
667	isotig04119	scf383_3985	2012	2018	m8	isotig04119	100	1687	0	0	1	1687	1687	1	0	3116	135	-22.93	2 21	435458	21	66.67%	80.95%	6727	gi|89355887|gb|ABD72267.1|	pol polyprotein [Drosophila buzzatii]	0
668	isotig04119	scf383_3985	2012	2018	m8	isotig04119	100	1687	0	0	1	1687	1687	1	0	3116	127	-20.39	2 21	13111336	23	60.87%	73.91%	6727	gi|89355887|gb|ABD72267.1|	pol polyprotein [Drosophila buzzatii]	0
669	isotig04119	scf383_3985	6598	6604	1a	isotig04119	100	1687	0	0	1	1687	1687	1	0	3116	135	-22.93	2 21	435458	21	66.67%	80.95%	6727	gi|89355887|gb|ABD72267.1|	pol polyprotein [Drosophila buzzatii]	0
670	isotig04119	scf383_3985	6598	6604	1a	isotig04119	100	1687	0	0	1	1687	1687	1	0	3116	127	-20.39	2 21	13111336	23	60.87%	73.91%	6727	gi|89355887|gb|ABD72267.1|	pol polyprotein [Drosophila buzzatii]	0
671	isotig04119	scf383_4009	6546	6552	m8	isotig04119	100	1687	0	0	1	1687	1687	1	0	3116	123	-18.27	2 12	583605	10	90.00%	90.00%	6727	gi|89355887|gb|ABD72267.1|	pol polyprotein [Drosophila buzzatii]	0
672	isotig04119	scf383_4009	6546	6552	m8	isotig04119	100	1687	0	0	1	1687	1687	1	0	3116	129	-19.12	2 20	109133	20	70.00%	80.00%	6727	gi|89355887|gb|ABD72267.1|	pol polyprotein [Drosophila buzzatii]	0
673	isotig04119	scf383_4009	6546	6552	m8	isotig04119	100	1687	0	0	1	1687	1687	1	0	3116	96	-20.55	5 22	98121	18	61.11%	72.22%	6727	gi|89355887|gb|ABD72267.1|	pol polyprotein [Drosophila buzzatii]	0
674	isotig04119	scf383_4009	6546	6552	m8	isotig04119	100	1687	0	0	1	1687	1687	1	0	3116	101	-17.34	2 22	496518	20	55.00%	75.00%	6727	gi|89355887|gb|ABD72267.1|	pol polyprotein [Drosophila buzzatii]	0
675	isotig04119	scf383_4009	6546	6552	m8	isotig04119	100	1687	0	0	1	1687	1687	1	0	3116	108	-19.79	2 22	9811006	23	69.57%	69.57%	6727	gi|89355887|gb|ABD72267.1|	pol polyprotein [Drosophila buzzatii]	0
676	isotig04119	scf39_1015	3851	3857	1a	isotig04119	100	1687	0	0	1	1687	1687	1	0	3116	100	-17.99	3 22	10591090	28	53.57%	64.29%	6727	gi|89355887|gb|ABD72267.1|	pol polyprotein [Drosophila buzzatii]	0
677	isotig04119	scf39_1016	3851	3857	1a	isotig04119	100	1687	0	0	1	1687	1687	1	0	3116	100	-17.99	3 22	10591090	28	53.57%	64.29%	6727	gi|89355887|gb|ABD72267.1|	pol polyprotein [Drosophila buzzatii]	0
678	isotig04119	scf4541_16940	2983	2989	m8	isotig04119	100	1687	0	0	1	1687	1687	1	0	3116	113	-19.32	5 22	556578	17	70.59%	82.35%	6727	gi|89355887|gb|ABD72267.1|	pol polyprotein [Drosophila buzzatii]	0
679	isotig04119	scf4541_16940	3942	3948	1a	isotig04119	100	1687	0	0	1	1687	1687	1	0	3116	113	-19.32	5 22	556578	17	70.59%	82.35%	6727	gi|89355887|gb|ABD72267.1|	pol polyprotein [Drosophila buzzatii]	0
680	isotig04119	scf778_5943	2717	2723	8mer	isotig04119	100	1687	0	0	1	1687	1687	1	0	3116	106	-21.11	2 21	13951418	21	61.90%	71.43%	6727	gi|89355887|gb|ABD72267.1|	pol polyprotein [Drosophila buzzatii]	0
681	isotig04119	scf778_5943	2717	2723	8mer	isotig04119	100	1687	0	0	1	1687	1687	1	0	3116	117	-27.45	2 21	12121232	20	70.00%	85.00%	6727	gi|89355887|gb|ABD72267.1|	pol polyprotein [Drosophila buzzatii]	0
682	isotig04119	scf778_5944	2717	2723	8mer	isotig04119	100	1687	0	0	1	1687	1687	1	0	3116	117	-27.45	2 21	12121232	20	70.00%	85.00%	6727	gi|89355887|gb|ABD72267.1|	pol polyprotein [Drosophila buzzatii]	0
683	isotig04119	scf778_5944	2717	2723	8mer	isotig04119	100	1687	0	0	1	1687	1687	1	0	3116	106	-21.11	2 21	13951418	21	61.90%	71.43%	6727	gi|89355887|gb|ABD72267.1|	pol polyprotein [Drosophila buzzatii]	0
684	isotig04119	scf864_6287	2448	2454	1a	isotig04119	100	1687	0	0	1	1687	1687	1	0	3116	105	-24.89	4 24	328351	20	70.00%	80.00%	6727	gi|89355887|gb|ABD72267.1|	pol polyprotein [Drosophila buzzatii]	0
685	isotig04119	scf864_6287	2448	2454	1a	isotig04119	100	1687	0	0	1	1687	1687	1	0	3116	93	-18.73	5 24	277304	22	54.55%	72.73%	6727	gi|89355887|gb|ABD72267.1|	pol polyprotein [Drosophila buzzatii]	0
686	isotig04119	scf9388_22846	4529	4535	m8	isotig04119	100	1687	0	0	1	1687	1687	1	0	3116	97	-18.05	4 18	15041526	14	85.71%	92.86%	6727	gi|89355887|gb|ABD72267.1|	pol polyprotein [Drosophila buzzatii]	0
687	isotig04415	scf800_6041	613	619	1a	isotig04415	100	388	0	0	1	388	388	1	0	717	93	-18.68	2 15	81105	16	56.25%	68.75%	1899	gi|389608927|dbj|BAM18075.1|	4-hydroxyphenylpyruvate dioxygenase [Papilio xuthus]	0
688	isotig04497	scf1190_8003	234	240	m8	isotig04497	100	263	0	0	1	263	263	1	2.22e-137	486	104	-18.09	2 8	69 89	6	83.33%	100.00%	2994	gi|768441004|ref|XP_011562203.1|	PREDICTED: aminoacylase-1-like [Plutella xylostella]	3.75886e-136
689	isotig04497	scf1190_8003	234	240	m8	isotig04497	100	263	0	0	1	263	263	1	2.22e-137	486	105	-20.54	3 20	202224	19	57.89%	84.21%	2994	gi|768441004|ref|XP_011562203.1|	PREDICTED: aminoacylase-1-like [Plutella xylostella]	3.75886e-136
690	isotig04497	scf17497_26765	1254	1260	m8	isotig04497	100	263	0	0	1	263	263	1	2.22e-137	486	97	-20.34	2 15	192213	15	60.00%	73.33%	2994	gi|768441004|ref|XP_011562203.1|	PREDICTED: aminoacylase-1-like [Plutella xylostella]	3.75886e-136
691	isotig04497	scf17497_26765	1054	1060	1a	isotig04497	100	263	0	0	1	263	263	1	2.22e-137	486	97	-20.34	2 15	192213	15	60.00%	73.33%	2994	gi|768441004|ref|XP_011562203.1|	PREDICTED: aminoacylase-1-like [Plutella xylostella]	3.75886e-136
692	isotig04497	scf17497_26766	1254	1260	m8	isotig04497	100	263	0	0	1	263	263	1	2.22e-137	486	97	-20.34	2 15	192213	15	60.00%	73.33%	2994	gi|768441004|ref|XP_011562203.1|	PREDICTED: aminoacylase-1-like [Plutella xylostella]	3.75886e-136
693	isotig04497	scf17497_26766	1054	1060	1a	isotig04497	100	263	0	0	1	263	263	1	2.22e-137	486	97	-20.34	2 15	192213	15	60.00%	73.33%	2994	gi|768441004|ref|XP_011562203.1|	PREDICTED: aminoacylase-1-like [Plutella xylostella]	3.75886e-136
694	isotig04497	scf39_1015	2433	2439	8mer	isotig04497	100	263	0	0	1	263	263	1	2.22e-137	486	97	-19.37	3 22	40 63	21	66.67%	80.95%	2994	gi|768441004|ref|XP_011562203.1|	PREDICTED: aminoacylase-1-like [Plutella xylostella]	3.75886e-136
695	isotig04497	scf39_1015	2433	2439	8mer	isotig04497	100	263	0	0	1	263	263	1	2.22e-137	486	104	-18.51	2 8	171193	6	83.33%	100.00%	2994	gi|768441004|ref|XP_011562203.1|	PREDICTED: aminoacylase-1-like [Plutella xylostella]	3.75886e-136
696	isotig04497	scf39_1016	2433	2439	8mer	isotig04497	100	263	0	0	1	263	263	1	2.22e-137	486	104	-18.51	2 8	171193	6	83.33%	100.00%	2994	gi|768441004|ref|XP_011562203.1|	PREDICTED: aminoacylase-1-like [Plutella xylostella]	3.75886e-136
697	isotig04497	scf39_1016	2433	2439	8mer	isotig04497	100	263	0	0	1	263	263	1	2.22e-137	486	97	-19.37	3 22	40 63	21	66.67%	80.95%	2994	gi|768441004|ref|XP_011562203.1|	PREDICTED: aminoacylase-1-like [Plutella xylostella]	3.75886e-136
698	isotig04497	scf778_5943	1651	1657	m8	isotig04497	100	263	0	0	1	263	263	1	2.22e-137	486	128	-20	2 13	178199	11	72.73%	81.82%	2994	gi|768441004|ref|XP_011562203.1|	PREDICTED: aminoacylase-1-like [Plutella xylostella]	3.75886e-136
699	isotig04497	scf778_5943	1651	1657	m8	isotig04497	100	263	0	0	1	263	263	1	2.22e-137	486	118	-19.88	4 20	120143	18	72.22%	72.22%	2994	gi|768441004|ref|XP_011562203.1|	PREDICTED: aminoacylase-1-like [Plutella xylostella]	3.75886e-136
700	isotig04497	scf778_5943	1651	1657	m8	isotig04497	100	263	0	0	1	263	263	1	2.22e-137	486	102	-23.67	4 21	33 56	19	73.68%	84.21%	2994	gi|768441004|ref|XP_011562203.1|	PREDICTED: aminoacylase-1-like [Plutella xylostella]	3.75886e-136
701	isotig04497	scf778_5944	1651	1657	m8	isotig04497	100	263	0	0	1	263	263	1	2.22e-137	486	102	-23.67	4 21	33 56	19	73.68%	84.21%	2994	gi|768441004|ref|XP_011562203.1|	PREDICTED: aminoacylase-1-like [Plutella xylostella]	3.75886e-136
702	isotig04497	scf778_5944	1651	1657	m8	isotig04497	100	263	0	0	1	263	263	1	2.22e-137	486	128	-20	2 13	178199	11	72.73%	81.82%	2994	gi|768441004|ref|XP_011562203.1|	PREDICTED: aminoacylase-1-like [Plutella xylostella]	3.75886e-136
703	isotig04497	scf778_5944	1651	1657	m8	isotig04497	100	263	0	0	1	263	263	1	2.22e-137	486	118	-19.88	4 20	120143	18	72.22%	72.22%	2994	gi|768441004|ref|XP_011562203.1|	PREDICTED: aminoacylase-1-like [Plutella xylostella]	3.75886e-136
704	isotig04592	scf1190_8003	2914	2920	8mer	isotig04592	100	206	0	0	1	206	206	1	8.23e-106	381	107	-20.39	2 20	113133	18	66.67%	77.78%	4099	gi|114050871|ref|NP_001040411.1|	carboxylesterase clade H, member 1 precursor [Bombyx mori] >gi|95102790|gb|ABF51336.1| carboxylesterase [Bombyx mori]	0
705	isotig04592	scf1190_8003	3461	3467	1a	isotig04592	100	206	0	0	1	206	206	1	8.23e-106	381	107	-20.39	2 20	113133	18	66.67%	77.78%	4099	gi|114050871|ref|NP_001040411.1|	carboxylesterase clade H, member 1 precursor [Bombyx mori] >gi|95102790|gb|ABF51336.1| carboxylesterase [Bombyx mori]	0
706	isotig04592	scf36269_30173	467	473	1a	isotig04592	100	206	0	0	1	206	206	1	8.23e-106	381	129	-17.16	2 23	66 94	25	52.00%	68.00%	4099	gi|114050871|ref|NP_001040411.1|	carboxylesterase clade H, member 1 precursor [Bombyx mori] >gi|95102790|gb|ABF51336.1| carboxylesterase [Bombyx mori]	0
707	isotig04592	scf864_6287	467	473	1a	isotig04592	100	206	0	0	1	206	206	1	8.23e-106	381	129	-17.16	2 23	66 94	25	52.00%	68.00%	4099	gi|114050871|ref|NP_001040411.1|	carboxylesterase clade H, member 1 precursor [Bombyx mori] >gi|95102790|gb|ABF51336.1| carboxylesterase [Bombyx mori]	0
708	isotig04657	scf10308_23603	1466	1472	m8	isotig04657	100	1447	0	0	1	1447	1447	1	0	2673	115	-17.51	2 20	333353	18	50.00%	88.89%	3612	gi|114051804|ref|NP_001040182.1|	high-affinity copper uptake protein 1 [Bombyx mori] >gi|87248305|gb|ABD36205.1| high-affinity copper uptake protein 1 [Bombyx mori]	5.51489e-44
709	isotig04657	scf1476_9186	2085	2091	8mer	isotig04657	100	1447	0	0	1	1447	1447	1	0	2673	97	-18.05	2 22	12301252	20	55.00%	70.00%	3612	gi|114051804|ref|NP_001040182.1|	high-affinity copper uptake protein 1 [Bombyx mori] >gi|87248305|gb|ABD36205.1| high-affinity copper uptake protein 1 [Bombyx mori]	5.51489e-44
710	isotig04657	scf1476_9186	2085	2091	8mer	isotig04657	100	1447	0	0	1	1447	1447	1	0	2673	120	-17.2	2 22	676702	24	66.67%	79.17%	3612	gi|114051804|ref|NP_001040182.1|	high-affinity copper uptake protein 1 [Bombyx mori] >gi|87248305|gb|ABD36205.1| high-affinity copper uptake protein 1 [Bombyx mori]	5.51489e-44
711	isotig04657	scf1476_9186	3017	3023	m8	isotig04657	100	1447	0	0	1	1447	1447	1	0	2673	97	-18.05	2 22	12301252	20	55.00%	70.00%	3612	gi|114051804|ref|NP_001040182.1|	high-affinity copper uptake protein 1 [Bombyx mori] >gi|87248305|gb|ABD36205.1| high-affinity copper uptake protein 1 [Bombyx mori]	5.51489e-44
712	isotig04657	scf1476_9186	3017	3023	m8	isotig04657	100	1447	0	0	1	1447	1447	1	0	2673	120	-17.2	2 22	676702	24	66.67%	79.17%	3612	gi|114051804|ref|NP_001040182.1|	high-affinity copper uptake protein 1 [Bombyx mori] >gi|87248305|gb|ABD36205.1| high-affinity copper uptake protein 1 [Bombyx mori]	5.51489e-44
713	isotig04657	scf15172_25891	1307	1313	8mer	isotig04657	100	1447	0	0	1	1447	1447	1	0	2673	127	-17.57	2 19	9791001	18	66.67%	88.89%	3612	gi|114051804|ref|NP_001040182.1|	high-affinity copper uptake protein 1 [Bombyx mori] >gi|87248305|gb|ABD36205.1| high-affinity copper uptake protein 1 [Bombyx mori]	5.51489e-44
714	isotig04657	scf15172_25891	1307	1313	8mer	isotig04657	100	1447	0	0	1	1447	1447	1	0	2673	96	-17.59	3 22	676702	23	60.87%	78.26%	3612	gi|114051804|ref|NP_001040182.1|	high-affinity copper uptake protein 1 [Bombyx mori] >gi|87248305|gb|ABD36205.1| high-affinity copper uptake protein 1 [Bombyx mori]	5.51489e-44
715	isotig04657	scf15172_25891	1307	1313	8mer	isotig04657	100	1447	0	0	1	1447	1447	1	0	2673	91	-20.58	4 21	11151139	19	52.63%	68.42%	3612	gi|114051804|ref|NP_001040182.1|	high-affinity copper uptake protein 1 [Bombyx mori] >gi|87248305|gb|ABD36205.1| high-affinity copper uptake protein 1 [Bombyx mori]	5.51489e-44
716	isotig04657	scf2727_12929	1696	1702	m8	isotig04657	100	1447	0	0	1	1447	1447	1	0	2673	120	-23.05	3 19	10161038	18	66.67%	83.33%	3612	gi|114051804|ref|NP_001040182.1|	high-affinity copper uptake protein 1 [Bombyx mori] >gi|87248305|gb|ABD36205.1| high-affinity copper uptake protein 1 [Bombyx mori]	5.51489e-44
717	isotig04657	scf2727_12929	1696	1702	m8	isotig04657	100	1447	0	0	1	1447	1447	1	0	2673	91	-19.09	2 20	9801000	18	55.56%	66.67%	3612	gi|114051804|ref|NP_001040182.1|	high-affinity copper uptake protein 1 [Bombyx mori] >gi|87248305|gb|ABD36205.1| high-affinity copper uptake protein 1 [Bombyx mori]	5.51489e-44
718	isotig04657	scf2727_12929	1696	1702	m8	isotig04657	100	1447	0	0	1	1447	1447	1	0	2673	142	-21.88	2 19	12671287	17	76.47%	88.24%	3612	gi|114051804|ref|NP_001040182.1|	high-affinity copper uptake protein 1 [Bombyx mori] >gi|87248305|gb|ABD36205.1| high-affinity copper uptake protein 1 [Bombyx mori]	5.51489e-44
719	isotig04657	scf2727_12929	1658	1664	1a	isotig04657	100	1447	0	0	1	1447	1447	1	0	2673	120	-23.05	3 19	10161038	18	66.67%	83.33%	3612	gi|114051804|ref|NP_001040182.1|	high-affinity copper uptake protein 1 [Bombyx mori] >gi|87248305|gb|ABD36205.1| high-affinity copper uptake protein 1 [Bombyx mori]	5.51489e-44
720	isotig04657	scf2727_12929	1658	1664	1a	isotig04657	100	1447	0	0	1	1447	1447	1	0	2673	91	-19.09	2 20	9801000	18	55.56%	66.67%	3612	gi|114051804|ref|NP_001040182.1|	high-affinity copper uptake protein 1 [Bombyx mori] >gi|87248305|gb|ABD36205.1| high-affinity copper uptake protein 1 [Bombyx mori]	5.51489e-44
721	isotig04657	scf2727_12929	1658	1664	1a	isotig04657	100	1447	0	0	1	1447	1447	1	0	2673	142	-21.88	2 19	12671287	17	76.47%	88.24%	3612	gi|114051804|ref|NP_001040182.1|	high-affinity copper uptake protein 1 [Bombyx mori] >gi|87248305|gb|ABD36205.1| high-affinity copper uptake protein 1 [Bombyx mori]	5.51489e-44
722	isotig04657	scf2727_12930	1658	1664	1a	isotig04657	100	1447	0	0	1	1447	1447	1	0	2673	91	-19.09	2 20	9801000	18	55.56%	66.67%	3612	gi|114051804|ref|NP_001040182.1|	high-affinity copper uptake protein 1 [Bombyx mori] >gi|87248305|gb|ABD36205.1| high-affinity copper uptake protein 1 [Bombyx mori]	5.51489e-44
723	isotig04657	scf2727_12930	1658	1664	1a	isotig04657	100	1447	0	0	1	1447	1447	1	0	2673	120	-23.05	3 19	10161038	18	66.67%	83.33%	3612	gi|114051804|ref|NP_001040182.1|	high-affinity copper uptake protein 1 [Bombyx mori] >gi|87248305|gb|ABD36205.1| high-affinity copper uptake protein 1 [Bombyx mori]	5.51489e-44
724	isotig04657	scf2727_12930	1658	1664	1a	isotig04657	100	1447	0	0	1	1447	1447	1	0	2673	142	-21.88	2 19	12671287	17	76.47%	88.24%	3612	gi|114051804|ref|NP_001040182.1|	high-affinity copper uptake protein 1 [Bombyx mori] >gi|87248305|gb|ABD36205.1| high-affinity copper uptake protein 1 [Bombyx mori]	5.51489e-44
725	isotig04657	scf2727_12930	1696	1702	m8	isotig04657	100	1447	0	0	1	1447	1447	1	0	2673	91	-19.09	2 20	9801000	18	55.56%	66.67%	3612	gi|114051804|ref|NP_001040182.1|	high-affinity copper uptake protein 1 [Bombyx mori] >gi|87248305|gb|ABD36205.1| high-affinity copper uptake protein 1 [Bombyx mori]	5.51489e-44
726	isotig04657	scf2727_12930	1696	1702	m8	isotig04657	100	1447	0	0	1	1447	1447	1	0	2673	120	-23.05	3 19	10161038	18	66.67%	83.33%	3612	gi|114051804|ref|NP_001040182.1|	high-affinity copper uptake protein 1 [Bombyx mori] >gi|87248305|gb|ABD36205.1| high-affinity copper uptake protein 1 [Bombyx mori]	5.51489e-44
727	isotig04657	scf2727_12930	1696	1702	m8	isotig04657	100	1447	0	0	1	1447	1447	1	0	2673	142	-21.88	2 19	12671287	17	76.47%	88.24%	3612	gi|114051804|ref|NP_001040182.1|	high-affinity copper uptake protein 1 [Bombyx mori] >gi|87248305|gb|ABD36205.1| high-affinity copper uptake protein 1 [Bombyx mori]	5.51489e-44
728	isotig04657	scf32250_29575	1658	1664	1a	isotig04657	100	1447	0	0	1	1447	1447	1	0	2673	142	-21.88	2 19	12671287	17	76.47%	88.24%	3612	gi|114051804|ref|NP_001040182.1|	high-affinity copper uptake protein 1 [Bombyx mori] >gi|87248305|gb|ABD36205.1| high-affinity copper uptake protein 1 [Bombyx mori]	5.51489e-44
729	isotig04657	scf32250_29575	1658	1664	1a	isotig04657	100	1447	0	0	1	1447	1447	1	0	2673	91	-19.09	2 20	9801000	18	55.56%	66.67%	3612	gi|114051804|ref|NP_001040182.1|	high-affinity copper uptake protein 1 [Bombyx mori] >gi|87248305|gb|ABD36205.1| high-affinity copper uptake protein 1 [Bombyx mori]	5.51489e-44
730	isotig04657	scf32250_29575	1658	1664	1a	isotig04657	100	1447	0	0	1	1447	1447	1	0	2673	120	-23.05	3 19	10161038	18	66.67%	83.33%	3612	gi|114051804|ref|NP_001040182.1|	high-affinity copper uptake protein 1 [Bombyx mori] >gi|87248305|gb|ABD36205.1| high-affinity copper uptake protein 1 [Bombyx mori]	5.51489e-44
731	isotig04657	scf32250_29575	1696	1702	m8	isotig04657	100	1447	0	0	1	1447	1447	1	0	2673	142	-21.88	2 19	12671287	17	76.47%	88.24%	3612	gi|114051804|ref|NP_001040182.1|	high-affinity copper uptake protein 1 [Bombyx mori] >gi|87248305|gb|ABD36205.1| high-affinity copper uptake protein 1 [Bombyx mori]	5.51489e-44
732	isotig04657	scf32250_29575	1696	1702	m8	isotig04657	100	1447	0	0	1	1447	1447	1	0	2673	91	-19.09	2 20	9801000	18	55.56%	66.67%	3612	gi|114051804|ref|NP_001040182.1|	high-affinity copper uptake protein 1 [Bombyx mori] >gi|87248305|gb|ABD36205.1| high-affinity copper uptake protein 1 [Bombyx mori]	5.51489e-44
733	isotig04657	scf32250_29575	1696	1702	m8	isotig04657	100	1447	0	0	1	1447	1447	1	0	2673	120	-23.05	3 19	10161038	18	66.67%	83.33%	3612	gi|114051804|ref|NP_001040182.1|	high-affinity copper uptake protein 1 [Bombyx mori] >gi|87248305|gb|ABD36205.1| high-affinity copper uptake protein 1 [Bombyx mori]	5.51489e-44
734	isotig04657	scf36269_30173	245	251	1a	isotig04657	100	1447	0	0	1	1447	1447	1	0	2673	98	-18.4	2 15	11651189	13	69.23%	84.62%	3612	gi|114051804|ref|NP_001040182.1|	high-affinity copper uptake protein 1 [Bombyx mori] >gi|87248305|gb|ABD36205.1| high-affinity copper uptake protein 1 [Bombyx mori]	5.51489e-44
735	isotig04657	scf36269_30173	245	251	1a	isotig04657	100	1447	0	0	1	1447	1447	1	0	2673	95	-17.85	2 16	11141138	14	64.29%	78.57%	3612	gi|114051804|ref|NP_001040182.1|	high-affinity copper uptake protein 1 [Bombyx mori] >gi|87248305|gb|ABD36205.1| high-affinity copper uptake protein 1 [Bombyx mori]	5.51489e-44
736	isotig04657	scf36269_30173	245	251	1a	isotig04657	100	1447	0	0	1	1447	1447	1	0	2673	120	-17.59	2 19	761787	19	63.16%	78.95%	3612	gi|114051804|ref|NP_001040182.1|	high-affinity copper uptake protein 1 [Bombyx mori] >gi|87248305|gb|ABD36205.1| high-affinity copper uptake protein 1 [Bombyx mori]	5.51489e-44
737	isotig04657	scf36269_30173	245	251	1a	isotig04657	100	1447	0	0	1	1447	1447	1	0	2673	137	-18.19	2 24	10981125	25	68.00%	76.00%	3612	gi|114051804|ref|NP_001040182.1|	high-affinity copper uptake protein 1 [Bombyx mori] >gi|87248305|gb|ABD36205.1| high-affinity copper uptake protein 1 [Bombyx mori]	5.51489e-44
738	isotig04657	scf36269_30173	245	251	1a	isotig04657	100	1447	0	0	1	1447	1447	1	0	2673	163	-23.53	2 24	10711099	26	73.08%	80.77%	3612	gi|114051804|ref|NP_001040182.1|	high-affinity copper uptake protein 1 [Bombyx mori] >gi|87248305|gb|ABD36205.1| high-affinity copper uptake protein 1 [Bombyx mori]	5.51489e-44
739	isotig04657	scf36269_30173	2032	2038	m8	isotig04657	100	1447	0	0	1	1447	1447	1	0	2673	98	-18.4	2 15	11651189	13	69.23%	84.62%	3612	gi|114051804|ref|NP_001040182.1|	high-affinity copper uptake protein 1 [Bombyx mori] >gi|87248305|gb|ABD36205.1| high-affinity copper uptake protein 1 [Bombyx mori]	5.51489e-44
740	isotig04657	scf36269_30173	2032	2038	m8	isotig04657	100	1447	0	0	1	1447	1447	1	0	2673	95	-17.85	2 16	11141138	14	64.29%	78.57%	3612	gi|114051804|ref|NP_001040182.1|	high-affinity copper uptake protein 1 [Bombyx mori] >gi|87248305|gb|ABD36205.1| high-affinity copper uptake protein 1 [Bombyx mori]	5.51489e-44
741	isotig04657	scf36269_30173	2032	2038	m8	isotig04657	100	1447	0	0	1	1447	1447	1	0	2673	120	-17.59	2 19	761787	19	63.16%	78.95%	3612	gi|114051804|ref|NP_001040182.1|	high-affinity copper uptake protein 1 [Bombyx mori] >gi|87248305|gb|ABD36205.1| high-affinity copper uptake protein 1 [Bombyx mori]	5.51489e-44
742	isotig04657	scf36269_30173	2032	2038	m8	isotig04657	100	1447	0	0	1	1447	1447	1	0	2673	137	-18.19	2 24	10981125	25	68.00%	76.00%	3612	gi|114051804|ref|NP_001040182.1|	high-affinity copper uptake protein 1 [Bombyx mori] >gi|87248305|gb|ABD36205.1| high-affinity copper uptake protein 1 [Bombyx mori]	5.51489e-44
743	isotig04657	scf36269_30173	2032	2038	m8	isotig04657	100	1447	0	0	1	1447	1447	1	0	2673	163	-23.53	2 24	10711099	26	73.08%	80.77%	3612	gi|114051804|ref|NP_001040182.1|	high-affinity copper uptake protein 1 [Bombyx mori] >gi|87248305|gb|ABD36205.1| high-affinity copper uptake protein 1 [Bombyx mori]	5.51489e-44
744	isotig04657	scf3654_15205	1600	1606	8mer	isotig04657	100	1447	0	0	1	1447	1447	1	0	2673	113	-18.06	3 21	334355	19	63.16%	73.68%	3612	gi|114051804|ref|NP_001040182.1|	high-affinity copper uptake protein 1 [Bombyx mori] >gi|87248305|gb|ABD36205.1| high-affinity copper uptake protein 1 [Bombyx mori]	5.51489e-44
745	isotig04657	scf3654_15205	1600	1606	8mer	isotig04657	100	1447	0	0	1	1447	1447	1	0	2673	107	-19.34	3 17	11061128	15	66.67%	86.67%	3612	gi|114051804|ref|NP_001040182.1|	high-affinity copper uptake protein 1 [Bombyx mori] >gi|87248305|gb|ABD36205.1| high-affinity copper uptake protein 1 [Bombyx mori]	5.51489e-44
746	isotig04657	scf3682_15234	895	901	1a	isotig04657	100	1447	0	0	1	1447	1447	1	0	2673	141	-20.87	2 16	725746	14	78.57%	92.86%	3612	gi|114051804|ref|NP_001040182.1|	high-affinity copper uptake protein 1 [Bombyx mori] >gi|87248305|gb|ABD36205.1| high-affinity copper uptake protein 1 [Bombyx mori]	5.51489e-44
747	isotig04657	scf383_3985	100	106	1a	isotig04657	100	1447	0	0	1	1447	1447	1	0	2673	102	-18.28	2 21	304330	24	66.67%	70.83%	3612	gi|114051804|ref|NP_001040182.1|	high-affinity copper uptake protein 1 [Bombyx mori] >gi|87248305|gb|ABD36205.1| high-affinity copper uptake protein 1 [Bombyx mori]	5.51489e-44
748	isotig04657	scf383_3985	100	106	1a	isotig04657	100	1447	0	0	1	1447	1447	1	0	2673	112	-19.38	3 20	11371159	19	78.95%	84.21%	3612	gi|114051804|ref|NP_001040182.1|	high-affinity copper uptake protein 1 [Bombyx mori] >gi|87248305|gb|ABD36205.1| high-affinity copper uptake protein 1 [Bombyx mori]	5.51489e-44
749	isotig04657	scf383_3985	100	106	1a	isotig04657	100	1447	0	0	1	1447	1447	1	0	2673	126	-27.44	4 19	11181139	15	86.67%	93.33%	3612	gi|114051804|ref|NP_001040182.1|	high-affinity copper uptake protein 1 [Bombyx mori] >gi|87248305|gb|ABD36205.1| high-affinity copper uptake protein 1 [Bombyx mori]	5.51489e-44
750	isotig04657	scf383_3985	584	590	1a	isotig04657	100	1447	0	0	1	1447	1447	1	0	2673	102	-18.28	2 21	304330	24	66.67%	70.83%	3612	gi|114051804|ref|NP_001040182.1|	high-affinity copper uptake protein 1 [Bombyx mori] >gi|87248305|gb|ABD36205.1| high-affinity copper uptake protein 1 [Bombyx mori]	5.51489e-44
751	isotig04657	scf383_3985	584	590	1a	isotig04657	100	1447	0	0	1	1447	1447	1	0	2673	112	-19.38	3 20	11371159	19	78.95%	84.21%	3612	gi|114051804|ref|NP_001040182.1|	high-affinity copper uptake protein 1 [Bombyx mori] >gi|87248305|gb|ABD36205.1| high-affinity copper uptake protein 1 [Bombyx mori]	5.51489e-44
752	isotig04657	scf383_3985	584	590	1a	isotig04657	100	1447	0	0	1	1447	1447	1	0	2673	126	-27.44	4 19	11181139	15	86.67%	93.33%	3612	gi|114051804|ref|NP_001040182.1|	high-affinity copper uptake protein 1 [Bombyx mori] >gi|87248305|gb|ABD36205.1| high-affinity copper uptake protein 1 [Bombyx mori]	5.51489e-44
753	isotig04657	scf5519_18419	2642	2648	8mer	isotig04657	100	1447	0	0	1	1447	1447	1	0	2673	140	-18.94	3 18	754774	16	81.25%	81.25%	3612	gi|114051804|ref|NP_001040182.1|	high-affinity copper uptake protein 1 [Bombyx mori] >gi|87248305|gb|ABD36205.1| high-affinity copper uptake protein 1 [Bombyx mori]	5.51489e-44
754	isotig04657	scf864_6287	2032	2038	m8	isotig04657	100	1447	0	0	1	1447	1447	1	0	2673	95	-17.85	2 16	11141138	14	64.29%	78.57%	3612	gi|114051804|ref|NP_001040182.1|	high-affinity copper uptake protein 1 [Bombyx mori] >gi|87248305|gb|ABD36205.1| high-affinity copper uptake protein 1 [Bombyx mori]	5.51489e-44
755	isotig04657	scf864_6287	2032	2038	m8	isotig04657	100	1447	0	0	1	1447	1447	1	0	2673	137	-18.19	2 24	10981125	25	68.00%	76.00%	3612	gi|114051804|ref|NP_001040182.1|	high-affinity copper uptake protein 1 [Bombyx mori] >gi|87248305|gb|ABD36205.1| high-affinity copper uptake protein 1 [Bombyx mori]	5.51489e-44
756	isotig04657	scf864_6287	2032	2038	m8	isotig04657	100	1447	0	0	1	1447	1447	1	0	2673	163	-23.53	2 24	10711099	26	73.08%	80.77%	3612	gi|114051804|ref|NP_001040182.1|	high-affinity copper uptake protein 1 [Bombyx mori] >gi|87248305|gb|ABD36205.1| high-affinity copper uptake protein 1 [Bombyx mori]	5.51489e-44
757	isotig04657	scf864_6287	2032	2038	m8	isotig04657	100	1447	0	0	1	1447	1447	1	0	2673	120	-17.59	2 19	761787	19	63.16%	78.95%	3612	gi|114051804|ref|NP_001040182.1|	high-affinity copper uptake protein 1 [Bombyx mori] >gi|87248305|gb|ABD36205.1| high-affinity copper uptake protein 1 [Bombyx mori]	5.51489e-44
758	isotig04657	scf864_6287	2032	2038	m8	isotig04657	100	1447	0	0	1	1447	1447	1	0	2673	98	-18.4	2 15	11651189	13	69.23%	84.62%	3612	gi|114051804|ref|NP_001040182.1|	high-affinity copper uptake protein 1 [Bombyx mori] >gi|87248305|gb|ABD36205.1| high-affinity copper uptake protein 1 [Bombyx mori]	5.51489e-44
759	isotig04657	scf864_6287	245	251	1a	isotig04657	100	1447	0	0	1	1447	1447	1	0	2673	95	-17.85	2 16	11141138	14	64.29%	78.57%	3612	gi|114051804|ref|NP_001040182.1|	high-affinity copper uptake protein 1 [Bombyx mori] >gi|87248305|gb|ABD36205.1| high-affinity copper uptake protein 1 [Bombyx mori]	5.51489e-44
760	isotig04657	scf864_6287	245	251	1a	isotig04657	100	1447	0	0	1	1447	1447	1	0	2673	137	-18.19	2 24	10981125	25	68.00%	76.00%	3612	gi|114051804|ref|NP_001040182.1|	high-affinity copper uptake protein 1 [Bombyx mori] >gi|87248305|gb|ABD36205.1| high-affinity copper uptake protein 1 [Bombyx mori]	5.51489e-44
761	isotig04657	scf864_6287	245	251	1a	isotig04657	100	1447	0	0	1	1447	1447	1	0	2673	163	-23.53	2 24	10711099	26	73.08%	80.77%	3612	gi|114051804|ref|NP_001040182.1|	high-affinity copper uptake protein 1 [Bombyx mori] >gi|87248305|gb|ABD36205.1| high-affinity copper uptake protein 1 [Bombyx mori]	5.51489e-44
762	isotig04657	scf864_6287	245	251	1a	isotig04657	100	1447	0	0	1	1447	1447	1	0	2673	120	-17.59	2 19	761787	19	63.16%	78.95%	3612	gi|114051804|ref|NP_001040182.1|	high-affinity copper uptake protein 1 [Bombyx mori] >gi|87248305|gb|ABD36205.1| high-affinity copper uptake protein 1 [Bombyx mori]	5.51489e-44
763	isotig04657	scf864_6287	245	251	1a	isotig04657	100	1447	0	0	1	1447	1447	1	0	2673	98	-18.4	2 15	11651189	13	69.23%	84.62%	3612	gi|114051804|ref|NP_001040182.1|	high-affinity copper uptake protein 1 [Bombyx mori] >gi|87248305|gb|ABD36205.1| high-affinity copper uptake protein 1 [Bombyx mori]	5.51489e-44
764	isotig04657	scf864_6292	1893	1899	m8	isotig04657	100	1447	0	0	1	1447	1447	1	0	2673	110	-22.93	2 22	978999	21	61.90%	80.95%	3612	gi|114051804|ref|NP_001040182.1|	high-affinity copper uptake protein 1 [Bombyx mori] >gi|87248305|gb|ABD36205.1| high-affinity copper uptake protein 1 [Bombyx mori]	5.51489e-44
765	isotig04657	scf864_6292	1893	1899	m8	isotig04657	100	1447	0	0	1	1447	1447	1	0	2673	110	-20.96	2 22	369389	20	65.00%	85.00%	3612	gi|114051804|ref|NP_001040182.1|	high-affinity copper uptake protein 1 [Bombyx mori] >gi|87248305|gb|ABD36205.1| high-affinity copper uptake protein 1 [Bombyx mori]	5.51489e-44
766	isotig04657	scf864_6292	1893	1899	m8	isotig04657	100	1447	0	0	1	1447	1447	1	0	2673	134	-21.52	2 20	11841208	20	60.00%	75.00%	3612	gi|114051804|ref|NP_001040182.1|	high-affinity copper uptake protein 1 [Bombyx mori] >gi|87248305|gb|ABD36205.1| high-affinity copper uptake protein 1 [Bombyx mori]	5.51489e-44
767	isotig04657	scf864_6292	1893	1899	m8	isotig04657	100	1447	0	0	1	1447	1447	1	0	2673	109	-17.62	2 22	759779	20	60.00%	80.00%	3612	gi|114051804|ref|NP_001040182.1|	high-affinity copper uptake protein 1 [Bombyx mori] >gi|87248305|gb|ABD36205.1| high-affinity copper uptake protein 1 [Bombyx mori]	5.51489e-44
768	isotig04657	scf864_6292	1893	1899	m8	isotig04657	100	1447	0	0	1	1447	1447	1	0	2673	121	-19.02	2 20	11321153	18	61.11%	77.78%	3612	gi|114051804|ref|NP_001040182.1|	high-affinity copper uptake protein 1 [Bombyx mori] >gi|87248305|gb|ABD36205.1| high-affinity copper uptake protein 1 [Bombyx mori]	5.51489e-44
769	isotig04657	scf864_6292	1893	1899	m8	isotig04657	100	1447	0	0	1	1447	1447	1	0	2673	124	-22.84	2 21	213235	19	57.89%	89.47%	3612	gi|114051804|ref|NP_001040182.1|	high-affinity copper uptake protein 1 [Bombyx mori] >gi|87248305|gb|ABD36205.1| high-affinity copper uptake protein 1 [Bombyx mori]	5.51489e-44
770	isotig04657	scf864_6292	1893	1899	m8	isotig04657	100	1447	0	0	1	1447	1447	1	0	2673	90	-17.58	2 22	12551277	21	52.38%	76.19%	3612	gi|114051804|ref|NP_001040182.1|	high-affinity copper uptake protein 1 [Bombyx mori] >gi|87248305|gb|ABD36205.1| high-affinity copper uptake protein 1 [Bombyx mori]	5.51489e-44
771	isotig04793	scf5698_18786	404	410	m8	isotig04793	100	479	0	0	1	479	822	1300	0	885	94	-18.03	2 19	255278	20	65.00%	85.00%	1300	gi|392514712|gb|AFM77761.1|	trypsin-like serine protease 13 [Ostrinia nubilalis]	3.83888e-171
772	isotig04928	scf10308_23603	1297	1303	1a	isotig04928	100	1403	0	0	1	1403	1403	1	0	2591	121	-18.96	2 20	289311	20	60.00%	80.00%	5404	gi|768451169|ref|XP_011567766.1|	PREDICTED: RNA-directed DNA polymerase from mobile element jockey-like isoform X1 [Plutella xylostella]	0
773	isotig04928	scf10308_23603	1297	1303	1a	isotig04928	100	1403	0	0	1	1403	1403	1	0	2591	98	-17.95	2 20	353374	19	52.63%	84.21%	5404	gi|768451169|ref|XP_011567766.1|	PREDICTED: RNA-directed DNA polymerase from mobile element jockey-like isoform X1 [Plutella xylostella]	0
774	isotig04928	scf2727_12928	1595	1601	1a	isotig04928	100	1403	0	0	1	1403	1403	1	0	2591	132	-20.7	2 21	660681	19	63.16%	78.95%	5404	gi|768451169|ref|XP_011567766.1|	PREDICTED: RNA-directed DNA polymerase from mobile element jockey-like isoform X1 [Plutella xylostella]	0
775	isotig04928	scf2727_12928	429	435	1a	isotig04928	100	1403	0	0	1	1403	1403	1	0	2591	132	-20.7	2 21	660681	19	63.16%	78.95%	5404	gi|768451169|ref|XP_011567766.1|	PREDICTED: RNA-directed DNA polymerase from mobile element jockey-like isoform X1 [Plutella xylostella]	0
776	isotig04928	scf2727_12929	429	435	m8	isotig04928	100	1403	0	0	1	1403	1403	1	0	2591	109	-20.69	2 20	301326	23	65.22%	69.57%	5404	gi|768451169|ref|XP_011567766.1|	PREDICTED: RNA-directed DNA polymerase from mobile element jockey-like isoform X1 [Plutella xylostella]	0
777	isotig04928	scf2727_12929	429	435	m8	isotig04928	100	1403	0	0	1	1403	1403	1	0	2591	139	-21.15	2 20	662682	18	66.67%	88.89%	5404	gi|768451169|ref|XP_011567766.1|	PREDICTED: RNA-directed DNA polymerase from mobile element jockey-like isoform X1 [Plutella xylostella]	0
778	isotig04928	scf2727_12929	429	435	m8	isotig04928	100	1403	0	0	1	1403	1403	1	0	2591	106	-20.42	2 20	336358	20	65.00%	75.00%	5404	gi|768451169|ref|XP_011567766.1|	PREDICTED: RNA-directed DNA polymerase from mobile element jockey-like isoform X1 [Plutella xylostella]	0
779	isotig04928	scf2727_12929	1595	1601	m8	isotig04928	100	1403	0	0	1	1403	1403	1	0	2591	109	-20.69	2 20	301326	23	65.22%	69.57%	5404	gi|768451169|ref|XP_011567766.1|	PREDICTED: RNA-directed DNA polymerase from mobile element jockey-like isoform X1 [Plutella xylostella]	0
780	isotig04928	scf2727_12929	1595	1601	m8	isotig04928	100	1403	0	0	1	1403	1403	1	0	2591	139	-21.15	2 20	662682	18	66.67%	88.89%	5404	gi|768451169|ref|XP_011567766.1|	PREDICTED: RNA-directed DNA polymerase from mobile element jockey-like isoform X1 [Plutella xylostella]	0
781	isotig04928	scf2727_12929	1595	1601	m8	isotig04928	100	1403	0	0	1	1403	1403	1	0	2591	106	-20.42	2 20	336358	20	65.00%	75.00%	5404	gi|768451169|ref|XP_011567766.1|	PREDICTED: RNA-directed DNA polymerase from mobile element jockey-like isoform X1 [Plutella xylostella]	0
782	isotig04928	scf2727_12929	2657	2663	1a	isotig04928	100	1403	0	0	1	1403	1403	1	0	2591	109	-20.69	2 20	301326	23	65.22%	69.57%	5404	gi|768451169|ref|XP_011567766.1|	PREDICTED: RNA-directed DNA polymerase from mobile element jockey-like isoform X1 [Plutella xylostella]	0
783	isotig04928	scf2727_12929	2657	2663	1a	isotig04928	100	1403	0	0	1	1403	1403	1	0	2591	139	-21.15	2 20	662682	18	66.67%	88.89%	5404	gi|768451169|ref|XP_011567766.1|	PREDICTED: RNA-directed DNA polymerase from mobile element jockey-like isoform X1 [Plutella xylostella]	0
784	isotig04928	scf2727_12929	2657	2663	1a	isotig04928	100	1403	0	0	1	1403	1403	1	0	2591	106	-20.42	2 20	336358	20	65.00%	75.00%	5404	gi|768451169|ref|XP_011567766.1|	PREDICTED: RNA-directed DNA polymerase from mobile element jockey-like isoform X1 [Plutella xylostella]	0
785	isotig04928	scf2727_12930	1595	1601	m8	isotig04928	100	1403	0	0	1	1403	1403	1	0	2591	139	-21.15	2 20	662682	18	66.67%	88.89%	5404	gi|768451169|ref|XP_011567766.1|	PREDICTED: RNA-directed DNA polymerase from mobile element jockey-like isoform X1 [Plutella xylostella]	0
786	isotig04928	scf2727_12930	1595	1601	m8	isotig04928	100	1403	0	0	1	1403	1403	1	0	2591	109	-20.69	2 20	301326	23	65.22%	69.57%	5404	gi|768451169|ref|XP_011567766.1|	PREDICTED: RNA-directed DNA polymerase from mobile element jockey-like isoform X1 [Plutella xylostella]	0
787	isotig04928	scf2727_12930	1595	1601	m8	isotig04928	100	1403	0	0	1	1403	1403	1	0	2591	106	-20.42	2 20	336358	20	65.00%	75.00%	5404	gi|768451169|ref|XP_011567766.1|	PREDICTED: RNA-directed DNA polymerase from mobile element jockey-like isoform X1 [Plutella xylostella]	0
788	isotig04928	scf2727_12930	429	435	m8	isotig04928	100	1403	0	0	1	1403	1403	1	0	2591	139	-21.15	2 20	662682	18	66.67%	88.89%	5404	gi|768451169|ref|XP_011567766.1|	PREDICTED: RNA-directed DNA polymerase from mobile element jockey-like isoform X1 [Plutella xylostella]	0
789	isotig04928	scf2727_12930	429	435	m8	isotig04928	100	1403	0	0	1	1403	1403	1	0	2591	109	-20.69	2 20	301326	23	65.22%	69.57%	5404	gi|768451169|ref|XP_011567766.1|	PREDICTED: RNA-directed DNA polymerase from mobile element jockey-like isoform X1 [Plutella xylostella]	0
790	isotig04928	scf2727_12930	429	435	m8	isotig04928	100	1403	0	0	1	1403	1403	1	0	2591	106	-20.42	2 20	336358	20	65.00%	75.00%	5404	gi|768451169|ref|XP_011567766.1|	PREDICTED: RNA-directed DNA polymerase from mobile element jockey-like isoform X1 [Plutella xylostella]	0
791	isotig04928	scf2727_12930	2657	2663	1a	isotig04928	100	1403	0	0	1	1403	1403	1	0	2591	139	-21.15	2 20	662682	18	66.67%	88.89%	5404	gi|768451169|ref|XP_011567766.1|	PREDICTED: RNA-directed DNA polymerase from mobile element jockey-like isoform X1 [Plutella xylostella]	0
792	isotig04928	scf2727_12930	2657	2663	1a	isotig04928	100	1403	0	0	1	1403	1403	1	0	2591	109	-20.69	2 20	301326	23	65.22%	69.57%	5404	gi|768451169|ref|XP_011567766.1|	PREDICTED: RNA-directed DNA polymerase from mobile element jockey-like isoform X1 [Plutella xylostella]	0
793	isotig04928	scf2727_12930	2657	2663	1a	isotig04928	100	1403	0	0	1	1403	1403	1	0	2591	106	-20.42	2 20	336358	20	65.00%	75.00%	5404	gi|768451169|ref|XP_011567766.1|	PREDICTED: RNA-directed DNA polymerase from mobile element jockey-like isoform X1 [Plutella xylostella]	0
794	isotig04928	scf2732_12946	4927	4933	8mer	isotig04928	100	1403	0	0	1	1403	1403	1	0	2591	139	-20.26	2 12	39 62	10	90.00%	100.00%	5404	gi|768451169|ref|XP_011567766.1|	PREDICTED: RNA-directed DNA polymerase from mobile element jockey-like isoform X1 [Plutella xylostella]	0
795	isotig04928	scf2732_12946	4927	4933	8mer	isotig04928	100	1403	0	0	1	1403	1403	1	0	2591	118	-20.26	2 20	399423	19	63.16%	84.21%	5404	gi|768451169|ref|XP_011567766.1|	PREDICTED: RNA-directed DNA polymerase from mobile element jockey-like isoform X1 [Plutella xylostella]	0
796	isotig04928	scf2732_12946	4927	4933	8mer	isotig04928	100	1403	0	0	1	1403	1403	1	0	2591	132	-17.17	2 22	727751	21	66.67%	76.19%	5404	gi|768451169|ref|XP_011567766.1|	PREDICTED: RNA-directed DNA polymerase from mobile element jockey-like isoform X1 [Plutella xylostella]	0
797	isotig04928	scf2732_12946	4927	4933	8mer	isotig04928	100	1403	0	0	1	1403	1403	1	0	2591	100	-21.34	2 7	282305	5	100.00%	100.00%	5404	gi|768451169|ref|XP_011567766.1|	PREDICTED: RNA-directed DNA polymerase from mobile element jockey-like isoform X1 [Plutella xylostella]	0
798	isotig04928	scf3119_13962	403	409	m8	isotig04928	100	1403	0	0	1	1403	1403	1	0	2591	127	-19.02	2 20	326346	18	66.67%	72.22%	5404	gi|768451169|ref|XP_011567766.1|	PREDICTED: RNA-directed DNA polymerase from mobile element jockey-like isoform X1 [Plutella xylostella]	0
799	isotig04928	scf3119_13962	4263	4269	8mer	isotig04928	100	1403	0	0	1	1403	1403	1	0	2591	127	-19.02	2 20	326346	18	66.67%	72.22%	5404	gi|768451169|ref|XP_011567766.1|	PREDICTED: RNA-directed DNA polymerase from mobile element jockey-like isoform X1 [Plutella xylostella]	0
800	isotig04928	scf32250_29575	2657	2663	1a	isotig04928	100	1403	0	0	1	1403	1403	1	0	2591	109	-20.69	2 20	301326	23	65.22%	69.57%	5404	gi|768451169|ref|XP_011567766.1|	PREDICTED: RNA-directed DNA polymerase from mobile element jockey-like isoform X1 [Plutella xylostella]	0
801	isotig04928	scf32250_29575	2657	2663	1a	isotig04928	100	1403	0	0	1	1403	1403	1	0	2591	139	-21.15	2 20	662682	18	66.67%	88.89%	5404	gi|768451169|ref|XP_011567766.1|	PREDICTED: RNA-directed DNA polymerase from mobile element jockey-like isoform X1 [Plutella xylostella]	0
802	isotig04928	scf32250_29575	2657	2663	1a	isotig04928	100	1403	0	0	1	1403	1403	1	0	2591	106	-20.42	2 20	336358	20	65.00%	75.00%	5404	gi|768451169|ref|XP_011567766.1|	PREDICTED: RNA-directed DNA polymerase from mobile element jockey-like isoform X1 [Plutella xylostella]	0
803	isotig04928	scf32250_29575	429	435	m8	isotig04928	100	1403	0	0	1	1403	1403	1	0	2591	109	-20.69	2 20	301326	23	65.22%	69.57%	5404	gi|768451169|ref|XP_011567766.1|	PREDICTED: RNA-directed DNA polymerase from mobile element jockey-like isoform X1 [Plutella xylostella]	0
804	isotig04928	scf32250_29575	429	435	m8	isotig04928	100	1403	0	0	1	1403	1403	1	0	2591	139	-21.15	2 20	662682	18	66.67%	88.89%	5404	gi|768451169|ref|XP_011567766.1|	PREDICTED: RNA-directed DNA polymerase from mobile element jockey-like isoform X1 [Plutella xylostella]	0
805	isotig04928	scf32250_29575	429	435	m8	isotig04928	100	1403	0	0	1	1403	1403	1	0	2591	106	-20.42	2 20	336358	20	65.00%	75.00%	5404	gi|768451169|ref|XP_011567766.1|	PREDICTED: RNA-directed DNA polymerase from mobile element jockey-like isoform X1 [Plutella xylostella]	0
806	isotig04928	scf32250_29575	1595	1601	m8	isotig04928	100	1403	0	0	1	1403	1403	1	0	2591	109	-20.69	2 20	301326	23	65.22%	69.57%	5404	gi|768451169|ref|XP_011567766.1|	PREDICTED: RNA-directed DNA polymerase from mobile element jockey-like isoform X1 [Plutella xylostella]	0
807	isotig04928	scf32250_29575	1595	1601	m8	isotig04928	100	1403	0	0	1	1403	1403	1	0	2591	139	-21.15	2 20	662682	18	66.67%	88.89%	5404	gi|768451169|ref|XP_011567766.1|	PREDICTED: RNA-directed DNA polymerase from mobile element jockey-like isoform X1 [Plutella xylostella]	0
808	isotig04928	scf32250_29575	1595	1601	m8	isotig04928	100	1403	0	0	1	1403	1403	1	0	2591	106	-20.42	2 20	336358	20	65.00%	75.00%	5404	gi|768451169|ref|XP_011567766.1|	PREDICTED: RNA-directed DNA polymerase from mobile element jockey-like isoform X1 [Plutella xylostella]	0
809	isotig04928	scf36269_30173	3139	3145	1a	isotig04928	100	1403	0	0	1	1403	1403	1	0	2591	120	-21	4 21	325349	17	58.82%	82.35%	5404	gi|768451169|ref|XP_011567766.1|	PREDICTED: RNA-directed DNA polymerase from mobile element jockey-like isoform X1 [Plutella xylostella]	0
810	isotig04928	scf4541_16940	1074	1080	m8	isotig04928	100	1403	0	0	1	1403	1403	1	0	2591	100	-18.11	2 22	361387	24	62.50%	66.67%	5404	gi|768451169|ref|XP_011567766.1|	PREDICTED: RNA-directed DNA polymerase from mobile element jockey-like isoform X1 [Plutella xylostella]	0
811	isotig04928	scf4541_16940	1074	1080	m8	isotig04928	100	1403	0	0	1	1403	1403	1	0	2591	127	-18.27	2 22	94119	23	60.87%	65.22%	5404	gi|768451169|ref|XP_011567766.1|	PREDICTED: RNA-directed DNA polymerase from mobile element jockey-like isoform X1 [Plutella xylostella]	0
812	isotig04928	scf53424_32293	958	964	1a	isotig04928	100	1403	0	0	1	1403	1403	1	0	2591	143	-22.9	2 21	423445	20	70.00%	90.00%	5404	gi|768451169|ref|XP_011567766.1|	PREDICTED: RNA-directed DNA polymerase from mobile element jockey-like isoform X1 [Plutella xylostella]	0
813	isotig04928	scf53424_32293	2464	2470	1a	isotig04928	100	1403	0	0	1	1403	1403	1	0	2591	143	-22.9	2 21	423445	20	70.00%	90.00%	5404	gi|768451169|ref|XP_011567766.1|	PREDICTED: RNA-directed DNA polymerase from mobile element jockey-like isoform X1 [Plutella xylostella]	0
814	isotig04928	scf778_5939	3046	3052	m8	isotig04928	100	1403	0	0	1	1403	1403	1	0	2591	140	-17.53	2 21	58 77	19	68.42%	84.21%	5404	gi|768451169|ref|XP_011567766.1|	PREDICTED: RNA-directed DNA polymerase from mobile element jockey-like isoform X1 [Plutella xylostella]	0
815	isotig04928	scf778_5939	3341	3347	8mer	isotig04928	100	1403	0	0	1	1403	1403	1	0	2591	140	-17.53	2 21	58 77	19	68.42%	84.21%	5404	gi|768451169|ref|XP_011567766.1|	PREDICTED: RNA-directed DNA polymerase from mobile element jockey-like isoform X1 [Plutella xylostella]	0
816	isotig04928	scf864_6287	3139	3145	1a	isotig04928	100	1403	0	0	1	1403	1403	1	0	2591	120	-21	4 21	325349	17	58.82%	82.35%	5404	gi|768451169|ref|XP_011567766.1|	PREDICTED: RNA-directed DNA polymerase from mobile element jockey-like isoform X1 [Plutella xylostella]	0
817	isotig05009	scf5275_18097	2602	2608	1a	isotig05009	100	677	0	0	1	677	5324	6000	0	1251	112	-25.06	4 22	54 77	19	63.16%	68.42%	6000	gi|512912209|ref|XP_004927598.1|	PREDICTED: LOW QUALITY PROTEIN: collagen alpha-2(IV) chain-like [Bombyx mori]	0
818	isotig05009	scf5275_18097	2602	2608	1a	isotig05009	100	677	0	0	1	677	5324	6000	0	1251	119	-23.47	2 20	27 50	19	68.42%	68.42%	6000	gi|512912209|ref|XP_004927598.1|	PREDICTED: LOW QUALITY PROTEIN: collagen alpha-2(IV) chain-like [Bombyx mori]	0
819	isotig05009	scf5275_18097	2602	2608	1a	isotig05009	100	677	0	0	1	677	5324	6000	0	1251	127	-20.32	3 22	322346	21	71.43%	76.19%	6000	gi|512912209|ref|XP_004927598.1|	PREDICTED: LOW QUALITY PROTEIN: collagen alpha-2(IV) chain-like [Bombyx mori]	0
820	isotig05009	scf5275_18097	2602	2608	1a	isotig05009	100	677	0	0	1	677	5324	6000	0	1251	113	-27.51	2 21	10 30	19	63.16%	78.95%	6000	gi|512912209|ref|XP_004927598.1|	PREDICTED: LOW QUALITY PROTEIN: collagen alpha-2(IV) chain-like [Bombyx mori]	0
821	isotig05009	scf864_6292	1136	1142	1a	isotig05009	100	677	0	0	1	677	5324	6000	0	1251	149	-20.03	2 18	237259	16	68.75%	75.00%	6000	gi|512912209|ref|XP_004927598.1|	PREDICTED: LOW QUALITY PROTEIN: collagen alpha-2(IV) chain-like [Bombyx mori]	0
822	isotig05009	scf864_6292	1136	1142	1a	isotig05009	100	677	0	0	1	677	5324	6000	0	1251	122	-17.09	2 20	445468	19	63.16%	73.68%	6000	gi|512912209|ref|XP_004927598.1|	PREDICTED: LOW QUALITY PROTEIN: collagen alpha-2(IV) chain-like [Bombyx mori]	0
823	isotig05009	scf864_6292	1136	1142	1a	isotig05009	100	677	0	0	1	677	5324	6000	0	1251	122	-17.01	3 22	546566	19	63.16%	78.95%	6000	gi|512912209|ref|XP_004927598.1|	PREDICTED: LOW QUALITY PROTEIN: collagen alpha-2(IV) chain-like [Bombyx mori]	0
824	isotig05009	scf864_6292	5575	5581	8mer	isotig05009	100	677	0	0	1	677	5324	6000	0	1251	149	-20.03	2 18	237259	16	68.75%	75.00%	6000	gi|512912209|ref|XP_004927598.1|	PREDICTED: LOW QUALITY PROTEIN: collagen alpha-2(IV) chain-like [Bombyx mori]	0
825	isotig05009	scf864_6292	5575	5581	8mer	isotig05009	100	677	0	0	1	677	5324	6000	0	1251	122	-17.09	2 20	445468	19	63.16%	73.68%	6000	gi|512912209|ref|XP_004927598.1|	PREDICTED: LOW QUALITY PROTEIN: collagen alpha-2(IV) chain-like [Bombyx mori]	0
826	isotig05009	scf864_6292	5575	5581	8mer	isotig05009	100	677	0	0	1	677	5324	6000	0	1251	122	-17.01	3 22	546566	19	63.16%	78.95%	6000	gi|512912209|ref|XP_004927598.1|	PREDICTED: LOW QUALITY PROTEIN: collagen alpha-2(IV) chain-like [Bombyx mori]	0
827	isotig05053	scf1316_8406	915	921	1a	isotig05053	100	1600	0	0	1	1600	1600	1	0	2955	128	-18.65	2 22	12731297	22	63.64%	72.73%	4727	gi|512891780|ref|XP_004922767.1|	PREDICTED: uncharacterized protein LOC101735858 [Bombyx mori]	1.12317e-143
828	isotig05053	scf1316_8406	915	921	1a	isotig05053	100	1600	0	0	1	1600	1600	1	0	2955	102	-17.18	2 20	15441572	24	58.33%	70.83%	4727	gi|512891780|ref|XP_004922767.1|	PREDICTED: uncharacterized protein LOC101735858 [Bombyx mori]	1.12317e-143
829	isotig05053	scf1316_8406	915	921	1a	isotig05053	100	1600	0	0	1	1600	1600	1	0	2955	96	-22.92	2 22	13101335	23	60.87%	65.22%	4727	gi|512891780|ref|XP_004922767.1|	PREDICTED: uncharacterized protein LOC101735858 [Bombyx mori]	1.12317e-143
830	isotig05053	scf1316_8406	915	921	1a	isotig05053	100	1600	0	0	1	1600	1600	1	0	2955	154	-18.11	2 20	319342	19	73.68%	73.68%	4727	gi|512891780|ref|XP_004922767.1|	PREDICTED: uncharacterized protein LOC101735858 [Bombyx mori]	1.12317e-143
831	isotig05053	scf1316_8406	915	921	1a	isotig05053	100	1600	0	0	1	1600	1600	1	0	2955	113	-17.08	2 21	15 39	22	68.18%	72.73%	4727	gi|512891780|ref|XP_004922767.1|	PREDICTED: uncharacterized protein LOC101735858 [Bombyx mori]	1.12317e-143
832	isotig05053	scf1316_8406	915	921	1a	isotig05053	100	1600	0	0	1	1600	1600	1	0	2955	123	-18.89	4 22	10071028	18	72.22%	77.78%	4727	gi|512891780|ref|XP_004922767.1|	PREDICTED: uncharacterized protein LOC101735858 [Bombyx mori]	1.12317e-143
833	isotig05053	scf1476_9186	2094	2100	1a	isotig05053	100	1600	0	0	1	1600	1600	1	0	2955	136	-21.01	2 21	323344	20	80.00%	80.00%	4727	gi|512891780|ref|XP_004922767.1|	PREDICTED: uncharacterized protein LOC101735858 [Bombyx mori]	1.12317e-143
834	isotig05053	scf17497_26765	840	846	1a	isotig05053	100	1600	0	0	1	1600	1600	1	0	2955	101	-19.57	2 19	396416	18	61.11%	83.33%	4727	gi|512891780|ref|XP_004922767.1|	PREDICTED: uncharacterized protein LOC101735858 [Bombyx mori]	1.12317e-143
835	isotig05053	scf17497_26766	840	846	1a	isotig05053	100	1600	0	0	1	1600	1600	1	0	2955	101	-19.57	2 19	396416	18	61.11%	83.33%	4727	gi|512891780|ref|XP_004922767.1|	PREDICTED: uncharacterized protein LOC101735858 [Bombyx mori]	1.12317e-143
836	isotig05053	scf2727_12929	64	70	1a	isotig05053	100	1600	0	0	1	1600	1600	1	0	2955	94	-19.28	2 20	195217	20	70.00%	70.00%	4727	gi|512891780|ref|XP_004922767.1|	PREDICTED: uncharacterized protein LOC101735858 [Bombyx mori]	1.12317e-143
837	isotig05053	scf2727_12929	64	70	1a	isotig05053	100	1600	0	0	1	1600	1600	1	0	2955	109	-18.15	3 20	14 36	19	73.68%	73.68%	4727	gi|512891780|ref|XP_004922767.1|	PREDICTED: uncharacterized protein LOC101735858 [Bombyx mori]	1.12317e-143
838	isotig05053	scf2727_12929	64	70	1a	isotig05053	100	1600	0	0	1	1600	1600	1	0	2955	107	-20.7	2 19	972996	21	66.67%	76.19%	4727	gi|512891780|ref|XP_004922767.1|	PREDICTED: uncharacterized protein LOC101735858 [Bombyx mori]	1.12317e-143
839	isotig05053	scf2727_12929	64	70	1a	isotig05053	100	1600	0	0	1	1600	1600	1	0	2955	117	-20.4	2 18	122140	16	68.75%	81.25%	4727	gi|512891780|ref|XP_004922767.1|	PREDICTED: uncharacterized protein LOC101735858 [Bombyx mori]	1.12317e-143
840	isotig05053	scf2727_12930	64	70	1a	isotig05053	100	1600	0	0	1	1600	1600	1	0	2955	109	-18.15	3 20	14 36	19	73.68%	73.68%	4727	gi|512891780|ref|XP_004922767.1|	PREDICTED: uncharacterized protein LOC101735858 [Bombyx mori]	1.12317e-143
841	isotig05053	scf2727_12930	64	70	1a	isotig05053	100	1600	0	0	1	1600	1600	1	0	2955	107	-20.7	2 19	972996	21	66.67%	76.19%	4727	gi|512891780|ref|XP_004922767.1|	PREDICTED: uncharacterized protein LOC101735858 [Bombyx mori]	1.12317e-143
842	isotig05053	scf2727_12930	64	70	1a	isotig05053	100	1600	0	0	1	1600	1600	1	0	2955	117	-20.4	2 18	122140	16	68.75%	81.25%	4727	gi|512891780|ref|XP_004922767.1|	PREDICTED: uncharacterized protein LOC101735858 [Bombyx mori]	1.12317e-143
843	isotig05053	scf2727_12930	64	70	1a	isotig05053	100	1600	0	0	1	1600	1600	1	0	2955	94	-19.28	2 20	195217	20	70.00%	70.00%	4727	gi|512891780|ref|XP_004922767.1|	PREDICTED: uncharacterized protein LOC101735858 [Bombyx mori]	1.12317e-143
844	isotig05053	scf2732_12946	4100	4106	1a	isotig05053	100	1600	0	0	1	1600	1600	1	0	2955	126	-18.02	3 23	15471570	20	60.00%	75.00%	4727	gi|512891780|ref|XP_004922767.1|	PREDICTED: uncharacterized protein LOC101735858 [Bombyx mori]	1.12317e-143
845	isotig05053	scf2732_12946	4100	4106	1a	isotig05053	100	1600	0	0	1	1600	1600	1	0	2955	94	-17.17	2 20	437462	20	65.00%	75.00%	4727	gi|512891780|ref|XP_004922767.1|	PREDICTED: uncharacterized protein LOC101735858 [Bombyx mori]	1.12317e-143
846	isotig05053	scf2732_12946	4100	4106	1a	isotig05053	100	1600	0	0	1	1600	1600	1	0	2955	104	-19.3	4 22	594618	19	68.42%	84.21%	4727	gi|512891780|ref|XP_004922767.1|	PREDICTED: uncharacterized protein LOC101735858 [Bombyx mori]	1.12317e-143
847	isotig05053	scf2732_12946	4100	4106	1a	isotig05053	100	1600	0	0	1	1600	1600	1	0	2955	108	-17.09	2 23	969994	23	65.22%	78.26%	4727	gi|512891780|ref|XP_004922767.1|	PREDICTED: uncharacterized protein LOC101735858 [Bombyx mori]	1.12317e-143
848	isotig05053	scf3119_13962	2472	2478	1a	isotig05053	100	1600	0	0	1	1600	1600	1	0	2955	96	-19.62	6 17	464484	11	90.91%	100.00%	4727	gi|512891780|ref|XP_004922767.1|	PREDICTED: uncharacterized protein LOC101735858 [Bombyx mori]	1.12317e-143
849	isotig05053	scf3119_13962	2472	2478	1a	isotig05053	100	1600	0	0	1	1600	1600	1	0	2955	90	-17.34	4 19	432452	15	60.00%	80.00%	4727	gi|512891780|ref|XP_004922767.1|	PREDICTED: uncharacterized protein LOC101735858 [Bombyx mori]	1.12317e-143
850	isotig05053	scf3119_13962	2472	2478	1a	isotig05053	100	1600	0	0	1	1600	1600	1	0	2955	113	-18.06	4 20	10801102	18	66.67%	77.78%	4727	gi|512891780|ref|XP_004922767.1|	PREDICTED: uncharacterized protein LOC101735858 [Bombyx mori]	1.12317e-143
851	isotig05053	scf3119_13962	3033	3039	1a	isotig05053	100	1600	0	0	1	1600	1600	1	0	2955	96	-19.62	6 17	464484	11	90.91%	100.00%	4727	gi|512891780|ref|XP_004922767.1|	PREDICTED: uncharacterized protein LOC101735858 [Bombyx mori]	1.12317e-143
852	isotig05053	scf3119_13962	3033	3039	1a	isotig05053	100	1600	0	0	1	1600	1600	1	0	2955	90	-17.34	4 19	432452	15	60.00%	80.00%	4727	gi|512891780|ref|XP_004922767.1|	PREDICTED: uncharacterized protein LOC101735858 [Bombyx mori]	1.12317e-143
853	isotig05053	scf3119_13962	3033	3039	1a	isotig05053	100	1600	0	0	1	1600	1600	1	0	2955	113	-18.06	4 20	10801102	18	66.67%	77.78%	4727	gi|512891780|ref|XP_004922767.1|	PREDICTED: uncharacterized protein LOC101735858 [Bombyx mori]	1.12317e-143
854	isotig05053	scf32250_29575	64	70	1a	isotig05053	100	1600	0	0	1	1600	1600	1	0	2955	117	-20.4	2 18	122140	16	68.75%	81.25%	4727	gi|512891780|ref|XP_004922767.1|	PREDICTED: uncharacterized protein LOC101735858 [Bombyx mori]	1.12317e-143
855	isotig05053	scf32250_29575	64	70	1a	isotig05053	100	1600	0	0	1	1600	1600	1	0	2955	94	-19.28	2 20	195217	20	70.00%	70.00%	4727	gi|512891780|ref|XP_004922767.1|	PREDICTED: uncharacterized protein LOC101735858 [Bombyx mori]	1.12317e-143
856	isotig05053	scf32250_29575	64	70	1a	isotig05053	100	1600	0	0	1	1600	1600	1	0	2955	107	-20.7	2 19	972996	21	66.67%	76.19%	4727	gi|512891780|ref|XP_004922767.1|	PREDICTED: uncharacterized protein LOC101735858 [Bombyx mori]	1.12317e-143
857	isotig05053	scf32250_29575	64	70	1a	isotig05053	100	1600	0	0	1	1600	1600	1	0	2955	109	-18.15	3 20	14 36	19	73.68%	73.68%	4727	gi|512891780|ref|XP_004922767.1|	PREDICTED: uncharacterized protein LOC101735858 [Bombyx mori]	1.12317e-143
858	isotig05053	scf38779_30463	3906	3912	1a	isotig05053	100	1600	0	0	1	1600	1600	1	0	2955	142	-20.4	2 20	486508	19	68.42%	78.95%	4727	gi|512891780|ref|XP_004922767.1|	PREDICTED: uncharacterized protein LOC101735858 [Bombyx mori]	1.12317e-143
859	isotig05053	scf38779_30463	3906	3912	1a	isotig05053	100	1600	0	0	1	1600	1600	1	0	2955	102	-17.23	5 21	12891309	16	68.75%	81.25%	4727	gi|512891780|ref|XP_004922767.1|	PREDICTED: uncharacterized protein LOC101735858 [Bombyx mori]	1.12317e-143
860	isotig05053	scf38779_30463	3906	3912	1a	isotig05053	100	1600	0	0	1	1600	1600	1	0	2955	116	-18.6	2 17	182203	15	60.00%	73.33%	4727	gi|512891780|ref|XP_004922767.1|	PREDICTED: uncharacterized protein LOC101735858 [Bombyx mori]	1.12317e-143
861	isotig05053	scf38779_30463	3906	3912	1a	isotig05053	100	1600	0	0	1	1600	1600	1	0	2955	116	-19.47	2 17	13141335	15	60.00%	73.33%	4727	gi|512891780|ref|XP_004922767.1|	PREDICTED: uncharacterized protein LOC101735858 [Bombyx mori]	1.12317e-143
862	isotig05053	scf38779_30463	3906	3912	1a	isotig05053	100	1600	0	0	1	1600	1600	1	0	2955	116	-21.72	2 20	927949	20	75.00%	85.00%	4727	gi|512891780|ref|XP_004922767.1|	PREDICTED: uncharacterized protein LOC101735858 [Bombyx mori]	1.12317e-143
863	isotig05053	scf39_1015	446	452	1a	isotig05053	100	1600	0	0	1	1600	1600	1	0	2955	95	-18.19	6 20	865887	14	71.43%	92.86%	4727	gi|512891780|ref|XP_004922767.1|	PREDICTED: uncharacterized protein LOC101735858 [Bombyx mori]	1.12317e-143
864	isotig05053	scf39_1015	1415	1421	m8	isotig05053	100	1600	0	0	1	1600	1600	1	0	2955	95	-18.19	6 20	865887	14	71.43%	92.86%	4727	gi|512891780|ref|XP_004922767.1|	PREDICTED: uncharacterized protein LOC101735858 [Bombyx mori]	1.12317e-143
865	isotig05053	scf39_1016	1415	1421	m8	isotig05053	100	1600	0	0	1	1600	1600	1	0	2955	95	-18.19	6 20	865887	14	71.43%	92.86%	4727	gi|512891780|ref|XP_004922767.1|	PREDICTED: uncharacterized protein LOC101735858 [Bombyx mori]	1.12317e-143
866	isotig05053	scf39_1016	446	452	1a	isotig05053	100	1600	0	0	1	1600	1600	1	0	2955	95	-18.19	6 20	865887	14	71.43%	92.86%	4727	gi|512891780|ref|XP_004922767.1|	PREDICTED: uncharacterized protein LOC101735858 [Bombyx mori]	1.12317e-143
867	isotig05053	scf4541_16940	2346	2352	1a	isotig05053	100	1600	0	0	1	1600	1600	1	0	2955	108	-19.2	2 22	595620	23	56.52%	69.57%	4727	gi|512891780|ref|XP_004922767.1|	PREDICTED: uncharacterized protein LOC101735858 [Bombyx mori]	1.12317e-143
868	isotig05053	scf4541_16940	2346	2352	1a	isotig05053	100	1600	0	0	1	1600	1600	1	0	2955	105	-19.04	3 18	691713	15	60.00%	80.00%	4727	gi|512891780|ref|XP_004922767.1|	PREDICTED: uncharacterized protein LOC101735858 [Bombyx mori]	1.12317e-143
869	isotig05053	scf5698_18786	327	333	1a	isotig05053	100	1600	0	0	1	1600	1600	1	0	2955	90	-18.62	3 16	816838	15	60.00%	66.67%	4727	gi|512891780|ref|XP_004922767.1|	PREDICTED: uncharacterized protein LOC101735858 [Bombyx mori]	1.12317e-143
870	isotig05053	scf712_5683	2667	2673	8mer	isotig05053	100	1600	0	0	1	1600	1600	1	0	2955	98	-18.78	2 19	650671	17	52.94%	82.35%	4727	gi|512891780|ref|XP_004922767.1|	PREDICTED: uncharacterized protein LOC101735858 [Bombyx mori]	1.12317e-143
871	isotig05053	scf778_5943	764	770	m8	isotig05053	100	1600	0	0	1	1600	1600	1	0	2955	109	-19.36	2 21	185211	24	66.67%	66.67%	4727	gi|512891780|ref|XP_004922767.1|	PREDICTED: uncharacterized protein LOC101735858 [Bombyx mori]	1.12317e-143
872	isotig05053	scf778_5943	764	770	m8	isotig05053	100	1600	0	0	1	1600	1600	1	0	2955	114	-26.31	2 21	716744	26	57.69%	65.38%	4727	gi|512891780|ref|XP_004922767.1|	PREDICTED: uncharacterized protein LOC101735858 [Bombyx mori]	1.12317e-143
873	isotig05053	scf778_5943	764	770	m8	isotig05053	100	1600	0	0	1	1600	1600	1	0	2955	96	-19.64	2 13	850871	11	72.73%	90.91%	4727	gi|512891780|ref|XP_004922767.1|	PREDICTED: uncharacterized protein LOC101735858 [Bombyx mori]	1.12317e-143
874	isotig05053	scf778_5943	948	954	1a	isotig05053	100	1600	0	0	1	1600	1600	1	0	2955	109	-19.36	2 21	185211	24	66.67%	66.67%	4727	gi|512891780|ref|XP_004922767.1|	PREDICTED: uncharacterized protein LOC101735858 [Bombyx mori]	1.12317e-143
875	isotig05053	scf778_5943	948	954	1a	isotig05053	100	1600	0	0	1	1600	1600	1	0	2955	114	-26.31	2 21	716744	26	57.69%	65.38%	4727	gi|512891780|ref|XP_004922767.1|	PREDICTED: uncharacterized protein LOC101735858 [Bombyx mori]	1.12317e-143
876	isotig05053	scf778_5943	948	954	1a	isotig05053	100	1600	0	0	1	1600	1600	1	0	2955	96	-19.64	2 13	850871	11	72.73%	90.91%	4727	gi|512891780|ref|XP_004922767.1|	PREDICTED: uncharacterized protein LOC101735858 [Bombyx mori]	1.12317e-143
877	isotig05053	scf778_5944	764	770	m8	isotig05053	100	1600	0	0	1	1600	1600	1	0	2955	109	-19.36	2 21	185211	24	66.67%	66.67%	4727	gi|512891780|ref|XP_004922767.1|	PREDICTED: uncharacterized protein LOC101735858 [Bombyx mori]	1.12317e-143
878	isotig05053	scf778_5944	764	770	m8	isotig05053	100	1600	0	0	1	1600	1600	1	0	2955	96	-19.64	2 13	850871	11	72.73%	90.91%	4727	gi|512891780|ref|XP_004922767.1|	PREDICTED: uncharacterized protein LOC101735858 [Bombyx mori]	1.12317e-143
879	isotig05053	scf778_5944	764	770	m8	isotig05053	100	1600	0	0	1	1600	1600	1	0	2955	114	-26.31	2 21	716744	26	57.69%	65.38%	4727	gi|512891780|ref|XP_004922767.1|	PREDICTED: uncharacterized protein LOC101735858 [Bombyx mori]	1.12317e-143
880	isotig05053	scf778_5944	948	954	1a	isotig05053	100	1600	0	0	1	1600	1600	1	0	2955	109	-19.36	2 21	185211	24	66.67%	66.67%	4727	gi|512891780|ref|XP_004922767.1|	PREDICTED: uncharacterized protein LOC101735858 [Bombyx mori]	1.12317e-143
881	isotig05053	scf778_5944	948	954	1a	isotig05053	100	1600	0	0	1	1600	1600	1	0	2955	96	-19.64	2 13	850871	11	72.73%	90.91%	4727	gi|512891780|ref|XP_004922767.1|	PREDICTED: uncharacterized protein LOC101735858 [Bombyx mori]	1.12317e-143
882	isotig05053	scf778_5944	948	954	1a	isotig05053	100	1600	0	0	1	1600	1600	1	0	2955	114	-26.31	2 21	716744	26	57.69%	65.38%	4727	gi|512891780|ref|XP_004922767.1|	PREDICTED: uncharacterized protein LOC101735858 [Bombyx mori]	1.12317e-143
883	isotig05053	scf940_6586	3611	3617	m8	isotig05053	100	1600	0	0	1	1600	1600	1	0	2955	135	-18.77	3 20	452472	18	72.22%	83.33%	4727	gi|512891780|ref|XP_004922767.1|	PREDICTED: uncharacterized protein LOC101735858 [Bombyx mori]	1.12317e-143
884	isotig05053	scf940_6586	3611	3617	m8	isotig05053	100	1600	0	0	1	1600	1600	1	0	2955	102	-18.56	2 21	269286	19	63.16%	73.68%	4727	gi|512891780|ref|XP_004922767.1|	PREDICTED: uncharacterized protein LOC101735858 [Bombyx mori]	1.12317e-143
885	isotig05053	scf940_6586	3611	3617	m8	isotig05053	100	1600	0	0	1	1600	1600	1	0	2955	93	-17.7	2 21	15531574	20	60.00%	75.00%	4727	gi|512891780|ref|XP_004922767.1|	PREDICTED: uncharacterized protein LOC101735858 [Bombyx mori]	1.12317e-143
886	isotig05053	scf950_6623	3906	3912	1a	isotig05053	100	1600	0	0	1	1600	1600	1	0	2955	116	-18.6	2 17	182203	15	60.00%	73.33%	4727	gi|512891780|ref|XP_004922767.1|	PREDICTED: uncharacterized protein LOC101735858 [Bombyx mori]	1.12317e-143
887	isotig05053	scf950_6623	3906	3912	1a	isotig05053	100	1600	0	0	1	1600	1600	1	0	2955	142	-20.4	2 20	486508	19	68.42%	78.95%	4727	gi|512891780|ref|XP_004922767.1|	PREDICTED: uncharacterized protein LOC101735858 [Bombyx mori]	1.12317e-143
888	isotig05053	scf950_6623	3906	3912	1a	isotig05053	100	1600	0	0	1	1600	1600	1	0	2955	116	-21.72	2 20	927949	20	75.00%	85.00%	4727	gi|512891780|ref|XP_004922767.1|	PREDICTED: uncharacterized protein LOC101735858 [Bombyx mori]	1.12317e-143
889	isotig05053	scf950_6623	3906	3912	1a	isotig05053	100	1600	0	0	1	1600	1600	1	0	2955	102	-17.23	5 21	12891309	16	68.75%	81.25%	4727	gi|512891780|ref|XP_004922767.1|	PREDICTED: uncharacterized protein LOC101735858 [Bombyx mori]	1.12317e-143
890	isotig05053	scf950_6623	3906	3912	1a	isotig05053	100	1600	0	0	1	1600	1600	1	0	2955	116	-19.47	2 17	13141335	15	60.00%	73.33%	4727	gi|512891780|ref|XP_004922767.1|	PREDICTED: uncharacterized protein LOC101735858 [Bombyx mori]	1.12317e-143
891	isotig05143	scf23044_28083	618	624	m8	isotig05143	100	420	0	0	1	420	2881	3300	0	776	100	-19.37	2 7	382403	5	100.00%	100.00%	3300	gi|591288371|dbj|BAO53212.1|	transient receptor potential A4 [Bombyx mori]	0
892	isotig05143	scf23044_28083	799	805	1a	isotig05143	100	420	0	0	1	420	2881	3300	0	776	100	-19.37	2 7	382403	5	100.00%	100.00%	3300	gi|591288371|dbj|BAO53212.1|	transient receptor potential A4 [Bombyx mori]	0
893	isotig05143	scf26097_28529	2913	2919	1a	isotig05143	100	420	0	0	1	420	2881	3300	0	776	123	-17.47	2 19	19 39	18	77.78%	77.78%	3300	gi|591288371|dbj|BAO53212.1|	transient receptor potential A4 [Bombyx mori]	0
894	isotig05143	scf3682_15234	2857	2863	m8	isotig05143	100	420	0	0	1	420	2881	3300	0	776	163	-17.63	2 22	233257	22	72.73%	81.82%	3300	gi|591288371|dbj|BAO53212.1|	transient receptor potential A4 [Bombyx mori]	0
895	isotig05143	scf3682_15234	3130	3136	m8	isotig05143	100	420	0	0	1	420	2881	3300	0	776	163	-17.63	2 22	233257	22	72.73%	81.82%	3300	gi|591288371|dbj|BAO53212.1|	transient receptor potential A4 [Bombyx mori]	0
896	isotig05143	scf50332_31926	2913	2919	1a	isotig05143	100	420	0	0	1	420	2881	3300	0	776	123	-17.47	2 19	19 39	18	77.78%	77.78%	3300	gi|591288371|dbj|BAO53212.1|	transient receptor potential A4 [Bombyx mori]	0
897	isotig05143	scf5044_17748	1945	1951	m8	isotig05143	100	420	0	0	1	420	2881	3300	0	776	134	-21.28	2 15	290310	13	76.92%	100.00%	3300	gi|591288371|dbj|BAO53212.1|	transient receptor potential A4 [Bombyx mori]	0
898	isotig05143	scf5275_18097	2309	2315	1a	isotig05143	100	420	0	0	1	420	2881	3300	0	776	101	-17.98	2 19	58 82	19	68.42%	73.68%	3300	gi|591288371|dbj|BAO53212.1|	transient receptor potential A4 [Bombyx mori]	0
899	isotig05143	scf5412_18286	2913	2919	1a	isotig05143	100	420	0	0	1	420	2881	3300	0	776	95	-18.69	4 17	371394	15	66.67%	73.33%	3300	gi|591288371|dbj|BAO53212.1|	transient receptor potential A4 [Bombyx mori]	0
900	isotig05143	scf762_5869	2913	2919	1a	isotig05143	100	420	0	0	1	420	2881	3300	0	776	123	-17.47	2 19	19 39	18	77.78%	77.78%	3300	gi|591288371|dbj|BAO53212.1|	transient receptor potential A4 [Bombyx mori]	0
901	isotig05143	scf762_5871	2913	2919	1a	isotig05143	100	420	0	0	1	420	2881	3300	0	776	123	-17.47	2 19	19 39	18	77.78%	77.78%	3300	gi|591288371|dbj|BAO53212.1|	transient receptor potential A4 [Bombyx mori]	0
902	isotig05143	scf778_5943	2677	2683	1a	isotig05143	100	420	0	0	1	420	2881	3300	0	776	105	-23.06	5 21	395417	18	77.78%	77.78%	3300	gi|591288371|dbj|BAO53212.1|	transient receptor potential A4 [Bombyx mori]	0
903	isotig05143	scf778_5944	2677	2683	1a	isotig05143	100	420	0	0	1	420	2881	3300	0	776	105	-23.06	5 21	395417	18	77.78%	77.78%	3300	gi|591288371|dbj|BAO53212.1|	transient receptor potential A4 [Bombyx mori]	0
904	isotig05213	scf2026_11137	1862	1868	1a	isotig05213	100	1610	0	0	1	1610	867	2476	0	2974	96	-18.4	2 19	725744	17	58.82%	82.35%	2476	gi|357613903|gb|EHJ68776.1|	putative Inositol polyphosphate-1-phosphatase [Danaus plexippus]	2.76152e-63
905	isotig05213	scf2167_11445	1603	1609	m8	isotig05213	100	1610	0	0	1	1610	867	2476	0	2974	150	-19.01	2 21	724744	19	68.42%	73.68%	2476	gi|357613903|gb|EHJ68776.1|	putative Inositol polyphosphate-1-phosphatase [Danaus plexippus]	2.76152e-63
906	isotig05213	scf3239_14373	2339	2345	m8	isotig05213	100	1610	0	0	1	1610	867	2476	0	2974	154	-17.12	2 21	14601480	19	73.68%	73.68%	2476	gi|357613903|gb|EHJ68776.1|	putative Inositol polyphosphate-1-phosphatase [Danaus plexippus]	2.76152e-63
907	isotig05213	scf3654_15205	1257	1263	m8	isotig05213	100	1610	0	0	1	1610	867	2476	0	2974	100	-18.22	5 21	728746	16	75.00%	75.00%	2476	gi|357613903|gb|EHJ68776.1|	putative Inositol polyphosphate-1-phosphatase [Danaus plexippus]	2.76152e-63
908	isotig05213	scf3654_15205	337	343	1a	isotig05213	100	1610	0	0	1	1610	867	2476	0	2974	100	-18.22	5 21	728746	16	75.00%	75.00%	2476	gi|357613903|gb|EHJ68776.1|	putative Inositol polyphosphate-1-phosphatase [Danaus plexippus]	2.76152e-63
909	isotig05213	scf383_3985	1299	1305	1a	isotig05213	100	1610	0	0	1	1610	867	2476	0	2974	122	-18.05	2 20	11701194	21	57.14%	76.19%	2476	gi|357613903|gb|EHJ68776.1|	putative Inositol polyphosphate-1-phosphatase [Danaus plexippus]	2.76152e-63
910	isotig05213	scf383_3985	1299	1305	1a	isotig05213	100	1610	0	0	1	1610	867	2476	0	2974	104	-17.72	4 17	725746	13	61.54%	92.31%	2476	gi|357613903|gb|EHJ68776.1|	putative Inositol polyphosphate-1-phosphatase [Danaus plexippus]	2.76152e-63
911	isotig05213	scf383_3985	1299	1305	1a	isotig05213	100	1610	0	0	1	1610	867	2476	0	2974	93	-17.47	2 21	821847	24	62.50%	70.83%	2476	gi|357613903|gb|EHJ68776.1|	putative Inositol polyphosphate-1-phosphatase [Danaus plexippus]	2.76152e-63
912	isotig05213	scf5698_18786	1603	1609	m8	isotig05213	100	1610	0	0	1	1610	867	2476	0	2974	150	-19.21	2 19	724744	17	70.59%	70.59%	2476	gi|357613903|gb|EHJ68776.1|	putative Inositol polyphosphate-1-phosphatase [Danaus plexippus]	2.76152e-63
913	isotig05254	scf15172_25891	1662	1668	8mer	isotig05254	100	836	0	0	1	836	1282	2117	0	1544	97	-17.5	2 21	588614	23	60.87%	78.26%	2117	gi|805811689|ref|XP_012147458.1|	PREDICTED: excitatory amino acid transporter, partial [Megachile rotundata]	6.234e-97
914	isotig05254	scf2727_12929	1040	1046	m8	isotig05254	100	836	0	0	1	836	1282	2117	0	1544	90	-20.79	2 20	500521	19	63.16%	78.95%	2117	gi|805811689|ref|XP_012147458.1|	PREDICTED: excitatory amino acid transporter, partial [Megachile rotundata]	6.234e-97
915	isotig05254	scf2727_12930	1040	1046	m8	isotig05254	100	836	0	0	1	836	1282	2117	0	1544	90	-20.79	2 20	500521	19	63.16%	78.95%	2117	gi|805811689|ref|XP_012147458.1|	PREDICTED: excitatory amino acid transporter, partial [Megachile rotundata]	6.234e-97
916	isotig05254	scf32250_29575	1040	1046	m8	isotig05254	100	836	0	0	1	836	1282	2117	0	1544	90	-20.79	2 20	500521	19	63.16%	78.95%	2117	gi|805811689|ref|XP_012147458.1|	PREDICTED: excitatory amino acid transporter, partial [Megachile rotundata]	6.234e-97
917	isotig05254	scf5275_18097	387	393	1a	isotig05254	100	836	0	0	1	836	1282	2117	0	1544	105	-23.33	3 18	449471	15	66.67%	93.33%	2117	gi|805811689|ref|XP_012147458.1|	PREDICTED: excitatory amino acid transporter, partial [Megachile rotundata]	6.234e-97
918	isotig05254	scf5275_18097	387	393	1a	isotig05254	100	836	0	0	1	836	1282	2117	0	1544	97	-19.11	2 22	652671	20	60.00%	75.00%	2117	gi|805811689|ref|XP_012147458.1|	PREDICTED: excitatory amino acid transporter, partial [Megachile rotundata]	6.234e-97
919	isotig05254	scf6585_20002	1291	1297	m8	isotig05254	100	836	0	0	1	836	1282	2117	0	1544	169	-22.19	2 18	1 17	16	81.25%	93.75%	2117	gi|805811689|ref|XP_012147458.1|	PREDICTED: excitatory amino acid transporter, partial [Megachile rotundata]	6.234e-97
920	isotig05254	scf6585_20002	1945	1951	1a	isotig05254	100	836	0	0	1	836	1282	2117	0	1544	169	-22.19	2 18	1 17	16	81.25%	93.75%	2117	gi|805811689|ref|XP_012147458.1|	PREDICTED: excitatory amino acid transporter, partial [Megachile rotundata]	6.234e-97
921	isotig05254	scf6585_20003	1291	1297	m8	isotig05254	100	836	0	0	1	836	1282	2117	0	1544	169	-22.19	2 18	1 17	16	81.25%	93.75%	2117	gi|805811689|ref|XP_012147458.1|	PREDICTED: excitatory amino acid transporter, partial [Megachile rotundata]	6.234e-97
922	isotig05254	scf6585_20003	1945	1951	1a	isotig05254	100	836	0	0	1	836	1282	2117	0	1544	169	-22.19	2 18	1 17	16	81.25%	93.75%	2117	gi|805811689|ref|XP_012147458.1|	PREDICTED: excitatory amino acid transporter, partial [Megachile rotundata]	6.234e-97
923	isotig05254	scf6585_20004	1945	1951	1a	isotig05254	100	836	0	0	1	836	1282	2117	0	1544	169	-22.19	2 18	1 17	16	81.25%	93.75%	2117	gi|805811689|ref|XP_012147458.1|	PREDICTED: excitatory amino acid transporter, partial [Megachile rotundata]	6.234e-97
924	isotig05254	scf6585_20004	1291	1297	m8	isotig05254	100	836	0	0	1	836	1282	2117	0	1544	169	-22.19	2 18	1 17	16	81.25%	93.75%	2117	gi|805811689|ref|XP_012147458.1|	PREDICTED: excitatory amino acid transporter, partial [Megachile rotundata]	6.234e-97
925	isotig05421	scf3239_14373	869	875	1a	isotig05421	100	637	0	0	1	637	843	1479	0	1177	116	-18.99	3 21	589611	19	68.42%	84.21%	1479	gi|389612337|dbj|BAM19670.1|	lysosomal acid lipase, partial [Papilio xuthus]	2.43261e-51
926	isotig05483	scf3119_13962	2653	2659	1a	isotig05483	100	1704	0	0	1	1704	1642	3345	0	3147	131	-26.56	2 17	12301253	18	77.78%	77.78%	3345	gi|357620336|gb|EHJ72566.1|	DEAD box polypeptide 5 [Danaus plexippus]	0
927	isotig05483	scf36269_30173	1617	1623	m8	isotig05483	100	1704	0	0	1	1704	1642	3345	0	3147	149	-23.52	2 24	14691496	25	60.00%	84.00%	3345	gi|357620336|gb|EHJ72566.1|	DEAD box polypeptide 5 [Danaus plexippus]	0
928	isotig05483	scf36269_30173	1617	1623	m8	isotig05483	100	1704	0	0	1	1704	1642	3345	0	3147	91	-20.04	5 22	9911021	23	56.52%	69.57%	3345	gi|357620336|gb|EHJ72566.1|	DEAD box polypeptide 5 [Danaus plexippus]	0
929	isotig05483	scf383_3985	449	455	8mer	isotig05483	100	1704	0	0	1	1704	1642	3345	0	3147	120	-19.88	3 21	894915	18	66.67%	83.33%	3345	gi|357620336|gb|EHJ72566.1|	DEAD box polypeptide 5 [Danaus plexippus]	0
930	isotig05483	scf383_3985	449	455	8mer	isotig05483	100	1704	0	0	1	1704	1642	3345	0	3147	132	-18.59	3 21	58 79	18	66.67%	83.33%	3345	gi|357620336|gb|EHJ72566.1|	DEAD box polypeptide 5 [Danaus plexippus]	0
931	isotig05483	scf39_1015	662	668	m8	isotig05483	100	1704	0	0	1	1704	1642	3345	0	3147	96	-17.73	5 21	11421164	16	56.25%	75.00%	3345	gi|357620336|gb|EHJ72566.1|	DEAD box polypeptide 5 [Danaus plexippus]	0
932	isotig05483	scf39_1016	662	668	m8	isotig05483	100	1704	0	0	1	1704	1642	3345	0	3147	96	-17.73	5 21	11421164	16	56.25%	75.00%	3345	gi|357620336|gb|EHJ72566.1|	DEAD box polypeptide 5 [Danaus plexippus]	0
933	isotig05483	scf4010_15791	1104	1110	1a	isotig05483	100	1704	0	0	1	1704	1642	3345	0	3147	136	-17.89	2 20	11441167	20	60.00%	85.00%	3345	gi|357620336|gb|EHJ72566.1|	DEAD box polypeptide 5 [Danaus plexippus]	0
934	isotig05483	scf4010_15791	2460	2466	1a	isotig05483	100	1704	0	0	1	1704	1642	3345	0	3147	136	-17.89	2 20	11441167	20	60.00%	85.00%	3345	gi|357620336|gb|EHJ72566.1|	DEAD box polypeptide 5 [Danaus plexippus]	0
935	isotig05483	scf4010_15792	2460	2466	1a	isotig05483	100	1704	0	0	1	1704	1642	3345	0	3147	136	-17.89	2 20	11441167	20	60.00%	85.00%	3345	gi|357620336|gb|EHJ72566.1|	DEAD box polypeptide 5 [Danaus plexippus]	0
936	isotig05483	scf4010_15792	1104	1110	1a	isotig05483	100	1704	0	0	1	1704	1642	3345	0	3147	136	-17.89	2 20	11441167	20	60.00%	85.00%	3345	gi|357620336|gb|EHJ72566.1|	DEAD box polypeptide 5 [Danaus plexippus]	0
937	isotig05483	scf6585_20002	1762	1768	m8	isotig05483	100	1704	0	0	1	1704	1642	3345	0	3147	141	-17.05	2 10	108128	8	87.50%	100.00%	3345	gi|357620336|gb|EHJ72566.1|	DEAD box polypeptide 5 [Danaus plexippus]	0
938	isotig05483	scf6585_20003	1762	1768	m8	isotig05483	100	1704	0	0	1	1704	1642	3345	0	3147	141	-17.05	2 10	108128	8	87.50%	100.00%	3345	gi|357620336|gb|EHJ72566.1|	DEAD box polypeptide 5 [Danaus plexippus]	0
939	isotig05483	scf6585_20004	1762	1768	m8	isotig05483	100	1704	0	0	1	1704	1642	3345	0	3147	141	-17.05	2 10	108128	8	87.50%	100.00%	3345	gi|357620336|gb|EHJ72566.1|	DEAD box polypeptide 5 [Danaus plexippus]	0
940	isotig05483	scf864_6287	1617	1623	m8	isotig05483	100	1704	0	0	1	1704	1642	3345	0	3147	91	-20.04	5 22	9911021	23	56.52%	69.57%	3345	gi|357620336|gb|EHJ72566.1|	DEAD box polypeptide 5 [Danaus plexippus]	0
941	isotig05483	scf864_6287	1617	1623	m8	isotig05483	100	1704	0	0	1	1704	1642	3345	0	3147	149	-23.52	2 24	14691496	25	60.00%	84.00%	3345	gi|357620336|gb|EHJ72566.1|	DEAD box polypeptide 5 [Danaus plexippus]	0
942	isotig05552	scf1190_8003	26162	26168	m8	isotig05552	100	35	0	0	1	35	35	1	7.73e-12	65.8	112	-19.06	3 20	8 26	17	58.82%	76.47%	26269	gi|768411065|ref|XP_011561707.1|	PREDICTED: LOW QUALITY PROTEIN: uncharacterized protein LOC105391845 [Plutella xylostella]	0
943	isotig05552	scf2727_12929	15969	15975	m8	isotig05552	100	35	0	0	1	35	35	1	7.73e-12	65.8	103	-21.99	2 18	1 19	18	55.56%	83.33%	26269	gi|768411065|ref|XP_011561707.1|	PREDICTED: LOW QUALITY PROTEIN: uncharacterized protein LOC105391845 [Plutella xylostella]	0
944	isotig05552	scf2727_12929	25258	25264	1a	isotig05552	100	35	0	0	1	35	35	1	7.73e-12	65.8	103	-21.99	2 18	1 19	18	55.56%	83.33%	26269	gi|768411065|ref|XP_011561707.1|	PREDICTED: LOW QUALITY PROTEIN: uncharacterized protein LOC105391845 [Plutella xylostella]	0
945	isotig05552	scf2727_12930	25258	25264	1a	isotig05552	100	35	0	0	1	35	35	1	7.73e-12	65.8	103	-21.99	2 18	1 19	18	55.56%	83.33%	26269	gi|768411065|ref|XP_011561707.1|	PREDICTED: LOW QUALITY PROTEIN: uncharacterized protein LOC105391845 [Plutella xylostella]	0
946	isotig05552	scf2727_12930	15969	15975	m8	isotig05552	100	35	0	0	1	35	35	1	7.73e-12	65.8	103	-21.99	2 18	1 19	18	55.56%	83.33%	26269	gi|768411065|ref|XP_011561707.1|	PREDICTED: LOW QUALITY PROTEIN: uncharacterized protein LOC105391845 [Plutella xylostella]	0
947	isotig05552	scf32250_29575	25258	25264	1a	isotig05552	100	35	0	0	1	35	35	1	7.73e-12	65.8	103	-21.99	2 18	1 19	18	55.56%	83.33%	26269	gi|768411065|ref|XP_011561707.1|	PREDICTED: LOW QUALITY PROTEIN: uncharacterized protein LOC105391845 [Plutella xylostella]	0
948	isotig05552	scf32250_29575	15969	15975	m8	isotig05552	100	35	0	0	1	35	35	1	7.73e-12	65.8	103	-21.99	2 18	1 19	18	55.56%	83.33%	26269	gi|768411065|ref|XP_011561707.1|	PREDICTED: LOW QUALITY PROTEIN: uncharacterized protein LOC105391845 [Plutella xylostella]	0
949	isotig05552	scf864_6292	17098	17104	1a	isotig05552	100	35	0	0	1	35	35	1	7.73e-12	65.8	103	-18.61	2 20	1 21	18	50.00%	72.22%	26269	gi|768411065|ref|XP_011561707.1|	PREDICTED: LOW QUALITY PROTEIN: uncharacterized protein LOC105391845 [Plutella xylostella]	0
950	isotig05552	scf864_6292	11220	11226	m8	isotig05552	100	35	0	0	1	35	35	1	7.73e-12	65.8	103	-18.61	2 20	1 21	18	50.00%	72.22%	26269	gi|768411065|ref|XP_011561707.1|	PREDICTED: LOW QUALITY PROTEIN: uncharacterized protein LOC105391845 [Plutella xylostella]	0
951	isotig05567	scf10308_23603	2472	2478	m8	isotig05567	100	1522	0	0	1	1522	1594	3115	0	2811	157	-17.69	2 14	866886	12	83.33%	100.00%	3115	gi|512921918|ref|XP_004929992.1|	PREDICTED: angiopoietin-1-like [Bombyx mori]	1.0072e-166
952	isotig05567	scf10308_23603	1032	1038	1a	isotig05567	100	1522	0	0	1	1522	1594	3115	0	2811	157	-17.69	2 14	866886	12	83.33%	100.00%	3115	gi|512921918|ref|XP_004929992.1|	PREDICTED: angiopoietin-1-like [Bombyx mori]	1.0072e-166
953	isotig05567	scf10308_23603	1096	1102	1a	isotig05567	100	1522	0	0	1	1522	1594	3115	0	2811	157	-17.69	2 14	866886	12	83.33%	100.00%	3115	gi|512921918|ref|XP_004929992.1|	PREDICTED: angiopoietin-1-like [Bombyx mori]	1.0072e-166
954	isotig05567	scf2727_12929	1622	1628	1a	isotig05567	100	1522	0	0	1	1522	1594	3115	0	2811	106	-17.57	2 20	366388	20	60.00%	70.00%	3115	gi|512921918|ref|XP_004929992.1|	PREDICTED: angiopoietin-1-like [Bombyx mori]	1.0072e-166
955	isotig05567	scf2727_12929	1622	1628	1a	isotig05567	100	1522	0	0	1	1522	1594	3115	0	2811	104	-21	4 13	433453	9	88.89%	100.00%	3115	gi|512921918|ref|XP_004929992.1|	PREDICTED: angiopoietin-1-like [Bombyx mori]	1.0072e-166
956	isotig05567	scf2727_12929	1622	1628	1a	isotig05567	100	1522	0	0	1	1522	1594	3115	0	2811	117	-26.04	2 20	294313	18	66.67%	83.33%	3115	gi|512921918|ref|XP_004929992.1|	PREDICTED: angiopoietin-1-like [Bombyx mori]	1.0072e-166
957	isotig05567	scf2727_12929	1622	1628	1a	isotig05567	100	1522	0	0	1	1522	1594	3115	0	2811	107	-17.15	3 20	53 73	17	58.82%	76.47%	3115	gi|512921918|ref|XP_004929992.1|	PREDICTED: angiopoietin-1-like [Bombyx mori]	1.0072e-166
958	isotig05567	scf2727_12929	1622	1628	1a	isotig05567	100	1522	0	0	1	1522	1594	3115	0	2811	115	-19.2	2 14	411430	12	66.67%	91.67%	3115	gi|512921918|ref|XP_004929992.1|	PREDICTED: angiopoietin-1-like [Bombyx mori]	1.0072e-166
959	isotig05567	scf2727_12930	1622	1628	1a	isotig05567	100	1522	0	0	1	1522	1594	3115	0	2811	115	-19.2	2 14	411430	12	66.67%	91.67%	3115	gi|512921918|ref|XP_004929992.1|	PREDICTED: angiopoietin-1-like [Bombyx mori]	1.0072e-166
960	isotig05567	scf2727_12930	1622	1628	1a	isotig05567	100	1522	0	0	1	1522	1594	3115	0	2811	104	-21	4 13	433453	9	88.89%	100.00%	3115	gi|512921918|ref|XP_004929992.1|	PREDICTED: angiopoietin-1-like [Bombyx mori]	1.0072e-166
961	isotig05567	scf2727_12930	1622	1628	1a	isotig05567	100	1522	0	0	1	1522	1594	3115	0	2811	117	-26.04	2 20	294313	18	66.67%	83.33%	3115	gi|512921918|ref|XP_004929992.1|	PREDICTED: angiopoietin-1-like [Bombyx mori]	1.0072e-166
962	isotig05567	scf2727_12930	1622	1628	1a	isotig05567	100	1522	0	0	1	1522	1594	3115	0	2811	107	-17.15	3 20	53 73	17	58.82%	76.47%	3115	gi|512921918|ref|XP_004929992.1|	PREDICTED: angiopoietin-1-like [Bombyx mori]	1.0072e-166
963	isotig05567	scf2727_12930	1622	1628	1a	isotig05567	100	1522	0	0	1	1522	1594	3115	0	2811	106	-17.57	2 20	366388	20	60.00%	70.00%	3115	gi|512921918|ref|XP_004929992.1|	PREDICTED: angiopoietin-1-like [Bombyx mori]	1.0072e-166
964	isotig05567	scf32250_29575	1622	1628	1a	isotig05567	100	1522	0	0	1	1522	1594	3115	0	2811	106	-17.57	2 20	366388	20	60.00%	70.00%	3115	gi|512921918|ref|XP_004929992.1|	PREDICTED: angiopoietin-1-like [Bombyx mori]	1.0072e-166
965	isotig05567	scf32250_29575	1622	1628	1a	isotig05567	100	1522	0	0	1	1522	1594	3115	0	2811	115	-19.2	2 14	411430	12	66.67%	91.67%	3115	gi|512921918|ref|XP_004929992.1|	PREDICTED: angiopoietin-1-like [Bombyx mori]	1.0072e-166
966	isotig05567	scf32250_29575	1622	1628	1a	isotig05567	100	1522	0	0	1	1522	1594	3115	0	2811	107	-17.15	3 20	53 73	17	58.82%	76.47%	3115	gi|512921918|ref|XP_004929992.1|	PREDICTED: angiopoietin-1-like [Bombyx mori]	1.0072e-166
967	isotig05567	scf32250_29575	1622	1628	1a	isotig05567	100	1522	0	0	1	1522	1594	3115	0	2811	104	-21	4 13	433453	9	88.89%	100.00%	3115	gi|512921918|ref|XP_004929992.1|	PREDICTED: angiopoietin-1-like [Bombyx mori]	1.0072e-166
968	isotig05567	scf32250_29575	1622	1628	1a	isotig05567	100	1522	0	0	1	1522	1594	3115	0	2811	117	-26.04	2 20	294313	18	66.67%	83.33%	3115	gi|512921918|ref|XP_004929992.1|	PREDICTED: angiopoietin-1-like [Bombyx mori]	1.0072e-166
969	isotig05567	scf3809_15493	2321	2327	8mer	isotig05567	100	1522	0	0	1	1522	1594	3115	0	2811	155	-18.74	2 16	714735	14	78.57%	85.71%	3115	gi|512921918|ref|XP_004929992.1|	PREDICTED: angiopoietin-1-like [Bombyx mori]	1.0072e-166
970	isotig05567	scf39_1015	1337	1343	1a	isotig05567	100	1522	0	0	1	1522	1594	3115	0	2811	107	-18.24	2 22	13011322	20	65.00%	80.00%	3115	gi|512921918|ref|XP_004929992.1|	PREDICTED: angiopoietin-1-like [Bombyx mori]	1.0072e-166
971	isotig05567	scf39_1015	1337	1343	1a	isotig05567	100	1522	0	0	1	1522	1594	3115	0	2811	112	-20.38	4 22	875899	20	75.00%	85.00%	3115	gi|512921918|ref|XP_004929992.1|	PREDICTED: angiopoietin-1-like [Bombyx mori]	1.0072e-166
972	isotig05567	scf39_1015	1337	1343	1a	isotig05567	100	1522	0	0	1	1522	1594	3115	0	2811	132	-17.76	3 22	13601383	20	65.00%	85.00%	3115	gi|512921918|ref|XP_004929992.1|	PREDICTED: angiopoietin-1-like [Bombyx mori]	1.0072e-166
973	isotig05567	scf39_1015	1337	1343	1a	isotig05567	100	1522	0	0	1	1522	1594	3115	0	2811	95	-18.01	2 20	38 61	19	63.16%	73.68%	3115	gi|512921918|ref|XP_004929992.1|	PREDICTED: angiopoietin-1-like [Bombyx mori]	1.0072e-166
974	isotig05567	scf39_1015	1337	1343	1a	isotig05567	100	1522	0	0	1	1522	1594	3115	0	2811	103	-17.4	2 22	370395	23	56.52%	69.57%	3115	gi|512921918|ref|XP_004929992.1|	PREDICTED: angiopoietin-1-like [Bombyx mori]	1.0072e-166
975	isotig05567	scf39_1016	1337	1343	1a	isotig05567	100	1522	0	0	1	1522	1594	3115	0	2811	132	-17.76	3 22	13601383	20	65.00%	85.00%	3115	gi|512921918|ref|XP_004929992.1|	PREDICTED: angiopoietin-1-like [Bombyx mori]	1.0072e-166
976	isotig05567	scf39_1016	1337	1343	1a	isotig05567	100	1522	0	0	1	1522	1594	3115	0	2811	103	-17.4	2 22	370395	23	56.52%	69.57%	3115	gi|512921918|ref|XP_004929992.1|	PREDICTED: angiopoietin-1-like [Bombyx mori]	1.0072e-166
977	isotig05567	scf39_1016	1337	1343	1a	isotig05567	100	1522	0	0	1	1522	1594	3115	0	2811	112	-20.38	4 22	875899	20	75.00%	85.00%	3115	gi|512921918|ref|XP_004929992.1|	PREDICTED: angiopoietin-1-like [Bombyx mori]	1.0072e-166
978	isotig05567	scf39_1016	1337	1343	1a	isotig05567	100	1522	0	0	1	1522	1594	3115	0	2811	95	-18.01	2 20	38 61	19	63.16%	73.68%	3115	gi|512921918|ref|XP_004929992.1|	PREDICTED: angiopoietin-1-like [Bombyx mori]	1.0072e-166
979	isotig05567	scf39_1016	1337	1343	1a	isotig05567	100	1522	0	0	1	1522	1594	3115	0	2811	107	-18.24	2 22	13011322	20	65.00%	80.00%	3115	gi|512921918|ref|XP_004929992.1|	PREDICTED: angiopoietin-1-like [Bombyx mori]	1.0072e-166
980	isotig05567	scf4010_15791	935	941	m8	isotig05567	100	1522	0	0	1	1522	1594	3115	0	2811	132	-19.02	2 22	84107	21	71.43%	85.71%	3115	gi|512921918|ref|XP_004929992.1|	PREDICTED: angiopoietin-1-like [Bombyx mori]	1.0072e-166
981	isotig05567	scf4010_15792	935	941	m8	isotig05567	100	1522	0	0	1	1522	1594	3115	0	2811	132	-19.02	2 22	84107	21	71.43%	85.71%	3115	gi|512921918|ref|XP_004929992.1|	PREDICTED: angiopoietin-1-like [Bombyx mori]	1.0072e-166
982	isotig05567	scf403_4152	1605	1611	1a	isotig05567	100	1522	0	0	1	1522	1594	3115	0	2811	113	-20.99	2 21	975997	21	66.67%	76.19%	3115	gi|512921918|ref|XP_004929992.1|	PREDICTED: angiopoietin-1-like [Bombyx mori]	1.0072e-166
983	isotig05567	scf5412_18286	1383	1389	1a	isotig05567	100	1522	0	0	1	1522	1594	3115	0	2811	122	-19.74	2 19	682703	17	70.59%	82.35%	3115	gi|512921918|ref|XP_004929992.1|	PREDICTED: angiopoietin-1-like [Bombyx mori]	1.0072e-166
984	isotig05567	scf778_5939	605	611	8mer	isotig05567	100	1522	0	0	1	1522	1594	3115	0	2811	130	-18.37	2 21	14291449	19	63.16%	84.21%	3115	gi|512921918|ref|XP_004929992.1|	PREDICTED: angiopoietin-1-like [Bombyx mori]	1.0072e-166
985	isotig05567	scf778_5939	2207	2213	1a	isotig05567	100	1522	0	0	1	1522	1594	3115	0	2811	130	-18.37	2 21	14291449	19	63.16%	84.21%	3115	gi|512921918|ref|XP_004929992.1|	PREDICTED: angiopoietin-1-like [Bombyx mori]	1.0072e-166
986	isotig05567	scf864_6292	1080	1086	1a	isotig05567	100	1522	0	0	1	1522	1594	3115	0	2811	106	-22.46	2 21	402424	20	65.00%	75.00%	3115	gi|512921918|ref|XP_004929992.1|	PREDICTED: angiopoietin-1-like [Bombyx mori]	1.0072e-166
987	isotig05567	scf864_6292	1080	1086	1a	isotig05567	100	1522	0	0	1	1522	1594	3115	0	2811	92	-18.2	2 22	526552	24	54.17%	66.67%	3115	gi|512921918|ref|XP_004929992.1|	PREDICTED: angiopoietin-1-like [Bombyx mori]	1.0072e-166
988	isotig05567	scf864_6292	1080	1086	1a	isotig05567	100	1522	0	0	1	1522	1594	3115	0	2811	109	-20.9	2 21	313335	20	60.00%	80.00%	3115	gi|512921918|ref|XP_004929992.1|	PREDICTED: angiopoietin-1-like [Bombyx mori]	1.0072e-166
989	isotig05567	scf864_6292	1080	1086	1a	isotig05567	100	1522	0	0	1	1522	1594	3115	0	2811	108	-20.81	2 18	432455	17	64.71%	76.47%	3115	gi|512921918|ref|XP_004929992.1|	PREDICTED: angiopoietin-1-like [Bombyx mori]	1.0072e-166
990	isotig05567	scf864_6292	1080	1086	1a	isotig05567	100	1522	0	0	1	1522	1594	3115	0	2811	134	-18.89	3 21	13411366	21	61.90%	80.95%	3115	gi|512921918|ref|XP_004929992.1|	PREDICTED: angiopoietin-1-like [Bombyx mori]	1.0072e-166
991	isotig05567	scf864_6292	1080	1086	1a	isotig05567	100	1522	0	0	1	1522	1594	3115	0	2811	132	-18.62	2 22	279304	23	56.52%	69.57%	3115	gi|512921918|ref|XP_004929992.1|	PREDICTED: angiopoietin-1-like [Bombyx mori]	1.0072e-166
992	isotig05567	scf864_6292	1080	1086	1a	isotig05567	100	1522	0	0	1	1522	1594	3115	0	2811	90	-19.07	3 16	8 32	15	66.67%	73.33%	3115	gi|512921918|ref|XP_004929992.1|	PREDICTED: angiopoietin-1-like [Bombyx mori]	1.0072e-166
993	isotig05567	scf864_6292	1080	1086	1a	isotig05567	100	1522	0	0	1	1522	1594	3115	0	2811	145	-21.49	2 22	484506	20	60.00%	80.00%	3115	gi|512921918|ref|XP_004929992.1|	PREDICTED: angiopoietin-1-like [Bombyx mori]	1.0072e-166
994	isotig05567	scf864_6292	1080	1086	1a	isotig05567	100	1522	0	0	1	1522	1594	3115	0	2811	111	-17.02	4 22	222243	18	61.11%	88.89%	3115	gi|512921918|ref|XP_004929992.1|	PREDICTED: angiopoietin-1-like [Bombyx mori]	1.0072e-166
995	isotig05567	scf940_6586	554	560	1a	isotig05567	100	1522	0	0	1	1522	1594	3115	0	2811	128	-21.39	2 21	13561377	19	63.16%	73.68%	3115	gi|512921918|ref|XP_004929992.1|	PREDICTED: angiopoietin-1-like [Bombyx mori]	1.0072e-166
996	isotig05687	scf1316_8406	2069	2075	1a	isotig05687	100	886	0	0	1	886	1755	2640	0	1637	127	-17.46	2 22	300321	20	70.00%	70.00%	2640	gi|223951442|gb|ACN29686.1|	UDP-N-acetylglucosamine pyrophosphorylase [Spodoptera exigua]	0
997	isotig05687	scf2167_11445	2353	2359	8mer	isotig05687	100	886	0	0	1	886	1755	2640	0	1637	158	-22.14	2 19	585606	17	70.59%	82.35%	2640	gi|223951442|gb|ACN29686.1|	UDP-N-acetylglucosamine pyrophosphorylase [Spodoptera exigua]	0
998	isotig05687	scf3654_15205	1798	1804	8mer	isotig05687	100	886	0	0	1	886	1755	2640	0	1637	129	-17.91	2 14	587608	12	83.33%	91.67%	2640	gi|223951442|gb|ACN29686.1|	UDP-N-acetylglucosamine pyrophosphorylase [Spodoptera exigua]	0
999	isotig05687	scf383_4009	2580	2586	m8	isotig05687	100	886	0	0	1	886	1755	2640	0	1637	121	-20.66	2 16	847868	14	71.43%	85.71%	2640	gi|223951442|gb|ACN29686.1|	UDP-N-acetylglucosamine pyrophosphorylase [Spodoptera exigua]	0
1000	isotig05687	scf383_4009	2580	2586	m8	isotig05687	100	886	0	0	1	886	1755	2640	0	1637	146	-17.64	2 13	812833	11	90.91%	90.91%	2640	gi|223951442|gb|ACN29686.1|	UDP-N-acetylglucosamine pyrophosphorylase [Spodoptera exigua]	0
1001	isotig05687	scf39_1015	2374	2380	1a	isotig05687	100	886	0	0	1	886	1755	2640	0	1637	96	-19.34	2 22	578601	21	57.14%	85.71%	2640	gi|223951442|gb|ACN29686.1|	UDP-N-acetylglucosamine pyrophosphorylase [Spodoptera exigua]	0
1002	isotig05687	scf39_1016	2374	2380	1a	isotig05687	100	886	0	0	1	886	1755	2640	0	1637	96	-19.34	2 22	578601	21	57.14%	85.71%	2640	gi|223951442|gb|ACN29686.1|	UDP-N-acetylglucosamine pyrophosphorylase [Spodoptera exigua]	0
1003	isotig05687	scf5044_17748	2628	2634	8mer	isotig05687	100	886	0	0	1	886	1755	2640	0	1637	100	-17.98	2 19	578597	17	70.59%	76.47%	2640	gi|223951442|gb|ACN29686.1|	UDP-N-acetylglucosamine pyrophosphorylase [Spodoptera exigua]	0
1004	isotig05687	scf5412_18286	2184	2190	m8	isotig05687	100	886	0	0	1	886	1755	2640	0	1637	147	-20.22	2 21	415437	20	65.00%	70.00%	2640	gi|223951442|gb|ACN29686.1|	UDP-N-acetylglucosamine pyrophosphorylase [Spodoptera exigua]	0
1005	isotig05687	scf5698_18786	2353	2359	8mer	isotig05687	100	886	0	0	1	886	1755	2640	0	1637	148	-18.13	2 20	586606	19	68.42%	78.95%	2640	gi|223951442|gb|ACN29686.1|	UDP-N-acetylglucosamine pyrophosphorylase [Spodoptera exigua]	0
1006	isotig05765	scf383_3985	983	989	1a	isotig05765	100	454	0	0	1	454	615	1068	0	839	100	-17.42	2 7	219240	5	100.00%	100.00%	1068	gi|290560918|ref|NP_001166682.1|	cuticular protein RR-2 motif 78 precursor [Bombyx mori] >gi|223671258|tpd|FAA00581.1| TPA: putative cuticle protein [Bombyx mori]	4.57824e-50
1007	isotig05765	scf864_6292	225	231	1a	isotig05765	100	454	0	0	1	454	615	1068	0	839	113	-21.84	2 22	305325	20	60.00%	85.00%	1068	gi|290560918|ref|NP_001166682.1|	cuticular protein RR-2 motif 78 precursor [Bombyx mori] >gi|223671258|tpd|FAA00581.1| TPA: putative cuticle protein [Bombyx mori]	4.57824e-50
1008	isotig05765	scf864_6292	225	231	1a	isotig05765	100	454	0	0	1	454	615	1068	0	839	105	-20.07	2 20	63 84	18	72.22%	77.78%	1068	gi|290560918|ref|NP_001166682.1|	cuticular protein RR-2 motif 78 precursor [Bombyx mori] >gi|223671258|tpd|FAA00581.1| TPA: putative cuticle protein [Bombyx mori]	4.57824e-50
1009	isotig05765	scf864_6292	225	231	1a	isotig05765	100	454	0	0	1	454	615	1068	0	839	108	-17.27	2 22	85108	21	57.14%	71.43%	1068	gi|290560918|ref|NP_001166682.1|	cuticular protein RR-2 motif 78 precursor [Bombyx mori] >gi|223671258|tpd|FAA00581.1| TPA: putative cuticle protein [Bombyx mori]	4.57824e-50
1010	isotig05765	scf864_6292	225	231	1a	isotig05765	100	454	0	0	1	454	615	1068	0	839	107	-18.2	2 22	407433	24	58.33%	79.17%	1068	gi|290560918|ref|NP_001166682.1|	cuticular protein RR-2 motif 78 precursor [Bombyx mori] >gi|223671258|tpd|FAA00581.1| TPA: putative cuticle protein [Bombyx mori]	4.57824e-50
1011	isotig05765	scf864_6292	225	231	1a	isotig05765	100	454	0	0	1	454	615	1068	0	839	100	-19.61	2 19	30 55	20	60.00%	70.00%	1068	gi|290560918|ref|NP_001166682.1|	cuticular protein RR-2 motif 78 precursor [Bombyx mori] >gi|223671258|tpd|FAA00581.1| TPA: putative cuticle protein [Bombyx mori]	4.57824e-50
1012	isotig05865	scf17497_26765	2588	2594	m8	isotig05865	100	92	0	0	1	92	92	1	7.42e-43	171	113	-17.63	2 19	22 42	18	55.56%	88.89%	3921	gi|512915614|ref|XP_004928432.1|	PREDICTED: hormone-sensitive lipase-like [Bombyx mori]	0
1013	isotig05865	scf17497_26766	2588	2594	m8	isotig05865	100	92	0	0	1	92	92	1	7.42e-43	171	113	-17.63	2 19	22 42	18	55.56%	88.89%	3921	gi|512915614|ref|XP_004928432.1|	PREDICTED: hormone-sensitive lipase-like [Bombyx mori]	0
1014	isotig05869	scf3239_14373	1582	1588	1a	isotig05869	100	272	0	0	1	272	272	1	2.29e-142	503	109	-17.28	3 18	156177	15	60.00%	86.67%	4102	gi|768439658|ref|XP_011561471.1|	PREDICTED: SET and MYND domain-containing protein 4-like [Plutella xylostella] >gi|768439660|ref|XP_011561472.1| PREDICTED: SET and MYND domain-containing protein 4-like [Plutella xylostella] >gi|768439662|ref|XP_011561474.1| PREDICTED: SET and MYND domain-containing protein 4-like [Plutella xylostella]	7.39014e-110
1015	isotig05869	scf712_5682	2812	2818	8mer	isotig05869	100	272	0	0	1	272	272	1	2.29e-142	503	100	-20.66	2 24	10 34	23	69.57%	78.26%	4102	gi|768439658|ref|XP_011561471.1|	PREDICTED: SET and MYND domain-containing protein 4-like [Plutella xylostella] >gi|768439660|ref|XP_011561472.1| PREDICTED: SET and MYND domain-containing protein 4-like [Plutella xylostella] >gi|768439662|ref|XP_011561474.1| PREDICTED: SET and MYND domain-containing protein 4-like [Plutella xylostella]	7.39014e-110
1016	isotig05869	scf800_6043	3355	3361	8mer	isotig05869	100	272	0	0	1	272	272	1	2.29e-142	503	91	-17.45	4 21	162184	18	61.11%	77.78%	4102	gi|768439658|ref|XP_011561471.1|	PREDICTED: SET and MYND domain-containing protein 4-like [Plutella xylostella] >gi|768439660|ref|XP_011561472.1| PREDICTED: SET and MYND domain-containing protein 4-like [Plutella xylostella] >gi|768439662|ref|XP_011561474.1| PREDICTED: SET and MYND domain-containing protein 4-like [Plutella xylostella]	7.39014e-110
1017	isotig05869	scf800_6043	3355	3361	8mer	isotig05869	100	272	0	0	1	272	272	1	2.29e-142	503	118	-21.24	4 21	28 51	19	78.95%	84.21%	4102	gi|768439658|ref|XP_011561471.1|	PREDICTED: SET and MYND domain-containing protein 4-like [Plutella xylostella] >gi|768439660|ref|XP_011561472.1| PREDICTED: SET and MYND domain-containing protein 4-like [Plutella xylostella] >gi|768439662|ref|XP_011561474.1| PREDICTED: SET and MYND domain-containing protein 4-like [Plutella xylostella]	7.39014e-110
1018	isotig05869	scf800_6043	3798	3804	m8	isotig05869	100	272	0	0	1	272	272	1	2.29e-142	503	91	-17.45	4 21	162184	18	61.11%	77.78%	4102	gi|768439658|ref|XP_011561471.1|	PREDICTED: SET and MYND domain-containing protein 4-like [Plutella xylostella] >gi|768439660|ref|XP_011561472.1| PREDICTED: SET and MYND domain-containing protein 4-like [Plutella xylostella] >gi|768439662|ref|XP_011561474.1| PREDICTED: SET and MYND domain-containing protein 4-like [Plutella xylostella]	7.39014e-110
1019	isotig05869	scf800_6043	3798	3804	m8	isotig05869	100	272	0	0	1	272	272	1	2.29e-142	503	118	-21.24	4 21	28 51	19	78.95%	84.21%	4102	gi|768439658|ref|XP_011561471.1|	PREDICTED: SET and MYND domain-containing protein 4-like [Plutella xylostella] >gi|768439660|ref|XP_011561472.1| PREDICTED: SET and MYND domain-containing protein 4-like [Plutella xylostella] >gi|768439662|ref|XP_011561474.1| PREDICTED: SET and MYND domain-containing protein 4-like [Plutella xylostella]	7.39014e-110
1020	isotig05925	scf1190_8003	2213	2219	1a	isotig05925	100	1586	0	0	1	1586	4009	5594	0	2929	113	-22.58	2 16	11491168	14	57.14%	85.71%	5594	gi|170297344|gb|ACB13821.1|	chitin synthase [Ostrinia furnacalis]	0
1021	isotig05925	scf1190_8003	2213	2219	1a	isotig05925	100	1586	0	0	1	1586	4009	5594	0	2929	94	-17.91	2 17	12231242	15	66.67%	80.00%	5594	gi|170297344|gb|ACB13821.1|	chitin synthase [Ostrinia furnacalis]	0
1022	isotig05925	scf1190_8003	2213	2219	1a	isotig05925	100	1586	0	0	1	1586	4009	5594	0	2929	90	-18.66	4 20	836857	17	64.71%	76.47%	5594	gi|170297344|gb|ACB13821.1|	chitin synthase [Ostrinia furnacalis]	0
1023	isotig05925	scf1190_8003	2213	2219	1a	isotig05925	100	1586	0	0	1	1586	4009	5594	0	2929	90	-18.3	2 20	14061429	21	61.90%	61.90%	5594	gi|170297344|gb|ACB13821.1|	chitin synthase [Ostrinia furnacalis]	0
1024	isotig05925	scf1190_8003	2213	2219	1a	isotig05925	100	1586	0	0	1	1586	4009	5594	0	2929	116	-22.83	2 18	652674	18	55.56%	77.78%	5594	gi|170297344|gb|ACB13821.1|	chitin synthase [Ostrinia furnacalis]	0
1025	isotig05925	scf1190_8003	2213	2219	1a	isotig05925	100	1586	0	0	1	1586	4009	5594	0	2929	104	-20.76	2 18	11771198	17	52.94%	82.35%	5594	gi|170297344|gb|ACB13821.1|	chitin synthase [Ostrinia furnacalis]	0
1026	isotig05925	scf15172_25891	4336	4342	1a	isotig05925	100	1586	0	0	1	1586	4009	5594	0	2929	111	-17.01	2 22	447472	23	60.87%	73.91%	5594	gi|170297344|gb|ACB13821.1|	chitin synthase [Ostrinia furnacalis]	0
1027	isotig05925	scf15172_25891	5151	5157	m8	isotig05925	100	1586	0	0	1	1586	4009	5594	0	2929	111	-17.01	2 22	447472	23	60.87%	73.91%	5594	gi|170297344|gb|ACB13821.1|	chitin synthase [Ostrinia furnacalis]	0
1028	isotig05925	scf17497_26765	4877	4883	1a	isotig05925	100	1586	0	0	1	1586	4009	5594	0	2929	139	-18.79	2 12	856875	10	90.00%	100.00%	5594	gi|170297344|gb|ACB13821.1|	chitin synthase [Ostrinia furnacalis]	0
1029	isotig05925	scf17497_26765	2294	2300	1a	isotig05925	100	1586	0	0	1	1586	4009	5594	0	2929	139	-18.79	2 12	856875	10	90.00%	100.00%	5594	gi|170297344|gb|ACB13821.1|	chitin synthase [Ostrinia furnacalis]	0
1030	isotig05925	scf17497_26766	2294	2300	1a	isotig05925	100	1586	0	0	1	1586	4009	5594	0	2929	139	-18.79	2 12	856875	10	90.00%	100.00%	5594	gi|170297344|gb|ACB13821.1|	chitin synthase [Ostrinia furnacalis]	0
1031	isotig05925	scf17497_26766	4877	4883	1a	isotig05925	100	1586	0	0	1	1586	4009	5594	0	2929	139	-18.79	2 12	856875	10	90.00%	100.00%	5594	gi|170297344|gb|ACB13821.1|	chitin synthase [Ostrinia furnacalis]	0
1032	isotig05925	scf2727_12928	101	107	1a	isotig05925	100	1586	0	0	1	1586	4009	5594	0	2929	106	-17.47	2 16	669694	18	66.67%	72.22%	5594	gi|170297344|gb|ACB13821.1|	chitin synthase [Ostrinia furnacalis]	0
1033	isotig05925	scf2727_12928	4858	4864	1a	isotig05925	100	1586	0	0	1	1586	4009	5594	0	2929	106	-17.47	2 16	669694	18	66.67%	72.22%	5594	gi|170297344|gb|ACB13821.1|	chitin synthase [Ostrinia furnacalis]	0
1034	isotig05925	scf2727_12929	4858	4864	m8	isotig05925	100	1586	0	0	1	1586	4009	5594	0	2929	114	-17.98	2 16	14131434	15	60.00%	80.00%	5594	gi|170297344|gb|ACB13821.1|	chitin synthase [Ostrinia furnacalis]	0
1035	isotig05925	scf2727_12929	4858	4864	m8	isotig05925	100	1586	0	0	1	1586	4009	5594	0	2929	106	-19.77	4 20	14451466	17	70.59%	76.47%	5594	gi|170297344|gb|ACB13821.1|	chitin synthase [Ostrinia furnacalis]	0
1036	isotig05925	scf2727_12929	101	107	m8	isotig05925	100	1586	0	0	1	1586	4009	5594	0	2929	114	-17.98	2 16	14131434	15	60.00%	80.00%	5594	gi|170297344|gb|ACB13821.1|	chitin synthase [Ostrinia furnacalis]	0
1037	isotig05925	scf2727_12929	101	107	m8	isotig05925	100	1586	0	0	1	1586	4009	5594	0	2929	106	-19.77	4 20	14451466	17	70.59%	76.47%	5594	gi|170297344|gb|ACB13821.1|	chitin synthase [Ostrinia furnacalis]	0
1038	isotig05925	scf2727_12930	101	107	m8	isotig05925	100	1586	0	0	1	1586	4009	5594	0	2929	106	-19.77	4 20	14451466	17	70.59%	76.47%	5594	gi|170297344|gb|ACB13821.1|	chitin synthase [Ostrinia furnacalis]	0
1039	isotig05925	scf2727_12930	101	107	m8	isotig05925	100	1586	0	0	1	1586	4009	5594	0	2929	114	-17.98	2 16	14131434	15	60.00%	80.00%	5594	gi|170297344|gb|ACB13821.1|	chitin synthase [Ostrinia furnacalis]	0
1040	isotig05925	scf2727_12930	4858	4864	m8	isotig05925	100	1586	0	0	1	1586	4009	5594	0	2929	106	-19.77	4 20	14451466	17	70.59%	76.47%	5594	gi|170297344|gb|ACB13821.1|	chitin synthase [Ostrinia furnacalis]	0
1041	isotig05925	scf2727_12930	4858	4864	m8	isotig05925	100	1586	0	0	1	1586	4009	5594	0	2929	114	-17.98	2 16	14131434	15	60.00%	80.00%	5594	gi|170297344|gb|ACB13821.1|	chitin synthase [Ostrinia furnacalis]	0
1042	isotig05925	scf32250_29575	101	107	m8	isotig05925	100	1586	0	0	1	1586	4009	5594	0	2929	106	-19.77	4 20	14451466	17	70.59%	76.47%	5594	gi|170297344|gb|ACB13821.1|	chitin synthase [Ostrinia furnacalis]	0
1043	isotig05925	scf32250_29575	101	107	m8	isotig05925	100	1586	0	0	1	1586	4009	5594	0	2929	114	-17.98	2 16	14131434	15	60.00%	80.00%	5594	gi|170297344|gb|ACB13821.1|	chitin synthase [Ostrinia furnacalis]	0
1044	isotig05925	scf32250_29575	4858	4864	m8	isotig05925	100	1586	0	0	1	1586	4009	5594	0	2929	106	-19.77	4 20	14451466	17	70.59%	76.47%	5594	gi|170297344|gb|ACB13821.1|	chitin synthase [Ostrinia furnacalis]	0
1045	isotig05925	scf32250_29575	4858	4864	m8	isotig05925	100	1586	0	0	1	1586	4009	5594	0	2929	114	-17.98	2 16	14131434	15	60.00%	80.00%	5594	gi|170297344|gb|ACB13821.1|	chitin synthase [Ostrinia furnacalis]	0
1046	isotig05925	scf36269_30173	4625	4631	m8	isotig05925	100	1586	0	0	1	1586	4009	5594	0	2929	102	-18.53	5 24	14501471	19	68.42%	78.95%	5594	gi|170297344|gb|ACB13821.1|	chitin synthase [Ostrinia furnacalis]	0
1047	isotig05925	scf36269_30173	4625	4631	m8	isotig05925	100	1586	0	0	1	1586	4009	5594	0	2929	107	-20.78	4 22	15311557	20	75.00%	85.00%	5594	gi|170297344|gb|ACB13821.1|	chitin synthase [Ostrinia furnacalis]	0
1048	isotig05925	scf36269_30173	4625	4631	m8	isotig05925	100	1586	0	0	1	1586	4009	5594	0	2929	144	-17.76	2 22	11671194	23	56.52%	69.57%	5594	gi|170297344|gb|ACB13821.1|	chitin synthase [Ostrinia furnacalis]	0
1049	isotig05925	scf36269_30173	4625	4631	m8	isotig05925	100	1586	0	0	1	1586	4009	5594	0	2929	112	-19.33	2 23	639669	27	59.26%	66.67%	5594	gi|170297344|gb|ACB13821.1|	chitin synthase [Ostrinia furnacalis]	0
1050	isotig05925	scf36269_30173	5195	5201	m8	isotig05925	100	1586	0	0	1	1586	4009	5594	0	2929	102	-18.53	5 24	14501471	19	68.42%	78.95%	5594	gi|170297344|gb|ACB13821.1|	chitin synthase [Ostrinia furnacalis]	0
1051	isotig05925	scf36269_30173	5195	5201	m8	isotig05925	100	1586	0	0	1	1586	4009	5594	0	2929	107	-20.78	4 22	15311557	20	75.00%	85.00%	5594	gi|170297344|gb|ACB13821.1|	chitin synthase [Ostrinia furnacalis]	0
1052	isotig05925	scf36269_30173	5195	5201	m8	isotig05925	100	1586	0	0	1	1586	4009	5594	0	2929	144	-17.76	2 22	11671194	23	56.52%	69.57%	5594	gi|170297344|gb|ACB13821.1|	chitin synthase [Ostrinia furnacalis]	0
1053	isotig05925	scf36269_30173	5195	5201	m8	isotig05925	100	1586	0	0	1	1586	4009	5594	0	2929	112	-19.33	2 23	639669	27	59.26%	66.67%	5594	gi|170297344|gb|ACB13821.1|	chitin synthase [Ostrinia furnacalis]	0
1054	isotig05925	scf3654_15205	4781	4787	1a	isotig05925	100	1586	0	0	1	1586	4009	5594	0	2929	103	-18.96	2 21	970996	24	62.50%	66.67%	5594	gi|170297344|gb|ACB13821.1|	chitin synthase [Ostrinia furnacalis]	0
1055	isotig05925	scf3654_15205	4457	4463	m8	isotig05925	100	1586	0	0	1	1586	4009	5594	0	2929	103	-18.96	2 21	970996	24	62.50%	66.67%	5594	gi|170297344|gb|ACB13821.1|	chitin synthase [Ostrinia furnacalis]	0
1056	isotig05925	scf39_1015	3893	3899	1a	isotig05925	100	1586	0	0	1	1586	4009	5594	0	2929	114	-17.98	2 20	910934	20	70.00%	80.00%	5594	gi|170297344|gb|ACB13821.1|	chitin synthase [Ostrinia furnacalis]	0
1057	isotig05925	scf39_1015	4716	4722	1a	isotig05925	100	1586	0	0	1	1586	4009	5594	0	2929	114	-17.98	2 20	910934	20	70.00%	80.00%	5594	gi|170297344|gb|ACB13821.1|	chitin synthase [Ostrinia furnacalis]	0
1058	isotig05925	scf39_1016	4716	4722	1a	isotig05925	100	1586	0	0	1	1586	4009	5594	0	2929	114	-17.98	2 20	910934	20	70.00%	80.00%	5594	gi|170297344|gb|ACB13821.1|	chitin synthase [Ostrinia furnacalis]	0
1059	isotig05925	scf39_1016	3893	3899	1a	isotig05925	100	1586	0	0	1	1586	4009	5594	0	2929	114	-17.98	2 20	910934	20	70.00%	80.00%	5594	gi|170297344|gb|ACB13821.1|	chitin synthase [Ostrinia furnacalis]	0
1060	isotig05925	scf5044_17748	2671	2677	m8	isotig05925	100	1586	0	0	1	1586	4009	5594	0	2929	102	-18.49	2 20	15451566	19	68.42%	73.68%	5594	gi|170297344|gb|ACB13821.1|	chitin synthase [Ostrinia furnacalis]	0
1061	isotig05925	scf5044_17748	3019	3025	m8	isotig05925	100	1586	0	0	1	1586	4009	5594	0	2929	102	-18.49	2 20	15451566	19	68.42%	73.68%	5594	gi|170297344|gb|ACB13821.1|	chitin synthase [Ostrinia furnacalis]	0
1062	isotig05925	scf5698_18786	471	477	m8	isotig05925	100	1586	0	0	1	1586	4009	5594	0	2929	111	-22.33	2 20	10411062	19	73.68%	84.21%	5594	gi|170297344|gb|ACB13821.1|	chitin synthase [Ostrinia furnacalis]	0
1063	isotig05925	scf5698_18786	471	477	m8	isotig05925	100	1586	0	0	1	1586	4009	5594	0	2929	127	-17.29	4 20	11921212	16	75.00%	81.25%	5594	gi|170297344|gb|ACB13821.1|	chitin synthase [Ostrinia furnacalis]	0
1064	isotig05925	scf5698_18786	818	824	1a	isotig05925	100	1586	0	0	1	1586	4009	5594	0	2929	111	-22.33	2 20	10411062	19	73.68%	84.21%	5594	gi|170297344|gb|ACB13821.1|	chitin synthase [Ostrinia furnacalis]	0
1065	isotig05925	scf5698_18786	818	824	1a	isotig05925	100	1586	0	0	1	1586	4009	5594	0	2929	127	-17.29	4 20	11921212	16	75.00%	81.25%	5594	gi|170297344|gb|ACB13821.1|	chitin synthase [Ostrinia furnacalis]	0
1066	isotig05925	scf5698_18786	2509	2515	m8	isotig05925	100	1586	0	0	1	1586	4009	5594	0	2929	111	-22.33	2 20	10411062	19	73.68%	84.21%	5594	gi|170297344|gb|ACB13821.1|	chitin synthase [Ostrinia furnacalis]	0
1067	isotig05925	scf5698_18786	2509	2515	m8	isotig05925	100	1586	0	0	1	1586	4009	5594	0	2929	127	-17.29	4 20	11921212	16	75.00%	81.25%	5594	gi|170297344|gb|ACB13821.1|	chitin synthase [Ostrinia furnacalis]	0
1068	isotig05925	scf5698_18786	5100	5106	1a	isotig05925	100	1586	0	0	1	1586	4009	5594	0	2929	111	-22.33	2 20	10411062	19	73.68%	84.21%	5594	gi|170297344|gb|ACB13821.1|	chitin synthase [Ostrinia furnacalis]	0
1069	isotig05925	scf5698_18786	5100	5106	1a	isotig05925	100	1586	0	0	1	1586	4009	5594	0	2929	127	-17.29	4 20	11921212	16	75.00%	81.25%	5594	gi|170297344|gb|ACB13821.1|	chitin synthase [Ostrinia furnacalis]	0
1070	isotig05925	scf6585_20002	2876	2882	m8	isotig05925	100	1586	0	0	1	1586	4009	5594	0	2929	96	-20.21	3 20	12091229	18	66.67%	66.67%	5594	gi|170297344|gb|ACB13821.1|	chitin synthase [Ostrinia furnacalis]	0
1071	isotig05925	scf6585_20002	3775	3781	1a	isotig05925	100	1586	0	0	1	1586	4009	5594	0	2929	96	-20.21	3 20	12091229	18	66.67%	66.67%	5594	gi|170297344|gb|ACB13821.1|	chitin synthase [Ostrinia furnacalis]	0
1072	isotig05925	scf6585_20003	3775	3781	1a	isotig05925	100	1586	0	0	1	1586	4009	5594	0	2929	96	-20.21	3 20	12091229	18	66.67%	66.67%	5594	gi|170297344|gb|ACB13821.1|	chitin synthase [Ostrinia furnacalis]	0
1073	isotig05925	scf6585_20003	2876	2882	m8	isotig05925	100	1586	0	0	1	1586	4009	5594	0	2929	96	-20.21	3 20	12091229	18	66.67%	66.67%	5594	gi|170297344|gb|ACB13821.1|	chitin synthase [Ostrinia furnacalis]	0
1074	isotig05925	scf6585_20004	2876	2882	m8	isotig05925	100	1586	0	0	1	1586	4009	5594	0	2929	96	-20.21	3 20	12091229	18	66.67%	66.67%	5594	gi|170297344|gb|ACB13821.1|	chitin synthase [Ostrinia furnacalis]	0
1075	isotig05925	scf6585_20004	3775	3781	1a	isotig05925	100	1586	0	0	1	1586	4009	5594	0	2929	96	-20.21	3 20	12091229	18	66.67%	66.67%	5594	gi|170297344|gb|ACB13821.1|	chitin synthase [Ostrinia furnacalis]	0
1076	isotig05925	scf864_6287	5195	5201	m8	isotig05925	100	1586	0	0	1	1586	4009	5594	0	2929	102	-18.53	5 24	14501471	19	68.42%	78.95%	5594	gi|170297344|gb|ACB13821.1|	chitin synthase [Ostrinia furnacalis]	0
1077	isotig05925	scf864_6287	5195	5201	m8	isotig05925	100	1586	0	0	1	1586	4009	5594	0	2929	112	-19.33	2 23	639669	27	59.26%	66.67%	5594	gi|170297344|gb|ACB13821.1|	chitin synthase [Ostrinia furnacalis]	0
1078	isotig05925	scf864_6287	5195	5201	m8	isotig05925	100	1586	0	0	1	1586	4009	5594	0	2929	144	-17.76	2 22	11671194	23	56.52%	69.57%	5594	gi|170297344|gb|ACB13821.1|	chitin synthase [Ostrinia furnacalis]	0
1079	isotig05925	scf864_6287	5195	5201	m8	isotig05925	100	1586	0	0	1	1586	4009	5594	0	2929	107	-20.78	4 22	15311557	20	75.00%	85.00%	5594	gi|170297344|gb|ACB13821.1|	chitin synthase [Ostrinia furnacalis]	0
1080	isotig05925	scf864_6287	4625	4631	m8	isotig05925	100	1586	0	0	1	1586	4009	5594	0	2929	102	-18.53	5 24	14501471	19	68.42%	78.95%	5594	gi|170297344|gb|ACB13821.1|	chitin synthase [Ostrinia furnacalis]	0
1081	isotig05925	scf864_6287	4625	4631	m8	isotig05925	100	1586	0	0	1	1586	4009	5594	0	2929	112	-19.33	2 23	639669	27	59.26%	66.67%	5594	gi|170297344|gb|ACB13821.1|	chitin synthase [Ostrinia furnacalis]	0
1082	isotig05925	scf864_6287	4625	4631	m8	isotig05925	100	1586	0	0	1	1586	4009	5594	0	2929	144	-17.76	2 22	11671194	23	56.52%	69.57%	5594	gi|170297344|gb|ACB13821.1|	chitin synthase [Ostrinia furnacalis]	0
1083	isotig05925	scf864_6287	4625	4631	m8	isotig05925	100	1586	0	0	1	1586	4009	5594	0	2929	107	-20.78	4 22	15311557	20	75.00%	85.00%	5594	gi|170297344|gb|ACB13821.1|	chitin synthase [Ostrinia furnacalis]	0
1084	isotig05925	scf940_6586	3323	3329	m8	isotig05925	100	1586	0	0	1	1586	4009	5594	0	2929	94	-18.52	2 21	219239	19	52.63%	78.95%	5594	gi|170297344|gb|ACB13821.1|	chitin synthase [Ostrinia furnacalis]	0
1085	isotig05925	scf940_6586	3323	3329	m8	isotig05925	100	1586	0	0	1	1586	4009	5594	0	2929	95	-17.9	2 21	12201242	20	65.00%	65.00%	5594	gi|170297344|gb|ACB13821.1|	chitin synthase [Ostrinia furnacalis]	0
1086	isotig05925	scf940_6586	3323	3329	m8	isotig05925	100	1586	0	0	1	1586	4009	5594	0	2929	95	-21.06	5 21	14111435	19	57.89%	73.68%	5594	gi|170297344|gb|ACB13821.1|	chitin synthase [Ostrinia furnacalis]	0
1087	isotig05928	scf36269_30173	2523	2529	8mer	isotig05928	100	1841	0	0	1	1841	1180	3020	0	3400	117	-18.65	4 22	86108	18	66.67%	83.33%	3020	gi|357613932|gb|EHJ68792.1|	putative serine-threonine kinase receptor-associated protein [Danaus plexippus]	1.28612e-180
1088	isotig05928	scf864_6287	2523	2529	8mer	isotig05928	100	1841	0	0	1	1841	1180	3020	0	3400	117	-18.65	4 22	86108	18	66.67%	83.33%	3020	gi|357613932|gb|EHJ68792.1|	putative serine-threonine kinase receptor-associated protein [Danaus plexippus]	1.28612e-180
1089	isotig05928	scf864_6292	867	873	1a	isotig05928	100	1841	0	0	1	1841	1180	3020	0	3400	118	-18.93	4 19	71 93	15	66.67%	80.00%	3020	gi|357613932|gb|EHJ68792.1|	putative serine-threonine kinase receptor-associated protein [Danaus plexippus]	1.28612e-180
1090	isotig05928	scf864_6292	867	873	1a	isotig05928	100	1841	0	0	1	1841	1180	3020	0	3400	106	-18.4	3 22	43 65	20	55.00%	85.00%	3020	gi|357613932|gb|EHJ68792.1|	putative serine-threonine kinase receptor-associated protein [Danaus plexippus]	1.28612e-180
1091	isotig05928	scf864_6292	867	873	1a	isotig05928	100	1841	0	0	1	1841	1180	3020	0	3400	101	-17.39	5 22	15591581	17	64.71%	88.24%	3020	gi|357613932|gb|EHJ68792.1|	putative serine-threonine kinase receptor-associated protein [Danaus plexippus]	1.28612e-180
1092	isotig05928	scf864_6292	867	873	1a	isotig05928	100	1841	0	0	1	1841	1180	3020	0	3400	106	-17.86	3 21	84105	18	55.56%	83.33%	3020	gi|357613932|gb|EHJ68792.1|	putative serine-threonine kinase receptor-associated protein [Danaus plexippus]	1.28612e-180
1093	isotig05928	scf864_6292	867	873	1a	isotig05928	100	1841	0	0	1	1841	1180	3020	0	3400	123	-18.5	3 16	15801602	13	61.54%	76.92%	3020	gi|357613932|gb|EHJ68792.1|	putative serine-threonine kinase receptor-associated protein [Danaus plexippus]	1.28612e-180
1094	isotig05936	scf1316_8406	2811	2817	m8	isotig05936	100	795	0	0	1	795	2198	2992	0	1469	179	-26.45	2 20	599621	18	88.89%	88.89%	2992	gi|768432907|ref|XP_011557797.1|	PREDICTED: multiple C2 and transmembrane domain-containing protein 1-like isoform X1 [Plutella xylostella]	0
1095	isotig05936	scf15172_25891	2803	2809	1a	isotig05936	100	795	0	0	1	795	2198	2992	0	1469	123	-17.25	2 21	211234	20	65.00%	70.00%	2992	gi|768432907|ref|XP_011557797.1|	PREDICTED: multiple C2 and transmembrane domain-containing protein 1-like isoform X1 [Plutella xylostella]	0
1096	isotig05936	scf15172_25891	2803	2809	1a	isotig05936	100	795	0	0	1	795	2198	2992	0	1469	137	-17.2	2 19	153177	19	73.68%	84.21%	2992	gi|768432907|ref|XP_011557797.1|	PREDICTED: multiple C2 and transmembrane domain-containing protein 1-like isoform X1 [Plutella xylostella]	0
1097	isotig05936	scf383_3985	2573	2579	m8	isotig05936	100	795	0	0	1	795	2198	2992	0	1469	154	-17.23	2 21	363383	19	68.42%	78.95%	2992	gi|768432907|ref|XP_011557797.1|	PREDICTED: multiple C2 and transmembrane domain-containing protein 1-like isoform X1 [Plutella xylostella]	0
1098	isotig05936	scf39_1015	2406	2412	8mer	isotig05936	100	795	0	0	1	795	2198	2992	0	1469	163	-22.11	2 22	195216	20	70.00%	85.00%	2992	gi|768432907|ref|XP_011557797.1|	PREDICTED: multiple C2 and transmembrane domain-containing protein 1-like isoform X1 [Plutella xylostella]	0
1099	isotig05936	scf39_1016	2406	2412	8mer	isotig05936	100	795	0	0	1	795	2198	2992	0	1469	163	-22.11	2 22	195216	20	70.00%	85.00%	2992	gi|768432907|ref|XP_011557797.1|	PREDICTED: multiple C2 and transmembrane domain-containing protein 1-like isoform X1 [Plutella xylostella]	0
1100	isotig05936	scf940_6586	2079	2085	8mer	isotig05936	100	795	0	0	1	795	2198	2992	0	1469	115	-19.11	3 12	213234	9	77.78%	100.00%	2992	gi|768432907|ref|XP_011557797.1|	PREDICTED: multiple C2 and transmembrane domain-containing protein 1-like isoform X1 [Plutella xylostella]	0
1101	isotig06077	scf2167_11445	1090	1096	m8	isotig06077	100	1229	0	0	1	1229	889	2117	0	2270	145	-18.04	2 10	281302	8	100.00%	100.00%	2117	gi|768434724|ref|XP_011558779.1|	PREDICTED: larval/pupal rigid cuticle protein 66-like [Plutella xylostella]	1.88387e-26
1102	isotig06077	scf2167_11445	1090	1096	m8	isotig06077	100	1229	0	0	1	1229	889	2117	0	2270	100	-22.55	2 7	563584	5	100.00%	100.00%	2117	gi|768434724|ref|XP_011558779.1|	PREDICTED: larval/pupal rigid cuticle protein 66-like [Plutella xylostella]	1.88387e-26
1103	isotig06077	scf2167_11445	1090	1096	m8	isotig06077	100	1229	0	0	1	1229	889	2117	0	2270	125	-17.1	3 10	251272	7	100.00%	100.00%	2117	gi|768434724|ref|XP_011558779.1|	PREDICTED: larval/pupal rigid cuticle protein 66-like [Plutella xylostella]	1.88387e-26
1104	isotig06077	scf2167_11445	1183	1189	m8	isotig06077	100	1229	0	0	1	1229	889	2117	0	2270	145	-18.04	2 10	281302	8	100.00%	100.00%	2117	gi|768434724|ref|XP_011558779.1|	PREDICTED: larval/pupal rigid cuticle protein 66-like [Plutella xylostella]	1.88387e-26
1105	isotig06077	scf2167_11445	1183	1189	m8	isotig06077	100	1229	0	0	1	1229	889	2117	0	2270	100	-22.55	2 7	563584	5	100.00%	100.00%	2117	gi|768434724|ref|XP_011558779.1|	PREDICTED: larval/pupal rigid cuticle protein 66-like [Plutella xylostella]	1.88387e-26
1106	isotig06077	scf2167_11445	1183	1189	m8	isotig06077	100	1229	0	0	1	1229	889	2117	0	2270	125	-17.1	3 10	251272	7	100.00%	100.00%	2117	gi|768434724|ref|XP_011558779.1|	PREDICTED: larval/pupal rigid cuticle protein 66-like [Plutella xylostella]	1.88387e-26
1107	isotig06077	scf2167_11445	922	928	m8	isotig06077	100	1229	0	0	1	1229	889	2117	0	2270	145	-18.04	2 10	281302	8	100.00%	100.00%	2117	gi|768434724|ref|XP_011558779.1|	PREDICTED: larval/pupal rigid cuticle protein 66-like [Plutella xylostella]	1.88387e-26
1108	isotig06077	scf2167_11445	922	928	m8	isotig06077	100	1229	0	0	1	1229	889	2117	0	2270	100	-22.55	2 7	563584	5	100.00%	100.00%	2117	gi|768434724|ref|XP_011558779.1|	PREDICTED: larval/pupal rigid cuticle protein 66-like [Plutella xylostella]	1.88387e-26
1109	isotig06077	scf2167_11445	922	928	m8	isotig06077	100	1229	0	0	1	1229	889	2117	0	2270	125	-17.1	3 10	251272	7	100.00%	100.00%	2117	gi|768434724|ref|XP_011558779.1|	PREDICTED: larval/pupal rigid cuticle protein 66-like [Plutella xylostella]	1.88387e-26
1110	isotig06077	scf3654_15205	1416	1422	m8	isotig06077	100	1229	0	0	1	1229	889	2117	0	2270	101	-23.97	5 20	17 43	20	70.00%	75.00%	2117	gi|768434724|ref|XP_011558779.1|	PREDICTED: larval/pupal rigid cuticle protein 66-like [Plutella xylostella]	1.88387e-26
1111	isotig06077	scf3654_15207	1416	1422	m8	isotig06077	100	1229	0	0	1	1229	889	2117	0	2270	101	-23.09	5 20	17 43	20	70.00%	75.00%	2117	gi|768434724|ref|XP_011558779.1|	PREDICTED: larval/pupal rigid cuticle protein 66-like [Plutella xylostella]	1.88387e-26
1112	isotig06077	scf3682_15234	1849	1855	m8	isotig06077	100	1229	0	0	1	1229	889	2117	0	2270	165	-22.56	2 18	946968	16	81.25%	87.50%	2117	gi|768434724|ref|XP_011558779.1|	PREDICTED: larval/pupal rigid cuticle protein 66-like [Plutella xylostella]	1.88387e-26
1113	isotig06077	scf5698_18786	922	928	m8	isotig06077	100	1229	0	0	1	1229	889	2117	0	2270	108	-17.3	5 17	6 26	12	83.33%	91.67%	2117	gi|768434724|ref|XP_011558779.1|	PREDICTED: larval/pupal rigid cuticle protein 66-like [Plutella xylostella]	1.88387e-26
1114	isotig06077	scf5698_18786	922	928	m8	isotig06077	100	1229	0	0	1	1229	889	2117	0	2270	162	-21.63	2 19	189209	17	70.59%	88.24%	2117	gi|768434724|ref|XP_011558779.1|	PREDICTED: larval/pupal rigid cuticle protein 66-like [Plutella xylostella]	1.88387e-26
1115	isotig06077	scf5698_18786	922	928	m8	isotig06077	100	1229	0	0	1	1229	889	2117	0	2270	143	-24.99	3 19	254272	16	81.25%	87.50%	2117	gi|768434724|ref|XP_011558779.1|	PREDICTED: larval/pupal rigid cuticle protein 66-like [Plutella xylostella]	1.88387e-26
1116	isotig06077	scf5698_18786	922	928	m8	isotig06077	100	1229	0	0	1	1229	889	2117	0	2270	129	-17.66	2 20	42 62	19	78.95%	78.95%	2117	gi|768434724|ref|XP_011558779.1|	PREDICTED: larval/pupal rigid cuticle protein 66-like [Plutella xylostella]	1.88387e-26
1117	isotig06077	scf5698_18786	922	928	m8	isotig06077	100	1229	0	0	1	1229	889	2117	0	2270	156	-19.93	2 13	282302	11	90.91%	100.00%	2117	gi|768434724|ref|XP_011558779.1|	PREDICTED: larval/pupal rigid cuticle protein 66-like [Plutella xylostella]	1.88387e-26
1118	isotig06077	scf5698_18786	922	928	m8	isotig06077	100	1229	0	0	1	1229	889	2117	0	2270	102	-17.93	2 20	919941	20	65.00%	75.00%	2117	gi|768434724|ref|XP_011558779.1|	PREDICTED: larval/pupal rigid cuticle protein 66-like [Plutella xylostella]	1.88387e-26
1119	isotig06077	scf5698_18786	1183	1189	m8	isotig06077	100	1229	0	0	1	1229	889	2117	0	2270	108	-17.3	5 17	6 26	12	83.33%	91.67%	2117	gi|768434724|ref|XP_011558779.1|	PREDICTED: larval/pupal rigid cuticle protein 66-like [Plutella xylostella]	1.88387e-26
1120	isotig06077	scf5698_18786	1183	1189	m8	isotig06077	100	1229	0	0	1	1229	889	2117	0	2270	162	-21.63	2 19	189209	17	70.59%	88.24%	2117	gi|768434724|ref|XP_011558779.1|	PREDICTED: larval/pupal rigid cuticle protein 66-like [Plutella xylostella]	1.88387e-26
1121	isotig06077	scf5698_18786	1183	1189	m8	isotig06077	100	1229	0	0	1	1229	889	2117	0	2270	143	-24.99	3 19	254272	16	81.25%	87.50%	2117	gi|768434724|ref|XP_011558779.1|	PREDICTED: larval/pupal rigid cuticle protein 66-like [Plutella xylostella]	1.88387e-26
1122	isotig06077	scf5698_18786	1183	1189	m8	isotig06077	100	1229	0	0	1	1229	889	2117	0	2270	129	-17.66	2 20	42 62	19	78.95%	78.95%	2117	gi|768434724|ref|XP_011558779.1|	PREDICTED: larval/pupal rigid cuticle protein 66-like [Plutella xylostella]	1.88387e-26
1123	isotig06077	scf5698_18786	1183	1189	m8	isotig06077	100	1229	0	0	1	1229	889	2117	0	2270	156	-19.93	2 13	282302	11	90.91%	100.00%	2117	gi|768434724|ref|XP_011558779.1|	PREDICTED: larval/pupal rigid cuticle protein 66-like [Plutella xylostella]	1.88387e-26
1124	isotig06077	scf5698_18786	1183	1189	m8	isotig06077	100	1229	0	0	1	1229	889	2117	0	2270	102	-17.93	2 20	919941	20	65.00%	75.00%	2117	gi|768434724|ref|XP_011558779.1|	PREDICTED: larval/pupal rigid cuticle protein 66-like [Plutella xylostella]	1.88387e-26
1125	isotig06077	scf5698_18786	1090	1096	m8	isotig06077	100	1229	0	0	1	1229	889	2117	0	2270	108	-17.3	5 17	6 26	12	83.33%	91.67%	2117	gi|768434724|ref|XP_011558779.1|	PREDICTED: larval/pupal rigid cuticle protein 66-like [Plutella xylostella]	1.88387e-26
1126	isotig06077	scf5698_18786	1090	1096	m8	isotig06077	100	1229	0	0	1	1229	889	2117	0	2270	162	-21.63	2 19	189209	17	70.59%	88.24%	2117	gi|768434724|ref|XP_011558779.1|	PREDICTED: larval/pupal rigid cuticle protein 66-like [Plutella xylostella]	1.88387e-26
1127	isotig06077	scf5698_18786	1090	1096	m8	isotig06077	100	1229	0	0	1	1229	889	2117	0	2270	143	-24.99	3 19	254272	16	81.25%	87.50%	2117	gi|768434724|ref|XP_011558779.1|	PREDICTED: larval/pupal rigid cuticle protein 66-like [Plutella xylostella]	1.88387e-26
1128	isotig06077	scf5698_18786	1090	1096	m8	isotig06077	100	1229	0	0	1	1229	889	2117	0	2270	129	-17.66	2 20	42 62	19	78.95%	78.95%	2117	gi|768434724|ref|XP_011558779.1|	PREDICTED: larval/pupal rigid cuticle protein 66-like [Plutella xylostella]	1.88387e-26
1129	isotig06077	scf5698_18786	1090	1096	m8	isotig06077	100	1229	0	0	1	1229	889	2117	0	2270	156	-19.93	2 13	282302	11	90.91%	100.00%	2117	gi|768434724|ref|XP_011558779.1|	PREDICTED: larval/pupal rigid cuticle protein 66-like [Plutella xylostella]	1.88387e-26
1130	isotig06077	scf5698_18786	1090	1096	m8	isotig06077	100	1229	0	0	1	1229	889	2117	0	2270	102	-17.93	2 20	919941	20	65.00%	75.00%	2117	gi|768434724|ref|XP_011558779.1|	PREDICTED: larval/pupal rigid cuticle protein 66-like [Plutella xylostella]	1.88387e-26
1131	isotig06115	scf383_4009	81	87	1a	isotig06115	100	491	0	0	1	491	491	1	0	907	100	-17.94	2 7	63 85	5	100.00%	100.00%	2947	gi|675364652|gb|KFM57554.1|	Transposon Ty3-I Gag-Pol polyprotein, partial [Stegodyphus mimosarum]	2.4098e-127
1132	isotig06204	scf2727_12929	1762	1768	1a	isotig06204	100	592	0	0	1	592	592	1	0	1094	102	-22.23	2 19	363383	17	52.94%	88.24%	2005	gi|381216878|gb|AFG17055.1|	juvenile hormone binding protein [Omphisa fuscidentalis]	4.32469e-122
1133	isotig06204	scf2727_12929	1762	1768	1a	isotig06204	100	592	0	0	1	592	592	1	0	1094	127	-22.47	2 18	102122	17	82.35%	82.35%	2005	gi|381216878|gb|AFG17055.1|	juvenile hormone binding protein [Omphisa fuscidentalis]	4.32469e-122
1134	isotig06204	scf2727_12929	1875	1881	8mer	isotig06204	100	592	0	0	1	592	592	1	0	1094	102	-22.23	2 19	363383	17	52.94%	88.24%	2005	gi|381216878|gb|AFG17055.1|	juvenile hormone binding protein [Omphisa fuscidentalis]	4.32469e-122
1135	isotig06204	scf2727_12929	1875	1881	8mer	isotig06204	100	592	0	0	1	592	592	1	0	1094	127	-22.47	2 18	102122	17	82.35%	82.35%	2005	gi|381216878|gb|AFG17055.1|	juvenile hormone binding protein [Omphisa fuscidentalis]	4.32469e-122
1136	isotig06204	scf2727_12930	1762	1768	1a	isotig06204	100	592	0	0	1	592	592	1	0	1094	127	-22.47	2 18	102122	17	82.35%	82.35%	2005	gi|381216878|gb|AFG17055.1|	juvenile hormone binding protein [Omphisa fuscidentalis]	4.32469e-122
1137	isotig06204	scf2727_12930	1762	1768	1a	isotig06204	100	592	0	0	1	592	592	1	0	1094	102	-22.23	2 19	363383	17	52.94%	88.24%	2005	gi|381216878|gb|AFG17055.1|	juvenile hormone binding protein [Omphisa fuscidentalis]	4.32469e-122
1138	isotig06204	scf2727_12930	1875	1881	8mer	isotig06204	100	592	0	0	1	592	592	1	0	1094	127	-22.47	2 18	102122	17	82.35%	82.35%	2005	gi|381216878|gb|AFG17055.1|	juvenile hormone binding protein [Omphisa fuscidentalis]	4.32469e-122
1139	isotig06204	scf2727_12930	1875	1881	8mer	isotig06204	100	592	0	0	1	592	592	1	0	1094	102	-22.23	2 19	363383	17	52.94%	88.24%	2005	gi|381216878|gb|AFG17055.1|	juvenile hormone binding protein [Omphisa fuscidentalis]	4.32469e-122
1140	isotig06204	scf32250_29575	1762	1768	1a	isotig06204	100	592	0	0	1	592	592	1	0	1094	102	-22.23	2 19	363383	17	52.94%	88.24%	2005	gi|381216878|gb|AFG17055.1|	juvenile hormone binding protein [Omphisa fuscidentalis]	4.32469e-122
1141	isotig06204	scf32250_29575	1762	1768	1a	isotig06204	100	592	0	0	1	592	592	1	0	1094	127	-22.47	2 18	102122	17	82.35%	82.35%	2005	gi|381216878|gb|AFG17055.1|	juvenile hormone binding protein [Omphisa fuscidentalis]	4.32469e-122
1142	isotig06204	scf32250_29575	1875	1881	8mer	isotig06204	100	592	0	0	1	592	592	1	0	1094	102	-22.23	2 19	363383	17	52.94%	88.24%	2005	gi|381216878|gb|AFG17055.1|	juvenile hormone binding protein [Omphisa fuscidentalis]	4.32469e-122
1143	isotig06204	scf32250_29575	1875	1881	8mer	isotig06204	100	592	0	0	1	592	592	1	0	1094	127	-22.47	2 18	102122	17	82.35%	82.35%	2005	gi|381216878|gb|AFG17055.1|	juvenile hormone binding protein [Omphisa fuscidentalis]	4.32469e-122
1144	isotig06204	scf383_3985	1309	1315	1a	isotig06204	100	592	0	0	1	592	592	1	0	1094	120	-17.3	2 8	391412	6	100.00%	100.00%	2005	gi|381216878|gb|AFG17055.1|	juvenile hormone binding protein [Omphisa fuscidentalis]	4.32469e-122
1145	isotig06204	scf383_3985	1309	1315	1a	isotig06204	100	592	0	0	1	592	592	1	0	1094	151	-18.05	2 18	152175	18	77.78%	77.78%	2005	gi|381216878|gb|AFG17055.1|	juvenile hormone binding protein [Omphisa fuscidentalis]	4.32469e-122
1146	isotig06204	scf383_3985	1309	1315	1a	isotig06204	100	592	0	0	1	592	592	1	0	1094	116	-20.22	2 17	253274	15	66.67%	86.67%	2005	gi|381216878|gb|AFG17055.1|	juvenile hormone binding protein [Omphisa fuscidentalis]	4.32469e-122
1147	isotig06208	scf383_3985	1817	1823	1a	isotig06208	100	1144	0	0	1	1144	734	1877	0	2113	95	-18.34	2 20	142165	21	66.67%	76.19%	1877	gi|385655187|gb|AFI64313.1|	acidic lipase [Helicoverpa armigera]	7.73321e-105
1148	isotig06208	scf4278_16410	212	218	1a	isotig06208	100	1144	0	0	1	1144	734	1877	0	2113	115	-17.81	2 20	142164	18	50.00%	88.89%	1877	gi|385655187|gb|AFI64313.1|	acidic lipase [Helicoverpa armigera]	7.73321e-105
1149	isotig06208	scf53424_32293	1796	1802	m8	isotig06208	100	1144	0	0	1	1144	734	1877	0	2113	93	-17.6	5 19	628651	16	75.00%	81.25%	1877	gi|385655187|gb|AFI64313.1|	acidic lipase [Helicoverpa armigera]	7.73321e-105
1150	isotig06208	scf5519_18419	577	583	m8	isotig06208	100	1144	0	0	1	1144	734	1877	0	2113	125	-17.34	2 19	445466	19	63.16%	78.95%	1877	gi|385655187|gb|AFI64313.1|	acidic lipase [Helicoverpa armigera]	7.73321e-105
1151	isotig06208	scf5519_18419	577	583	m8	isotig06208	100	1144	0	0	1	1144	734	1877	0	2113	123	-17.42	2 16	759778	14	71.43%	78.57%	1877	gi|385655187|gb|AFI64313.1|	acidic lipase [Helicoverpa armigera]	7.73321e-105
1152	isotig06208	scf6585_20002	1193	1199	1a	isotig06208	100	1144	0	0	1	1144	734	1877	0	2113	114	-18.29	3 11	672692	8	87.50%	100.00%	1877	gi|385655187|gb|AFI64313.1|	acidic lipase [Helicoverpa armigera]	7.73321e-105
1153	isotig06208	scf6585_20002	343	349	m8	isotig06208	100	1144	0	0	1	1144	734	1877	0	2113	114	-18.29	3 11	672692	8	87.50%	100.00%	1877	gi|385655187|gb|AFI64313.1|	acidic lipase [Helicoverpa armigera]	7.73321e-105
1154	isotig06208	scf6585_20003	343	349	m8	isotig06208	100	1144	0	0	1	1144	734	1877	0	2113	114	-18.29	3 11	672692	8	87.50%	100.00%	1877	gi|385655187|gb|AFI64313.1|	acidic lipase [Helicoverpa armigera]	7.73321e-105
1155	isotig06208	scf6585_20003	1193	1199	1a	isotig06208	100	1144	0	0	1	1144	734	1877	0	2113	114	-18.29	3 11	672692	8	87.50%	100.00%	1877	gi|385655187|gb|AFI64313.1|	acidic lipase [Helicoverpa armigera]	7.73321e-105
1156	isotig06208	scf6585_20004	1193	1199	1a	isotig06208	100	1144	0	0	1	1144	734	1877	0	2113	114	-18.29	3 11	672692	8	87.50%	100.00%	1877	gi|385655187|gb|AFI64313.1|	acidic lipase [Helicoverpa armigera]	7.73321e-105
1157	isotig06208	scf6585_20004	343	349	m8	isotig06208	100	1144	0	0	1	1144	734	1877	0	2113	114	-18.29	3 11	672692	8	87.50%	100.00%	1877	gi|385655187|gb|AFI64313.1|	acidic lipase [Helicoverpa armigera]	7.73321e-105
1158	isotig06208	scf940_6586	261	267	m8	isotig06208	100	1144	0	0	1	1144	734	1877	0	2113	103	-17.75	3 21	314336	19	63.16%	68.42%	1877	gi|385655187|gb|AFI64313.1|	acidic lipase [Helicoverpa armigera]	7.73321e-105
1159	isotig06208	scf940_6586	261	267	m8	isotig06208	100	1144	0	0	1	1144	734	1877	0	2113	102	-19.65	2 21	681701	19	68.42%	73.68%	1877	gi|385655187|gb|AFI64313.1|	acidic lipase [Helicoverpa armigera]	7.73321e-105
1160	isotig06208	scf940_6586	261	267	m8	isotig06208	100	1144	0	0	1	1144	734	1877	0	2113	140	-18.19	2 21	481502	19	68.42%	84.21%	1877	gi|385655187|gb|AFI64313.1|	acidic lipase [Helicoverpa armigera]	7.73321e-105
1161	isotig06232	scf383_4009	1289	1295	m8	isotig06232	100	528	0	0	1	528	528	1	0	976	127	-17.49	2 16	410432	14	71.43%	85.71%	1868	gi|768436483|ref|XP_011559730.1|	PREDICTED: glucose and ribitol dehydrogenase homolog 2-like [Plutella xylostella]	1.17118e-66
1162	isotig06232	scf4010_15791	1217	1223	m8	isotig06232	100	528	0	0	1	528	528	1	0	976	114	-20.19	2 20	9 32	19	73.68%	84.21%	1868	gi|768436483|ref|XP_011559730.1|	PREDICTED: glucose and ribitol dehydrogenase homolog 2-like [Plutella xylostella]	1.17118e-66
1163	isotig06232	scf4010_15792	1217	1223	m8	isotig06232	100	528	0	0	1	528	528	1	0	976	114	-20.19	2 20	9 32	19	73.68%	84.21%	1868	gi|768436483|ref|XP_011559730.1|	PREDICTED: glucose and ribitol dehydrogenase homolog 2-like [Plutella xylostella]	1.17118e-66
1164	isotig06397	scf23044_28083	3155	3161	m8	isotig06397	100	1020	0	0	1	1020	1020	1	0	1884	100	-17.81	2 7	683704	5	100.00%	100.00%	3472	gi|512922738|ref|XP_004930190.1|	PREDICTED: sphingomyelin phosphodiesterase-like [Bombyx mori]	0
1165	isotig06397	scf23044_28083	3155	3161	m8	isotig06397	100	1020	0	0	1	1020	1020	1	0	1884	99	-17.63	6 20	2 23	14	71.43%	100.00%	3472	gi|512922738|ref|XP_004930190.1|	PREDICTED: sphingomyelin phosphodiesterase-like [Bombyx mori]	0
1166	isotig06397	scf36269_30173	114	120	m8	isotig06397	100	1020	0	0	1	1020	1020	1	0	1884	99	-24.56	2 23	467494	25	64.00%	76.00%	3472	gi|512922738|ref|XP_004930190.1|	PREDICTED: sphingomyelin phosphodiesterase-like [Bombyx mori]	0
1167	isotig06397	scf36269_30173	114	120	m8	isotig06397	100	1020	0	0	1	1020	1020	1	0	1884	100	-17.43	2 24	274302	26	61.54%	73.08%	3472	gi|512922738|ref|XP_004930190.1|	PREDICTED: sphingomyelin phosphodiesterase-like [Bombyx mori]	0
1168	isotig06397	scf36269_30173	114	120	m8	isotig06397	100	1020	0	0	1	1020	1020	1	0	1884	106	-18.97	2 21	225251	21	71.43%	76.19%	3472	gi|512922738|ref|XP_004930190.1|	PREDICTED: sphingomyelin phosphodiesterase-like [Bombyx mori]	0
1169	isotig06397	scf36269_30173	114	120	m8	isotig06397	100	1020	0	0	1	1020	1020	1	0	1884	123	-20.42	2 16	516540	14	71.43%	78.57%	3472	gi|512922738|ref|XP_004930190.1|	PREDICTED: sphingomyelin phosphodiesterase-like [Bombyx mori]	0
1170	isotig06397	scf3654_15205	221	227	1a	isotig06397	100	1020	0	0	1	1020	1020	1	0	1884	114	-18.72	3 16	474497	15	66.67%	80.00%	3472	gi|512922738|ref|XP_004930190.1|	PREDICTED: sphingomyelin phosphodiesterase-like [Bombyx mori]	0
1171	isotig06397	scf3654_15205	870	876	1a	isotig06397	100	1020	0	0	1	1020	1020	1	0	1884	114	-18.72	3 16	474497	15	66.67%	80.00%	3472	gi|512922738|ref|XP_004930190.1|	PREDICTED: sphingomyelin phosphodiesterase-like [Bombyx mori]	0
1172	isotig06397	scf3654_15207	221	227	1a	isotig06397	100	1020	0	0	1	1020	1020	1	0	1884	109	-18.75	3 15	475497	13	69.23%	76.92%	3472	gi|512922738|ref|XP_004930190.1|	PREDICTED: sphingomyelin phosphodiesterase-like [Bombyx mori]	0
1173	isotig06397	scf3654_15207	870	876	1a	isotig06397	100	1020	0	0	1	1020	1020	1	0	1884	109	-18.75	3 15	475497	13	69.23%	76.92%	3472	gi|512922738|ref|XP_004930190.1|	PREDICTED: sphingomyelin phosphodiesterase-like [Bombyx mori]	0
1174	isotig06397	scf383_3985	91	97	1a	isotig06397	100	1020	0	0	1	1020	1020	1	0	1884	99	-19.45	5 21	457479	17	76.47%	82.35%	3472	gi|512922738|ref|XP_004930190.1|	PREDICTED: sphingomyelin phosphodiesterase-like [Bombyx mori]	0
1175	isotig06397	scf383_3985	91	97	1a	isotig06397	100	1020	0	0	1	1020	1020	1	0	1884	104	-23.24	4 21	350371	17	70.59%	82.35%	3472	gi|512922738|ref|XP_004930190.1|	PREDICTED: sphingomyelin phosphodiesterase-like [Bombyx mori]	0
1176	isotig06397	scf383_4009	347	353	1a	isotig06397	100	1020	0	0	1	1020	1020	1	0	1884	97	-17.63	3 22	496518	19	63.16%	68.42%	3472	gi|512922738|ref|XP_004930190.1|	PREDICTED: sphingomyelin phosphodiesterase-like [Bombyx mori]	0
1177	isotig06397	scf383_4009	347	353	1a	isotig06397	100	1020	0	0	1	1020	1020	1	0	1884	94	-20.48	2 20	558581	19	52.63%	63.16%	3472	gi|512922738|ref|XP_004930190.1|	PREDICTED: sphingomyelin phosphodiesterase-like [Bombyx mori]	0
1178	isotig06397	scf383_4009	347	353	1a	isotig06397	100	1020	0	0	1	1020	1020	1	0	1884	127	-19.35	3 12	522544	9	77.78%	100.00%	3472	gi|512922738|ref|XP_004930190.1|	PREDICTED: sphingomyelin phosphodiesterase-like [Bombyx mori]	0
1179	isotig06397	scf383_4009	1927	1933	1a	isotig06397	100	1020	0	0	1	1020	1020	1	0	1884	97	-17.63	3 22	496518	19	63.16%	68.42%	3472	gi|512922738|ref|XP_004930190.1|	PREDICTED: sphingomyelin phosphodiesterase-like [Bombyx mori]	0
1180	isotig06397	scf383_4009	1927	1933	1a	isotig06397	100	1020	0	0	1	1020	1020	1	0	1884	94	-20.48	2 20	558581	19	52.63%	63.16%	3472	gi|512922738|ref|XP_004930190.1|	PREDICTED: sphingomyelin phosphodiesterase-like [Bombyx mori]	0
1181	isotig06397	scf383_4009	1927	1933	1a	isotig06397	100	1020	0	0	1	1020	1020	1	0	1884	127	-19.35	3 12	522544	9	77.78%	100.00%	3472	gi|512922738|ref|XP_004930190.1|	PREDICTED: sphingomyelin phosphodiesterase-like [Bombyx mori]	0
1182	isotig06397	scf39_1015	1965	1971	1a	isotig06397	100	1020	0	0	1	1020	1020	1	0	1884	164	-18.06	2 22	795818	21	76.19%	76.19%	3472	gi|512922738|ref|XP_004930190.1|	PREDICTED: sphingomyelin phosphodiesterase-like [Bombyx mori]	0
1183	isotig06397	scf39_1016	1965	1971	1a	isotig06397	100	1020	0	0	1	1020	1020	1	0	1884	164	-18.06	2 22	795818	21	76.19%	76.19%	3472	gi|512922738|ref|XP_004930190.1|	PREDICTED: sphingomyelin phosphodiesterase-like [Bombyx mori]	0
1184	isotig06397	scf5275_18097	2350	2356	1a	isotig06397	100	1020	0	0	1	1020	1020	1	0	1884	107	-21.77	3 22	312337	22	72.73%	72.73%	3472	gi|512922738|ref|XP_004930190.1|	PREDICTED: sphingomyelin phosphodiesterase-like [Bombyx mori]	0
1185	isotig06397	scf5275_18097	2350	2356	1a	isotig06397	100	1020	0	0	1	1020	1020	1	0	1884	91	-21.47	4 21	464489	20	55.00%	65.00%	3472	gi|512922738|ref|XP_004930190.1|	PREDICTED: sphingomyelin phosphodiesterase-like [Bombyx mori]	0
1186	isotig06397	scf5275_18097	2350	2356	1a	isotig06397	100	1020	0	0	1	1020	1020	1	0	1884	127	-20.18	2 21	140164	21	66.67%	71.43%	3472	gi|512922738|ref|XP_004930190.1|	PREDICTED: sphingomyelin phosphodiesterase-like [Bombyx mori]	0
1187	isotig06397	scf5275_18097	2350	2356	1a	isotig06397	100	1020	0	0	1	1020	1020	1	0	1884	95	-20.93	3 13	509533	12	75.00%	75.00%	3472	gi|512922738|ref|XP_004930190.1|	PREDICTED: sphingomyelin phosphodiesterase-like [Bombyx mori]	0
1188	isotig06397	scf5275_18097	2350	2356	1a	isotig06397	100	1020	0	0	1	1020	1020	1	0	1884	91	-19.94	4 19	481507	19	63.16%	73.68%	3472	gi|512922738|ref|XP_004930190.1|	PREDICTED: sphingomyelin phosphodiesterase-like [Bombyx mori]	0
1189	isotig06397	scf6585_20002	2123	2129	m8	isotig06397	100	1020	0	0	1	1020	1020	1	0	1884	93	-17.38	4 20	550573	19	73.68%	73.68%	3472	gi|512922738|ref|XP_004930190.1|	PREDICTED: sphingomyelin phosphodiesterase-like [Bombyx mori]	0
1190	isotig06397	scf6585_20002	2123	2129	m8	isotig06397	100	1020	0	0	1	1020	1020	1	0	1884	92	-19.47	2 14	511532	13	76.92%	76.92%	3472	gi|512922738|ref|XP_004930190.1|	PREDICTED: sphingomyelin phosphodiesterase-like [Bombyx mori]	0
1191	isotig06397	scf6585_20002	2123	2129	m8	isotig06397	100	1020	0	0	1	1020	1020	1	0	1884	127	-25.52	3 20	317337	17	76.47%	88.24%	3472	gi|512922738|ref|XP_004930190.1|	PREDICTED: sphingomyelin phosphodiesterase-like [Bombyx mori]	0
1192	isotig06397	scf6585_20003	2123	2129	m8	isotig06397	100	1020	0	0	1	1020	1020	1	0	1884	92	-19.47	2 14	511532	13	76.92%	76.92%	3472	gi|512922738|ref|XP_004930190.1|	PREDICTED: sphingomyelin phosphodiesterase-like [Bombyx mori]	0
1193	isotig06397	scf6585_20003	2123	2129	m8	isotig06397	100	1020	0	0	1	1020	1020	1	0	1884	127	-25.52	3 20	317337	17	76.47%	88.24%	3472	gi|512922738|ref|XP_004930190.1|	PREDICTED: sphingomyelin phosphodiesterase-like [Bombyx mori]	0
1194	isotig06397	scf6585_20003	2123	2129	m8	isotig06397	100	1020	0	0	1	1020	1020	1	0	1884	93	-17.38	4 20	550573	19	73.68%	73.68%	3472	gi|512922738|ref|XP_004930190.1|	PREDICTED: sphingomyelin phosphodiesterase-like [Bombyx mori]	0
1195	isotig06397	scf6585_20004	2123	2129	m8	isotig06397	100	1020	0	0	1	1020	1020	1	0	1884	92	-19.47	2 14	511532	13	76.92%	76.92%	3472	gi|512922738|ref|XP_004930190.1|	PREDICTED: sphingomyelin phosphodiesterase-like [Bombyx mori]	0
1196	isotig06397	scf6585_20004	2123	2129	m8	isotig06397	100	1020	0	0	1	1020	1020	1	0	1884	127	-25.52	3 20	317337	17	76.47%	88.24%	3472	gi|512922738|ref|XP_004930190.1|	PREDICTED: sphingomyelin phosphodiesterase-like [Bombyx mori]	0
1197	isotig06397	scf6585_20004	2123	2129	m8	isotig06397	100	1020	0	0	1	1020	1020	1	0	1884	93	-17.38	4 20	550573	19	73.68%	73.68%	3472	gi|512922738|ref|XP_004930190.1|	PREDICTED: sphingomyelin phosphodiesterase-like [Bombyx mori]	0
1198	isotig06397	scf864_6287	114	120	m8	isotig06397	100	1020	0	0	1	1020	1020	1	0	1884	99	-24.56	2 23	467494	25	64.00%	76.00%	3472	gi|512922738|ref|XP_004930190.1|	PREDICTED: sphingomyelin phosphodiesterase-like [Bombyx mori]	0
1199	isotig06397	scf864_6287	114	120	m8	isotig06397	100	1020	0	0	1	1020	1020	1	0	1884	100	-17.43	2 24	274302	26	61.54%	73.08%	3472	gi|512922738|ref|XP_004930190.1|	PREDICTED: sphingomyelin phosphodiesterase-like [Bombyx mori]	0
1200	isotig06397	scf864_6287	114	120	m8	isotig06397	100	1020	0	0	1	1020	1020	1	0	1884	123	-20.42	2 16	516540	14	71.43%	78.57%	3472	gi|512922738|ref|XP_004930190.1|	PREDICTED: sphingomyelin phosphodiesterase-like [Bombyx mori]	0
1201	isotig06397	scf864_6287	114	120	m8	isotig06397	100	1020	0	0	1	1020	1020	1	0	1884	106	-18.97	2 21	225251	21	71.43%	76.19%	3472	gi|512922738|ref|XP_004930190.1|	PREDICTED: sphingomyelin phosphodiesterase-like [Bombyx mori]	0
1202	isotig06397	scf864_6292	1901	1907	8mer	isotig06397	100	1020	0	0	1	1020	1020	1	0	1884	105	-20.16	2 22	719742	21	66.67%	76.19%	3472	gi|512922738|ref|XP_004930190.1|	PREDICTED: sphingomyelin phosphodiesterase-like [Bombyx mori]	0
1203	isotig06397	scf864_6292	1901	1907	8mer	isotig06397	100	1020	0	0	1	1020	1020	1	0	1884	120	-19.27	3 19	548569	16	62.50%	87.50%	3472	gi|512922738|ref|XP_004930190.1|	PREDICTED: sphingomyelin phosphodiesterase-like [Bombyx mori]	0
1204	isotig06397	scf864_6292	1901	1907	8mer	isotig06397	100	1020	0	0	1	1020	1020	1	0	1884	91	-19.68	2 20	500522	18	50.00%	72.22%	3472	gi|512922738|ref|XP_004930190.1|	PREDICTED: sphingomyelin phosphodiesterase-like [Bombyx mori]	0
1205	isotig06397	scf864_6292	1901	1907	8mer	isotig06397	100	1020	0	0	1	1020	1020	1	0	1884	94	-18.79	2 21	455477	20	65.00%	75.00%	3472	gi|512922738|ref|XP_004930190.1|	PREDICTED: sphingomyelin phosphodiesterase-like [Bombyx mori]	0
1206	isotig06397	scf864_6292	1901	1907	8mer	isotig06397	100	1020	0	0	1	1020	1020	1	0	1884	98	-20.72	2 22	18 41	22	54.55%	81.82%	3472	gi|512922738|ref|XP_004930190.1|	PREDICTED: sphingomyelin phosphodiesterase-like [Bombyx mori]	0
1207	isotig06519	scf2727_12929	1338	1344	1a	isotig06519	100	188	0	0	1	188	188	1	7.52e-96	348	106	-17.84	2 17	137157	16	75.00%	81.25%	1645	gi|768437137|ref|XP_011560092.1|	PREDICTED: uncharacterized protein LOC105390480 [Plutella xylostella]	5.27604e-103
1208	isotig06519	scf2727_12930	1338	1344	1a	isotig06519	100	188	0	0	1	188	188	1	7.52e-96	348	106	-17.84	2 17	137157	16	75.00%	81.25%	1645	gi|768437137|ref|XP_011560092.1|	PREDICTED: uncharacterized protein LOC105390480 [Plutella xylostella]	5.27604e-103
1209	isotig06519	scf32250_29575	1338	1344	1a	isotig06519	100	188	0	0	1	188	188	1	7.52e-96	348	106	-17.84	2 17	137157	16	75.00%	81.25%	1645	gi|768437137|ref|XP_011560092.1|	PREDICTED: uncharacterized protein LOC105390480 [Plutella xylostella]	5.27604e-103
1210	isotig06519	scf383_3985	410	416	1a	isotig06519	100	188	0	0	1	188	188	1	7.52e-96	348	101	-18.42	5 16	41 61	11	90.91%	90.91%	1645	gi|768437137|ref|XP_011560092.1|	PREDICTED: uncharacterized protein LOC105390480 [Plutella xylostella]	5.27604e-103
1211	isotig06519	scf383_3985	16	22	1a	isotig06519	100	188	0	0	1	188	188	1	7.52e-96	348	101	-18.42	5 16	41 61	11	90.91%	90.91%	1645	gi|768437137|ref|XP_011560092.1|	PREDICTED: uncharacterized protein LOC105390480 [Plutella xylostella]	5.27604e-103
1212	isotig06611	scf1316_8406	1961	1967	8mer	isotig06611	100	236	0	0	1	236	236	1	2.01e-122	436	119	-18.52	2 22	63 85	21	71.43%	80.95%	5274	gi|683418123|gb|AIN39484.1|	PLA2-C [Spodoptera exigua]	0
1213	isotig06611	scf1316_8406	3143	3149	1a	isotig06611	100	236	0	0	1	236	236	1	2.01e-122	436	119	-18.52	2 22	63 85	21	71.43%	80.95%	5274	gi|683418123|gb|AIN39484.1|	PLA2-C [Spodoptera exigua]	0
1214	isotig06611	scf2732_12946	4065	4071	1a	isotig06611	100	236	0	0	1	236	236	1	2.01e-122	436	104	-18.1	2 8	111134	6	83.33%	100.00%	5274	gi|683418123|gb|AIN39484.1|	PLA2-C [Spodoptera exigua]	0
1215	isotig06611	scf383_3985	1374	1380	m8	isotig06611	100	236	0	0	1	236	236	1	2.01e-122	436	99	-18.89	3 21	107130	20	60.00%	80.00%	5274	gi|683418123|gb|AIN39484.1|	PLA2-C [Spodoptera exigua]	0
1216	isotig06611	scf5698_18786	4675	4681	m8	isotig06611	100	236	0	0	1	236	236	1	2.01e-122	436	111	-18.01	2 18	203222	16	68.75%	81.25%	5274	gi|683418123|gb|AIN39484.1|	PLA2-C [Spodoptera exigua]	0
1217	isotig06701	scf1316_8406	2260	2266	m8	isotig06701	100	1064	0	0	1	1064	1064	1	0	1965	118	-21.09	2 22	60 82	21	71.43%	76.19%	4999	gi|225016149|gb|ACN78973.1|	copia-type polyprotein [Glycine max] >gi|225016157|gb|ACN78980.1| copia-type polyprotein [Glycine max]	2.35223e-126
1218	isotig06701	scf1316_8406	2337	2343	m8	isotig06701	100	1064	0	0	1	1064	1064	1	0	1965	118	-21.09	2 22	60 82	21	71.43%	76.19%	4999	gi|225016149|gb|ACN78973.1|	copia-type polyprotein [Glycine max] >gi|225016157|gb|ACN78980.1| copia-type polyprotein [Glycine max]	2.35223e-126
1219	isotig06701	scf2727_12928	35	41	m8	isotig06701	100	1064	0	0	1	1064	1064	1	0	1965	129	-17.47	2 10	761782	8	87.50%	100.00%	4999	gi|225016149|gb|ACN78973.1|	copia-type polyprotein [Glycine max] >gi|225016157|gb|ACN78980.1| copia-type polyprotein [Glycine max]	2.35223e-126
1220	isotig06701	scf2727_12928	736	742	1a	isotig06701	100	1064	0	0	1	1064	1064	1	0	1965	129	-17.47	2 10	761782	8	87.50%	100.00%	4999	gi|225016149|gb|ACN78973.1|	copia-type polyprotein [Glycine max] >gi|225016157|gb|ACN78980.1| copia-type polyprotein [Glycine max]	2.35223e-126
1221	isotig06701	scf2727_12929	736	742	m8	isotig06701	100	1064	0	0	1	1064	1064	1	0	1965	135	-20.95	2 20	763783	18	61.11%	72.22%	4999	gi|225016149|gb|ACN78973.1|	copia-type polyprotein [Glycine max] >gi|225016157|gb|ACN78980.1| copia-type polyprotein [Glycine max]	2.35223e-126
1222	isotig06701	scf2727_12929	736	742	m8	isotig06701	100	1064	0	0	1	1064	1064	1	0	1965	111	-22.39	2 20	334352	18	66.67%	83.33%	4999	gi|225016149|gb|ACN78973.1|	copia-type polyprotein [Glycine max] >gi|225016157|gb|ACN78980.1| copia-type polyprotein [Glycine max]	2.35223e-126
1223	isotig06701	scf2727_12930	736	742	m8	isotig06701	100	1064	0	0	1	1064	1064	1	0	1965	135	-20.95	2 20	763783	18	61.11%	72.22%	4999	gi|225016149|gb|ACN78973.1|	copia-type polyprotein [Glycine max] >gi|225016157|gb|ACN78980.1| copia-type polyprotein [Glycine max]	2.35223e-126
1224	isotig06701	scf2727_12930	736	742	m8	isotig06701	100	1064	0	0	1	1064	1064	1	0	1965	111	-22.39	2 20	334352	18	66.67%	83.33%	4999	gi|225016149|gb|ACN78973.1|	copia-type polyprotein [Glycine max] >gi|225016157|gb|ACN78980.1| copia-type polyprotein [Glycine max]	2.35223e-126
1225	isotig06701	scf2732_12946	3645	3651	m8	isotig06701	100	1064	0	0	1	1064	1064	1	0	1965	129	-20.53	3 22	240261	19	68.42%	89.47%	4999	gi|225016149|gb|ACN78973.1|	copia-type polyprotein [Glycine max] >gi|225016157|gb|ACN78980.1| copia-type polyprotein [Glycine max]	2.35223e-126
1226	isotig06701	scf2732_12946	3999	4005	1a	isotig06701	100	1064	0	0	1	1064	1064	1	0	1965	129	-20.53	3 22	240261	19	68.42%	89.47%	4999	gi|225016149|gb|ACN78973.1|	copia-type polyprotein [Glycine max] >gi|225016157|gb|ACN78980.1| copia-type polyprotein [Glycine max]	2.35223e-126
1227	isotig06701	scf2732_12946	2515	2521	m8	isotig06701	100	1064	0	0	1	1064	1064	1	0	1965	129	-20.53	3 22	240261	19	68.42%	89.47%	4999	gi|225016149|gb|ACN78973.1|	copia-type polyprotein [Glycine max] >gi|225016157|gb|ACN78980.1| copia-type polyprotein [Glycine max]	2.35223e-126
1228	isotig06701	scf32250_29575	736	742	m8	isotig06701	100	1064	0	0	1	1064	1064	1	0	1965	135	-20.95	2 20	763783	18	61.11%	72.22%	4999	gi|225016149|gb|ACN78973.1|	copia-type polyprotein [Glycine max] >gi|225016157|gb|ACN78980.1| copia-type polyprotein [Glycine max]	2.35223e-126
1229	isotig06701	scf32250_29575	736	742	m8	isotig06701	100	1064	0	0	1	1064	1064	1	0	1965	111	-22.39	2 20	334352	18	66.67%	83.33%	4999	gi|225016149|gb|ACN78973.1|	copia-type polyprotein [Glycine max] >gi|225016157|gb|ACN78980.1| copia-type polyprotein [Glycine max]	2.35223e-126
1230	isotig06701	scf383_3985	1017	1023	1a	isotig06701	100	1064	0	0	1	1064	1064	1	0	1965	100	-17.32	2 7	556577	5	100.00%	100.00%	4999	gi|225016149|gb|ACN78973.1|	copia-type polyprotein [Glycine max] >gi|225016157|gb|ACN78980.1| copia-type polyprotein [Glycine max]	2.35223e-126
1231	isotig06701	scf383_3985	1017	1023	1a	isotig06701	100	1064	0	0	1	1064	1064	1	0	1965	95	-17.51	4 20	336357	16	68.75%	75.00%	4999	gi|225016149|gb|ACN78973.1|	copia-type polyprotein [Glycine max] >gi|225016157|gb|ACN78980.1| copia-type polyprotein [Glycine max]	2.35223e-126
1232	isotig06701	scf383_3985	1017	1023	1a	isotig06701	100	1064	0	0	1	1064	1064	1	0	1965	119	-20.29	2 21	359382	21	66.67%	76.19%	4999	gi|225016149|gb|ACN78973.1|	copia-type polyprotein [Glycine max] >gi|225016157|gb|ACN78980.1| copia-type polyprotein [Glycine max]	2.35223e-126
1233	isotig06701	scf403_4152	4157	4163	8mer	isotig06701	100	1064	0	0	1	1064	1064	1	0	1965	113	-24.29	3 21	338359	19	73.68%	78.95%	4999	gi|225016149|gb|ACN78973.1|	copia-type polyprotein [Glycine max] >gi|225016157|gb|ACN78980.1| copia-type polyprotein [Glycine max]	2.35223e-126
1234	isotig06701	scf5044_17748	4834	4840	m8	isotig06701	100	1064	0	0	1	1064	1064	1	0	1965	107	-17.75	5 20	223243	15	73.33%	80.00%	4999	gi|225016149|gb|ACN78973.1|	copia-type polyprotein [Glycine max] >gi|225016157|gb|ACN78980.1| copia-type polyprotein [Glycine max]	2.35223e-126
1235	isotig06701	scf5044_17748	3867	3873	m8	isotig06701	100	1064	0	0	1	1064	1064	1	0	1965	107	-17.75	5 20	223243	15	73.33%	80.00%	4999	gi|225016149|gb|ACN78973.1|	copia-type polyprotein [Glycine max] >gi|225016157|gb|ACN78980.1| copia-type polyprotein [Glycine max]	2.35223e-126
1236	isotig06701	scf7225_20705	788	794	1a	isotig06701	100	1064	0	0	1	1064	1064	1	0	1965	115	-17.44	4 16	891914	12	83.33%	100.00%	4999	gi|225016149|gb|ACN78973.1|	copia-type polyprotein [Glycine max] >gi|225016157|gb|ACN78980.1| copia-type polyprotein [Glycine max]	2.35223e-126
1237	isotig06701	scf864_6292	2269	2275	8mer	isotig06701	100	1064	0	0	1	1064	1064	1	0	1965	112	-18.95	2 22	126149	21	61.90%	71.43%	4999	gi|225016149|gb|ACN78973.1|	copia-type polyprotein [Glycine max] >gi|225016157|gb|ACN78980.1| copia-type polyprotein [Glycine max]	2.35223e-126
1238	isotig06701	scf864_6292	2269	2275	8mer	isotig06701	100	1064	0	0	1	1064	1064	1	0	1965	119	-18.1	2 17	86109	16	62.50%	81.25%	4999	gi|225016149|gb|ACN78973.1|	copia-type polyprotein [Glycine max] >gi|225016157|gb|ACN78980.1| copia-type polyprotein [Glycine max]	2.35223e-126
1239	isotig06701	scf864_6292	2269	2275	8mer	isotig06701	100	1064	0	0	1	1064	1064	1	0	1965	124	-25.32	2 22	11 36	23	65.22%	86.96%	4999	gi|225016149|gb|ACN78973.1|	copia-type polyprotein [Glycine max] >gi|225016157|gb|ACN78980.1| copia-type polyprotein [Glycine max]	2.35223e-126
1240	isotig06701	scf864_6292	2269	2275	8mer	isotig06701	100	1064	0	0	1	1064	1064	1	0	1965	108	-18.4	2 22	53 72	20	65.00%	75.00%	4999	gi|225016149|gb|ACN78973.1|	copia-type polyprotein [Glycine max] >gi|225016157|gb|ACN78980.1| copia-type polyprotein [Glycine max]	2.35223e-126
1241	isotig06701	scf864_6292	2269	2275	8mer	isotig06701	100	1064	0	0	1	1064	1064	1	0	1965	103	-20.59	2 19	99119	17	58.82%	76.47%	4999	gi|225016149|gb|ACN78973.1|	copia-type polyprotein [Glycine max] >gi|225016157|gb|ACN78980.1| copia-type polyprotein [Glycine max]	2.35223e-126
1242	isotig06703	scf17497_26765	3067	3073	8mer	isotig06703	100	778	0	0	1	778	2518	3295	0	1437	125	-17.38	2 19	693716	21	61.90%	76.19%	3295	gi|751237276|ref|XP_011172516.1|	PREDICTED: retrovirus-related Pol polyprotein from transposon TNT 1-94, partial [Solenopsis invicta]	2.23423e-152
1243	isotig06703	scf17497_26765	754	760	1a	isotig06703	100	778	0	0	1	778	2518	3295	0	1437	125	-17.38	2 19	693716	21	61.90%	76.19%	3295	gi|751237276|ref|XP_011172516.1|	PREDICTED: retrovirus-related Pol polyprotein from transposon TNT 1-94, partial [Solenopsis invicta]	2.23423e-152
1244	isotig06703	scf17497_26766	754	760	1a	isotig06703	100	778	0	0	1	778	2518	3295	0	1437	125	-17.38	2 19	693716	21	61.90%	76.19%	3295	gi|751237276|ref|XP_011172516.1|	PREDICTED: retrovirus-related Pol polyprotein from transposon TNT 1-94, partial [Solenopsis invicta]	2.23423e-152
1245	isotig06703	scf17497_26766	3067	3073	8mer	isotig06703	100	778	0	0	1	778	2518	3295	0	1437	125	-17.38	2 19	693716	21	61.90%	76.19%	3295	gi|751237276|ref|XP_011172516.1|	PREDICTED: retrovirus-related Pol polyprotein from transposon TNT 1-94, partial [Solenopsis invicta]	2.23423e-152
1246	isotig06703	scf3119_13962	1425	1431	1a	isotig06703	100	778	0	0	1	778	2518	3295	0	1437	98	-19.45	4 19	748768	15	73.33%	80.00%	3295	gi|751237276|ref|XP_011172516.1|	PREDICTED: retrovirus-related Pol polyprotein from transposon TNT 1-94, partial [Solenopsis invicta]	2.23423e-152
1247	isotig06703	scf3654_15205	1515	1521	m8	isotig06703	100	778	0	0	1	778	2518	3295	0	1437	99	-17.92	2 21	611635	22	63.64%	68.18%	3295	gi|751237276|ref|XP_011172516.1|	PREDICTED: retrovirus-related Pol polyprotein from transposon TNT 1-94, partial [Solenopsis invicta]	2.23423e-152
1248	isotig06703	scf5275_18097	32	38	1a	isotig06703	100	778	0	0	1	778	2518	3295	0	1437	142	-21.89	2 20	434457	19	68.42%	78.95%	3295	gi|751237276|ref|XP_011172516.1|	PREDICTED: retrovirus-related Pol polyprotein from transposon TNT 1-94, partial [Solenopsis invicta]	2.23423e-152
1249	isotig06716	scf1476_9186	2536	2542	m8	isotig06716	100	672	0	0	1	672	2058	2729	0	1242	149	-17.98	2 20	465486	18	72.22%	72.22%	2729	gi|768440170|ref|XP_011561752.1|	PREDICTED: bifunctional purine biosynthesis protein PURH-like [Plutella xylostella]	0
1250	isotig06716	scf1476_9186	2415	2421	1a	isotig06716	100	672	0	0	1	672	2058	2729	0	1242	149	-17.98	2 20	465486	18	72.22%	72.22%	2729	gi|768440170|ref|XP_011561752.1|	PREDICTED: bifunctional purine biosynthesis protein PURH-like [Plutella xylostella]	0
1251	isotig06716	scf5698_18786	1092	1098	m8	isotig06716	100	672	0	0	1	672	2058	2729	0	1242	97	-17.79	2 20	505524	18	66.67%	72.22%	2729	gi|768440170|ref|XP_011561752.1|	PREDICTED: bifunctional purine biosynthesis protein PURH-like [Plutella xylostella]	0
1252	isotig06716	scf800_6043	2646	2652	1a	isotig06716	100	672	0	0	1	672	2058	2729	0	1242	123	-19.68	2 21	427452	23	69.57%	69.57%	2729	gi|768440170|ref|XP_011561752.1|	PREDICTED: bifunctional purine biosynthesis protein PURH-like [Plutella xylostella]	0
1253	isotig06716	scf864_6292	387	393	8mer	isotig06716	100	672	0	0	1	672	2058	2729	0	1242	109	-18.3	2 19	253278	20	70.00%	75.00%	2729	gi|768440170|ref|XP_011561752.1|	PREDICTED: bifunctional purine biosynthesis protein PURH-like [Plutella xylostella]	0
1254	isotig06716	scf864_6292	387	393	8mer	isotig06716	100	672	0	0	1	672	2058	2729	0	1242	109	-17.57	2 14	110133	13	76.92%	92.31%	2729	gi|768440170|ref|XP_011561752.1|	PREDICTED: bifunctional purine biosynthesis protein PURH-like [Plutella xylostella]	0
1255	isotig06716	scf864_6292	387	393	8mer	isotig06716	100	672	0	0	1	672	2058	2729	0	1242	120	-24.61	2 20	341362	19	73.68%	73.68%	2729	gi|768440170|ref|XP_011561752.1|	PREDICTED: bifunctional purine biosynthesis protein PURH-like [Plutella xylostella]	0
1256	isotig06826	scf23044_28083	255	261	1a	isotig06826	100	561	0	0	1	561	1897	2457	0	1037	103	-17.2	2 21	421444	21	66.67%	80.95%	2457	gi|512921842|ref|XP_004929973.1|	PREDICTED: LOW QUALITY PROTEIN: dynein heavy chain 6, axonemal-like [Bombyx mori]	0
1257	isotig06826	scf23044_28083	1662	1668	1a	isotig06826	100	561	0	0	1	561	1897	2457	0	1037	103	-17.2	2 21	421444	21	66.67%	80.95%	2457	gi|512921842|ref|XP_004929973.1|	PREDICTED: LOW QUALITY PROTEIN: dynein heavy chain 6, axonemal-like [Bombyx mori]	0
1258	isotig06826	scf2727_12929	1203	1209	m8	isotig06826	100	561	0	0	1	561	1897	2457	0	1037	118	-17.88	2 11	300320	9	88.89%	88.89%	2457	gi|512921842|ref|XP_004929973.1|	PREDICTED: LOW QUALITY PROTEIN: dynein heavy chain 6, axonemal-like [Bombyx mori]	0
1259	isotig06826	scf2727_12929	1203	1209	m8	isotig06826	100	561	0	0	1	561	1897	2457	0	1037	104	-23.06	2 18	532554	18	66.67%	83.33%	2457	gi|512921842|ref|XP_004929973.1|	PREDICTED: LOW QUALITY PROTEIN: dynein heavy chain 6, axonemal-like [Bombyx mori]	0
1260	isotig06826	scf2727_12929	1203	1209	m8	isotig06826	100	561	0	0	1	561	1897	2457	0	1037	102	-17.15	3 15	249269	12	83.33%	91.67%	2457	gi|512921842|ref|XP_004929973.1|	PREDICTED: LOW QUALITY PROTEIN: dynein heavy chain 6, axonemal-like [Bombyx mori]	0
1261	isotig06826	scf2727_12929	1203	1209	m8	isotig06826	100	561	0	0	1	561	1897	2457	0	1037	92	-18.3	2 17	355375	15	53.33%	80.00%	2457	gi|512921842|ref|XP_004929973.1|	PREDICTED: LOW QUALITY PROTEIN: dynein heavy chain 6, axonemal-like [Bombyx mori]	0
1262	isotig06826	scf2727_12930	1203	1209	m8	isotig06826	100	561	0	0	1	561	1897	2457	0	1037	92	-18.3	2 17	355375	15	53.33%	80.00%	2457	gi|512921842|ref|XP_004929973.1|	PREDICTED: LOW QUALITY PROTEIN: dynein heavy chain 6, axonemal-like [Bombyx mori]	0
1263	isotig06826	scf2727_12930	1203	1209	m8	isotig06826	100	561	0	0	1	561	1897	2457	0	1037	102	-17.15	3 15	249269	12	83.33%	91.67%	2457	gi|512921842|ref|XP_004929973.1|	PREDICTED: LOW QUALITY PROTEIN: dynein heavy chain 6, axonemal-like [Bombyx mori]	0
1264	isotig06826	scf2727_12930	1203	1209	m8	isotig06826	100	561	0	0	1	561	1897	2457	0	1037	118	-17.88	2 11	300320	9	88.89%	88.89%	2457	gi|512921842|ref|XP_004929973.1|	PREDICTED: LOW QUALITY PROTEIN: dynein heavy chain 6, axonemal-like [Bombyx mori]	0
1265	isotig06826	scf2727_12930	1203	1209	m8	isotig06826	100	561	0	0	1	561	1897	2457	0	1037	104	-23.06	2 18	532554	18	66.67%	83.33%	2457	gi|512921842|ref|XP_004929973.1|	PREDICTED: LOW QUALITY PROTEIN: dynein heavy chain 6, axonemal-like [Bombyx mori]	0
1266	isotig06826	scf32250_29575	1203	1209	m8	isotig06826	100	561	0	0	1	561	1897	2457	0	1037	104	-23.06	2 18	532554	18	66.67%	83.33%	2457	gi|512921842|ref|XP_004929973.1|	PREDICTED: LOW QUALITY PROTEIN: dynein heavy chain 6, axonemal-like [Bombyx mori]	0
1267	isotig06826	scf32250_29575	1203	1209	m8	isotig06826	100	561	0	0	1	561	1897	2457	0	1037	118	-17.88	2 11	300320	9	88.89%	88.89%	2457	gi|512921842|ref|XP_004929973.1|	PREDICTED: LOW QUALITY PROTEIN: dynein heavy chain 6, axonemal-like [Bombyx mori]	0
1268	isotig06826	scf32250_29575	1203	1209	m8	isotig06826	100	561	0	0	1	561	1897	2457	0	1037	102	-17.15	3 15	249269	12	83.33%	91.67%	2457	gi|512921842|ref|XP_004929973.1|	PREDICTED: LOW QUALITY PROTEIN: dynein heavy chain 6, axonemal-like [Bombyx mori]	0
1269	isotig06826	scf32250_29575	1203	1209	m8	isotig06826	100	561	0	0	1	561	1897	2457	0	1037	92	-18.3	2 17	355375	15	53.33%	80.00%	2457	gi|512921842|ref|XP_004929973.1|	PREDICTED: LOW QUALITY PROTEIN: dynein heavy chain 6, axonemal-like [Bombyx mori]	0
1270	isotig06826	scf4010_15791	2324	2330	1a	isotig06826	100	561	0	0	1	561	1897	2457	0	1037	95	-18.29	2 20	79100	19	68.42%	84.21%	2457	gi|512921842|ref|XP_004929973.1|	PREDICTED: LOW QUALITY PROTEIN: dynein heavy chain 6, axonemal-like [Bombyx mori]	0
1271	isotig06826	scf4010_15791	2324	2330	1a	isotig06826	100	561	0	0	1	561	1897	2457	0	1037	94	-18	2 22	209234	23	56.52%	78.26%	2457	gi|512921842|ref|XP_004929973.1|	PREDICTED: LOW QUALITY PROTEIN: dynein heavy chain 6, axonemal-like [Bombyx mori]	0
1272	isotig06826	scf4010_15792	2324	2330	1a	isotig06826	100	561	0	0	1	561	1897	2457	0	1037	94	-18	2 22	209234	23	56.52%	78.26%	2457	gi|512921842|ref|XP_004929973.1|	PREDICTED: LOW QUALITY PROTEIN: dynein heavy chain 6, axonemal-like [Bombyx mori]	0
1273	isotig06826	scf4010_15792	2324	2330	1a	isotig06826	100	561	0	0	1	561	1897	2457	0	1037	95	-18.29	2 20	79100	19	68.42%	84.21%	2457	gi|512921842|ref|XP_004929973.1|	PREDICTED: LOW QUALITY PROTEIN: dynein heavy chain 6, axonemal-like [Bombyx mori]	0
1274	isotig06826	scf940_6586	266	272	1a	isotig06826	100	561	0	0	1	561	1897	2457	0	1037	95	-17.45	2 21	150172	20	60.00%	70.00%	2457	gi|512921842|ref|XP_004929973.1|	PREDICTED: LOW QUALITY PROTEIN: dynein heavy chain 6, axonemal-like [Bombyx mori]	0
1275	isotig06826	scf940_6586	266	272	1a	isotig06826	100	561	0	0	1	561	1897	2457	0	1037	97	-19.03	2 19	210232	18	50.00%	72.22%	2457	gi|512921842|ref|XP_004929973.1|	PREDICTED: LOW QUALITY PROTEIN: dynein heavy chain 6, axonemal-like [Bombyx mori]	0
1276	isotig07086	scf383_3985	161	167	8mer	isotig07086	100	100	0	0	1	100	100	1	2.95e-47	185	136	-18.47	2 21	68 86	19	63.16%	78.95%	4379	gi|339247223|ref|XP_003375245.1|	putative integrase core domain protein [Trichinella spiralis] >gi|316971451|gb|EFV55218.1| putative integrase core domain protein [Trichinella spiralis]	0
1277	isotig07090	scf1728_10084	970	976	1a	isotig07090	100	59	0	0	1	59	59	1	8.91e-25	110	155	-17.52	2 21	38 59	20	70.00%	75.00%	4348	gi|768439812|ref|XP_011561557.1|	PREDICTED: uncharacterized protein LOC105391721 [Plutella xylostella]	0
1278	isotig07090	scf36269_30173	104	110	1a	isotig07090	100	59	0	0	1	59	59	1	8.91e-25	110	119	-20	3 22	21 44	19	73.68%	78.95%	4348	gi|768439812|ref|XP_011561557.1|	PREDICTED: uncharacterized protein LOC105391721 [Plutella xylostella]	0
1279	isotig07090	scf864_6287	104	110	1a	isotig07090	100	59	0	0	1	59	59	1	8.91e-25	110	119	-20	3 22	21 44	19	73.68%	78.95%	4348	gi|768439812|ref|XP_011561557.1|	PREDICTED: uncharacterized protein LOC105391721 [Plutella xylostella]	0
1280	isotig07194	scf1190_8003	619	625	1a	isotig07194	100	1332	0	0	1	1332	1669	3000	0	2460	100	-20.2	2 7	10371057	5	100.00%	100.00%	3000	gi|512932920|ref|XP_004932663.1|	PREDICTED: uncharacterized aarF domain-containing protein kinase 1-like [Bombyx mori]	0
1281	isotig07194	scf1190_8003	619	625	1a	isotig07194	100	1332	0	0	1	1332	1669	3000	0	2460	111	-17.08	3 20	823843	17	58.82%	82.35%	3000	gi|512932920|ref|XP_004932663.1|	PREDICTED: uncharacterized aarF domain-containing protein kinase 1-like [Bombyx mori]	0
1282	isotig07194	scf1476_9186	2699	2705	8mer	isotig07194	100	1332	0	0	1	1332	1669	3000	0	2460	153	-20.09	2 19	10151038	18	72.22%	77.78%	3000	gi|512932920|ref|XP_004932663.1|	PREDICTED: uncharacterized aarF domain-containing protein kinase 1-like [Bombyx mori]	0
1283	isotig07194	scf1476_9186	2699	2705	8mer	isotig07194	100	1332	0	0	1	1332	1669	3000	0	2460	100	-17.89	2 7	708730	5	100.00%	100.00%	3000	gi|512932920|ref|XP_004932663.1|	PREDICTED: uncharacterized aarF domain-containing protein kinase 1-like [Bombyx mori]	0
1284	isotig07194	scf1476_9186	2699	2705	8mer	isotig07194	100	1332	0	0	1	1332	1669	3000	0	2460	127	-18.7	2 22	826851	23	73.91%	73.91%	3000	gi|512932920|ref|XP_004932663.1|	PREDICTED: uncharacterized aarF domain-containing protein kinase 1-like [Bombyx mori]	0
1285	isotig07194	scf1728_10084	1937	1943	1a	isotig07194	100	1332	0	0	1	1332	1669	3000	0	2460	124	-18.93	4 21	301322	17	76.47%	88.24%	3000	gi|512932920|ref|XP_004932663.1|	PREDICTED: uncharacterized aarF domain-containing protein kinase 1-like [Bombyx mori]	0
1286	isotig07194	scf25486_28415	1297	1303	m8	isotig07194	100	1332	0	0	1	1332	1669	3000	0	2460	128	-20.26	2 20	613631	18	66.67%	83.33%	3000	gi|512932920|ref|XP_004932663.1|	PREDICTED: uncharacterized aarF domain-containing protein kinase 1-like [Bombyx mori]	0
1287	isotig07194	scf3377_14725	1297	1303	m8	isotig07194	100	1332	0	0	1	1332	1669	3000	0	2460	128	-20.26	2 20	613631	18	66.67%	83.33%	3000	gi|512932920|ref|XP_004932663.1|	PREDICTED: uncharacterized aarF domain-containing protein kinase 1-like [Bombyx mori]	0
1288	isotig07194	scf5519_18419	1963	1969	1a	isotig07194	100	1332	0	0	1	1332	1669	3000	0	2460	136	-17.97	2 17	282301	15	66.67%	80.00%	3000	gi|512932920|ref|XP_004932663.1|	PREDICTED: uncharacterized aarF domain-containing protein kinase 1-like [Bombyx mori]	0
1289	isotig07274	scf864_6292	1226	1232	1a	isotig07274	100	385	0	0	1	385	2115	2499	0	712	104	-17.13	3 21	335358	19	63.16%	89.47%	2499	gi|512892253|ref|XP_004922886.1|	PREDICTED: sodium- and chloride-dependent glycine transporter 1-like [Bombyx mori]	0
1290	isotig07274	scf864_6292	784	790	m8	isotig07274	100	385	0	0	1	385	2115	2499	0	712	104	-17.13	3 21	335358	19	63.16%	89.47%	2499	gi|512892253|ref|XP_004922886.1|	PREDICTED: sodium- and chloride-dependent glycine transporter 1-like [Bombyx mori]	0
1291	isotig07302	scf17497_26765	2573	2579	m8	isotig07302	100	1511	0	0	1	1511	1511	1	0	2791	98	-17.5	2 19	767787	18	55.56%	72.22%	3609	gi|307173098|gb|EFN64217.1|	THAP domain-containing protein 9, partial [Camponotus floridanus]	1.09011e-154
1292	isotig07302	scf17497_26766	2573	2579	m8	isotig07302	100	1511	0	0	1	1511	1511	1	0	2791	98	-17.5	2 19	767787	18	55.56%	72.22%	3609	gi|307173098|gb|EFN64217.1|	THAP domain-containing protein 9, partial [Camponotus floridanus]	1.09011e-154
1293	isotig07302	scf2026_11137	675	681	m8	isotig07302	100	1511	0	0	1	1511	1511	1	0	2791	126	-19.19	2 20	485508	21	66.67%	71.43%	3609	gi|307173098|gb|EFN64217.1|	THAP domain-containing protein 9, partial [Camponotus floridanus]	1.09011e-154
1294	isotig07302	scf36269_30173	1838	1844	m8	isotig07302	100	1511	0	0	1	1511	1511	1	0	2791	112	-18.56	2 24	96127	29	62.07%	68.97%	3609	gi|307173098|gb|EFN64217.1|	THAP domain-containing protein 9, partial [Camponotus floridanus]	1.09011e-154
1295	isotig07302	scf36269_30173	3546	3552	m8	isotig07302	100	1511	0	0	1	1511	1511	1	0	2791	112	-18.56	2 24	96127	29	62.07%	68.97%	3609	gi|307173098|gb|EFN64217.1|	THAP domain-containing protein 9, partial [Camponotus floridanus]	1.09011e-154
1296	isotig07302	scf383_4009	1753	1759	1a	isotig07302	100	1511	0	0	1	1511	1511	1	0	2791	105	-18.9	2 22	274299	24	62.50%	70.83%	3609	gi|307173098|gb|EFN64217.1|	THAP domain-containing protein 9, partial [Camponotus floridanus]	1.09011e-154
1297	isotig07302	scf39_1015	569	575	m8	isotig07302	100	1511	0	0	1	1511	1511	1	0	2791	138	-18.39	2 19	471493	17	70.59%	88.24%	3609	gi|307173098|gb|EFN64217.1|	THAP domain-containing protein 9, partial [Camponotus floridanus]	1.09011e-154
1298	isotig07302	scf39_1016	569	575	m8	isotig07302	100	1511	0	0	1	1511	1511	1	0	2791	138	-18.39	2 19	471493	17	70.59%	88.24%	3609	gi|307173098|gb|EFN64217.1|	THAP domain-containing protein 9, partial [Camponotus floridanus]	1.09011e-154
1299	isotig07302	scf864_6287	1838	1844	m8	isotig07302	100	1511	0	0	1	1511	1511	1	0	2791	112	-18.56	2 24	96127	29	62.07%	68.97%	3609	gi|307173098|gb|EFN64217.1|	THAP domain-containing protein 9, partial [Camponotus floridanus]	1.09011e-154
1300	isotig07302	scf864_6287	3546	3552	m8	isotig07302	100	1511	0	0	1	1511	1511	1	0	2791	112	-18.56	2 24	96127	29	62.07%	68.97%	3609	gi|307173098|gb|EFN64217.1|	THAP domain-containing protein 9, partial [Camponotus floridanus]	1.09011e-154
1301	isotig07302	scf864_6292	631	637	m8	isotig07302	100	1511	0	0	1	1511	1511	1	0	2791	113	-17.07	3 22	11151137	19	52.63%	84.21%	3609	gi|307173098|gb|EFN64217.1|	THAP domain-containing protein 9, partial [Camponotus floridanus]	1.09011e-154
1302	isotig07302	scf864_6292	631	637	m8	isotig07302	100	1511	0	0	1	1511	1511	1	0	2791	121	-18.47	3 21	13481368	18	61.11%	83.33%	3609	gi|307173098|gb|EFN64217.1|	THAP domain-containing protein 9, partial [Camponotus floridanus]	1.09011e-154
1303	isotig07302	scf864_6292	631	637	m8	isotig07302	100	1511	0	0	1	1511	1511	1	0	2791	91	-19.18	2 22	662686	22	59.09%	68.18%	3609	gi|307173098|gb|EFN64217.1|	THAP domain-containing protein 9, partial [Camponotus floridanus]	1.09011e-154
1304	isotig07354	scf10308_23603	2126	2132	m8	isotig07354	100	308	0	0	1	308	2093	2400	2.55e-162	569	170	-20.77	2 20	32 54	20	80.00%	85.00%	2400	gi|357609980|gb|EHJ66771.1|	triacylglycerol lipase, pancreatic [Danaus plexippus]	0
1305	isotig07354	scf10308_23603	2139	2145	8mer	isotig07354	100	308	0	0	1	308	2093	2400	2.55e-162	569	170	-20.77	2 20	32 54	20	80.00%	85.00%	2400	gi|357609980|gb|EHJ66771.1|	triacylglycerol lipase, pancreatic [Danaus plexippus]	0
1306	isotig07366	scf1476_9186	871	877	m8	isotig07366	100	197	0	0	1	197	2019	2215	7.88e-101	364	104	-17.73	2 22	48 71	21	61.90%	76.19%	2215	gi|768412581|ref|XP_011568375.1|	PREDICTED: histidine--tRNA ligase, cytoplasmic isoform X2 [Plutella xylostella]	0
1307	isotig07398	scf17497_26765	202	208	m8	isotig07398	100	858	0	0	1	858	1487	2344	0	1585	120	-19.07	2 8	805824	6	100.00%	100.00%	2344	gi|389610273|dbj|BAM18748.1|	CRAL/TRIO domain-containing protein [Papilio xuthus]	2.21601e-151
1308	isotig07398	scf17497_26765	293	299	m8	isotig07398	100	858	0	0	1	858	1487	2344	0	1585	120	-19.07	2 8	805824	6	100.00%	100.00%	2344	gi|389610273|dbj|BAM18748.1|	CRAL/TRIO domain-containing protein [Papilio xuthus]	2.21601e-151
1309	isotig07398	scf17497_26766	293	299	m8	isotig07398	100	858	0	0	1	858	1487	2344	0	1585	120	-19.07	2 8	805824	6	100.00%	100.00%	2344	gi|389610273|dbj|BAM18748.1|	CRAL/TRIO domain-containing protein [Papilio xuthus]	2.21601e-151
1310	isotig07398	scf17497_26766	202	208	m8	isotig07398	100	858	0	0	1	858	1487	2344	0	1585	120	-19.07	2 8	805824	6	100.00%	100.00%	2344	gi|389610273|dbj|BAM18748.1|	CRAL/TRIO domain-containing protein [Papilio xuthus]	2.21601e-151
1311	isotig07398	scf26097_28529	1921	1927	8mer	isotig07398	100	858	0	0	1	858	1487	2344	0	1585	102	-19.19	2 21	180204	22	72.73%	77.27%	2344	gi|389610273|dbj|BAM18748.1|	CRAL/TRIO domain-containing protein [Papilio xuthus]	2.21601e-151
1312	isotig07398	scf2727_12929	527	533	8mer	isotig07398	100	858	0	0	1	858	1487	2344	0	1585	120	-17.05	2 8	795815	6	100.00%	100.00%	2344	gi|389610273|dbj|BAM18748.1|	CRAL/TRIO domain-containing protein [Papilio xuthus]	2.21601e-151
1313	isotig07398	scf2727_12930	527	533	8mer	isotig07398	100	858	0	0	1	858	1487	2344	0	1585	120	-17.05	2 8	795815	6	100.00%	100.00%	2344	gi|389610273|dbj|BAM18748.1|	CRAL/TRIO domain-containing protein [Papilio xuthus]	2.21601e-151
1314	isotig07398	scf32250_29575	527	533	8mer	isotig07398	100	858	0	0	1	858	1487	2344	0	1585	120	-17.05	2 8	795815	6	100.00%	100.00%	2344	gi|389610273|dbj|BAM18748.1|	CRAL/TRIO domain-containing protein [Papilio xuthus]	2.21601e-151
1315	isotig07398	scf490_4589	1996	2002	8mer	isotig07398	100	858	0	0	1	858	1487	2344	0	1585	141	-18.48	2 21	294318	23	69.57%	73.91%	2344	gi|389610273|dbj|BAM18748.1|	CRAL/TRIO domain-containing protein [Papilio xuthus]	2.21601e-151
1316	isotig07398	scf50332_31926	1921	1927	8mer	isotig07398	100	858	0	0	1	858	1487	2344	0	1585	102	-19.19	2 21	180204	22	72.73%	77.27%	2344	gi|389610273|dbj|BAM18748.1|	CRAL/TRIO domain-containing protein [Papilio xuthus]	2.21601e-151
1317	isotig07398	scf5412_18286	1921	1927	8mer	isotig07398	100	858	0	0	1	858	1487	2344	0	1585	103	-19.54	2 21	180204	22	72.73%	72.73%	2344	gi|389610273|dbj|BAM18748.1|	CRAL/TRIO domain-containing protein [Papilio xuthus]	2.21601e-151
1318	isotig07398	scf712_5682	12	18	m8	isotig07398	100	858	0	0	1	858	1487	2344	0	1585	119	-17.37	3 24	88116	26	65.38%	69.23%	2344	gi|389610273|dbj|BAM18748.1|	CRAL/TRIO domain-containing protein [Papilio xuthus]	2.21601e-151
1319	isotig07398	scf7225_20705	1337	1343	m8	isotig07398	100	858	0	0	1	858	1487	2344	0	1585	130	-18.05	2 23	93116	21	57.14%	76.19%	2344	gi|389610273|dbj|BAM18748.1|	CRAL/TRIO domain-containing protein [Papilio xuthus]	2.21601e-151
1320	isotig07398	scf762_5869	1921	1927	8mer	isotig07398	100	858	0	0	1	858	1487	2344	0	1585	102	-19.19	2 21	180204	22	72.73%	77.27%	2344	gi|389610273|dbj|BAM18748.1|	CRAL/TRIO domain-containing protein [Papilio xuthus]	2.21601e-151
1321	isotig07398	scf762_5871	1921	1927	8mer	isotig07398	100	858	0	0	1	858	1487	2344	0	1585	102	-19.19	2 21	180204	22	72.73%	77.27%	2344	gi|389610273|dbj|BAM18748.1|	CRAL/TRIO domain-containing protein [Papilio xuthus]	2.21601e-151
1322	isotig07398	scf864_6292	690	696	8mer	isotig07398	100	858	0	0	1	858	1487	2344	0	1585	100	-20.9	2 7	85107	5	100.00%	100.00%	2344	gi|389610273|dbj|BAM18748.1|	CRAL/TRIO domain-containing protein [Papilio xuthus]	2.21601e-151
1323	isotig07398	scf940_6586	1992	1998	1a	isotig07398	100	858	0	0	1	858	1487	2344	0	1585	126	-21.78	2 21	79100	20	65.00%	85.00%	2344	gi|389610273|dbj|BAM18748.1|	CRAL/TRIO domain-containing protein [Papilio xuthus]	2.21601e-151
1324	isotig07418	scf383_4009	1916	1922	m8	isotig07418	100	445	0	0	1	445	445	1	0	822	116	-17.08	4 21	426445	17	70.59%	82.35%	2419	gi|482660320|gb|AGK25051.1|	transposase [Chilo suppressalis]	0
1325	isotig07418	scf383_4009	2192	2198	m8	isotig07418	100	445	0	0	1	445	445	1	0	822	116	-17.08	4 21	426445	17	70.59%	82.35%	2419	gi|482660320|gb|AGK25051.1|	transposase [Chilo suppressalis]	0
1326	isotig07418	scf5698_18786	419	425	m8	isotig07418	100	445	0	0	1	445	445	1	0	822	106	-18.3	3 20	77 98	18	61.11%	77.78%	2419	gi|482660320|gb|AGK25051.1|	transposase [Chilo suppressalis]	0
1327	isotig07494	scf2167_11445	992	998	m8	isotig07494	100	978	0	0	1	978	1124	2101	0	1807	124	-17.95	2 13	251272	11	81.82%	90.91%	2101	gi|768444938|ref|XP_011564343.1|	PREDICTED: guanine nucleotide exchange factor DBS-like isoform X3 [Plutella xylostella]	0
1328	isotig07494	scf2727_12929	219	225	1a	isotig07494	100	978	0	0	1	978	1124	2101	0	1807	114	-21.11	2 15	239260	14	71.43%	78.57%	2101	gi|768444938|ref|XP_011564343.1|	PREDICTED: guanine nucleotide exchange factor DBS-like isoform X3 [Plutella xylostella]	0
1329	isotig07494	scf2727_12929	219	225	1a	isotig07494	100	978	0	0	1	978	1124	2101	0	1807	132	-23.59	2 17	423443	15	73.33%	86.67%	2101	gi|768444938|ref|XP_011564343.1|	PREDICTED: guanine nucleotide exchange factor DBS-like isoform X3 [Plutella xylostella]	0
1330	isotig07494	scf2727_12929	219	225	1a	isotig07494	100	978	0	0	1	978	1124	2101	0	1807	114	-21.62	4 19	382402	15	73.33%	86.67%	2101	gi|768444938|ref|XP_011564343.1|	PREDICTED: guanine nucleotide exchange factor DBS-like isoform X3 [Plutella xylostella]	0
1331	isotig07494	scf2727_12929	219	225	1a	isotig07494	100	978	0	0	1	978	1124	2101	0	1807	107	-21.73	3 20	224244	17	58.82%	76.47%	2101	gi|768444938|ref|XP_011564343.1|	PREDICTED: guanine nucleotide exchange factor DBS-like isoform X3 [Plutella xylostella]	0
1332	isotig07494	scf2727_12929	219	225	1a	isotig07494	100	978	0	0	1	978	1124	2101	0	1807	96	-17.17	2 19	586606	18	61.11%	88.89%	2101	gi|768444938|ref|XP_011564343.1|	PREDICTED: guanine nucleotide exchange factor DBS-like isoform X3 [Plutella xylostella]	0
1333	isotig07494	scf2727_12929	219	225	1a	isotig07494	100	978	0	0	1	978	1124	2101	0	1807	126	-17.74	2 17	560579	15	66.67%	73.33%	2101	gi|768444938|ref|XP_011564343.1|	PREDICTED: guanine nucleotide exchange factor DBS-like isoform X3 [Plutella xylostella]	0
1334	isotig07494	scf2727_12929	219	225	1a	isotig07494	100	978	0	0	1	978	1124	2101	0	1807	103	-20.98	4 18	4 23	14	71.43%	85.71%	2101	gi|768444938|ref|XP_011564343.1|	PREDICTED: guanine nucleotide exchange factor DBS-like isoform X3 [Plutella xylostella]	0
1335	isotig07494	scf2727_12929	219	225	1a	isotig07494	100	978	0	0	1	978	1124	2101	0	1807	131	-18.46	2 12	150170	10	80.00%	90.00%	2101	gi|768444938|ref|XP_011564343.1|	PREDICTED: guanine nucleotide exchange factor DBS-like isoform X3 [Plutella xylostella]	0
1336	isotig07494	scf2727_12929	219	225	1a	isotig07494	100	978	0	0	1	978	1124	2101	0	1807	105	-25.29	4 18	484504	14	71.43%	78.57%	2101	gi|768444938|ref|XP_011564343.1|	PREDICTED: guanine nucleotide exchange factor DBS-like isoform X3 [Plutella xylostella]	0
1337	isotig07494	scf2727_12929	219	225	1a	isotig07494	100	978	0	0	1	978	1124	2101	0	1807	100	-19.1	2 18	363384	17	58.82%	70.59%	2101	gi|768444938|ref|XP_011564343.1|	PREDICTED: guanine nucleotide exchange factor DBS-like isoform X3 [Plutella xylostella]	0
1338	isotig07494	scf2727_12929	219	225	1a	isotig07494	100	978	0	0	1	978	1124	2101	0	1807	131	-22.84	3 20	189209	17	70.59%	82.35%	2101	gi|768444938|ref|XP_011564343.1|	PREDICTED: guanine nucleotide exchange factor DBS-like isoform X3 [Plutella xylostella]	0
1339	isotig07494	scf2727_12930	219	225	1a	isotig07494	100	978	0	0	1	978	1124	2101	0	1807	96	-17.17	2 19	586606	18	61.11%	88.89%	2101	gi|768444938|ref|XP_011564343.1|	PREDICTED: guanine nucleotide exchange factor DBS-like isoform X3 [Plutella xylostella]	0
1340	isotig07494	scf2727_12930	219	225	1a	isotig07494	100	978	0	0	1	978	1124	2101	0	1807	107	-21.73	3 20	224244	17	58.82%	76.47%	2101	gi|768444938|ref|XP_011564343.1|	PREDICTED: guanine nucleotide exchange factor DBS-like isoform X3 [Plutella xylostella]	0
1341	isotig07494	scf2727_12930	219	225	1a	isotig07494	100	978	0	0	1	978	1124	2101	0	1807	126	-17.74	2 17	560579	15	66.67%	73.33%	2101	gi|768444938|ref|XP_011564343.1|	PREDICTED: guanine nucleotide exchange factor DBS-like isoform X3 [Plutella xylostella]	0
1342	isotig07494	scf2727_12930	219	225	1a	isotig07494	100	978	0	0	1	978	1124	2101	0	1807	105	-25.29	4 18	484504	14	71.43%	78.57%	2101	gi|768444938|ref|XP_011564343.1|	PREDICTED: guanine nucleotide exchange factor DBS-like isoform X3 [Plutella xylostella]	0
1343	isotig07494	scf2727_12930	219	225	1a	isotig07494	100	978	0	0	1	978	1124	2101	0	1807	114	-21.11	2 15	239260	14	71.43%	78.57%	2101	gi|768444938|ref|XP_011564343.1|	PREDICTED: guanine nucleotide exchange factor DBS-like isoform X3 [Plutella xylostella]	0
1344	isotig07494	scf2727_12930	219	225	1a	isotig07494	100	978	0	0	1	978	1124	2101	0	1807	131	-22.84	3 20	189209	17	70.59%	82.35%	2101	gi|768444938|ref|XP_011564343.1|	PREDICTED: guanine nucleotide exchange factor DBS-like isoform X3 [Plutella xylostella]	0
1345	isotig07494	scf2727_12930	219	225	1a	isotig07494	100	978	0	0	1	978	1124	2101	0	1807	114	-21.62	4 19	382402	15	73.33%	86.67%	2101	gi|768444938|ref|XP_011564343.1|	PREDICTED: guanine nucleotide exchange factor DBS-like isoform X3 [Plutella xylostella]	0
1346	isotig07494	scf2727_12930	219	225	1a	isotig07494	100	978	0	0	1	978	1124	2101	0	1807	131	-18.46	2 12	150170	10	80.00%	90.00%	2101	gi|768444938|ref|XP_011564343.1|	PREDICTED: guanine nucleotide exchange factor DBS-like isoform X3 [Plutella xylostella]	0
1347	isotig07494	scf2727_12930	219	225	1a	isotig07494	100	978	0	0	1	978	1124	2101	0	1807	132	-23.59	2 17	423443	15	73.33%	86.67%	2101	gi|768444938|ref|XP_011564343.1|	PREDICTED: guanine nucleotide exchange factor DBS-like isoform X3 [Plutella xylostella]	0
1348	isotig07494	scf2727_12930	219	225	1a	isotig07494	100	978	0	0	1	978	1124	2101	0	1807	103	-20.98	4 18	4 23	14	71.43%	85.71%	2101	gi|768444938|ref|XP_011564343.1|	PREDICTED: guanine nucleotide exchange factor DBS-like isoform X3 [Plutella xylostella]	0
1349	isotig07494	scf2727_12930	219	225	1a	isotig07494	100	978	0	0	1	978	1124	2101	0	1807	100	-19.1	2 18	363384	17	58.82%	70.59%	2101	gi|768444938|ref|XP_011564343.1|	PREDICTED: guanine nucleotide exchange factor DBS-like isoform X3 [Plutella xylostella]	0
1350	isotig07494	scf32250_29575	219	225	1a	isotig07494	100	978	0	0	1	978	1124	2101	0	1807	131	-22.84	3 20	189209	17	70.59%	82.35%	2101	gi|768444938|ref|XP_011564343.1|	PREDICTED: guanine nucleotide exchange factor DBS-like isoform X3 [Plutella xylostella]	0
1351	isotig07494	scf32250_29575	219	225	1a	isotig07494	100	978	0	0	1	978	1124	2101	0	1807	114	-21.62	4 19	382402	15	73.33%	86.67%	2101	gi|768444938|ref|XP_011564343.1|	PREDICTED: guanine nucleotide exchange factor DBS-like isoform X3 [Plutella xylostella]	0
1352	isotig07494	scf32250_29575	219	225	1a	isotig07494	100	978	0	0	1	978	1124	2101	0	1807	96	-17.17	2 19	586606	18	61.11%	88.89%	2101	gi|768444938|ref|XP_011564343.1|	PREDICTED: guanine nucleotide exchange factor DBS-like isoform X3 [Plutella xylostella]	0
1353	isotig07494	scf32250_29575	219	225	1a	isotig07494	100	978	0	0	1	978	1124	2101	0	1807	114	-21.11	2 15	239260	14	71.43%	78.57%	2101	gi|768444938|ref|XP_011564343.1|	PREDICTED: guanine nucleotide exchange factor DBS-like isoform X3 [Plutella xylostella]	0
1354	isotig07494	scf32250_29575	219	225	1a	isotig07494	100	978	0	0	1	978	1124	2101	0	1807	132	-23.59	2 17	423443	15	73.33%	86.67%	2101	gi|768444938|ref|XP_011564343.1|	PREDICTED: guanine nucleotide exchange factor DBS-like isoform X3 [Plutella xylostella]	0
1355	isotig07494	scf32250_29575	219	225	1a	isotig07494	100	978	0	0	1	978	1124	2101	0	1807	107	-21.73	3 20	224244	17	58.82%	76.47%	2101	gi|768444938|ref|XP_011564343.1|	PREDICTED: guanine nucleotide exchange factor DBS-like isoform X3 [Plutella xylostella]	0
1356	isotig07494	scf32250_29575	219	225	1a	isotig07494	100	978	0	0	1	978	1124	2101	0	1807	131	-18.46	2 12	150170	10	80.00%	90.00%	2101	gi|768444938|ref|XP_011564343.1|	PREDICTED: guanine nucleotide exchange factor DBS-like isoform X3 [Plutella xylostella]	0
1357	isotig07494	scf32250_29575	219	225	1a	isotig07494	100	978	0	0	1	978	1124	2101	0	1807	105	-25.29	4 18	484504	14	71.43%	78.57%	2101	gi|768444938|ref|XP_011564343.1|	PREDICTED: guanine nucleotide exchange factor DBS-like isoform X3 [Plutella xylostella]	0
1358	isotig07494	scf32250_29575	219	225	1a	isotig07494	100	978	0	0	1	978	1124	2101	0	1807	100	-19.1	2 18	363384	17	58.82%	70.59%	2101	gi|768444938|ref|XP_011564343.1|	PREDICTED: guanine nucleotide exchange factor DBS-like isoform X3 [Plutella xylostella]	0
1359	isotig07494	scf32250_29575	219	225	1a	isotig07494	100	978	0	0	1	978	1124	2101	0	1807	126	-17.74	2 17	560579	15	66.67%	73.33%	2101	gi|768444938|ref|XP_011564343.1|	PREDICTED: guanine nucleotide exchange factor DBS-like isoform X3 [Plutella xylostella]	0
1360	isotig07494	scf32250_29575	219	225	1a	isotig07494	100	978	0	0	1	978	1124	2101	0	1807	103	-20.98	4 18	4 23	14	71.43%	85.71%	2101	gi|768444938|ref|XP_011564343.1|	PREDICTED: guanine nucleotide exchange factor DBS-like isoform X3 [Plutella xylostella]	0
1361	isotig07494	scf383_4009	1248	1254	8mer	isotig07494	100	978	0	0	1	978	1124	2101	0	1807	141	-22	2 22	585606	21	71.43%	76.19%	2101	gi|768444938|ref|XP_011564343.1|	PREDICTED: guanine nucleotide exchange factor DBS-like isoform X3 [Plutella xylostella]	0
1362	isotig07494	scf383_4009	1248	1254	8mer	isotig07494	100	978	0	0	1	978	1124	2101	0	1807	90	-18.75	2 15	489511	13	61.54%	76.92%	2101	gi|768444938|ref|XP_011564343.1|	PREDICTED: guanine nucleotide exchange factor DBS-like isoform X3 [Plutella xylostella]	0
1363	isotig07494	scf383_4009	1248	1254	8mer	isotig07494	100	978	0	0	1	978	1124	2101	0	1807	93	-23.1	3 22	12 32	19	57.89%	68.42%	2101	gi|768444938|ref|XP_011564343.1|	PREDICTED: guanine nucleotide exchange factor DBS-like isoform X3 [Plutella xylostella]	0
1364	isotig07494	scf383_4009	1248	1254	8mer	isotig07494	100	978	0	0	1	978	1124	2101	0	1807	90	-17.7	3 22	400420	19	63.16%	68.42%	2101	gi|768444938|ref|XP_011564343.1|	PREDICTED: guanine nucleotide exchange factor DBS-like isoform X3 [Plutella xylostella]	0
1365	isotig07494	scf383_4009	895	901	1a	isotig07494	100	978	0	0	1	978	1124	2101	0	1807	141	-22	2 22	585606	21	71.43%	76.19%	2101	gi|768444938|ref|XP_011564343.1|	PREDICTED: guanine nucleotide exchange factor DBS-like isoform X3 [Plutella xylostella]	0
1366	isotig07494	scf383_4009	895	901	1a	isotig07494	100	978	0	0	1	978	1124	2101	0	1807	90	-18.75	2 15	489511	13	61.54%	76.92%	2101	gi|768444938|ref|XP_011564343.1|	PREDICTED: guanine nucleotide exchange factor DBS-like isoform X3 [Plutella xylostella]	0
1367	isotig07494	scf383_4009	895	901	1a	isotig07494	100	978	0	0	1	978	1124	2101	0	1807	93	-23.1	3 22	12 32	19	57.89%	68.42%	2101	gi|768444938|ref|XP_011564343.1|	PREDICTED: guanine nucleotide exchange factor DBS-like isoform X3 [Plutella xylostella]	0
1368	isotig07494	scf383_4009	895	901	1a	isotig07494	100	978	0	0	1	978	1124	2101	0	1807	90	-17.7	3 22	400420	19	63.16%	68.42%	2101	gi|768444938|ref|XP_011564343.1|	PREDICTED: guanine nucleotide exchange factor DBS-like isoform X3 [Plutella xylostella]	0
1369	isotig07494	scf490_4589	1236	1242	m8	isotig07494	100	978	0	0	1	978	1124	2101	0	1807	158	-20.11	2 21	947967	19	78.95%	89.47%	2101	gi|768444938|ref|XP_011564343.1|	PREDICTED: guanine nucleotide exchange factor DBS-like isoform X3 [Plutella xylostella]	0
1370	isotig07494	scf778_5939	645	651	8mer	isotig07494	100	978	0	0	1	978	1124	2101	0	1807	96	-20.41	2 21	47 68	19	63.16%	78.95%	2101	gi|768444938|ref|XP_011564343.1|	PREDICTED: guanine nucleotide exchange factor DBS-like isoform X3 [Plutella xylostella]	0
1371	isotig07502	scf36269_30173	1255	1261	1a	isotig07502	100	758	0	0	1	758	1954	2711	0	1400	121	-22.7	3 24	396422	23	69.57%	78.26%	2711	gi|217262|dbj|BAA03124.1|	lectin [Bombyx mori]	3.67052e-167
1372	isotig07502	scf383_3985	2692	2698	8mer	isotig07502	100	758	0	0	1	758	1954	2711	0	1400	99	-17.17	2 21	82106	22	63.64%	68.18%	2711	gi|217262|dbj|BAA03124.1|	lectin [Bombyx mori]	3.67052e-167
1373	isotig07502	scf864_6287	1255	1261	1a	isotig07502	100	758	0	0	1	758	1954	2711	0	1400	121	-22.7	3 24	396422	23	69.57%	78.26%	2711	gi|217262|dbj|BAA03124.1|	lectin [Bombyx mori]	3.67052e-167
1374	isotig07552	scf36269_30173	254	260	1a	isotig07552	100	70	0	0	1	70	70	1	8.82e-31	130	110	-18.97	3 21	28 51	18	61.11%	83.33%	2000	gi|512906436|ref|XP_004926196.1|	PREDICTED: lactase-phlorizin hydrolase-like [Bombyx mori]	0
1375	isotig07552	scf864_6287	254	260	1a	isotig07552	100	70	0	0	1	70	70	1	8.82e-31	130	110	-18.97	3 21	28 51	18	61.11%	83.33%	2000	gi|512906436|ref|XP_004926196.1|	PREDICTED: lactase-phlorizin hydrolase-like [Bombyx mori]	0
1376	isotig07613	scf3654_15207	1052	1058	1a	isotig07613	100	791	0	0	1	791	791	1	0	1461	96	-20.21	3 21	574596	19	68.42%	73.68%	1929	gi|512901911|ref|XP_004925247.1|	PREDICTED: retinol dehydrogenase 11-like [Bombyx mori]	5.85114e-97
1377	isotig07613	scf383_4009	1061	1067	1a	isotig07613	100	791	0	0	1	791	791	1	0	1461	92	-17.19	5 22	491515	19	63.16%	63.16%	1929	gi|512901911|ref|XP_004925247.1|	PREDICTED: retinol dehydrogenase 11-like [Bombyx mori]	5.85114e-97
1378	isotig07613	scf383_4009	1061	1067	1a	isotig07613	100	791	0	0	1	791	791	1	0	1461	96	-19.17	4 16	69 91	13	76.92%	84.62%	1929	gi|512901911|ref|XP_004925247.1|	PREDICTED: retinol dehydrogenase 11-like [Bombyx mori]	5.85114e-97
1379	isotig07613	scf4278_16410	11	17	1a	isotig07613	100	791	0	0	1	791	791	1	0	1461	150	-19.32	2 19	713735	17	70.59%	88.24%	1929	gi|512901911|ref|XP_004925247.1|	PREDICTED: retinol dehydrogenase 11-like [Bombyx mori]	5.85114e-97
1380	isotig07613	scf800_6041	194	200	m8	isotig07613	100	791	0	0	1	791	791	1	0	1461	130	-17.89	2 21	648673	23	73.91%	78.26%	1929	gi|512901911|ref|XP_004925247.1|	PREDICTED: retinol dehydrogenase 11-like [Bombyx mori]	5.85114e-97
1381	isotig08187	scf15172_25891	1857	1863	m8	isotig08187	100	1895	0	0	1	1895	1895	1	0	3500	117	-19.11	5 22	467489	17	70.59%	88.24%	5066	gi|512935188|ref|XP_004933213.1|	PREDICTED: proton-coupled amino acid transporter 4-like [Bombyx mori]	0
1382	isotig08187	scf15172_25891	1857	1863	m8	isotig08187	100	1895	0	0	1	1895	1895	1	0	3500	97	-18.25	2 18	13031325	16	68.75%	87.50%	5066	gi|512935188|ref|XP_004933213.1|	PREDICTED: proton-coupled amino acid transporter 4-like [Bombyx mori]	0
1383	isotig08187	scf2727_12929	4361	4367	1a	isotig08187	100	1895	0	0	1	1895	1895	1	0	3500	119	-19.07	2 17	18391860	16	62.50%	81.25%	5066	gi|512935188|ref|XP_004933213.1|	PREDICTED: proton-coupled amino acid transporter 4-like [Bombyx mori]	0
1384	isotig08187	scf2727_12929	4361	4367	1a	isotig08187	100	1895	0	0	1	1895	1895	1	0	3500	121	-19.38	2 15	525546	14	64.29%	92.86%	5066	gi|512935188|ref|XP_004933213.1|	PREDICTED: proton-coupled amino acid transporter 4-like [Bombyx mori]	0
1385	isotig08187	scf2727_12930	4361	4367	1a	isotig08187	100	1895	0	0	1	1895	1895	1	0	3500	121	-19.38	2 15	525546	14	64.29%	92.86%	5066	gi|512935188|ref|XP_004933213.1|	PREDICTED: proton-coupled amino acid transporter 4-like [Bombyx mori]	0
1386	isotig08187	scf2727_12930	4361	4367	1a	isotig08187	100	1895	0	0	1	1895	1895	1	0	3500	119	-19.07	2 17	18391860	16	62.50%	81.25%	5066	gi|512935188|ref|XP_004933213.1|	PREDICTED: proton-coupled amino acid transporter 4-like [Bombyx mori]	0
1387	isotig08187	scf32250_29575	4361	4367	1a	isotig08187	100	1895	0	0	1	1895	1895	1	0	3500	119	-19.07	2 17	18391860	16	62.50%	81.25%	5066	gi|512935188|ref|XP_004933213.1|	PREDICTED: proton-coupled amino acid transporter 4-like [Bombyx mori]	0
1388	isotig08187	scf32250_29575	4361	4367	1a	isotig08187	100	1895	0	0	1	1895	1895	1	0	3500	121	-19.38	2 15	525546	14	64.29%	92.86%	5066	gi|512935188|ref|XP_004933213.1|	PREDICTED: proton-coupled amino acid transporter 4-like [Bombyx mori]	0
1389	isotig08187	scf36269_30173	907	913	8mer	isotig08187	100	1895	0	0	1	1895	1895	1	0	3500	104	-17.03	5 22	34 61	20	60.00%	80.00%	5066	gi|512935188|ref|XP_004933213.1|	PREDICTED: proton-coupled amino acid transporter 4-like [Bombyx mori]	0
1390	isotig08187	scf36269_30173	907	913	8mer	isotig08187	100	1895	0	0	1	1895	1895	1	0	3500	97	-17.13	5 24	606632	21	57.14%	76.19%	5066	gi|512935188|ref|XP_004933213.1|	PREDICTED: proton-coupled amino acid transporter 4-like [Bombyx mori]	0
1391	isotig08187	scf36269_30173	4866	4872	m8	isotig08187	100	1895	0	0	1	1895	1895	1	0	3500	104	-17.03	5 22	34 61	20	60.00%	80.00%	5066	gi|512935188|ref|XP_004933213.1|	PREDICTED: proton-coupled amino acid transporter 4-like [Bombyx mori]	0
1392	isotig08187	scf36269_30173	4866	4872	m8	isotig08187	100	1895	0	0	1	1895	1895	1	0	3500	97	-17.13	5 24	606632	21	57.14%	76.19%	5066	gi|512935188|ref|XP_004933213.1|	PREDICTED: proton-coupled amino acid transporter 4-like [Bombyx mori]	0
1393	isotig08187	scf3654_15205	4259	4265	1a	isotig08187	100	1895	0	0	1	1895	1895	1	0	3500	121	-19.9	2 20	11931213	18	55.56%	83.33%	5066	gi|512935188|ref|XP_004933213.1|	PREDICTED: proton-coupled amino acid transporter 4-like [Bombyx mori]	0
1394	isotig08187	scf3654_15207	4259	4265	1a	isotig08187	100	1895	0	0	1	1895	1895	1	0	3500	125	-21.43	2 20	11931213	18	61.11%	83.33%	5066	gi|512935188|ref|XP_004933213.1|	PREDICTED: proton-coupled amino acid transporter 4-like [Bombyx mori]	0
1395	isotig08187	scf383_3985	4063	4069	1a	isotig08187	100	1895	0	0	1	1895	1895	1	0	3500	96	-17.22	4 21	12891307	17	64.71%	70.59%	5066	gi|512935188|ref|XP_004933213.1|	PREDICTED: proton-coupled amino acid transporter 4-like [Bombyx mori]	0
1396	isotig08187	scf383_3985	4063	4069	1a	isotig08187	100	1895	0	0	1	1895	1895	1	0	3500	128	-18.14	2 21	718739	19	63.16%	73.68%	5066	gi|512935188|ref|XP_004933213.1|	PREDICTED: proton-coupled amino acid transporter 4-like [Bombyx mori]	0
1397	isotig08187	scf4010_15791	2376	2382	1a	isotig08187	100	1895	0	0	1	1895	1895	1	0	3500	106	-17.36	2 22	176204	26	57.69%	73.08%	5066	gi|512935188|ref|XP_004933213.1|	PREDICTED: proton-coupled amino acid transporter 4-like [Bombyx mori]	0
1398	isotig08187	scf4010_15792	2376	2382	1a	isotig08187	100	1895	0	0	1	1895	1895	1	0	3500	106	-17.36	2 22	176204	26	57.69%	73.08%	5066	gi|512935188|ref|XP_004933213.1|	PREDICTED: proton-coupled amino acid transporter 4-like [Bombyx mori]	0
1399	isotig08187	scf712_5682	1353	1359	m8	isotig08187	100	1895	0	0	1	1895	1895	1	0	3500	118	-17.22	2 24	11011125	24	66.67%	75.00%	5066	gi|512935188|ref|XP_004933213.1|	PREDICTED: proton-coupled amino acid transporter 4-like [Bombyx mori]	0
1400	isotig08187	scf712_5682	1353	1359	m8	isotig08187	100	1895	0	0	1	1895	1895	1	0	3500	147	-18.43	2 23	711739	25	68.00%	80.00%	5066	gi|512935188|ref|XP_004933213.1|	PREDICTED: proton-coupled amino acid transporter 4-like [Bombyx mori]	0
1401	isotig08187	scf712_5682	1353	1359	m8	isotig08187	100	1895	0	0	1	1895	1895	1	0	3500	133	-20.97	4 19	159185	17	82.35%	88.24%	5066	gi|512935188|ref|XP_004933213.1|	PREDICTED: proton-coupled amino acid transporter 4-like [Bombyx mori]	0
1402	isotig08187	scf712_5682	1353	1359	m8	isotig08187	100	1895	0	0	1	1895	1895	1	0	3500	135	-19.73	2 20	787809	18	66.67%	83.33%	5066	gi|512935188|ref|XP_004933213.1|	PREDICTED: proton-coupled amino acid transporter 4-like [Bombyx mori]	0
1403	isotig08187	scf864_6287	907	913	8mer	isotig08187	100	1895	0	0	1	1895	1895	1	0	3500	104	-17.03	5 22	34 61	20	60.00%	80.00%	5066	gi|512935188|ref|XP_004933213.1|	PREDICTED: proton-coupled amino acid transporter 4-like [Bombyx mori]	0
1404	isotig08187	scf864_6287	907	913	8mer	isotig08187	100	1895	0	0	1	1895	1895	1	0	3500	97	-17.13	5 24	606632	21	57.14%	76.19%	5066	gi|512935188|ref|XP_004933213.1|	PREDICTED: proton-coupled amino acid transporter 4-like [Bombyx mori]	0
1405	isotig08187	scf864_6287	4866	4872	m8	isotig08187	100	1895	0	0	1	1895	1895	1	0	3500	104	-17.03	5 22	34 61	20	60.00%	80.00%	5066	gi|512935188|ref|XP_004933213.1|	PREDICTED: proton-coupled amino acid transporter 4-like [Bombyx mori]	0
1406	isotig08187	scf864_6287	4866	4872	m8	isotig08187	100	1895	0	0	1	1895	1895	1	0	3500	97	-17.13	5 24	606632	21	57.14%	76.19%	5066	gi|512935188|ref|XP_004933213.1|	PREDICTED: proton-coupled amino acid transporter 4-like [Bombyx mori]	0
1407	isotig08187	scf940_6586	3128	3134	m8	isotig08187	100	1895	0	0	1	1895	1895	1	0	3500	96	-21.5	2 20	38 58	19	63.16%	84.21%	5066	gi|512935188|ref|XP_004933213.1|	PREDICTED: proton-coupled amino acid transporter 4-like [Bombyx mori]	0
1408	isotig08197	scf2732_12946	2425	2431	1a	isotig08197	100	1245	0	0	1	1245	1847	3091	0	2300	108	-17.46	2 23	11721194	21	61.90%	80.95%	3091	gi|389612689|dbj|BAM19765.1|	adenylate cyclase [Papilio xuthus]	0
1409	isotig08197	scf36269_30173	1512	1518	1a	isotig08197	100	1245	0	0	1	1245	1847	3091	0	2300	96	-17.33	2 24	10941123	27	62.96%	66.67%	3091	gi|389612689|dbj|BAM19765.1|	adenylate cyclase [Papilio xuthus]	0
1410	isotig08197	scf36269_30173	1148	1154	m8	isotig08197	100	1245	0	0	1	1245	1847	3091	0	2300	96	-17.33	2 24	10941123	27	62.96%	66.67%	3091	gi|389612689|dbj|BAM19765.1|	adenylate cyclase [Papilio xuthus]	0
1411	isotig08197	scf3654_15205	1163	1169	8mer	isotig08197	100	1245	0	0	1	1245	1847	3091	0	2300	92	-17.45	3 18	321343	16	56.25%	87.50%	3091	gi|389612689|dbj|BAM19765.1|	adenylate cyclase [Papilio xuthus]	0
1412	isotig08197	scf490_4589	1940	1946	m8	isotig08197	100	1245	0	0	1	1245	1847	3091	0	2300	126	-19.39	2 21	877897	19	73.68%	84.21%	3091	gi|389612689|dbj|BAM19765.1|	adenylate cyclase [Papilio xuthus]	0
1413	isotig08197	scf5412_18286	2767	2773	m8	isotig08197	100	1245	0	0	1	1245	1847	3091	0	2300	150	-17.87	2 11	907928	9	100.00%	100.00%	3091	gi|389612689|dbj|BAM19765.1|	adenylate cyclase [Papilio xuthus]	0
1414	isotig08197	scf864_6287	1512	1518	1a	isotig08197	100	1245	0	0	1	1245	1847	3091	0	2300	96	-17.33	2 24	10941123	27	62.96%	66.67%	3091	gi|389612689|dbj|BAM19765.1|	adenylate cyclase [Papilio xuthus]	0
1415	isotig08197	scf864_6287	1148	1154	m8	isotig08197	100	1245	0	0	1	1245	1847	3091	0	2300	96	-17.33	2 24	10941123	27	62.96%	66.67%	3091	gi|389612689|dbj|BAM19765.1|	adenylate cyclase [Papilio xuthus]	0
1416	isotig08213	scf15172_25891	2632	2638	m8	isotig08213	100	1635	0	0	1	1635	1582	3216	0	3020	119	-18.23	2 16	11161139	15	73.33%	80.00%	3216	gi|768415635|ref|XP_011548376.1|	PREDICTED: putative fatty acyl-CoA reductase CG5065 [Plutella xylostella]	0
1417	isotig08213	scf15172_25891	2632	2638	m8	isotig08213	100	1635	0	0	1	1635	1582	3216	0	3020	110	-17.85	2 20	760783	19	52.63%	68.42%	3216	gi|768415635|ref|XP_011548376.1|	PREDICTED: putative fatty acyl-CoA reductase CG5065 [Plutella xylostella]	0
1418	isotig08213	scf1728_10084	2064	2070	1a	isotig08213	100	1635	0	0	1	1635	1582	3216	0	3020	99	-21.34	2 21	893916	21	61.90%	71.43%	3216	gi|768415635|ref|XP_011548376.1|	PREDICTED: putative fatty acyl-CoA reductase CG5065 [Plutella xylostella]	0
1419	isotig08213	scf26097_28529	1962	1968	1a	isotig08213	100	1635	0	0	1	1635	1582	3216	0	3020	111	-19.36	3 21	887909	19	63.16%	78.95%	3216	gi|768415635|ref|XP_011548376.1|	PREDICTED: putative fatty acyl-CoA reductase CG5065 [Plutella xylostella]	0
1420	isotig08213	scf26097_28529	1962	1968	1a	isotig08213	100	1635	0	0	1	1635	1582	3216	0	3020	94	-18.14	3 20	10061028	18	66.67%	88.89%	3216	gi|768415635|ref|XP_011548376.1|	PREDICTED: putative fatty acyl-CoA reductase CG5065 [Plutella xylostella]	0
1421	isotig08213	scf26097_28529	1962	1968	1a	isotig08213	100	1635	0	0	1	1635	1582	3216	0	3020	100	-17.82	3 8	765786	5	100.00%	100.00%	3216	gi|768415635|ref|XP_011548376.1|	PREDICTED: putative fatty acyl-CoA reductase CG5065 [Plutella xylostella]	0
1422	isotig08213	scf2727_12929	2818	2824	1a	isotig08213	100	1635	0	0	1	1635	1582	3216	0	3020	117	-17.72	2 19	10131034	18	66.67%	83.33%	3216	gi|768415635|ref|XP_011548376.1|	PREDICTED: putative fatty acyl-CoA reductase CG5065 [Plutella xylostella]	0
1423	isotig08213	scf2727_12929	2818	2824	1a	isotig08213	100	1635	0	0	1	1635	1582	3216	0	3020	107	-17.74	2 20	88106	18	61.11%	83.33%	3216	gi|768415635|ref|XP_011548376.1|	PREDICTED: putative fatty acyl-CoA reductase CG5065 [Plutella xylostella]	0
1424	isotig08213	scf2727_12929	2818	2824	1a	isotig08213	100	1635	0	0	1	1635	1582	3216	0	3020	122	-20.84	2 20	506528	20	65.00%	85.00%	3216	gi|768415635|ref|XP_011548376.1|	PREDICTED: putative fatty acyl-CoA reductase CG5065 [Plutella xylostella]	0
1425	isotig08213	scf2727_12929	2818	2824	1a	isotig08213	100	1635	0	0	1	1635	1582	3216	0	3020	106	-18.21	2 20	15621583	19	63.16%	68.42%	3216	gi|768415635|ref|XP_011548376.1|	PREDICTED: putative fatty acyl-CoA reductase CG5065 [Plutella xylostella]	0
1426	isotig08213	scf2727_12929	2818	2824	1a	isotig08213	100	1635	0	0	1	1635	1582	3216	0	3020	117	-18.82	2 15	823844	14	57.14%	92.86%	3216	gi|768415635|ref|XP_011548376.1|	PREDICTED: putative fatty acyl-CoA reductase CG5065 [Plutella xylostella]	0
1427	isotig08213	scf2727_12929	2818	2824	1a	isotig08213	100	1635	0	0	1	1635	1582	3216	0	3020	137	-22.08	2 19	685707	19	63.16%	78.95%	3216	gi|768415635|ref|XP_011548376.1|	PREDICTED: putative fatty acyl-CoA reductase CG5065 [Plutella xylostella]	0
1428	isotig08213	scf2727_12930	2818	2824	1a	isotig08213	100	1635	0	0	1	1635	1582	3216	0	3020	137	-22.08	2 19	685707	19	63.16%	78.95%	3216	gi|768415635|ref|XP_011548376.1|	PREDICTED: putative fatty acyl-CoA reductase CG5065 [Plutella xylostella]	0
1429	isotig08213	scf2727_12930	2818	2824	1a	isotig08213	100	1635	0	0	1	1635	1582	3216	0	3020	122	-20.84	2 20	506528	20	65.00%	85.00%	3216	gi|768415635|ref|XP_011548376.1|	PREDICTED: putative fatty acyl-CoA reductase CG5065 [Plutella xylostella]	0
1430	isotig08213	scf2727_12930	2818	2824	1a	isotig08213	100	1635	0	0	1	1635	1582	3216	0	3020	107	-17.74	2 20	88106	18	61.11%	83.33%	3216	gi|768415635|ref|XP_011548376.1|	PREDICTED: putative fatty acyl-CoA reductase CG5065 [Plutella xylostella]	0
1431	isotig08213	scf2727_12930	2818	2824	1a	isotig08213	100	1635	0	0	1	1635	1582	3216	0	3020	117	-17.72	2 19	10131034	18	66.67%	83.33%	3216	gi|768415635|ref|XP_011548376.1|	PREDICTED: putative fatty acyl-CoA reductase CG5065 [Plutella xylostella]	0
1432	isotig08213	scf2727_12930	2818	2824	1a	isotig08213	100	1635	0	0	1	1635	1582	3216	0	3020	117	-18.82	2 15	823844	14	57.14%	92.86%	3216	gi|768415635|ref|XP_011548376.1|	PREDICTED: putative fatty acyl-CoA reductase CG5065 [Plutella xylostella]	0
1433	isotig08213	scf2727_12930	2818	2824	1a	isotig08213	100	1635	0	0	1	1635	1582	3216	0	3020	106	-18.21	2 20	15621583	19	63.16%	68.42%	3216	gi|768415635|ref|XP_011548376.1|	PREDICTED: putative fatty acyl-CoA reductase CG5065 [Plutella xylostella]	0
1434	isotig08213	scf32250_29575	2818	2824	1a	isotig08213	100	1635	0	0	1	1635	1582	3216	0	3020	137	-22.08	2 19	685707	19	63.16%	78.95%	3216	gi|768415635|ref|XP_011548376.1|	PREDICTED: putative fatty acyl-CoA reductase CG5065 [Plutella xylostella]	0
1435	isotig08213	scf32250_29575	2818	2824	1a	isotig08213	100	1635	0	0	1	1635	1582	3216	0	3020	117	-17.72	2 19	10131034	18	66.67%	83.33%	3216	gi|768415635|ref|XP_011548376.1|	PREDICTED: putative fatty acyl-CoA reductase CG5065 [Plutella xylostella]	0
1436	isotig08213	scf32250_29575	2818	2824	1a	isotig08213	100	1635	0	0	1	1635	1582	3216	0	3020	117	-18.82	2 15	823844	14	57.14%	92.86%	3216	gi|768415635|ref|XP_011548376.1|	PREDICTED: putative fatty acyl-CoA reductase CG5065 [Plutella xylostella]	0
1437	isotig08213	scf32250_29575	2818	2824	1a	isotig08213	100	1635	0	0	1	1635	1582	3216	0	3020	122	-20.84	2 20	506528	20	65.00%	85.00%	3216	gi|768415635|ref|XP_011548376.1|	PREDICTED: putative fatty acyl-CoA reductase CG5065 [Plutella xylostella]	0
1438	isotig08213	scf32250_29575	2818	2824	1a	isotig08213	100	1635	0	0	1	1635	1582	3216	0	3020	106	-18.21	2 20	15621583	19	63.16%	68.42%	3216	gi|768415635|ref|XP_011548376.1|	PREDICTED: putative fatty acyl-CoA reductase CG5065 [Plutella xylostella]	0
1439	isotig08213	scf32250_29575	2818	2824	1a	isotig08213	100	1635	0	0	1	1635	1582	3216	0	3020	107	-17.74	2 20	88106	18	61.11%	83.33%	3216	gi|768415635|ref|XP_011548376.1|	PREDICTED: putative fatty acyl-CoA reductase CG5065 [Plutella xylostella]	0
1440	isotig08213	scf3455_14824	2064	2070	1a	isotig08213	100	1635	0	0	1	1635	1582	3216	0	3020	91	-17.39	2 21	893916	21	47.62%	76.19%	3216	gi|768415635|ref|XP_011548376.1|	PREDICTED: putative fatty acyl-CoA reductase CG5065 [Plutella xylostella]	0
1441	isotig08213	scf50332_31926	1962	1968	1a	isotig08213	100	1635	0	0	1	1635	1582	3216	0	3020	100	-17.82	3 8	765786	5	100.00%	100.00%	3216	gi|768415635|ref|XP_011548376.1|	PREDICTED: putative fatty acyl-CoA reductase CG5065 [Plutella xylostella]	0
1442	isotig08213	scf50332_31926	1962	1968	1a	isotig08213	100	1635	0	0	1	1635	1582	3216	0	3020	111	-19.36	3 21	887909	19	63.16%	78.95%	3216	gi|768415635|ref|XP_011548376.1|	PREDICTED: putative fatty acyl-CoA reductase CG5065 [Plutella xylostella]	0
1443	isotig08213	scf50332_31926	1962	1968	1a	isotig08213	100	1635	0	0	1	1635	1582	3216	0	3020	94	-18.14	3 20	10061028	18	66.67%	88.89%	3216	gi|768415635|ref|XP_011548376.1|	PREDICTED: putative fatty acyl-CoA reductase CG5065 [Plutella xylostella]	0
1444	isotig08213	scf5275_18097	707	713	m8	isotig08213	100	1635	0	0	1	1635	1582	3216	0	3020	120	-17.36	2 8	14031425	6	100.00%	100.00%	3216	gi|768415635|ref|XP_011548376.1|	PREDICTED: putative fatty acyl-CoA reductase CG5065 [Plutella xylostella]	0
1445	isotig08213	scf5275_18097	707	713	m8	isotig08213	100	1635	0	0	1	1635	1582	3216	0	3020	91	-22.48	2 22	589614	23	56.52%	82.61%	3216	gi|768415635|ref|XP_011548376.1|	PREDICTED: putative fatty acyl-CoA reductase CG5065 [Plutella xylostella]	0
1446	isotig08213	scf5275_18097	707	713	m8	isotig08213	100	1635	0	0	1	1635	1582	3216	0	3020	92	-21.59	2 22	809834	23	52.17%	69.57%	3216	gi|768415635|ref|XP_011548376.1|	PREDICTED: putative fatty acyl-CoA reductase CG5065 [Plutella xylostella]	0
1447	isotig08213	scf5275_18097	707	713	m8	isotig08213	100	1635	0	0	1	1635	1582	3216	0	3020	104	-21.31	2 22	671697	24	54.17%	66.67%	3216	gi|768415635|ref|XP_011548376.1|	PREDICTED: putative fatty acyl-CoA reductase CG5065 [Plutella xylostella]	0
1448	isotig08213	scf5412_18286	1962	1968	1a	isotig08213	100	1635	0	0	1	1635	1582	3216	0	3020	112	-19.29	4 18	742764	15	80.00%	86.67%	3216	gi|768415635|ref|XP_011548376.1|	PREDICTED: putative fatty acyl-CoA reductase CG5065 [Plutella xylostella]	0
1449	isotig08213	scf5519_18419	2086	2092	m8	isotig08213	100	1635	0	0	1	1635	1582	3216	0	3020	99	-17.25	4 18	710731	16	62.50%	87.50%	3216	gi|768415635|ref|XP_011548376.1|	PREDICTED: putative fatty acyl-CoA reductase CG5065 [Plutella xylostella]	0
1450	isotig08213	scf5519_18419	2086	2092	m8	isotig08213	100	1635	0	0	1	1635	1582	3216	0	3020	163	-20.57	2 18	494512	16	81.25%	93.75%	3216	gi|768415635|ref|XP_011548376.1|	PREDICTED: putative fatty acyl-CoA reductase CG5065 [Plutella xylostella]	0
1451	isotig08213	scf5519_18419	2086	2092	m8	isotig08213	100	1635	0	0	1	1635	1582	3216	0	3020	101	-17.41	3 19	860881	18	61.11%	88.89%	3216	gi|768415635|ref|XP_011548376.1|	PREDICTED: putative fatty acyl-CoA reductase CG5065 [Plutella xylostella]	0
1452	isotig08213	scf5519_18419	2086	2092	m8	isotig08213	100	1635	0	0	1	1635	1582	3216	0	3020	114	-18.34	2 19	326345	17	58.82%	100.00%	3216	gi|768415635|ref|XP_011548376.1|	PREDICTED: putative fatty acyl-CoA reductase CG5065 [Plutella xylostella]	0
1453	isotig08213	scf5519_18419	2166	2172	1a	isotig08213	100	1635	0	0	1	1635	1582	3216	0	3020	99	-17.25	4 18	710731	16	62.50%	87.50%	3216	gi|768415635|ref|XP_011548376.1|	PREDICTED: putative fatty acyl-CoA reductase CG5065 [Plutella xylostella]	0
1454	isotig08213	scf5519_18419	2166	2172	1a	isotig08213	100	1635	0	0	1	1635	1582	3216	0	3020	163	-20.57	2 18	494512	16	81.25%	93.75%	3216	gi|768415635|ref|XP_011548376.1|	PREDICTED: putative fatty acyl-CoA reductase CG5065 [Plutella xylostella]	0
1455	isotig08213	scf5519_18419	2166	2172	1a	isotig08213	100	1635	0	0	1	1635	1582	3216	0	3020	101	-17.41	3 19	860881	18	61.11%	88.89%	3216	gi|768415635|ref|XP_011548376.1|	PREDICTED: putative fatty acyl-CoA reductase CG5065 [Plutella xylostella]	0
1456	isotig08213	scf5519_18419	2166	2172	1a	isotig08213	100	1635	0	0	1	1635	1582	3216	0	3020	114	-18.34	2 19	326345	17	58.82%	100.00%	3216	gi|768415635|ref|XP_011548376.1|	PREDICTED: putative fatty acyl-CoA reductase CG5065 [Plutella xylostella]	0
1457	isotig08213	scf712_5683	1863	1869	1a	isotig08213	100	1635	0	0	1	1635	1582	3216	0	3020	166	-23.38	2 20	347369	19	78.95%	84.21%	3216	gi|768415635|ref|XP_011548376.1|	PREDICTED: putative fatty acyl-CoA reductase CG5065 [Plutella xylostella]	0
1458	isotig08213	scf712_5683	1943	1949	m8	isotig08213	100	1635	0	0	1	1635	1582	3216	0	3020	166	-23.38	2 20	347369	19	78.95%	84.21%	3216	gi|768415635|ref|XP_011548376.1|	PREDICTED: putative fatty acyl-CoA reductase CG5065 [Plutella xylostella]	0
1459	isotig08213	scf762_5869	1962	1968	1a	isotig08213	100	1635	0	0	1	1635	1582	3216	0	3020	94	-18.14	3 20	10061028	18	66.67%	88.89%	3216	gi|768415635|ref|XP_011548376.1|	PREDICTED: putative fatty acyl-CoA reductase CG5065 [Plutella xylostella]	0
1460	isotig08213	scf762_5869	1962	1968	1a	isotig08213	100	1635	0	0	1	1635	1582	3216	0	3020	111	-19.36	3 21	887909	19	63.16%	78.95%	3216	gi|768415635|ref|XP_011548376.1|	PREDICTED: putative fatty acyl-CoA reductase CG5065 [Plutella xylostella]	0
1461	isotig08213	scf762_5869	1962	1968	1a	isotig08213	100	1635	0	0	1	1635	1582	3216	0	3020	100	-17.82	3 8	765786	5	100.00%	100.00%	3216	gi|768415635|ref|XP_011548376.1|	PREDICTED: putative fatty acyl-CoA reductase CG5065 [Plutella xylostella]	0
1462	isotig08213	scf762_5871	1962	1968	1a	isotig08213	100	1635	0	0	1	1635	1582	3216	0	3020	111	-19.36	3 21	887909	19	63.16%	78.95%	3216	gi|768415635|ref|XP_011548376.1|	PREDICTED: putative fatty acyl-CoA reductase CG5065 [Plutella xylostella]	0
1463	isotig08213	scf762_5871	1962	1968	1a	isotig08213	100	1635	0	0	1	1635	1582	3216	0	3020	94	-18.14	3 20	10061028	18	66.67%	88.89%	3216	gi|768415635|ref|XP_011548376.1|	PREDICTED: putative fatty acyl-CoA reductase CG5065 [Plutella xylostella]	0
1464	isotig08213	scf762_5871	1962	1968	1a	isotig08213	100	1635	0	0	1	1635	1582	3216	0	3020	100	-17.82	3 8	765786	5	100.00%	100.00%	3216	gi|768415635|ref|XP_011548376.1|	PREDICTED: putative fatty acyl-CoA reductase CG5065 [Plutella xylostella]	0
1465	isotig08213	scf864_6292	1105	1111	1a	isotig08213	100	1635	0	0	1	1635	1582	3216	0	3020	132	-24.38	2 21	633655	19	57.89%	84.21%	3216	gi|768415635|ref|XP_011548376.1|	PREDICTED: putative fatty acyl-CoA reductase CG5065 [Plutella xylostella]	0
1466	isotig08213	scf864_6292	1105	1111	1a	isotig08213	100	1635	0	0	1	1635	1582	3216	0	3020	114	-19.15	4 22	10961116	18	72.22%	83.33%	3216	gi|768415635|ref|XP_011548376.1|	PREDICTED: putative fatty acyl-CoA reductase CG5065 [Plutella xylostella]	0
1467	isotig08213	scf864_6292	1105	1111	1a	isotig08213	100	1635	0	0	1	1635	1582	3216	0	3020	115	-21.6	2 22	708729	20	65.00%	75.00%	3216	gi|768415635|ref|XP_011548376.1|	PREDICTED: putative fatty acyl-CoA reductase CG5065 [Plutella xylostella]	0
1468	isotig08213	scf864_6292	1105	1111	1a	isotig08213	100	1635	0	0	1	1635	1582	3216	0	3020	107	-17.24	2 22	13261347	20	70.00%	75.00%	3216	gi|768415635|ref|XP_011548376.1|	PREDICTED: putative fatty acyl-CoA reductase CG5065 [Plutella xylostella]	0
1469	isotig08213	scf864_6292	1105	1111	1a	isotig08213	100	1635	0	0	1	1635	1582	3216	0	3020	99	-21.47	2 22	75100	23	56.52%	78.26%	3216	gi|768415635|ref|XP_011548376.1|	PREDICTED: putative fatty acyl-CoA reductase CG5065 [Plutella xylostella]	0
1470	isotig08268	scf5519_18419	117	123	m8	isotig08268	100	1026	0	0	1	1026	1727	2752	0	1895	108	-19.1	5 18	128148	14	78.57%	92.86%	2752	gi|449662107|ref|XP_004205475.1|	PREDICTED: RNA-directed DNA polymerase from mobile element jockey-like [Hydra vulgaris]	1.023e-54
1471	isotig08268	scf5519_18419	117	123	m8	isotig08268	100	1026	0	0	1	1026	1727	2752	0	1895	119	-17.06	2 18	843864	18	72.22%	72.22%	2752	gi|449662107|ref|XP_004205475.1|	PREDICTED: RNA-directed DNA polymerase from mobile element jockey-like [Hydra vulgaris]	1.023e-54
1472	isotig08327	scf10308_23603	778	784	1a	isotig08327	100	1121	0	0	1	1121	1121	1	0	2071	93	-17.47	2 20	274294	19	57.89%	84.21%	4010	gi|15150419|gb|AAK84933.1|	SD02026p [Drosophila melanogaster]	1.51602e-165
1473	isotig08327	scf10308_23603	1657	1663	m8	isotig08327	100	1121	0	0	1	1121	1121	1	0	2071	93	-17.47	2 20	274294	19	57.89%	84.21%	4010	gi|15150419|gb|AAK84933.1|	SD02026p [Drosophila melanogaster]	1.51602e-165
1474	isotig08327	scf15172_25891	2170	2176	1a	isotig08327	100	1121	0	0	1	1121	1121	1	0	2071	102	-18.76	2 11	48 70	9	77.78%	88.89%	4010	gi|15150419|gb|AAK84933.1|	SD02026p [Drosophila melanogaster]	1.51602e-165
1475	isotig08327	scf15172_25891	1551	1557	m8	isotig08327	100	1121	0	0	1	1121	1121	1	0	2071	102	-18.76	2 11	48 70	9	77.78%	88.89%	4010	gi|15150419|gb|AAK84933.1|	SD02026p [Drosophila melanogaster]	1.51602e-165
1476	isotig08327	scf15172_25891	1834	1840	1a	isotig08327	100	1121	0	0	1	1121	1121	1	0	2071	102	-18.76	2 11	48 70	9	77.78%	88.89%	4010	gi|15150419|gb|AAK84933.1|	SD02026p [Drosophila melanogaster]	1.51602e-165
1477	isotig08327	scf3654_15205	1994	2000	m8	isotig08327	100	1121	0	0	1	1121	1121	1	0	2071	110	-24.07	3 20	731753	18	77.78%	83.33%	4010	gi|15150419|gb|AAK84933.1|	SD02026p [Drosophila melanogaster]	1.51602e-165
1478	isotig08327	scf3654_15207	1994	2000	m8	isotig08327	100	1121	0	0	1	1121	1121	1	0	2071	102	-23.39	3 20	731753	18	72.22%	77.78%	4010	gi|15150419|gb|AAK84933.1|	SD02026p [Drosophila melanogaster]	1.51602e-165
1479	isotig08327	scf403_4152	2346	2352	m8	isotig08327	100	1121	0	0	1	1121	1121	1	0	2071	115	-17.37	2 19	644663	17	64.71%	70.59%	4010	gi|15150419|gb|AAK84933.1|	SD02026p [Drosophila melanogaster]	1.51602e-165
1480	isotig08327	scf403_4152	1701	1707	1a	isotig08327	100	1121	0	0	1	1121	1121	1	0	2071	115	-17.37	2 19	644663	17	64.71%	70.59%	4010	gi|15150419|gb|AAK84933.1|	SD02026p [Drosophila melanogaster]	1.51602e-165
1481	isotig08327	scf864_6292	2607	2613	1a	isotig08327	100	1121	0	0	1	1121	1121	1	0	2071	93	-22.16	2 22	416438	20	55.00%	80.00%	4010	gi|15150419|gb|AAK84933.1|	SD02026p [Drosophila melanogaster]	1.51602e-165
1482	isotig08327	scf864_6292	2607	2613	1a	isotig08327	100	1121	0	0	1	1121	1121	1	0	2071	115	-17.58	2 21	10451069	21	61.90%	76.19%	4010	gi|15150419|gb|AAK84933.1|	SD02026p [Drosophila melanogaster]	1.51602e-165
1483	isotig08327	scf9388_22846	3458	3464	m8	isotig08327	100	1121	0	0	1	1121	1121	1	0	2071	98	-17.59	5 22	675697	18	72.22%	88.89%	4010	gi|15150419|gb|AAK84933.1|	SD02026p [Drosophila melanogaster]	1.51602e-165
1484	isotig08327	scf940_6586	1370	1376	1a	isotig08327	100	1121	0	0	1	1121	1121	1	0	2071	118	-17.21	2 11	854875	9	88.89%	88.89%	4010	gi|15150419|gb|AAK84933.1|	SD02026p [Drosophila melanogaster]	1.51602e-165
1485	isotig08327	scf940_6586	1370	1376	1a	isotig08327	100	1121	0	0	1	1121	1121	1	0	2071	119	-22.4	2 20	797818	18	61.11%	83.33%	4010	gi|15150419|gb|AAK84933.1|	SD02026p [Drosophila melanogaster]	1.51602e-165
1486	isotig08327	scf940_6586	1370	1376	1a	isotig08327	100	1121	0	0	1	1121	1121	1	0	2071	102	-17.91	2 21	278298	19	52.63%	73.68%	4010	gi|15150419|gb|AAK84933.1|	SD02026p [Drosophila melanogaster]	1.51602e-165
1487	isotig08424	scf2727_12928	4705	4711	8mer	isotig08424	100	1200	0	0	1	1200	4607	5806	0	2217	110	-18.55	2 19	907928	17	64.71%	88.24%	5806	gi|768418510|ref|XP_011549944.1|	PREDICTED: uncharacterized protein LOC105381841 [Plutella xylostella]	0
1488	isotig08424	scf2727_12929	4706	4712	m8	isotig08424	100	1200	0	0	1	1200	4607	5806	0	2217	111	-21.41	2 17	960982	17	64.71%	82.35%	5806	gi|768418510|ref|XP_011549944.1|	PREDICTED: uncharacterized protein LOC105381841 [Plutella xylostella]	0
1489	isotig08424	scf2727_12929	4706	4712	m8	isotig08424	100	1200	0	0	1	1200	4607	5806	0	2217	118	-18	2 20	937959	20	50.00%	80.00%	5806	gi|768418510|ref|XP_011549944.1|	PREDICTED: uncharacterized protein LOC105381841 [Plutella xylostella]	0
1490	isotig08424	scf2727_12930	4706	4712	m8	isotig08424	100	1200	0	0	1	1200	4607	5806	0	2217	111	-21.41	2 17	960982	17	64.71%	82.35%	5806	gi|768418510|ref|XP_011549944.1|	PREDICTED: uncharacterized protein LOC105381841 [Plutella xylostella]	0
1491	isotig08424	scf2727_12930	4706	4712	m8	isotig08424	100	1200	0	0	1	1200	4607	5806	0	2217	118	-18	2 20	937959	20	50.00%	80.00%	5806	gi|768418510|ref|XP_011549944.1|	PREDICTED: uncharacterized protein LOC105381841 [Plutella xylostella]	0
1492	isotig08424	scf32250_29575	4706	4712	m8	isotig08424	100	1200	0	0	1	1200	4607	5806	0	2217	118	-18	2 20	937959	20	50.00%	80.00%	5806	gi|768418510|ref|XP_011549944.1|	PREDICTED: uncharacterized protein LOC105381841 [Plutella xylostella]	0
1493	isotig08424	scf32250_29575	4706	4712	m8	isotig08424	100	1200	0	0	1	1200	4607	5806	0	2217	111	-21.41	2 17	960982	17	64.71%	82.35%	5806	gi|768418510|ref|XP_011549944.1|	PREDICTED: uncharacterized protein LOC105381841 [Plutella xylostella]	0
1494	isotig08424	scf3682_15234	2145	2151	m8	isotig08424	100	1200	0	0	1	1200	4607	5806	0	2217	123	-18.19	2 22	804830	24	70.83%	83.33%	5806	gi|768418510|ref|XP_011549944.1|	PREDICTED: uncharacterized protein LOC105381841 [Plutella xylostella]	0
1495	isotig08424	scf3682_15234	5074	5080	8mer	isotig08424	100	1200	0	0	1	1200	4607	5806	0	2217	123	-18.19	2 22	804830	24	70.83%	83.33%	5806	gi|768418510|ref|XP_011549944.1|	PREDICTED: uncharacterized protein LOC105381841 [Plutella xylostella]	0
1496	isotig08424	scf3682_15234	5652	5658	1a	isotig08424	100	1200	0	0	1	1200	4607	5806	0	2217	123	-18.19	2 22	804830	24	70.83%	83.33%	5806	gi|768418510|ref|XP_011549944.1|	PREDICTED: uncharacterized protein LOC105381841 [Plutella xylostella]	0
1497	isotig08424	scf3682_15234	5052	5058	1a	isotig08424	100	1200	0	0	1	1200	4607	5806	0	2217	123	-18.19	2 22	804830	24	70.83%	83.33%	5806	gi|768418510|ref|XP_011549944.1|	PREDICTED: uncharacterized protein LOC105381841 [Plutella xylostella]	0
1498	isotig08424	scf3682_15234	5215	5221	1a	isotig08424	100	1200	0	0	1	1200	4607	5806	0	2217	123	-18.19	2 22	804830	24	70.83%	83.33%	5806	gi|768418510|ref|XP_011549944.1|	PREDICTED: uncharacterized protein LOC105381841 [Plutella xylostella]	0
1499	isotig08471	scf2727_12929	2694	2700	1a	isotig08471	100	546	0	0	1	546	546	1	0	1009	93	-18.01	2 10	210230	8	50.00%	100.00%	3543	gi|768435465|ref|XP_011559184.1|	PREDICTED: uncharacterized protein LOC105389720 [Plutella xylostella]	0
1500	isotig08471	scf2727_12929	2694	2700	1a	isotig08471	100	546	0	0	1	546	546	1	0	1009	94	-17.28	2 19	157177	17	52.94%	76.47%	3543	gi|768435465|ref|XP_011559184.1|	PREDICTED: uncharacterized protein LOC105389720 [Plutella xylostella]	0
1501	isotig08471	scf2727_12930	2694	2700	1a	isotig08471	100	546	0	0	1	546	546	1	0	1009	94	-17.28	2 19	157177	17	52.94%	76.47%	3543	gi|768435465|ref|XP_011559184.1|	PREDICTED: uncharacterized protein LOC105389720 [Plutella xylostella]	0
1502	isotig08471	scf2727_12930	2694	2700	1a	isotig08471	100	546	0	0	1	546	546	1	0	1009	93	-18.01	2 10	210230	8	50.00%	100.00%	3543	gi|768435465|ref|XP_011559184.1|	PREDICTED: uncharacterized protein LOC105389720 [Plutella xylostella]	0
1503	isotig08471	scf32250_29575	2694	2700	1a	isotig08471	100	546	0	0	1	546	546	1	0	1009	93	-18.01	2 10	210230	8	50.00%	100.00%	3543	gi|768435465|ref|XP_011559184.1|	PREDICTED: uncharacterized protein LOC105389720 [Plutella xylostella]	0
1504	isotig08471	scf32250_29575	2694	2700	1a	isotig08471	100	546	0	0	1	546	546	1	0	1009	94	-17.28	2 19	157177	17	52.94%	76.47%	3543	gi|768435465|ref|XP_011559184.1|	PREDICTED: uncharacterized protein LOC105389720 [Plutella xylostella]	0
1505	isotig08471	scf383_4009	2204	2210	m8	isotig08471	100	546	0	0	1	546	546	1	0	1009	94	-20.15	2 19	226248	17	47.06%	64.71%	3543	gi|768435465|ref|XP_011559184.1|	PREDICTED: uncharacterized protein LOC105389720 [Plutella xylostella]	0
1506	isotig08471	scf39_1015	135	141	1a	isotig08471	100	546	0	0	1	546	546	1	0	1009	151	-17.66	2 18	355376	16	68.75%	87.50%	3543	gi|768435465|ref|XP_011559184.1|	PREDICTED: uncharacterized protein LOC105389720 [Plutella xylostella]	0
1507	isotig08471	scf39_1015	135	141	1a	isotig08471	100	546	0	0	1	546	546	1	0	1009	111	-21.1	4 22	142163	18	61.11%	88.89%	3543	gi|768435465|ref|XP_011559184.1|	PREDICTED: uncharacterized protein LOC105389720 [Plutella xylostella]	0
1508	isotig08471	scf39_1015	135	141	1a	isotig08471	100	546	0	0	1	546	546	1	0	1009	108	-20.02	4 22	301325	20	60.00%	80.00%	3543	gi|768435465|ref|XP_011559184.1|	PREDICTED: uncharacterized protein LOC105389720 [Plutella xylostella]	0
1509	isotig08471	scf39_1015	135	141	1a	isotig08471	100	546	0	0	1	546	546	1	0	1009	109	-17.64	2 22	264284	20	60.00%	80.00%	3543	gi|768435465|ref|XP_011559184.1|	PREDICTED: uncharacterized protein LOC105389720 [Plutella xylostella]	0
1510	isotig08471	scf39_1016	135	141	1a	isotig08471	100	546	0	0	1	546	546	1	0	1009	151	-17.66	2 18	355376	16	68.75%	87.50%	3543	gi|768435465|ref|XP_011559184.1|	PREDICTED: uncharacterized protein LOC105389720 [Plutella xylostella]	0
1511	isotig08471	scf39_1016	135	141	1a	isotig08471	100	546	0	0	1	546	546	1	0	1009	111	-21.1	4 22	142163	18	61.11%	88.89%	3543	gi|768435465|ref|XP_011559184.1|	PREDICTED: uncharacterized protein LOC105389720 [Plutella xylostella]	0
1512	isotig08471	scf39_1016	135	141	1a	isotig08471	100	546	0	0	1	546	546	1	0	1009	108	-20.02	4 22	301325	20	60.00%	80.00%	3543	gi|768435465|ref|XP_011559184.1|	PREDICTED: uncharacterized protein LOC105389720 [Plutella xylostella]	0
1513	isotig08471	scf39_1016	135	141	1a	isotig08471	100	546	0	0	1	546	546	1	0	1009	109	-17.64	2 22	264284	20	60.00%	80.00%	3543	gi|768435465|ref|XP_011559184.1|	PREDICTED: uncharacterized protein LOC105389720 [Plutella xylostella]	0
1514	isotig08471	scf5698_18786	919	925	m8	isotig08471	100	546	0	0	1	546	546	1	0	1009	143	-19.8	3 18	208227	15	86.67%	86.67%	3543	gi|768435465|ref|XP_011559184.1|	PREDICTED: uncharacterized protein LOC105389720 [Plutella xylostella]	0
1515	isotig08471	scf712_5683	1181	1187	m8	isotig08471	100	546	0	0	1	546	546	1	0	1009	148	-21.94	2 21	271292	19	68.42%	78.95%	3543	gi|768435465|ref|XP_011559184.1|	PREDICTED: uncharacterized protein LOC105389720 [Plutella xylostella]	0
1516	isotig08509	scf15172_25891	385	391	1a	isotig08509	100	76	0	0	1	76	76	1	4.49e-34	141	105	-17.8	3 22	42 64	19	68.42%	73.68%	3331	gi|357622588|gb|EHJ74015.1|	putative pol-like protein [Danaus plexippus]	7.41834e-81
1517	isotig08509	scf6585_20002	1541	1547	1a	isotig08509	100	76	0	0	1	76	76	1	4.49e-34	141	107	-19.71	2 20	44 64	18	72.22%	72.22%	3331	gi|357622588|gb|EHJ74015.1|	putative pol-like protein [Danaus plexippus]	7.41834e-81
1518	isotig08509	scf6585_20003	1541	1547	1a	isotig08509	100	76	0	0	1	76	76	1	4.49e-34	141	107	-19.71	2 20	44 64	18	72.22%	72.22%	3331	gi|357622588|gb|EHJ74015.1|	putative pol-like protein [Danaus plexippus]	7.41834e-81
1519	isotig08509	scf6585_20004	1541	1547	1a	isotig08509	100	76	0	0	1	76	76	1	4.49e-34	141	107	-19.71	2 20	44 64	18	72.22%	72.22%	3331	gi|357622588|gb|EHJ74015.1|	putative pol-like protein [Danaus plexippus]	7.41834e-81
1520	isotig08623	scf1476_9186	2488	2494	8mer	isotig08623	100	960	0	0	1	960	1885	2844	0	1773	131	-18.21	2 16	349371	14	78.57%	85.71%	2844	gi|768439646|ref|XP_011561465.1|	PREDICTED: organic cation transporter protein-like [Plutella xylostella]	1.251e-153
1521	isotig08623	scf1476_9186	2488	2494	8mer	isotig08623	100	960	0	0	1	960	1885	2844	0	1773	162	-18.97	2 21	587611	21	76.19%	80.95%	2844	gi|768439646|ref|XP_011561465.1|	PREDICTED: organic cation transporter protein-like [Plutella xylostella]	1.251e-153
1522	isotig08623	scf2727_12929	1831	1837	8mer	isotig08623	100	960	0	0	1	960	1885	2844	0	1773	109	-19.22	3 20	438457	17	58.82%	70.59%	2844	gi|768439646|ref|XP_011561465.1|	PREDICTED: organic cation transporter protein-like [Plutella xylostella]	1.251e-153
1523	isotig08623	scf2727_12929	1831	1837	8mer	isotig08623	100	960	0	0	1	960	1885	2844	0	1773	118	-20.1	2 19	455475	17	58.82%	70.59%	2844	gi|768439646|ref|XP_011561465.1|	PREDICTED: organic cation transporter protein-like [Plutella xylostella]	1.251e-153
1524	isotig08623	scf2727_12929	1514	1520	1a	isotig08623	100	960	0	0	1	960	1885	2844	0	1773	109	-19.22	3 20	438457	17	58.82%	70.59%	2844	gi|768439646|ref|XP_011561465.1|	PREDICTED: organic cation transporter protein-like [Plutella xylostella]	1.251e-153
1525	isotig08623	scf2727_12929	1514	1520	1a	isotig08623	100	960	0	0	1	960	1885	2844	0	1773	118	-20.1	2 19	455475	17	58.82%	70.59%	2844	gi|768439646|ref|XP_011561465.1|	PREDICTED: organic cation transporter protein-like [Plutella xylostella]	1.251e-153
1526	isotig08623	scf2727_12930	1831	1837	8mer	isotig08623	100	960	0	0	1	960	1885	2844	0	1773	109	-19.22	3 20	438457	17	58.82%	70.59%	2844	gi|768439646|ref|XP_011561465.1|	PREDICTED: organic cation transporter protein-like [Plutella xylostella]	1.251e-153
1527	isotig08623	scf2727_12930	1831	1837	8mer	isotig08623	100	960	0	0	1	960	1885	2844	0	1773	118	-20.1	2 19	455475	17	58.82%	70.59%	2844	gi|768439646|ref|XP_011561465.1|	PREDICTED: organic cation transporter protein-like [Plutella xylostella]	1.251e-153
1528	isotig08623	scf2727_12930	1514	1520	1a	isotig08623	100	960	0	0	1	960	1885	2844	0	1773	109	-19.22	3 20	438457	17	58.82%	70.59%	2844	gi|768439646|ref|XP_011561465.1|	PREDICTED: organic cation transporter protein-like [Plutella xylostella]	1.251e-153
1529	isotig08623	scf2727_12930	1514	1520	1a	isotig08623	100	960	0	0	1	960	1885	2844	0	1773	118	-20.1	2 19	455475	17	58.82%	70.59%	2844	gi|768439646|ref|XP_011561465.1|	PREDICTED: organic cation transporter protein-like [Plutella xylostella]	1.251e-153
1530	isotig08623	scf32250_29575	1831	1837	8mer	isotig08623	100	960	0	0	1	960	1885	2844	0	1773	118	-20.1	2 19	455475	17	58.82%	70.59%	2844	gi|768439646|ref|XP_011561465.1|	PREDICTED: organic cation transporter protein-like [Plutella xylostella]	1.251e-153
1531	isotig08623	scf32250_29575	1831	1837	8mer	isotig08623	100	960	0	0	1	960	1885	2844	0	1773	109	-19.22	3 20	438457	17	58.82%	70.59%	2844	gi|768439646|ref|XP_011561465.1|	PREDICTED: organic cation transporter protein-like [Plutella xylostella]	1.251e-153
1532	isotig08623	scf32250_29575	1514	1520	1a	isotig08623	100	960	0	0	1	960	1885	2844	0	1773	118	-20.1	2 19	455475	17	58.82%	70.59%	2844	gi|768439646|ref|XP_011561465.1|	PREDICTED: organic cation transporter protein-like [Plutella xylostella]	1.251e-153
1533	isotig08623	scf32250_29575	1514	1520	1a	isotig08623	100	960	0	0	1	960	1885	2844	0	1773	109	-19.22	3 20	438457	17	58.82%	70.59%	2844	gi|768439646|ref|XP_011561465.1|	PREDICTED: organic cation transporter protein-like [Plutella xylostella]	1.251e-153
1534	isotig08623	scf490_4589	2121	2127	m8	isotig08623	100	960	0	0	1	960	1885	2844	0	1773	119	-17.05	2 20	481502	18	61.11%	83.33%	2844	gi|768439646|ref|XP_011561465.1|	PREDICTED: organic cation transporter protein-like [Plutella xylostella]	1.251e-153
1535	isotig08623	scf53424_32293	2832	2838	1a	isotig08623	100	960	0	0	1	960	1885	2844	0	1773	158	-18.72	2 21	934954	19	78.95%	89.47%	2844	gi|768439646|ref|XP_011561465.1|	PREDICTED: organic cation transporter protein-like [Plutella xylostella]	1.251e-153
1536	isotig08623	scf6585_20002	2248	2254	m8	isotig08623	100	960	0	0	1	960	1885	2844	0	1773	110	-18.41	3 17	368390	16	81.25%	81.25%	2844	gi|768439646|ref|XP_011561465.1|	PREDICTED: organic cation transporter protein-like [Plutella xylostella]	1.251e-153
1537	isotig08623	scf6585_20002	2248	2254	m8	isotig08623	100	960	0	0	1	960	1885	2844	0	1773	124	-20.55	4 18	443464	15	80.00%	86.67%	2844	gi|768439646|ref|XP_011561465.1|	PREDICTED: organic cation transporter protein-like [Plutella xylostella]	1.251e-153
1538	isotig08623	scf6585_20003	2248	2254	m8	isotig08623	100	960	0	0	1	960	1885	2844	0	1773	110	-18.41	3 17	368390	16	81.25%	81.25%	2844	gi|768439646|ref|XP_011561465.1|	PREDICTED: organic cation transporter protein-like [Plutella xylostella]	1.251e-153
1539	isotig08623	scf6585_20003	2248	2254	m8	isotig08623	100	960	0	0	1	960	1885	2844	0	1773	124	-20.55	4 18	443464	15	80.00%	86.67%	2844	gi|768439646|ref|XP_011561465.1|	PREDICTED: organic cation transporter protein-like [Plutella xylostella]	1.251e-153
1540	isotig08623	scf6585_20004	2248	2254	m8	isotig08623	100	960	0	0	1	960	1885	2844	0	1773	110	-18.41	3 17	368390	16	81.25%	81.25%	2844	gi|768439646|ref|XP_011561465.1|	PREDICTED: organic cation transporter protein-like [Plutella xylostella]	1.251e-153
1541	isotig08623	scf6585_20004	2248	2254	m8	isotig08623	100	960	0	0	1	960	1885	2844	0	1773	124	-20.55	4 18	443464	15	80.00%	86.67%	2844	gi|768439646|ref|XP_011561465.1|	PREDICTED: organic cation transporter protein-like [Plutella xylostella]	1.251e-153
1542	isotig08623	scf864_6292	1307	1313	1a	isotig08623	100	960	0	0	1	960	1885	2844	0	1773	99	-17.11	2 22	886908	21	61.90%	80.95%	2844	gi|768439646|ref|XP_011561465.1|	PREDICTED: organic cation transporter protein-like [Plutella xylostella]	1.251e-153
1543	isotig08623	scf864_6292	1307	1313	1a	isotig08623	100	960	0	0	1	960	1885	2844	0	1773	104	-19.44	2 21	439462	20	60.00%	70.00%	2844	gi|768439646|ref|XP_011561465.1|	PREDICTED: organic cation transporter protein-like [Plutella xylostella]	1.251e-153
1544	isotig08623	scf864_6292	1307	1313	1a	isotig08623	100	960	0	0	1	960	1885	2844	0	1773	123	-17.04	2 22	786811	23	56.52%	78.26%	2844	gi|768439646|ref|XP_011561465.1|	PREDICTED: organic cation transporter protein-like [Plutella xylostella]	1.251e-153
1545	isotig08623	scf864_6292	1307	1313	1a	isotig08623	100	960	0	0	1	960	1885	2844	0	1773	104	-17.56	3 22	334357	20	35.00%	95.00%	2844	gi|768439646|ref|XP_011561465.1|	PREDICTED: organic cation transporter protein-like [Plutella xylostella]	1.251e-153
1546	isotig08623	scf9388_22846	1282	1288	m8	isotig08623	100	960	0	0	1	960	1885	2844	0	1773	119	-19.61	2 22	383404	20	65.00%	80.00%	2844	gi|768439646|ref|XP_011561465.1|	PREDICTED: organic cation transporter protein-like [Plutella xylostella]	1.251e-153
1547	isotig08623	scf9388_22846	994	1000	m8	isotig08623	100	960	0	0	1	960	1885	2844	0	1773	119	-19.61	2 22	383404	20	65.00%	80.00%	2844	gi|768439646|ref|XP_011561465.1|	PREDICTED: organic cation transporter protein-like [Plutella xylostella]	1.251e-153
1548	isotig08623	scf9388_22846	847	853	m8	isotig08623	100	960	0	0	1	960	1885	2844	0	1773	119	-19.61	2 22	383404	20	65.00%	80.00%	2844	gi|768439646|ref|XP_011561465.1|	PREDICTED: organic cation transporter protein-like [Plutella xylostella]	1.251e-153
1549	isotig08623	scf940_6586	455	461	8mer	isotig08623	100	960	0	0	1	960	1885	2844	0	1773	115	-18.49	4 21	589611	18	72.22%	83.33%	2844	gi|768439646|ref|XP_011561465.1|	PREDICTED: organic cation transporter protein-like [Plutella xylostella]	1.251e-153
1550	isotig08652	scf9388_22846	190	196	1a	isotig08652	100	651	0	0	1	651	1250	1900	0	1203	123	-23.63	2 22	254280	24	66.67%	79.17%	1900	gi|364023641|gb|AEW46895.1|	serine protease inhibitor 001 [Chilo suppressalis]	0
1551	isotig08671	scf1316_8406	825	831	1a	isotig08671	100	956	0	0	1	956	1172	2127	0	1766	140	-21.7	2 21	648669	20	65.00%	85.00%	2127	gi|112982669|ref|NP_001037564.1|	ribosomal protein S2 [Bombyx mori] >gi|54609283|gb|AAV34857.1| ribosomal protein S2 [Bombyx mori]	1.27632e-135
1552	isotig08671	scf2732_12946	606	612	m8	isotig08671	100	956	0	0	1	956	1172	2127	0	1766	133	-19.54	3 23	900926	23	60.87%	82.61%	2127	gi|112982669|ref|NP_001037564.1|	ribosomal protein S2 [Bombyx mori] >gi|54609283|gb|AAV34857.1| ribosomal protein S2 [Bombyx mori]	1.27632e-135
1553	isotig08671	scf383_4009	1773	1779	8mer	isotig08671	100	956	0	0	1	956	1172	2127	0	1766	162	-25.27	2 17	588609	15	86.67%	93.33%	2127	gi|112982669|ref|NP_001037564.1|	ribosomal protein S2 [Bombyx mori] >gi|54609283|gb|AAV34857.1| ribosomal protein S2 [Bombyx mori]	1.27632e-135
1554	isotig08671	scf778_5939	1129	1135	m8	isotig08671	100	956	0	0	1	956	1172	2127	0	1766	90	-18.11	2 21	566594	26	65.38%	65.38%	2127	gi|112982669|ref|NP_001037564.1|	ribosomal protein S2 [Bombyx mori] >gi|54609283|gb|AAV34857.1| ribosomal protein S2 [Bombyx mori]	1.27632e-135
1555	isotig08671	scf778_5939	1129	1135	m8	isotig08671	100	956	0	0	1	956	1172	2127	0	1766	109	-17.53	3 18	723744	15	80.00%	86.67%	2127	gi|112982669|ref|NP_001037564.1|	ribosomal protein S2 [Bombyx mori] >gi|54609283|gb|AAV34857.1| ribosomal protein S2 [Bombyx mori]	1.27632e-135
1556	isotig08737	scf2167_11445	1555	1561	m8	isotig08737	100	1218	0	0	1	1218	965	2182	0	2250	103	-17.84	4 21	129152	19	68.42%	84.21%	2182	gi|768433858|ref|XP_011558313.1|	PREDICTED: stromal interaction molecule homolog, partial [Plutella xylostella]	5.98289e-126
1557	isotig08737	scf5519_18419	563	569	m8	isotig08737	100	1218	0	0	1	1218	965	2182	0	2250	110	-17.39	2 16	11751196	16	68.75%	81.25%	2182	gi|768433858|ref|XP_011558313.1|	PREDICTED: stromal interaction molecule homolog, partial [Plutella xylostella]	5.98289e-126
1558	isotig08737	scf5519_18419	563	569	m8	isotig08737	100	1218	0	0	1	1218	965	2182	0	2250	120	-17.9	4 19	27 45	15	86.67%	93.33%	2182	gi|768433858|ref|XP_011558313.1|	PREDICTED: stromal interaction molecule homolog, partial [Plutella xylostella]	5.98289e-126
1559	isotig08737	scf5698_18786	1555	1561	m8	isotig08737	100	1218	0	0	1	1218	965	2182	0	2250	146	-19.15	2 11	578598	9	88.89%	100.00%	2182	gi|768433858|ref|XP_011558313.1|	PREDICTED: stromal interaction molecule homolog, partial [Plutella xylostella]	5.98289e-126
1560	isotig08763	scf15172_25891	3	9	m8	isotig08763	100	110	0	0	1	110	3063	3172	9.2e-53	204	126	-21.14	2 20	31 54	19	68.42%	89.47%	3172	gi|8823|emb|CAA35587.1|	unnamed protein product [Drosophila melanogaster]	0
1561	isotig08763	scf15172_25891	3	9	m8	isotig08763	100	110	0	0	1	110	3063	3172	9.2e-53	204	120	-18.9	2 8	86108	6	100.00%	100.00%	3172	gi|8823|emb|CAA35587.1|	unnamed protein product [Drosophila melanogaster]	0
1562	isotig08763	scf864_6292	2380	2386	1a	isotig08763	100	110	0	0	1	110	3063	3172	9.2e-53	204	119	-19.71	2 17	83106	16	75.00%	87.50%	3172	gi|8823|emb|CAA35587.1|	unnamed protein product [Drosophila melanogaster]	0
1563	isotig08763	scf864_6292	9	15	1a	isotig08763	100	110	0	0	1	110	3063	3172	9.2e-53	204	119	-19.71	2 17	83106	16	75.00%	87.50%	3172	gi|8823|emb|CAA35587.1|	unnamed protein product [Drosophila melanogaster]	0
1564	isotig08781	scf2727_12929	305	311	1a	isotig08781	100	969	0	0	1	969	1533	2501	0	1790	130	-20.36	2 15	402422	13	69.23%	100.00%	2501	gi|608789061|gb|AHW57334.1|	CYP4M39 [Chilo suppressalis]	0
1565	isotig08781	scf2727_12929	305	311	1a	isotig08781	100	969	0	0	1	969	1533	2501	0	1790	138	-18.16	3 19	696716	16	75.00%	75.00%	2501	gi|608789061|gb|AHW57334.1|	CYP4M39 [Chilo suppressalis]	0
1566	isotig08781	scf2727_12929	305	311	1a	isotig08781	100	969	0	0	1	969	1533	2501	0	1790	119	-21.51	2 20	790810	18	61.11%	83.33%	2501	gi|608789061|gb|AHW57334.1|	CYP4M39 [Chilo suppressalis]	0
1567	isotig08781	scf2727_12929	210	216	8mer	isotig08781	100	969	0	0	1	969	1533	2501	0	1790	130	-20.36	2 15	402422	13	69.23%	100.00%	2501	gi|608789061|gb|AHW57334.1|	CYP4M39 [Chilo suppressalis]	0
1568	isotig08781	scf2727_12929	210	216	8mer	isotig08781	100	969	0	0	1	969	1533	2501	0	1790	138	-18.16	3 19	696716	16	75.00%	75.00%	2501	gi|608789061|gb|AHW57334.1|	CYP4M39 [Chilo suppressalis]	0
1569	isotig08781	scf2727_12929	210	216	8mer	isotig08781	100	969	0	0	1	969	1533	2501	0	1790	119	-21.51	2 20	790810	18	61.11%	83.33%	2501	gi|608789061|gb|AHW57334.1|	CYP4M39 [Chilo suppressalis]	0
1570	isotig08781	scf2727_12930	305	311	1a	isotig08781	100	969	0	0	1	969	1533	2501	0	1790	130	-20.36	2 15	402422	13	69.23%	100.00%	2501	gi|608789061|gb|AHW57334.1|	CYP4M39 [Chilo suppressalis]	0
1571	isotig08781	scf2727_12930	305	311	1a	isotig08781	100	969	0	0	1	969	1533	2501	0	1790	138	-18.16	3 19	696716	16	75.00%	75.00%	2501	gi|608789061|gb|AHW57334.1|	CYP4M39 [Chilo suppressalis]	0
1572	isotig08781	scf2727_12930	305	311	1a	isotig08781	100	969	0	0	1	969	1533	2501	0	1790	119	-21.51	2 20	790810	18	61.11%	83.33%	2501	gi|608789061|gb|AHW57334.1|	CYP4M39 [Chilo suppressalis]	0
1573	isotig08781	scf2727_12930	210	216	8mer	isotig08781	100	969	0	0	1	969	1533	2501	0	1790	130	-20.36	2 15	402422	13	69.23%	100.00%	2501	gi|608789061|gb|AHW57334.1|	CYP4M39 [Chilo suppressalis]	0
1574	isotig08781	scf2727_12930	210	216	8mer	isotig08781	100	969	0	0	1	969	1533	2501	0	1790	138	-18.16	3 19	696716	16	75.00%	75.00%	2501	gi|608789061|gb|AHW57334.1|	CYP4M39 [Chilo suppressalis]	0
1575	isotig08781	scf2727_12930	210	216	8mer	isotig08781	100	969	0	0	1	969	1533	2501	0	1790	119	-21.51	2 20	790810	18	61.11%	83.33%	2501	gi|608789061|gb|AHW57334.1|	CYP4M39 [Chilo suppressalis]	0
1576	isotig08781	scf32250_29575	305	311	1a	isotig08781	100	969	0	0	1	969	1533	2501	0	1790	138	-18.16	3 19	696716	16	75.00%	75.00%	2501	gi|608789061|gb|AHW57334.1|	CYP4M39 [Chilo suppressalis]	0
1577	isotig08781	scf32250_29575	305	311	1a	isotig08781	100	969	0	0	1	969	1533	2501	0	1790	130	-20.36	2 15	402422	13	69.23%	100.00%	2501	gi|608789061|gb|AHW57334.1|	CYP4M39 [Chilo suppressalis]	0
1578	isotig08781	scf32250_29575	305	311	1a	isotig08781	100	969	0	0	1	969	1533	2501	0	1790	119	-21.51	2 20	790810	18	61.11%	83.33%	2501	gi|608789061|gb|AHW57334.1|	CYP4M39 [Chilo suppressalis]	0
1579	isotig08781	scf32250_29575	210	216	8mer	isotig08781	100	969	0	0	1	969	1533	2501	0	1790	138	-18.16	3 19	696716	16	75.00%	75.00%	2501	gi|608789061|gb|AHW57334.1|	CYP4M39 [Chilo suppressalis]	0
1580	isotig08781	scf32250_29575	210	216	8mer	isotig08781	100	969	0	0	1	969	1533	2501	0	1790	130	-20.36	2 15	402422	13	69.23%	100.00%	2501	gi|608789061|gb|AHW57334.1|	CYP4M39 [Chilo suppressalis]	0
1581	isotig08781	scf32250_29575	210	216	8mer	isotig08781	100	969	0	0	1	969	1533	2501	0	1790	119	-21.51	2 20	790810	18	61.11%	83.33%	2501	gi|608789061|gb|AHW57334.1|	CYP4M39 [Chilo suppressalis]	0
1582	isotig08781	scf38779_30463	2162	2168	1a	isotig08781	100	969	0	0	1	969	1533	2501	0	1790	113	-21.28	5 18	753774	13	84.62%	92.31%	2501	gi|608789061|gb|AHW57334.1|	CYP4M39 [Chilo suppressalis]	0
1583	isotig08781	scf38779_30463	2162	2168	1a	isotig08781	100	969	0	0	1	969	1533	2501	0	1790	113	-17.24	2 21	597616	19	68.42%	73.68%	2501	gi|608789061|gb|AHW57334.1|	CYP4M39 [Chilo suppressalis]	0
1584	isotig08781	scf38779_30463	2162	2168	1a	isotig08781	100	969	0	0	1	969	1533	2501	0	1790	120	-18.11	2 8	615636	6	100.00%	100.00%	2501	gi|608789061|gb|AHW57334.1|	CYP4M39 [Chilo suppressalis]	0
1585	isotig08781	scf38779_30463	1181	1187	1a	isotig08781	100	969	0	0	1	969	1533	2501	0	1790	113	-21.28	5 18	753774	13	84.62%	92.31%	2501	gi|608789061|gb|AHW57334.1|	CYP4M39 [Chilo suppressalis]	0
1586	isotig08781	scf38779_30463	1181	1187	1a	isotig08781	100	969	0	0	1	969	1533	2501	0	1790	113	-17.24	2 21	597616	19	68.42%	73.68%	2501	gi|608789061|gb|AHW57334.1|	CYP4M39 [Chilo suppressalis]	0
1587	isotig08781	scf38779_30463	1181	1187	1a	isotig08781	100	969	0	0	1	969	1533	2501	0	1790	120	-18.11	2 8	615636	6	100.00%	100.00%	2501	gi|608789061|gb|AHW57334.1|	CYP4M39 [Chilo suppressalis]	0
1588	isotig08781	scf4010_15791	667	673	m8	isotig08781	100	969	0	0	1	969	1533	2501	0	1790	91	-19.01	3 22	798819	19	68.42%	78.95%	2501	gi|608789061|gb|AHW57334.1|	CYP4M39 [Chilo suppressalis]	0
1589	isotig08781	scf4010_15792	667	673	m8	isotig08781	100	969	0	0	1	969	1533	2501	0	1790	91	-19.01	3 22	798819	19	68.42%	78.95%	2501	gi|608789061|gb|AHW57334.1|	CYP4M39 [Chilo suppressalis]	0
1590	isotig08781	scf5519_18419	679	685	1a	isotig08781	100	969	0	0	1	969	1533	2501	0	1790	132	-22.2	4 17	659678	13	92.31%	92.31%	2501	gi|608789061|gb|AHW57334.1|	CYP4M39 [Chilo suppressalis]	0
1591	isotig08781	scf9388_22846	2373	2379	m8	isotig08781	100	969	0	0	1	969	1533	2501	0	1790	132	-17.02	2 22	139162	21	66.67%	90.48%	2501	gi|608789061|gb|AHW57334.1|	CYP4M39 [Chilo suppressalis]	0
1592	isotig08781	scf9388_22846	627	633	m8	isotig08781	100	969	0	0	1	969	1533	2501	0	1790	132	-17.02	2 22	139162	21	66.67%	90.48%	2501	gi|608789061|gb|AHW57334.1|	CYP4M39 [Chilo suppressalis]	0
1593	isotig08781	scf950_6623	2162	2168	1a	isotig08781	100	969	0	0	1	969	1533	2501	0	1790	113	-17.24	2 21	597616	19	68.42%	73.68%	2501	gi|608789061|gb|AHW57334.1|	CYP4M39 [Chilo suppressalis]	0
1594	isotig08781	scf950_6623	2162	2168	1a	isotig08781	100	969	0	0	1	969	1533	2501	0	1790	120	-18.11	2 8	615636	6	100.00%	100.00%	2501	gi|608789061|gb|AHW57334.1|	CYP4M39 [Chilo suppressalis]	0
1595	isotig08781	scf950_6623	2162	2168	1a	isotig08781	100	969	0	0	1	969	1533	2501	0	1790	113	-21.28	5 18	753774	13	84.62%	92.31%	2501	gi|608789061|gb|AHW57334.1|	CYP4M39 [Chilo suppressalis]	0
1596	isotig08781	scf950_6623	1181	1187	1a	isotig08781	100	969	0	0	1	969	1533	2501	0	1790	113	-17.24	2 21	597616	19	68.42%	73.68%	2501	gi|608789061|gb|AHW57334.1|	CYP4M39 [Chilo suppressalis]	0
1597	isotig08781	scf950_6623	1181	1187	1a	isotig08781	100	969	0	0	1	969	1533	2501	0	1790	120	-18.11	2 8	615636	6	100.00%	100.00%	2501	gi|608789061|gb|AHW57334.1|	CYP4M39 [Chilo suppressalis]	0
1598	isotig08781	scf950_6623	1181	1187	1a	isotig08781	100	969	0	0	1	969	1533	2501	0	1790	113	-21.28	5 18	753774	13	84.62%	92.31%	2501	gi|608789061|gb|AHW57334.1|	CYP4M39 [Chilo suppressalis]	0
1599	isotig08802	scf4278_16410	1049	1055	m8	isotig08802	100	231	0	0	1	231	231	1	1.18e-119	427	95	-17.47	2 22	71 98	25	56.00%	80.00%	2338	gi|357604337|gb|EHJ64141.1|	adenylate cyclase [Danaus plexippus]	0
1600	isotig08802	scf4278_16410	681	687	1a	isotig08802	100	231	0	0	1	231	231	1	1.18e-119	427	95	-17.47	2 22	71 98	25	56.00%	80.00%	2338	gi|357604337|gb|EHJ64141.1|	adenylate cyclase [Danaus plexippus]	0
1601	isotig08829	scf383_4009	1940	1946	8mer	isotig08829	100	339	0	0	1	339	1611	1949	1.65e-179	627	109	-18.5	2 22	200222	20	70.00%	70.00%	1949	gi|768419599|ref|XP_011550524.1|	PREDICTED: cystathionine beta-synthase [Plutella xylostella]	0
1602	isotig08829	scf5698_18786	356	362	8mer	isotig08829	100	339	0	0	1	339	1611	1949	1.65e-179	627	129	-19.2	2 20	65 84	18	72.22%	77.78%	1949	gi|768419599|ref|XP_011550524.1|	PREDICTED: cystathionine beta-synthase [Plutella xylostella]	0
1603	isotig08852	scf39_1015	806	812	1a	isotig08852	100	185	0	0	1	185	185	1	3.44e-94	342	114	-18	4 21	66 87	17	64.71%	94.12%	1800	gi|358031578|ref|NP_001239600.1|	luciferin 4-monooxygenase [Bombyx mori] >gi|355525889|gb|AET05796.1| luciferin 4-monooxygenase [Bombyx mori]	0
1604	isotig08852	scf39_1016	806	812	1a	isotig08852	100	185	0	0	1	185	185	1	3.44e-94	342	114	-18	4 21	66 87	17	64.71%	94.12%	1800	gi|358031578|ref|NP_001239600.1|	luciferin 4-monooxygenase [Bombyx mori] >gi|355525889|gb|AET05796.1| luciferin 4-monooxygenase [Bombyx mori]	0
1605	isotig08947	scf1190_8003	1675	1681	1a	isotig08947	100	689	0	0	1	689	1622	2310	0	1273	139	-24.08	2 20	40 60	18	61.11%	77.78%	2310	gi|768413136|ref|XP_011568674.1|	PREDICTED: facilitated trehalose transporter Tret1-like [Plutella xylostella]	1.32885e-64
1606	isotig08947	scf1316_8406	1336	1342	m8	isotig08947	100	689	0	0	1	689	1622	2310	0	1273	146	-18.39	2 20	323348	21	66.67%	80.95%	2310	gi|768413136|ref|XP_011568674.1|	PREDICTED: facilitated trehalose transporter Tret1-like [Plutella xylostella]	1.32885e-64
1607	isotig08947	scf1316_8406	1336	1342	m8	isotig08947	100	689	0	0	1	689	1622	2310	0	1273	115	-21.78	2 22	223244	20	65.00%	75.00%	2310	gi|768413136|ref|XP_011568674.1|	PREDICTED: facilitated trehalose transporter Tret1-like [Plutella xylostella]	1.32885e-64
1608	isotig08947	scf36269_30173	1532	1538	m8	isotig08947	100	689	0	0	1	689	1622	2310	0	1273	103	-22.46	2 24	3 24	22	63.64%	72.73%	2310	gi|768413136|ref|XP_011568674.1|	PREDICTED: facilitated trehalose transporter Tret1-like [Plutella xylostella]	1.32885e-64
1609	isotig08947	scf36269_30173	1532	1538	m8	isotig08947	100	689	0	0	1	689	1622	2310	0	1273	137	-17.48	2 24	418441	22	54.55%	77.27%	2310	gi|768413136|ref|XP_011568674.1|	PREDICTED: facilitated trehalose transporter Tret1-like [Plutella xylostella]	1.32885e-64
1610	isotig08947	scf36269_30173	1876	1882	1a	isotig08947	100	689	0	0	1	689	1622	2310	0	1273	103	-22.46	2 24	3 24	22	63.64%	72.73%	2310	gi|768413136|ref|XP_011568674.1|	PREDICTED: facilitated trehalose transporter Tret1-like [Plutella xylostella]	1.32885e-64
1611	isotig08947	scf36269_30173	1876	1882	1a	isotig08947	100	689	0	0	1	689	1622	2310	0	1273	137	-17.48	2 24	418441	22	54.55%	77.27%	2310	gi|768413136|ref|XP_011568674.1|	PREDICTED: facilitated trehalose transporter Tret1-like [Plutella xylostella]	1.32885e-64
1612	isotig08947	scf36269_30173	1331	1337	m8	isotig08947	100	689	0	0	1	689	1622	2310	0	1273	103	-22.46	2 24	3 24	22	63.64%	72.73%	2310	gi|768413136|ref|XP_011568674.1|	PREDICTED: facilitated trehalose transporter Tret1-like [Plutella xylostella]	1.32885e-64
1613	isotig08947	scf36269_30173	1331	1337	m8	isotig08947	100	689	0	0	1	689	1622	2310	0	1273	137	-17.48	2 24	418441	22	54.55%	77.27%	2310	gi|768413136|ref|XP_011568674.1|	PREDICTED: facilitated trehalose transporter Tret1-like [Plutella xylostella]	1.32885e-64
1614	isotig08947	scf864_6287	1876	1882	1a	isotig08947	100	689	0	0	1	689	1622	2310	0	1273	137	-17.48	2 24	418441	22	54.55%	77.27%	2310	gi|768413136|ref|XP_011568674.1|	PREDICTED: facilitated trehalose transporter Tret1-like [Plutella xylostella]	1.32885e-64
1615	isotig08947	scf864_6287	1876	1882	1a	isotig08947	100	689	0	0	1	689	1622	2310	0	1273	103	-22.46	2 24	3 24	22	63.64%	72.73%	2310	gi|768413136|ref|XP_011568674.1|	PREDICTED: facilitated trehalose transporter Tret1-like [Plutella xylostella]	1.32885e-64
1616	isotig08947	scf864_6287	1532	1538	m8	isotig08947	100	689	0	0	1	689	1622	2310	0	1273	137	-17.48	2 24	418441	22	54.55%	77.27%	2310	gi|768413136|ref|XP_011568674.1|	PREDICTED: facilitated trehalose transporter Tret1-like [Plutella xylostella]	1.32885e-64
1617	isotig08947	scf864_6287	1532	1538	m8	isotig08947	100	689	0	0	1	689	1622	2310	0	1273	103	-22.46	2 24	3 24	22	63.64%	72.73%	2310	gi|768413136|ref|XP_011568674.1|	PREDICTED: facilitated trehalose transporter Tret1-like [Plutella xylostella]	1.32885e-64
1618	isotig08947	scf864_6287	1331	1337	m8	isotig08947	100	689	0	0	1	689	1622	2310	0	1273	137	-17.48	2 24	418441	22	54.55%	77.27%	2310	gi|768413136|ref|XP_011568674.1|	PREDICTED: facilitated trehalose transporter Tret1-like [Plutella xylostella]	1.32885e-64
1619	isotig08947	scf864_6287	1331	1337	m8	isotig08947	100	689	0	0	1	689	1622	2310	0	1273	103	-22.46	2 24	3 24	22	63.64%	72.73%	2310	gi|768413136|ref|XP_011568674.1|	PREDICTED: facilitated trehalose transporter Tret1-like [Plutella xylostella]	1.32885e-64
1620	isotig08959	scf1316_8406	1583	1589	m8	isotig08959	100	258	0	0	1	258	2889	3146	1.31e-134	477	121	-24.24	2 22	34 56	20	60.00%	80.00%	3146	gi|795017858|ref|XP_011859007.1|	PREDICTED: uncharacterized protein LOC105556520 [Vollenhovia emeryi]	6.84072e-102
1621	isotig08959	scf1316_8406	1583	1589	m8	isotig08959	100	258	0	0	1	258	2889	3146	1.31e-134	477	116	-17.87	2 21	66 88	19	63.16%	73.68%	3146	gi|795017858|ref|XP_011859007.1|	PREDICTED: uncharacterized protein LOC105556520 [Vollenhovia emeryi]	6.84072e-102
1622	isotig08959	scf2727_12928	1388	1394	m8	isotig08959	100	258	0	0	1	258	2889	3146	1.31e-134	477	97	-17.05	4 15	103125	12	75.00%	83.33%	3146	gi|795017858|ref|XP_011859007.1|	PREDICTED: uncharacterized protein LOC105556520 [Vollenhovia emeryi]	6.84072e-102
1623	isotig08959	scf3654_15205	553	559	m8	isotig08959	100	258	0	0	1	258	2889	3146	1.31e-134	477	102	-20.41	3 19	81102	16	68.75%	81.25%	3146	gi|795017858|ref|XP_011859007.1|	PREDICTED: uncharacterized protein LOC105556520 [Vollenhovia emeryi]	6.84072e-102
1624	isotig08959	scf3654_15205	553	559	m8	isotig08959	100	258	0	0	1	258	2889	3146	1.31e-134	477	122	-23.87	2 18	55 74	16	68.75%	81.25%	3146	gi|795017858|ref|XP_011859007.1|	PREDICTED: uncharacterized protein LOC105556520 [Vollenhovia emeryi]	6.84072e-102
1625	isotig08959	scf3654_15207	553	559	m8	isotig08959	100	258	0	0	1	258	2889	3146	1.31e-134	477	122	-21.97	2 18	55 74	16	68.75%	81.25%	3146	gi|795017858|ref|XP_011859007.1|	PREDICTED: uncharacterized protein LOC105556520 [Vollenhovia emeryi]	6.84072e-102
1626	isotig08959	scf3654_15207	553	559	m8	isotig08959	100	258	0	0	1	258	2889	3146	1.31e-134	477	106	-19.41	3 19	81102	16	75.00%	81.25%	3146	gi|795017858|ref|XP_011859007.1|	PREDICTED: uncharacterized protein LOC105556520 [Vollenhovia emeryi]	6.84072e-102
1627	isotig08959	scf3809_15493	1623	1629	1a	isotig08959	100	258	0	0	1	258	2889	3146	1.31e-134	477	104	-21.27	2 21	68 89	19	52.63%	84.21%	3146	gi|795017858|ref|XP_011859007.1|	PREDICTED: uncharacterized protein LOC105556520 [Vollenhovia emeryi]	6.84072e-102
1628	isotig08959	scf5412_18286	1392	1398	8mer	isotig08959	100	258	0	0	1	258	2889	3146	1.31e-134	477	124	-20.42	2 21	91112	19	57.89%	73.68%	3146	gi|795017858|ref|XP_011859007.1|	PREDICTED: uncharacterized protein LOC105556520 [Vollenhovia emeryi]	6.84072e-102
1629	isotig08959	scf6585_20002	1590	1596	m8	isotig08959	100	258	0	0	1	258	2889	3146	1.31e-134	477	99	-18.67	3 20	207227	17	64.71%	76.47%	3146	gi|795017858|ref|XP_011859007.1|	PREDICTED: uncharacterized protein LOC105556520 [Vollenhovia emeryi]	6.84072e-102
1630	isotig08959	scf6585_20002	2487	2493	m8	isotig08959	100	258	0	0	1	258	2889	3146	1.31e-134	477	99	-18.67	3 20	207227	17	64.71%	76.47%	3146	gi|795017858|ref|XP_011859007.1|	PREDICTED: uncharacterized protein LOC105556520 [Vollenhovia emeryi]	6.84072e-102
1631	isotig08959	scf6585_20003	1590	1596	m8	isotig08959	100	258	0	0	1	258	2889	3146	1.31e-134	477	99	-18.67	3 20	207227	17	64.71%	76.47%	3146	gi|795017858|ref|XP_011859007.1|	PREDICTED: uncharacterized protein LOC105556520 [Vollenhovia emeryi]	6.84072e-102
1632	isotig08959	scf6585_20003	2487	2493	m8	isotig08959	100	258	0	0	1	258	2889	3146	1.31e-134	477	99	-18.67	3 20	207227	17	64.71%	76.47%	3146	gi|795017858|ref|XP_011859007.1|	PREDICTED: uncharacterized protein LOC105556520 [Vollenhovia emeryi]	6.84072e-102
1633	isotig08959	scf6585_20004	2487	2493	m8	isotig08959	100	258	0	0	1	258	2889	3146	1.31e-134	477	99	-18.67	3 20	207227	17	64.71%	76.47%	3146	gi|795017858|ref|XP_011859007.1|	PREDICTED: uncharacterized protein LOC105556520 [Vollenhovia emeryi]	6.84072e-102
1634	isotig08959	scf6585_20004	1590	1596	m8	isotig08959	100	258	0	0	1	258	2889	3146	1.31e-134	477	99	-18.67	3 20	207227	17	64.71%	76.47%	3146	gi|795017858|ref|XP_011859007.1|	PREDICTED: uncharacterized protein LOC105556520 [Vollenhovia emeryi]	6.84072e-102
1635	isotig08959	scf800_6041	1224	1230	8mer	isotig08959	100	258	0	0	1	258	2889	3146	1.31e-134	477	108	-18.06	4 21	98119	17	58.82%	82.35%	3146	gi|795017858|ref|XP_011859007.1|	PREDICTED: uncharacterized protein LOC105556520 [Vollenhovia emeryi]	6.84072e-102
1636	isotig08959	scf800_6041	513	519	m8	isotig08959	100	258	0	0	1	258	2889	3146	1.31e-134	477	108	-18.06	4 21	98119	17	58.82%	82.35%	3146	gi|795017858|ref|XP_011859007.1|	PREDICTED: uncharacterized protein LOC105556520 [Vollenhovia emeryi]	6.84072e-102
1637	isotig08959	scf864_6292	1173	1179	1a	isotig08959	100	258	0	0	1	258	2889	3146	1.31e-134	477	100	-23.43	2 7	135157	5	100.00%	100.00%	3146	gi|795017858|ref|XP_011859007.1|	PREDICTED: uncharacterized protein LOC105556520 [Vollenhovia emeryi]	6.84072e-102
1638	isotig08959	scf864_6292	1173	1179	1a	isotig08959	100	258	0	0	1	258	2889	3146	1.31e-134	477	94	-21.57	2 20	12 36	20	60.00%	80.00%	3146	gi|795017858|ref|XP_011859007.1|	PREDICTED: uncharacterized protein LOC105556520 [Vollenhovia emeryi]	6.84072e-102
1639	isotig08959	scf940_6586	2404	2410	1a	isotig08959	100	258	0	0	1	258	2889	3146	1.31e-134	477	101	-19.81	2 21	65 86	20	50.00%	80.00%	3146	gi|795017858|ref|XP_011859007.1|	PREDICTED: uncharacterized protein LOC105556520 [Vollenhovia emeryi]	6.84072e-102
1640	isotig08997	scf10308_23603	609	615	8mer	isotig08997	100	550	0	0	1	550	1751	2300	0	1016	115	-18.69	5 20	108128	15	66.67%	100.00%	2300	gi|364023615|gb|AEW46882.1|	seminal fluid protein CSSFP032 [Chilo suppressalis]	2.96562e-179
1641	isotig09324	scf712_5682	1347	1353	1a	isotig09324	100	208	0	0	1	208	208	1	6.43e-107	385	127	-20.52	2 20	80104	18	61.11%	77.78%	1377	gi|208972549|gb|ACI32835.1|	serine proteinase-like protein 1 [Helicoverpa armigera]	3.946e-55
1642	isotig09324	scf712_5682	1210	1216	m8	isotig09324	100	208	0	0	1	208	208	1	6.43e-107	385	127	-20.52	2 20	80104	18	61.11%	77.78%	1377	gi|208972549|gb|ACI32835.1|	serine proteinase-like protein 1 [Helicoverpa armigera]	3.946e-55
1643	isotig09324	scf864_6292	384	390	m8	isotig09324	100	208	0	0	1	208	208	1	6.43e-107	385	90	-19.74	2 22	129149	20	55.00%	70.00%	1377	gi|208972549|gb|ACI32835.1|	serine proteinase-like protein 1 [Helicoverpa armigera]	3.946e-55
1644	isotig09324	scf864_6292	384	390	m8	isotig09324	100	208	0	0	1	208	208	1	6.43e-107	385	102	-19.52	5 21	158179	16	75.00%	93.75%	1377	gi|208972549|gb|ACI32835.1|	serine proteinase-like protein 1 [Helicoverpa armigera]	3.946e-55
1645	isotig09677	scf864_6292	533	539	1a	isotig09677	100	192	0	0	1	192	192	1	4.6e-98	355	104	-20.24	3 22	14 37	20	60.00%	85.00%	806	gi|357608756|gb|EHJ66137.1|	cuticular protein RR-2 motif 127 [Danaus plexippus]	2.43256e-48
1646	isotig09910	scf38779_30463	4199	4205	1a	isotig09910	100	39	0	0	1	39	39	1	5.85e-14	73.1	118	-22.74	2 21	2 25	21	66.67%	80.95%	4600	gi|512391009|gb|AGO01048.1|	ABC transporter C2, partial [Ostrinia scapulalis]	0
1647	isotig09910	scf950_6623	4199	4205	1a	isotig09910	100	39	0	0	1	39	39	1	5.85e-14	73.1	118	-22.74	2 21	2 25	21	66.67%	80.95%	4600	gi|512391009|gb|AGO01048.1|	ABC transporter C2, partial [Ostrinia scapulalis]	0
1648	isotig09965	scf10308_23603	1413	1419	8mer	isotig09965	100	972	0	0	1	972	972	1	0	1796	128	-17.55	2 19	568588	18	72.22%	88.89%	2202	gi|512921696|ref|XP_004929937.1|	PREDICTED: sulfhydryl oxidase 1-like [Bombyx mori]	1.86889e-139
[truncated: 2,230 more rows]

## Sheet: wo duplicates
	Gene_ID	miRNA_family_ID	UTR_start	UTR_end	Site_type	sseqid	pident	length	mismatch	gapopen	qstart	qend	sstart	send	evalue	bitscore	score	en	homology to target positions on miR	homology to miR positions on UTR target	homology length	% of identity	% of identity	ContigLength	nrID	nrDef	nrEval	shared with Sf	same annot	class
[truncated: 344 more rows]

[truncated: 2 more sheets: subset targets of On DE miR , id wo duplicates]
