# Supplementary material for: Integrated miRNA and transcriptome profiling to explore the molecular determinism of convergent adaptation to corn in two lepidopteran pests of agriculture
Source: BMC Genomics. 2021 Aug 9;22:606. doi: 10.1186/s12864-021-07905-7 (PMC8351448; doi:10.1186/s12864-021-07905-7)
Supplement: Supplementary file 13 — Additional file 13: Supplementary Excel Table S8. List of DE target genes (FDR < 0.05) of known miRs predicted by TargetScan and by MiRanda. Their relative expression in Sf-C on plants (Tag “within Sf-C”, column W to AB) or in Sf-R compared to Sf-C on corn (Tag “between strains on corn” (column Y to AD)) and their gene annotation (right part of the Table) is shown. Since many genes are targeted by multiple miRNAs, we provide also the list of unique genes that are targeted by miRs (Tag “without duplicates”). [file 12864_2021_7905_MOESM13_ESM.xlsx]

## Sheet: Between strains on corn
	Gene_ID	miR	Concat	target.scaffold	score	en	homology to target positions on miR	homology to miR positions on UTR target	homology length	% of identity	% of identity	miRNA_family_ID	species_ID	MSA_start	MSA_end	UTR_start	UTR_end	Group_num	Site_type	miRNA.in.this.species	Group_type	Species_in_this_group	Species_in_this_group_with_this_site_type	baseMean	log2FoldChange	lfcSE	stat	pvalue	padj	X	nrID	Best_Blast_Hit	Eval
2	GSSPFG00000066001	scaffold_2884_11316	GSSPFG00000066001 scaffold_2884_11316	GSSPFG00000066001-RA_82368-82735	159	-18.72	2 17	145170	18	77.78%	83.33%	scaffold_2884_11316	7029	163	170	163	169	27518	8mer	x	8mer	7029	NA	2960.60058049928	2.64463409043703	0.173126502652402	15.275732195358	1.10974528754276e-52	3.11e-50	inter	dbj|BAM19337.1|	vacuolar H[+] ATPase subunit M9.7-a [Papilio polytes]	5e-48
3	GSSPFG00000132001	scaffold_6337_15283	GSSPFG00000132001 scaffold_6337_15283	GSSPFG00000132001-RA_82860-84114	149	-18.5	2 19	534554	18	66.67%	77.78%	scaffold_6337_15283	7029	547	554	547	553	6219	8mer	x	8mer	7029	NA	322.411842484135	0.60142837192721	0.222183253830104	2.70690235001734	0.00679142305721821	0.0262533	inter	gb|AFP20606.1|	cytochrome CYP341B3 [Spodoptera littoralis]	0.0
4	GSSPFG00000132001	scaffold_1836_9410	GSSPFG00000132001 scaffold_1836_9410	GSSPFG00000132001-RA_82860-84114	94	-17.5	3 11	826846	8	75.00%	87.50%	scaffold_1836_9410	7029	828	834	828	834	6214	m8	x	m8	7029	NA	322.411842484135	0.60142837192721	0.222183253830104	2.70690235001734	0.00679142305721821	0.0262533	inter	gb|AFP20606.1|	cytochrome CYP341B3 [Spodoptera littoralis]	0.0
5	GSSPFG00000132001	scaffold_602_5270	GSSPFG00000132001 scaffold_602_5270	GSSPFG00000132001-RA_82860-84114	129	-21.08	4 19	806827	16	75.00%	93.75%	scaffold_602_5270	7029	512	518	512	518	6218	m8	x	m8	7029	NA	322.411842484135	0.60142837192721	0.222183253830104	2.70690235001734	0.00679142305721821	0.0262533	inter	gb|AFP20606.1|	cytochrome CYP341B3 [Spodoptera littoralis]	0.0
6	GSSPFG00000132001	scaffold_1836_9410	GSSPFG00000132001 scaffold_1836_9410	GSSPFG00000132001-RA_82860-84114	158	-25.3	2 19	815835	17	70.59%	82.35%	scaffold_1836_9410	7029	828	834	828	834	6214	m8	x	m8	7029	NA	322.411842484135	0.60142837192721	0.222183253830104	2.70690235001734	0.00679142305721821	0.0262533	inter	gb|AFP20606.1|	cytochrome CYP341B3 [Spodoptera littoralis]	0.0
7	GSSPFG00000132001	scaffold_9777_17971	GSSPFG00000132001 scaffold_9777_17971	GSSPFG00000132001-RA_82860-84114	119	-17.72	5 21	434456	17	82.35%	88.24%	scaffold_9777_17971	7029	289	295	289	295	6221	m8	x	m8	7029	NA	322.411842484135	0.60142837192721	0.222183253830104	2.70690235001734	0.00679142305721821	0.0262533	inter	gb|AFP20606.1|	cytochrome CYP341B3 [Spodoptera littoralis]	0.0
8	GSSPFG00000132001	scaffold_602_5270	GSSPFG00000132001 scaffold_602_5270	GSSPFG00000132001-RA_82860-84114	159	-21.31	2 16	499519	14	78.57%	92.86%	scaffold_602_5270	7029	512	518	512	518	6218	m8	x	m8	7029	NA	322.411842484135	0.60142837192721	0.222183253830104	2.70690235001734	0.00679142305721821	0.0262533	inter	gb|AFP20606.1|	cytochrome CYP341B3 [Spodoptera littoralis]	0.0
9	GSSPFG00000132001	scaffold_2884_11316	GSSPFG00000132001 scaffold_2884_11316	GSSPFG00000132001-RA_82860-84114	119	-17.63	3 21	7 30	19	63.16%	89.47%	scaffold_2884_11316	7029	1224	1230	1224	1230	6216	m8	x	m8	7029	NA	322.411842484135	0.60142837192721	0.222183253830104	2.70690235001734	0.00679142305721821	0.0262533	inter	gb|AFP20606.1|	cytochrome CYP341B3 [Spodoptera littoralis]	0.0
10	GSSPFG00000132001	scaffold_6337_15283	GSSPFG00000132001 scaffold_6337_15283	GSSPFG00000132001-RA_82860-84114	102	-17.06	5 19	328345	14	85.71%	85.71%	scaffold_6337_15283	7029	547	554	547	553	6219	8mer	x	8mer	7029	NA	322.411842484135	0.60142837192721	0.222183253830104	2.70690235001734	0.00679142305721821	0.0262533	inter	gb|AFP20606.1|	cytochrome CYP341B3 [Spodoptera littoralis]	0.0
12	GSSPFG00000141001	scaffold_20114_22514	GSSPFG00000141001 scaffold_20114_22514	GSSPFG00000141001-RA_179710-180538	101	-18.06	4 19	385408	16	68.75%	75.00%	scaffold_20114_22514	7029	163	170	163	169	8720	8mer	x	8mer	7029	NA	110.518850799811	0.97151776065866	0.349257103048287	2.78166929800234	0.0054080115842287	0.021686	inter	ref|XP_012218103.1|	PREDICTED: uncharacterized protein LOC105669623 [Linepithema humile]	7e-34
13	GSSPFG00000141001	scaffold_2155_9868	GSSPFG00000141001 scaffold_2155_9868	GSSPFG00000141001-RA_179710-180538	101	-18.06	4 19	385408	16	68.75%	75.00%	scaffold_2155_9868	7029	163	170	163	169	8721	8mer	x	8mer	7029	NA	110.518850799811	0.97151776065866	0.349257103048287	2.78166929800234	0.0054080115842287	0.021686	inter	ref|XP_012218103.1|	PREDICTED: uncharacterized protein LOC105669623 [Linepithema humile]	7e-34
14	GSSPFG00000141001	scaffold_5523_14602	GSSPFG00000141001 scaffold_5523_14602	GSSPFG00000141001-RA_179710-180538	118	-20.35	3 19	365385	16	68.75%	87.50%	scaffold_5523_14602	7029	361	367	361	367	8722	m8	x	m8	7029	NA	110.518850799811	0.97151776065866	0.349257103048287	2.78166929800234	0.0054080115842287	0.021686	inter	ref|XP_012218103.1|	PREDICTED: uncharacterized protein LOC105669623 [Linepithema humile]	7e-34
19	GSSPFG00000212001	scaffold_119_1836	GSSPFG00000212001 scaffold_119_1836	GSSPFG00000212001-RA_147220-147875	144	-17.28	2 22	41 64	21	57.14%	85.71%	scaffold_119_1836	7029	528	534	528	534	17944	1a	x	1a	7029	NA	463.091480721307	-3.149740042598	0.367971372070462	-8.55974209318344	1.13120289487531e-17	4.47e-16	inter	ref|XP_004933585.1|	PREDICTED: flocculation protein FLO11-like [Bombyx mori]	0.0
21	GSSPFG00000212001	superscaffold_630_32959	GSSPFG00000212001 superscaffold_630_32959	GSSPFG00000212001-RA_147220-147875	94	-17.55	3 21	263283	18	61.11%	77.78%	superscaffold_630_32959	7029	425	431	425	431	17954	1a	x	1a	7029	NA	463.091480721307	-3.149740042598	0.367971372070462	-8.55974209318344	1.13120289487531e-17	4.47e-16	inter	ref|XP_004933585.1|	PREDICTED: flocculation protein FLO11-like [Bombyx mori]	0.0
24	GSSPFG00000212001	scaffold_602_5270	GSSPFG00000212001 scaffold_602_5270	GSSPFG00000212001-RA_147220-147875	152	-22.02	2 19	7 26	17	76.47%	76.47%	scaffold_602_5270	7029	19	26	19	25	17952	8mer	x	8mer	7029	NA	463.091480721307	-3.149740042598	0.367971372070462	-8.55974209318344	1.13120289487531e-17	4.47e-16	inter	ref|XP_004933585.1|	PREDICTED: flocculation protein FLO11-like [Bombyx mori]	0.0
26	GSSPFG00000212001	scaffold_23013_23354	GSSPFG00000212001 scaffold_23013_23354	GSSPFG00000212001-RA_147220-147875	155	-20.14	2 22	519540	20	70.00%	75.00%	scaffold_23013_23354	7029	533	539	533	539	17949	m8	x	m8	7029	NA	463.091480721307	-3.149740042598	0.367971372070462	-8.55974209318344	1.13120289487531e-17	4.47e-16	inter	ref|XP_004933585.1|	PREDICTED: flocculation protein FLO11-like [Bombyx mori]	0.0
27	GSSPFG00000212001	scaffold_26512_24318	GSSPFG00000212001 scaffold_26512_24318	GSSPFG00000212001-RA_147220-147875	151	-20.57	2 21	15 40	20	60.00%	80.00%	scaffold_26512_24318	7029	33	40	33	39	17950	8mer	x	8mer	7029	NA	463.091480721307	-3.149740042598	0.367971372070462	-8.55974209318344	1.13120289487531e-17	4.47e-16	inter	ref|XP_004933585.1|	PREDICTED: flocculation protein FLO11-like [Bombyx mori]	0.0
28	GSSPFG00000212001	scaffold_119_1837	GSSPFG00000212001 scaffold_119_1837	GSSPFG00000212001-RA_147220-147875	144	-17.28	2 22	41 64	21	57.14%	85.71%	scaffold_119_1837	7029	528	534	528	534	17945	1a	x	1a	7029	NA	463.091480721307	-3.149740042598	0.367971372070462	-8.55974209318344	1.13120289487531e-17	4.47e-16	inter	ref|XP_004933585.1|	PREDICTED: flocculation protein FLO11-like [Bombyx mori]	0.0
30	GSSPFG00000212001	scaffold_2057_9777	GSSPFG00000212001 scaffold_2057_9777	GSSPFG00000212001-RA_147220-147875	94	-17.55	3 21	263283	18	61.11%	77.78%	scaffold_2057_9777	7029	425	431	425	431	17948	1a	x	1a	7029	NA	463.091480721307	-3.149740042598	0.367971372070462	-8.55974209318344	1.13120289487531e-17	4.47e-16	inter	ref|XP_004933585.1|	PREDICTED: flocculation protein FLO11-like [Bombyx mori]	0.0
31	GSSPFG00000212001	superscaffold_985_35206	GSSPFG00000212001 superscaffold_985_35206	GSSPFG00000212001-RA_147220-147875	144	-17.28	2 22	41 64	21	57.14%	85.71%	superscaffold_985_35206	7029	528	534	528	534	17956	1a	x	1a	7029	NA	463.091480721307	-3.149740042598	0.367971372070462	-8.55974209318344	1.13120289487531e-17	4.47e-16	inter	ref|XP_004933585.1|	PREDICTED: flocculation protein FLO11-like [Bombyx mori]	0.0
32	GSSPFG00000212001	superscaffold_985_35205	GSSPFG00000212001 superscaffold_985_35205	GSSPFG00000212001-RA_147220-147875	144	-17.28	2 22	41 64	21	57.14%	85.71%	superscaffold_985_35205	7029	528	534	528	534	17955	1a	x	1a	7029	NA	463.091480721307	-3.149740042598	0.367971372070462	-8.55974209318344	1.13120289487531e-17	4.47e-16	inter	ref|XP_004933585.1|	PREDICTED: flocculation protein FLO11-like [Bombyx mori]	0.0
33	GSSPFG00000212001	scaffold_119_1835	GSSPFG00000212001 scaffold_119_1835	GSSPFG00000212001-RA_147220-147875	144	-17.28	2 22	41 64	21	57.14%	85.71%	scaffold_119_1835	7029	528	534	528	534	17943	1a	x	1a	7029	NA	463.091480721307	-3.149740042598	0.367971372070462	-8.55974209318344	1.13120289487531e-17	4.47e-16	inter	ref|XP_004933585.1|	PREDICTED: flocculation protein FLO11-like [Bombyx mori]	0.0
36	GSSPFG00000212001	scaffold_119_1838	GSSPFG00000212001 scaffold_119_1838	GSSPFG00000212001-RA_147220-147875	144	-17.28	2 22	41 64	21	57.14%	85.71%	scaffold_119_1838	7029	528	534	528	534	17946	1a	x	1a	7029	NA	463.091480721307	-3.149740042598	0.367971372070462	-8.55974209318344	1.13120289487531e-17	4.47e-16	inter	ref|XP_004933585.1|	PREDICTED: flocculation protein FLO11-like [Bombyx mori]	0.0
37	GSSPFG00000219001	scaffold_9688_17905	GSSPFG00000219001 scaffold_9688_17905	GSSPFG00000219001-RA_3347-4749	159	-18.01	2 22	205226	20	75.00%	90.00%	scaffold_9688_17905	7029	1382	1389	1382	1388	3498	8mer	x	8mer	7029	NA	770.56528454734	0.558047252408482	0.199173310605199	2.8018174258028	0.00508156226679235	0.020569	inter	gb|EHJ72611.1|	hypothetical protein KGM_12872 [Danaus plexippus]	6e-16
38	GSSPFG00000219001	scaffold_602_5272	GSSPFG00000219001 scaffold_602_5272	GSSPFG00000219001-RA_3347-4749	162	-17.08	2 21	13661389	21	71.43%	85.71%	scaffold_602_5272	7029	1382	1389	1382	1388	3496	8mer	x	8mer	7029	NA	770.56528454734	0.558047252408482	0.199173310605199	2.8018174258028	0.00508156226679235	0.020569	inter	gb|EHJ72611.1|	hypothetical protein KGM_12872 [Danaus plexippus]	6e-16
39	GSSPFG00000219001	scaffold_3238_11925	GSSPFG00000219001 scaffold_3238_11925	GSSPFG00000219001-RA_3347-4749	147	-18.41	2 17	412434	16	75.00%	75.00%	scaffold_3238_11925	7029	427	433	427	433	3493	m8	x	m8	7029	NA	770.56528454734	0.558047252408482	0.199173310605199	2.8018174258028	0.00508156226679235	0.020569	inter	gb|EHJ72611.1|	hypothetical protein KGM_12872 [Danaus plexippus]	6e-16
40	GSSPFG00000219001	scaffold_9536_17840	GSSPFG00000219001 scaffold_9536_17840	GSSPFG00000219001-RA_3347-4749	127	-18.81	2 16	169190	14	71.43%	85.71%	scaffold_9536_17840	7029	184	190	184	190	3497	1a	x	1a	7029	NA	770.56528454734	0.558047252408482	0.199173310605199	2.8018174258028	0.00508156226679235	0.020569	inter	gb|EHJ72611.1|	hypothetical protein KGM_12872 [Danaus plexippus]	6e-16
43	GSSPFG00000240001	scaffold_602_5270	GSSPFG00000240001 scaffold_602_5270	GSSPFG00000240001-RA_9733-10313	146	-17.27	2 18	323341	16	68.75%	81.25%	scaffold_602_5270	7029	334	341	334	340	24722	8mer	x	8mer	7029	NA	1772.06150238013	-4.06249400901244	0.335950796517058	-12.0925267959773	1.15673512831805e-33	1.26e-31	inter	dbj|BAM19135.1|	takeout/JHBP like protein [Papilio polytes]	3e-149
44	GSSPFG00000240001	scaffold_602_5270	GSSPFG00000240001 scaffold_602_5270	GSSPFG00000240001-RA_9733-10313	146	-17.27	2 18	323341	16	68.75%	81.25%	scaffold_602_5270	7029	195	201	195	201	24721	m8	x	m8	7029	NA	1772.06150238013	-4.06249400901244	0.335950796517058	-12.0925267959773	1.15673512831805e-33	1.26e-31	inter	dbj|BAM19135.1|	takeout/JHBP like protein [Papilio polytes]	3e-149
45	GSSPFG00000240001	scaffold_602_5270	GSSPFG00000240001 scaffold_602_5270	GSSPFG00000240001-RA_9733-10313	146	-17.27	2 18	323341	16	68.75%	81.25%	scaffold_602_5270	7029	113	119	113	119	24720	m8	x	m8	7029	NA	1772.06150238013	-4.06249400901244	0.335950796517058	-12.0925267959773	1.15673512831805e-33	1.26e-31	inter	dbj|BAM19135.1|	takeout/JHBP like protein [Papilio polytes]	3e-149
47	GSSPFG00000354001	scaffold_23013_23354	GSSPFG00000354001 scaffold_23013_23354	GSSPFG00000354001-RA_3950-4287	161	-24.81	2 20	2 23	18	72.22%	88.89%	scaffold_23013_23354	7029	16	22	16	22	1321	m8	x	m8	7029	NA	1515.3414785505	1.02206427586096	0.40219075355383	2.54124259901507	0.0110459246112705	0.0392881	inter	ref|XP_004932775.1|	PREDICTED: anion exchange protein 3-like isoform X2 [Bombyx mori]	0.0
48	GSSPFG00000354001	scaffold_9424_17749	GSSPFG00000354001 scaffold_9424_17749	GSSPFG00000354001-RA_3950-4287	99	-21.06	5 21	214232	16	75.00%	81.25%	scaffold_9424_17749	7029	267	274	267	273	1326	8mer	x	8mer	7029	NA	1515.3414785505	1.02206427586096	0.40219075355383	2.54124259901507	0.0110459246112705	0.0392881	inter	ref|XP_004932775.1|	PREDICTED: anion exchange protein 3-like isoform X2 [Bombyx mori]	0.0
50	GSSPFG00000424001	scaffold_8843_17362	GSSPFG00000424001 scaffold_8843_17362	GSSPFG00000424001-RA_3484-4025	120	-17.6	3 21	378397	18	72.22%	77.78%	scaffold_8843_17362	7029	365	371	365	371	29365	1a	x	1a	7029	NA	165272.198067342	1.44884535400767	0.169779474970062	8.5336896834152	1.41752741573595e-17	5.56e-16	inter	gb|AAO13754.1|AF280891_1	alpha-amylase [Spodoptera frugiperda]	0.0
53	GSSPFG00000424001	scaffold_539_4983	GSSPFG00000424001 scaffold_539_4983	GSSPFG00000424001-RA_3484-4025	130	-21.87	2 23	140163	21	71.43%	90.48%	scaffold_539_4983	7029	180	186	180	186	29362	1a	x	1a	7029	NA	165272.198067342	1.44884535400767	0.169779474970062	8.5336896834152	1.41752741573595e-17	5.56e-16	inter	gb|AAO13754.1|AF280891_1	alpha-amylase [Spodoptera frugiperda]	0.0
54	GSSPFG00000424001	scaffold_539_4983	GSSPFG00000424001 scaffold_539_4983	GSSPFG00000424001-RA_3484-4025	150	-20.71	2 23	186212	25	72.00%	80.00%	scaffold_539_4983	7029	180	186	180	186	29362	1a	x	1a	7029	NA	165272.198067342	1.44884535400767	0.169779474970062	8.5336896834152	1.41752741573595e-17	5.56e-16	inter	gb|AAO13754.1|AF280891_1	alpha-amylase [Spodoptera frugiperda]	0.0
55	GSSPFG00000443001	scaffold_8843_17362	GSSPFG00000443001 scaffold_8843_17362	GSSPFG00000443001-RA_1985-2570	141	-19.56	2 21	241265	22	72.73%	77.27%	scaffold_8843_17362	7029	186	193	186	192	9792	8mer	x	8mer	7029	NA	136.761791900241	-0.994834700287341	0.313965838949333	-3.16860809958336	0.00153170776787326	0.00741116	inter	ref|XP_011567929.1|	PREDICTED: general transcription factor IIH subunit 4-like [Plutella xylostella]	2e-54
56	GSSPFG00000444001	superscaffold_898_34490	GSSPFG00000444001 superscaffold_898_34490	GSSPFG00000444001-RA_2890-3195	164	-20.4	2 22	152175	21	76.19%	76.19%	superscaffold_898_34490	7029	168	174	168	174	9798	m8	x	m8	7029	NA	249.808049501299	-0.612605021791863	0.233577803101056	-2.62270221595853	0.00872354822312419	0.0324047	inter	gb|KDR22016.1|	Cleavage and polyadenylation specificity factor subunit 3 [Zootermopsis nevadensis]	4e-65
57	GSSPFG00000444001	scaffold_1197_7657	GSSPFG00000444001 scaffold_1197_7657	GSSPFG00000444001-RA_2890-3195	164	-20.4	2 22	152175	21	76.19%	76.19%	scaffold_1197_7657	7029	56	62	56	62	9795	1a	x	1a	7029	NA	249.808049501299	-0.612605021791863	0.233577803101056	-2.62270221595853	0.00872354822312419	0.0324047	inter	gb|KDR22016.1|	Cleavage and polyadenylation specificity factor subunit 3 [Zootermopsis nevadensis]	4e-65
58	GSSPFG00000444001	superscaffold_898_34490	GSSPFG00000444001 superscaffold_898_34490	GSSPFG00000444001-RA_2890-3195	164	-20.4	2 22	152175	21	76.19%	76.19%	superscaffold_898_34490	7029	56	62	56	62	9799	1a	x	1a	7029	NA	249.808049501299	-0.612605021791863	0.233577803101056	-2.62270221595853	0.00872354822312419	0.0324047	inter	gb|KDR22016.1|	Cleavage and polyadenylation specificity factor subunit 3 [Zootermopsis nevadensis]	4e-65
59	GSSPFG00000444001	superscaffold_787_33925	GSSPFG00000444001 superscaffold_787_33925	GSSPFG00000444001-RA_2890-3195	116	-19.25	2 14	201222	13	69.23%	84.62%	superscaffold_787_33925	7029	21	28	21	27	9797	8mer	x	8mer	7029	NA	249.808049501299	-0.612605021791863	0.233577803101056	-2.62270221595853	0.00872354822312419	0.0324047	inter	gb|KDR22016.1|	Cleavage and polyadenylation specificity factor subunit 3 [Zootermopsis nevadensis]	4e-65
60	GSSPFG00000444001	superscaffold_787_33925	GSSPFG00000444001 superscaffold_787_33925	GSSPFG00000444001-RA_2890-3195	106	-20.07	2 20	49 70	19	63.16%	84.21%	superscaffold_787_33925	7029	21	28	21	27	9797	8mer	x	8mer	7029	NA	249.808049501299	-0.612605021791863	0.233577803101056	-2.62270221595853	0.00872354822312419	0.0324047	inter	gb|KDR22016.1|	Cleavage and polyadenylation specificity factor subunit 3 [Zootermopsis nevadensis]	4e-65
61	GSSPFG00000444001	scaffold_1197_7657	GSSPFG00000444001 scaffold_1197_7657	GSSPFG00000444001-RA_2890-3195	164	-20.4	2 22	152175	21	76.19%	76.19%	scaffold_1197_7657	7029	168	174	168	174	9794	m8	x	m8	7029	NA	249.808049501299	-0.612605021791863	0.233577803101056	-2.62270221595853	0.00872354822312419	0.0324047	inter	gb|KDR22016.1|	Cleavage and polyadenylation specificity factor subunit 3 [Zootermopsis nevadensis]	4e-65
62	GSSPFG00000444001	superscaffold_787_33925	GSSPFG00000444001 superscaffold_787_33925	GSSPFG00000444001-RA_2890-3195	114	-17.86	4 19	26 46	15	73.33%	86.67%	superscaffold_787_33925	7029	21	28	21	27	9797	8mer	x	8mer	7029	NA	249.808049501299	-0.612605021791863	0.233577803101056	-2.62270221595853	0.00872354822312419	0.0324047	inter	gb|KDR22016.1|	Cleavage and polyadenylation specificity factor subunit 3 [Zootermopsis nevadensis]	4e-65
63	GSSPFG00000450001	scaffold_9688_17905	GSSPFG00000450001 scaffold_9688_17905	GSSPFG00000450001-RA_21041-21990	124	-17.4	2 9	394416	7	85.71%	100.00%	scaffold_9688_17905	7029	410	416	410	416	16609	1a	x	1a	7029	NA	9989.55533409329	0.760177871997634	0.165616393824829	4.58999169370676	4.43263648698736e-06	4e-05	inter	ref|XP_004933382.1|	PREDICTED: mucin-2-like [Bombyx mori]	2e-52
66	GSSPFG00000504001	scaffold_1122_7476	GSSPFG00000504001 scaffold_1122_7476	GSSPFG00000504001-RA_188415-189452	90	-18.18	2 21	928954	24	62.50%	70.83%	scaffold_1122_7476	7029	786	793	786	792	8617	8mer	x	8mer	7029	NA	5969.54287907418	0.673639667109793	0.216353059843007	3.11361284928722	0.00184811819162449	0.00871863	inter	ref|XP_004922825.1|	PREDICTED: cytochrome b5-like [Bombyx mori]	1e-51
67	GSSPFG00000504001	scaffold_2057_9777	GSSPFG00000504001 scaffold_2057_9777	GSSPFG00000504001-RA_188415-189452	152	-18.38	2 17	927948	15	73.33%	80.00%	scaffold_2057_9777	7029	531	537	531	537	8620	1a	x	1a	7029	NA	5969.54287907418	0.673639667109793	0.216353059843007	3.11361284928722	0.00184811819162449	0.00871863	inter	ref|XP_004922825.1|	PREDICTED: cytochrome b5-like [Bombyx mori]	1e-51
68	GSSPFG00000504001	scaffold_1122_7476	GSSPFG00000504001 scaffold_1122_7476	GSSPFG00000504001-RA_188415-189452	114	-17.23	3 21	702726	21	76.19%	80.95%	scaffold_1122_7476	7029	786	793	786	792	8617	8mer	x	8mer	7029	NA	5969.54287907418	0.673639667109793	0.216353059843007	3.11361284928722	0.00184811819162449	0.00871863	inter	ref|XP_004922825.1|	PREDICTED: cytochrome b5-like [Bombyx mori]	1e-51
69	GSSPFG00000504001	scaffold_20102_22509	GSSPFG00000504001 scaffold_20102_22509	GSSPFG00000504001-RA_188415-189452	143	-18.87	3 20	296319	17	76.47%	94.12%	scaffold_20102_22509	7029	401	407	401	407	8619	m8	x	m8	7029	NA	5969.54287907418	0.673639667109793	0.216353059843007	3.11361284928722	0.00184811819162449	0.00871863	inter	ref|XP_004922825.1|	PREDICTED: cytochrome b5-like [Bombyx mori]	1e-51
70	GSSPFG00000504001	superscaffold_630_32959	GSSPFG00000504001 superscaffold_630_32959	GSSPFG00000504001-RA_188415-189452	152	-18.38	2 17	927948	15	73.33%	80.00%	superscaffold_630_32959	7029	531	537	531	537	8625	1a	x	1a	7029	NA	5969.54287907418	0.673639667109793	0.216353059843007	3.11361284928722	0.00184811819162449	0.00871863	inter	ref|XP_004922825.1|	PREDICTED: cytochrome b5-like [Bombyx mori]	1e-51
71	GSSPFG00000504001	scaffold_10124_18243	GSSPFG00000504001 scaffold_10124_18243	GSSPFG00000504001-RA_188415-189452	109	-17.46	2 21	838858	20	65.00%	80.00%	scaffold_10124_18243	7029	920	926	920	926	8616	1a	x	1a	7029	NA	5969.54287907418	0.673639667109793	0.216353059843007	3.11361284928722	0.00184811819162449	0.00871863	inter	ref|XP_004922825.1|	PREDICTED: cytochrome b5-like [Bombyx mori]	1e-51
72	GSSPFG00000504001	scaffold_2057_9777	GSSPFG00000504001 scaffold_2057_9777	GSSPFG00000504001-RA_188415-189452	152	-18.38	2 17	927948	15	73.33%	80.00%	scaffold_2057_9777	7029	941	947	941	947	8621	m8	x	m8	7029	NA	5969.54287907418	0.673639667109793	0.216353059843007	3.11361284928722	0.00184811819162449	0.00871863	inter	ref|XP_004922825.1|	PREDICTED: cytochrome b5-like [Bombyx mori]	1e-51
73	GSSPFG00000504001	superscaffold_630_32959	GSSPFG00000504001 superscaffold_630_32959	GSSPFG00000504001-RA_188415-189452	152	-18.38	2 17	927948	15	73.33%	80.00%	superscaffold_630_32959	7029	941	947	941	947	8626	m8	x	m8	7029	NA	5969.54287907418	0.673639667109793	0.216353059843007	3.11361284928722	0.00184811819162449	0.00871863	inter	ref|XP_004922825.1|	PREDICTED: cytochrome b5-like [Bombyx mori]	1e-51
74	GSSPFG00000521001	superscaffold_630_32963	GSSPFG00000521001 superscaffold_630_32963	GSSPFG00000521001-RA_94311-95161	109	-17.54	2 18	475497	16	62.50%	75.00%	superscaffold_630_32963	7029	616	622	616	622	28353	m8	x	m8	7029	NA	379.554902728618	2.37719139832975	0.235953781775564	10.0748179598617	7.13928746364322e-24	4.3e-22	inter	ref|NP_001040361.1|	heme oxygenase [Bombyx mori]_x0001_gb|ABF51253.1| heme oxygenase [Bombyx mori]	5e-123
75	GSSPFG00000521001	scaffold_15646_20867	GSSPFG00000521001 scaffold_15646_20867	GSSPFG00000521001-RA_94311-95161	149	-20.64	2 21	156180	22	72.73%	86.36%	scaffold_15646_20867	7029	89	95	89	95	28341	m8	x	m8	7029	NA	379.554902728618	2.37719139832975	0.235953781775564	10.0748179598617	7.13928746364322e-24	4.3e-22	inter	ref|NP_001040361.1|	heme oxygenase [Bombyx mori]_x0001_gb|ABF51253.1| heme oxygenase [Bombyx mori]	5e-123
76	GSSPFG00000521001	scaffold_20102_22509	GSSPFG00000521001 scaffold_20102_22509	GSSPFG00000521001-RA_94311-95161	106	-18.01	2 23	152182	28	60.71%	71.43%	scaffold_20102_22509	7029	730	736	730	736	28342	1a	x	1a	7029	NA	379.554902728618	2.37719139832975	0.235953781775564	10.0748179598617	7.13928746364322e-24	4.3e-22	inter	ref|NP_001040361.1|	heme oxygenase [Bombyx mori]_x0001_gb|ABF51253.1| heme oxygenase [Bombyx mori]	5e-123
77	GSSPFG00000521001	scaffold_2057_9781	GSSPFG00000521001 scaffold_2057_9781	GSSPFG00000521001-RA_94311-95161	109	-17.54	2 18	475497	16	62.50%	75.00%	scaffold_2057_9781	7029	616	622	616	622	28344	m8	x	m8	7029	NA	379.554902728618	2.37719139832975	0.235953781775564	10.0748179598617	7.13928746364322e-24	4.3e-22	inter	ref|NP_001040361.1|	heme oxygenase [Bombyx mori]_x0001_gb|ABF51253.1| heme oxygenase [Bombyx mori]	5e-123
78	GSSPFG00000521001	scaffold_6337_15283	GSSPFG00000521001 scaffold_6337_15283	GSSPFG00000521001-RA_94311-95161	145	-17.36	2 10	34 53	8	100.00%	100.00%	scaffold_6337_15283	7029	46	53	46	52	28349	8mer	x	8mer	7029	NA	379.554902728618	2.37719139832975	0.235953781775564	10.0748179598617	7.13928746364322e-24	4.3e-22	inter	ref|NP_001040361.1|	heme oxygenase [Bombyx mori]_x0001_gb|ABF51253.1| heme oxygenase [Bombyx mori]	5e-123
79	GSSPFG00000521001	scaffold_9424_17749	GSSPFG00000521001 scaffold_9424_17749	GSSPFG00000521001-RA_94311-95161	124	-18.42	2 21	581602	19	68.42%	78.95%	scaffold_9424_17749	7029	4	10	4	10	28350	1a	x	1a	7029	NA	379.554902728618	2.37719139832975	0.235953781775564	10.0748179598617	7.13928746364322e-24	4.3e-22	inter	ref|NP_001040361.1|	heme oxygenase [Bombyx mori]_x0001_gb|ABF51253.1| heme oxygenase [Bombyx mori]	5e-123
80	GSSPFG00000521001	scaffold_6337_15283	GSSPFG00000521001 scaffold_6337_15283	GSSPFG00000521001-RA_94311-95161	145	-17.36	2 10	34 53	8	100.00%	100.00%	scaffold_6337_15283	7029	128	134	128	134	28348	1a	x	1a	7029	NA	379.554902728618	2.37719139832975	0.235953781775564	10.0748179598617	7.13928746364322e-24	4.3e-22	inter	ref|NP_001040361.1|	heme oxygenase [Bombyx mori]_x0001_gb|ABF51253.1| heme oxygenase [Bombyx mori]	5e-123
81	GSSPFG00000570001	scaffold_2723_11025	GSSPFG00000570001 scaffold_2723_11025	GSSPFG00000570001-RA_67784-69539	152	-19.39	2 22	12881313	23	69.57%	78.26%	scaffold_2723_11025	7029	1134	1140	1134	1140	34002	1a	x	1a	7029	NA	189.333555170231	-1.70986020370236	0.315140116229007	-5.42571420028237	5.77232590404535e-08	7.37e-07	inter	ref|XP_011564494.1|	PREDICTED: kidney mitochondrial carrier protein 1 [Plutella xylostella]	0.0
82	GSSPFG00000570001	scaffold_14531_20229	GSSPFG00000570001 scaffold_14531_20229	GSSPFG00000570001-RA_67784-69539	103	-20.99	3 21	713735	19	68.42%	78.95%	scaffold_14531_20229	7029	656	662	656	662	33997	m8	x	m8	7029	NA	189.333555170231	-1.70986020370236	0.315140116229007	-5.42571420028237	5.77232590404535e-08	7.37e-07	inter	ref|XP_011564494.1|	PREDICTED: kidney mitochondrial carrier protein 1 [Plutella xylostella]	0.0
83	GSSPFG00000570001	scaffold_2884_11316	GSSPFG00000570001 scaffold_2884_11316	GSSPFG00000570001-RA_67784-69539	135	-18.26	2 22	240261	20	75.00%	75.00%	scaffold_2884_11316	7029	255	261	255	261	34004	1a	x	1a	7029	NA	189.333555170231	-1.70986020370236	0.315140116229007	-5.42571420028237	5.77232590404535e-08	7.37e-07	inter	ref|XP_011564494.1|	PREDICTED: kidney mitochondrial carrier protein 1 [Plutella xylostella]	0.0
84	GSSPFG00000570001	scaffold_14531_20229	GSSPFG00000570001 scaffold_14531_20229	GSSPFG00000570001-RA_67784-69539	99	-22.38	2 21	747772	23	60.87%	69.57%	scaffold_14531_20229	7029	932	938	932	938	33998	1a	x	1a	7029	NA	189.333555170231	-1.70986020370236	0.315140116229007	-5.42571420028237	5.77232590404535e-08	7.37e-07	inter	ref|XP_011564494.1|	PREDICTED: kidney mitochondrial carrier protein 1 [Plutella xylostella]	0.0
85	GSSPFG00000570001	scaffold_26512_24318	GSSPFG00000570001 scaffold_26512_24318	GSSPFG00000570001-RA_67784-69539	162	-23.42	2 24	12781304	24	62.50%	79.17%	scaffold_26512_24318	7029	1297	1304	1297	1303	34001	8mer	x	8mer	7029	NA	189.333555170231	-1.70986020370236	0.315140116229007	-5.42571420028237	5.77232590404535e-08	7.37e-07	inter	ref|XP_011564494.1|	PREDICTED: kidney mitochondrial carrier protein 1 [Plutella xylostella]	0.0
86	GSSPFG00000570001	scaffold_26512_24318	GSSPFG00000570001 scaffold_26512_24318	GSSPFG00000570001-RA_67784-69539	131	-18.22	2 20	11501175	19	68.42%	84.21%	scaffold_26512_24318	7029	1297	1304	1297	1303	34001	8mer	x	8mer	7029	NA	189.333555170231	-1.70986020370236	0.315140116229007	-5.42571420028237	5.77232590404535e-08	7.37e-07	inter	ref|XP_011564494.1|	PREDICTED: kidney mitochondrial carrier protein 1 [Plutella xylostella]	0.0
87	GSSPFG00000570001	scaffold_2723_11025	GSSPFG00000570001 scaffold_2723_11025	GSSPFG00000570001-RA_67784-69539	152	-19.39	2 22	12881313	23	69.57%	78.26%	scaffold_2723_11025	7029	1280	1286	1280	1286	34003	1a	x	1a	7029	NA	189.333555170231	-1.70986020370236	0.315140116229007	-5.42571420028237	5.77232590404535e-08	7.37e-07	inter	ref|XP_011564494.1|	PREDICTED: kidney mitochondrial carrier protein 1 [Plutella xylostella]	0.0
88	GSSPFG00000570001	scaffold_14531_20229	GSSPFG00000570001 scaffold_14531_20229	GSSPFG00000570001-RA_67784-69539	103	-20.99	3 21	713735	19	68.42%	78.95%	scaffold_14531_20229	7029	932	938	932	938	33998	1a	x	1a	7029	NA	189.333555170231	-1.70986020370236	0.315140116229007	-5.42571420028237	5.77232590404535e-08	7.37e-07	inter	ref|XP_011564494.1|	PREDICTED: kidney mitochondrial carrier protein 1 [Plutella xylostella]	0.0
89	GSSPFG00000570001	scaffold_14531_20231	GSSPFG00000570001 scaffold_14531_20231	GSSPFG00000570001-RA_67784-69539	95	-19.4	3 21	713735	19	63.16%	73.68%	scaffold_14531_20231	7029	932	938	932	938	34000	1a	x	1a	7029	NA	189.333555170231	-1.70986020370236	0.315140116229007	-5.42571420028237	5.77232590404535e-08	7.37e-07	inter	ref|XP_011564494.1|	PREDICTED: kidney mitochondrial carrier protein 1 [Plutella xylostella]	0.0
90	GSSPFG00000570001	scaffold_14531_20231	GSSPFG00000570001 scaffold_14531_20231	GSSPFG00000570001-RA_67784-69539	90	-17.02	6 19	23 44	13	76.92%	84.62%	scaffold_14531_20231	7029	932	938	932	938	34000	1a	x	1a	7029	NA	189.333555170231	-1.70986020370236	0.315140116229007	-5.42571420028237	5.77232590404535e-08	7.37e-07	inter	ref|XP_011564494.1|	PREDICTED: kidney mitochondrial carrier protein 1 [Plutella xylostella]	0.0
91	GSSPFG00000570001	scaffold_14531_20231	GSSPFG00000570001 scaffold_14531_20231	GSSPFG00000570001-RA_67784-69539	90	-17.02	6 19	23 44	13	76.92%	84.62%	scaffold_14531_20231	7029	656	662	656	662	33999	m8	x	m8	7029	NA	189.333555170231	-1.70986020370236	0.315140116229007	-5.42571420028237	5.77232590404535e-08	7.37e-07	inter	ref|XP_011564494.1|	PREDICTED: kidney mitochondrial carrier protein 1 [Plutella xylostella]	0.0
92	GSSPFG00000570001	scaffold_9688_17905	GSSPFG00000570001 scaffold_9688_17905	GSSPFG00000570001-RA_67784-69539	120	-17.83	4 22	10231046	19	68.42%	73.68%	scaffold_9688_17905	7029	1166	1172	1166	1172	34009	m8	x	m8	7029	NA	189.333555170231	-1.70986020370236	0.315140116229007	-5.42571420028237	5.77232590404535e-08	7.37e-07	inter	ref|XP_011564494.1|	PREDICTED: kidney mitochondrial carrier protein 1 [Plutella xylostella]	0.0
93	GSSPFG00000570001	scaffold_14531_20231	GSSPFG00000570001 scaffold_14531_20231	GSSPFG00000570001-RA_67784-69539	95	-19.4	3 21	713735	19	63.16%	73.68%	scaffold_14531_20231	7029	656	662	656	662	33999	m8	x	m8	7029	NA	189.333555170231	-1.70986020370236	0.315140116229007	-5.42571420028237	5.77232590404535e-08	7.37e-07	inter	ref|XP_011564494.1|	PREDICTED: kidney mitochondrial carrier protein 1 [Plutella xylostella]	0.0
94	GSSPFG00000570001	scaffold_14531_20229	GSSPFG00000570001 scaffold_14531_20229	GSSPFG00000570001-RA_67784-69539	99	-22.38	2 21	747772	23	60.87%	69.57%	scaffold_14531_20229	7029	656	662	656	662	33997	m8	x	m8	7029	NA	189.333555170231	-1.70986020370236	0.315140116229007	-5.42571420028237	5.77232590404535e-08	7.37e-07	inter	ref|XP_011564494.1|	PREDICTED: kidney mitochondrial carrier protein 1 [Plutella xylostella]	0.0
95	GSSPFG00000583001	scaffold_6364_15326	GSSPFG00000583001 scaffold_6364_15326	GSSPFG00000583001-RA_1584-1718	155	-18.01	2 17	54 76	17	70.59%	88.24%	scaffold_6364_15326	7029	69	75	69	75	17007	m8	x	m8	7029	NA	1402.75761118151	1.71458361173784	0.212257127492809	8.07786118652684	6.59125738947492e-16	2.23e-14	inter	ref|XP_011555192.1|	PREDICTED: carbonyl reductase family member 4-like [Plutella xylostella]	2e-76
96	GSSPFG00000583001	scaffold_6364_15325	GSSPFG00000583001 scaffold_6364_15325	GSSPFG00000583001-RA_1584-1718	155	-18.01	2 17	54 76	17	70.59%	88.24%	scaffold_6364_15325	7029	69	75	69	75	17006	m8	x	m8	7029	NA	1402.75761118151	1.71458361173784	0.212257127492809	8.07786118652684	6.59125738947492e-16	2.23e-14	inter	ref|XP_011555192.1|	PREDICTED: carbonyl reductase family member 4-like [Plutella xylostella]	2e-76
99	GSSPFG00000595001	scaffold_5523_14602	GSSPFG00000595001 scaffold_5523_14602	GSSPFG00000595001-RA_2651-3898	132	-18.46	2 20	12141236	21	76.19%	76.19%	scaffold_5523_14602	7029	193	199	193	199	10521	1a	x	1a	7029	NA	155.726483568044	3.08324318560445	0.301927211518786	10.2118758030944	1.75439871817275e-24	1.13e-22	inter	ref|XP_004928557.1|	PREDICTED: uncharacterized protein LOC101742741 [Bombyx mori]	1e-73
100	GSSPFG00000595001	scaffold_2723_11025	GSSPFG00000595001 scaffold_2723_11025	GSSPFG00000595001-RA_2651-3898	161	-19.21	2 20	11501175	21	76.19%	80.95%	scaffold_2723_11025	7029	1168	1174	1168	1174	10515	m8	x	m8	7029	NA	155.726483568044	3.08324318560445	0.301927211518786	10.2118758030944	1.75439871817275e-24	1.13e-22	inter	ref|XP_004928557.1|	PREDICTED: uncharacterized protein LOC101742741 [Bombyx mori]	1e-73
102	GSSPFG00000626001	scaffold_23013_23354	GSSPFG00000626001 scaffold_23013_23354	GSSPFG00000626001-RA_158292-158849	143	-20.49	2 21	127150	20	60.00%	85.00%	scaffold_23013_23354	7029	429	436	429	435	12853	8mer	x	8mer	7029	NA	7021.3067098766	2.30584091779909	0.459550448905805	5.01760127378685	5.23206225892908e-07	5.65e-06	inter	ref|NP_001166776.1|	cuticular protein hypothetical 1 precursor [Bombyx mori]_x0001_tpd|FAA00468.1| TPA: putative cuticle protein [Bombyx mori]	9e-36
103	GSSPFG00000626001	scaffold_23013_23354	GSSPFG00000626001 scaffold_23013_23354	GSSPFG00000626001-RA_158292-158849	148	-17.62	2 16	416436	14	78.57%	85.71%	scaffold_23013_23354	7029	429	436	429	435	12853	8mer	x	8mer	7029	NA	7021.3067098766	2.30584091779909	0.459550448905805	5.01760127378685	5.23206225892908e-07	5.65e-06	inter	ref|NP_001166776.1|	cuticular protein hypothetical 1 precursor [Bombyx mori]_x0001_tpd|FAA00468.1| TPA: putative cuticle protein [Bombyx mori]	9e-36
105	GSSPFG00000698001	scaffold_2723_11025	GSSPFG00000698001 scaffold_2723_11025	GSSPFG00000698001-RA_5358-6212	151	-17.24	2 21	528554	23	60.87%	73.91%	scaffold_2723_11025	7029	657	663	657	663	28570	m8	x	m8	7029	NA	452.714017675455	-1.43663391687783	0.215633851307266	-6.66237656178904	2.69434595640036e-11	5.71e-10	inter	gb|EHJ77126.1|	putative Pleckstrin-like proteiny domain-containing family G member 1 [Danaus plexippus]	0.0
106	GSSPFG00000698001	scaffold_2723_11025	GSSPFG00000698001 scaffold_2723_11025	GSSPFG00000698001-RA_5358-6212	151	-17.24	2 21	528554	23	60.87%	73.91%	scaffold_2723_11025	7029	547	554	547	553	28569	8mer	x	8mer	7029	NA	452.714017675455	-1.43663391687783	0.215633851307266	-6.66237656178904	2.69434595640036e-11	5.71e-10	inter	gb|EHJ77126.1|	putative Pleckstrin-like proteiny domain-containing family G member 1 [Danaus plexippus]	0.0
107	GSSPFG00000698001	scaffold_2723_11025	GSSPFG00000698001 scaffold_2723_11025	GSSPFG00000698001-RA_5358-6212	155	-18.68	2 21	638664	23	65.22%	73.91%	scaffold_2723_11025	7029	657	663	657	663	28570	m8	x	m8	7029	NA	452.714017675455	-1.43663391687783	0.215633851307266	-6.66237656178904	2.69434595640036e-11	5.71e-10	inter	gb|EHJ77126.1|	putative Pleckstrin-like proteiny domain-containing family G member 1 [Danaus plexippus]	0.0
108	GSSPFG00000698001	scaffold_2723_11025	GSSPFG00000698001 scaffold_2723_11025	GSSPFG00000698001-RA_5358-6212	155	-18.68	2 21	638664	23	65.22%	73.91%	scaffold_2723_11025	7029	547	554	547	553	28569	8mer	x	8mer	7029	NA	452.714017675455	-1.43663391687783	0.215633851307266	-6.66237656178904	2.69434595640036e-11	5.71e-10	inter	gb|EHJ77126.1|	putative Pleckstrin-like proteiny domain-containing family G member 1 [Danaus plexippus]	0.0
109	GSSPFG00000876001	scaffold_14531_20229	GSSPFG00000876001 scaffold_14531_20229	GSSPFG00000876001-RA_89603-90363	128	-19.42	2 20	460479	18	72.22%	77.78%	scaffold_14531_20229	7029	301	307	301	307	31250	1a	x	1a	7029	NA	194.33453110941	-1.33273908660226	0.31442418039946	-4.23866601133883	2.2485187986801e-05	0.000172433	inter	gb|EHJ77937.1|	hypothetical protein KGM_15772 [Danaus plexippus]	8e-142
110	GSSPFG00000876001	scaffold_14531_20231	GSSPFG00000876001 scaffold_14531_20231	GSSPFG00000876001-RA_89603-90363	140	-19.67	2 9	332353	7	100.00%	100.00%	scaffold_14531_20231	7029	346	352	346	352	31253	m8	x	m8	7029	NA	194.33453110941	-1.33273908660226	0.31442418039946	-4.23866601133883	2.2485187986801e-05	0.000172433	inter	gb|EHJ77937.1|	hypothetical protein KGM_15772 [Danaus plexippus]	8e-142
111	GSSPFG00000876001	scaffold_539_4983	GSSPFG00000876001 scaffold_539_4983	GSSPFG00000876001-RA_89603-90363	158	-17.5	2 15	144167	13	84.62%	92.31%	scaffold_539_4983	7029	160	166	160	166	31258	m8	x	m8	7029	NA	194.33453110941	-1.33273908660226	0.31442418039946	-4.23866601133883	2.2485187986801e-05	0.000172433	inter	gb|EHJ77937.1|	hypothetical protein KGM_15772 [Danaus plexippus]	8e-142
112	GSSPFG00000876001	scaffold_14531_20231	GSSPFG00000876001 scaffold_14531_20231	GSSPFG00000876001-RA_89603-90363	132	-19.05	2 20	460479	18	77.78%	77.78%	scaffold_14531_20231	7029	346	352	346	352	31253	m8	x	m8	7029	NA	194.33453110941	-1.33273908660226	0.31442418039946	-4.23866601133883	2.2485187986801e-05	0.000172433	inter	gb|EHJ77937.1|	hypothetical protein KGM_15772 [Danaus plexippus]	8e-142
113	GSSPFG00000876001	scaffold_14531_20231	GSSPFG00000876001 scaffold_14531_20231	GSSPFG00000876001-RA_89603-90363	140	-19.67	2 9	332353	7	100.00%	100.00%	scaffold_14531_20231	7029	301	307	301	307	31252	1a	x	1a	7029	NA	194.33453110941	-1.33273908660226	0.31442418039946	-4.23866601133883	2.2485187986801e-05	0.000172433	inter	gb|EHJ77937.1|	hypothetical protein KGM_15772 [Danaus plexippus]	8e-142
114	GSSPFG00000876001	scaffold_14531_20229	GSSPFG00000876001 scaffold_14531_20229	GSSPFG00000876001-RA_89603-90363	128	-19.42	2 20	460479	18	72.22%	77.78%	scaffold_14531_20229	7029	346	352	346	352	31251	m8	x	m8	7029	NA	194.33453110941	-1.33273908660226	0.31442418039946	-4.23866601133883	2.2485187986801e-05	0.000172433	inter	gb|EHJ77937.1|	hypothetical protein KGM_15772 [Danaus plexippus]	8e-142
115	GSSPFG00000876001	scaffold_14531_20231	GSSPFG00000876001 scaffold_14531_20231	GSSPFG00000876001-RA_89603-90363	132	-19.05	2 20	460479	18	77.78%	77.78%	scaffold_14531_20231	7029	301	307	301	307	31252	1a	x	1a	7029	NA	194.33453110941	-1.33273908660226	0.31442418039946	-4.23866601133883	2.2485187986801e-05	0.000172433	inter	gb|EHJ77937.1|	hypothetical protein KGM_15772 [Danaus plexippus]	8e-142
116	GSSPFG00000876001	scaffold_539_4983	GSSPFG00000876001 scaffold_539_4983	GSSPFG00000876001-RA_89603-90363	132	-17.06	2 23	531556	23	69.57%	73.91%	scaffold_539_4983	7029	160	166	160	166	31258	m8	x	m8	7029	NA	194.33453110941	-1.33273908660226	0.31442418039946	-4.23866601133883	2.2485187986801e-05	0.000172433	inter	gb|EHJ77937.1|	hypothetical protein KGM_15772 [Danaus plexippus]	8e-142
117	GSSPFG00000878001	scaffold_9536_17840	GSSPFG00000878001 scaffold_9536_17840	GSSPFG00000878001-RA_123930-125029	108	-17.34	2 21	687709	20	75.00%	75.00%	scaffold_9536_17840	7029	669	675	669	675	31264	m8	x	m8	7029	NA	246.05444896843	-2.32591340011167	0.316145509561633	-7.35709769636387	1.87951796333031e-13	5.09e-12	inter	gb|AFK93534.1|	hemolymph protein 14 [Bombyx mori]	2e-107
118	GSSPFG00000927001	scaffold_26512_24318	GSSPFG00000927001 scaffold_26512_24318	GSSPFG00000927001-RA_6178-6825	122	-20.69	4 24	214235	20	70.00%	80.00%	scaffold_26512_24318	7029	399	406	399	405	13830	8mer	x	8mer	7029	NA	51167.1447991959	0.859630052639684	0.164021243362802	5.24096778572913	1.59736602825071e-07	1.9e-06	inter	gb|ADK94761.1|	vacuolar V-type H(+)-ATPase B subunit [Helicoverpa armigera]	0.0
119	GSSPFG00000927001	scaffold_26512_24318	GSSPFG00000927001 scaffold_26512_24318	GSSPFG00000927001-RA_6178-6825	138	-18.54	2 22	290312	20	70.00%	85.00%	scaffold_26512_24318	7029	399	406	399	405	13830	8mer	x	8mer	7029	NA	51167.1447991959	0.859630052639684	0.164021243362802	5.24096778572913	1.59736602825071e-07	1.9e-06	inter	gb|ADK94761.1|	vacuolar V-type H(+)-ATPase B subunit [Helicoverpa armigera]	0.0
120	GSSPFG00000989001	superscaffold_114_28965	GSSPFG00000989001 superscaffold_114_28965	GSSPFG00000989001-RA_7060-7790	171	-17.03	2 20	21 43	18	83.33%	83.33%	superscaffold_114_28965	7029	36	42	36	42	29985	m8	x	m8	7029	NA	112.712948506474	-1.87602645115813	0.346571540144254	-5.41310013620066	6.19428265804483e-08	7.88e-07	inter	ref|XP_011567694.1|	PREDICTED: putative ankyrin repeat domain-containing protein ENSP00000383069 isoform X3 [Plutella xylostella]	1e-69
121	GSSPFG00001019001	scaffold_396_3985	GSSPFG00001019001 scaffold_396_3985	GSSPFG00001019001-RA_47790-48330	162	-20.76	2 20	333354	19	73.68%	84.21%	scaffold_396_3985	7029	347	354	347	353	40318	8mer	x	8mer	7029	NA	213.378946724328	0.921014336579788	0.320270256584779	2.87574108941954	0.00403080191761398	0.0169393	inter	gb|EHJ74247.1|	hypothetical protein KGM_01633 [Danaus plexippus]	3e-56
124	GSSPFG00001120001	scaffold_2239_10036	GSSPFG00001120001 scaffold_2239_10036	GSSPFG00001120001-RA_181256-181681	98	-18.62	2 15	207229	14	64.29%	78.57%	scaffold_2239_10036	7029	4	10	4	10	2426	m8	x	m8	7029	NA	854.965564660663	2.27300532935189	0.87521349030201	2.59708671602804	0.00940181851859274	0.0344827	inter	gb|ELU08722.1|	hypothetical protein CAPTEDRAFT_136592 [Capitella teleta]	9e-37
126	GSSPFG00001120001	superscaffold_22_28389	GSSPFG00001120001 superscaffold_22_28389	GSSPFG00001120001-RA_181256-181681	98	-20.05	2 15	207229	14	64.29%	78.57%	superscaffold_22_28389	7029	4	10	4	10	2428	m8	x	m8	7029	NA	854.965564660663	2.27300532935189	0.87521349030201	2.59708671602804	0.00940181851859274	0.0344827	inter	gb|ELU08722.1|	hypothetical protein CAPTEDRAFT_136592 [Capitella teleta]	9e-37
130	GSSPFG00001120001	scaffold_2723_11025	GSSPFG00001120001 scaffold_2723_11025	GSSPFG00001120001-RA_181256-181681	140	-18.45	2 17	66 88	15	66.67%	86.67%	scaffold_2723_11025	7029	312	318	312	318	2427	1a	x	1a	7029	NA	854.965564660663	2.27300532935189	0.87521349030201	2.59708671602804	0.00940181851859274	0.0344827	inter	gb|ELU08722.1|	hypothetical protein CAPTEDRAFT_136592 [Capitella teleta]	9e-37
131	GSSPFG00001120001	scaffold_2723_11025	GSSPFG00001120001 scaffold_2723_11025	GSSPFG00001120001-RA_181256-181681	112	-18.67	3 22	321349	25	56.00%	64.00%	scaffold_2723_11025	7029	312	318	312	318	2427	1a	x	1a	7029	NA	854.965564660663	2.27300532935189	0.87521349030201	2.59708671602804	0.00940181851859274	0.0344827	inter	gb|ELU08722.1|	hypothetical protein CAPTEDRAFT_136592 [Capitella teleta]	9e-37
132	GSSPFG00001266001	scaffold_2723_11025	GSSPFG00001266001 scaffold_2723_11025	GSSPFG00001266001-RA_2461-3195	107	-17.3	2 22	642670	26	61.54%	73.08%	scaffold_2723_11025	7029	76	82	76	82	12951	m8	x	m8	7029	NA	89.9887209217315	-1.33700613187367	0.529001698147263	-2.5274136861116	0.011490606472249	0.0404734	inter	ref|XP_004930893.1|	PREDICTED: uncharacterized protein LOC101740382 [Bombyx mori]	3e-53
133	GSSPFG00001266001	scaffold_2723_11025	GSSPFG00001266001 scaffold_2723_11025	GSSPFG00001266001-RA_2461-3195	150	-20.27	2 19	61 83	17	58.82%	82.35%	scaffold_2723_11025	7029	76	82	76	82	12951	m8	x	m8	7029	NA	89.9887209217315	-1.33700613187367	0.529001698147263	-2.5274136861116	0.011490606472249	0.0404734	inter	ref|XP_004930893.1|	PREDICTED: uncharacterized protein LOC101740382 [Bombyx mori]	3e-53
134	GSSPFG00001284001	scaffold_26512_24318	GSSPFG00001284001 scaffold_26512_24318	GSSPFG00001284001-RA_95096-95979	155	-17.35	2 24	275297	22	63.64%	81.82%	scaffold_26512_24318	7029	290	296	290	296	39749	m8	x	m8	7029	NA	395.064277566818	0.637208557831846	0.233009074587863	2.73469416999709	0.00624382578438292	0.0244745	inter	ref|XP_011557276.1|	PREDICTED: rap1 GTPase-activating protein 1, partial [Plutella xylostella]	0.0
135	GSSPFG00001284001	scaffold_177_2431	GSSPFG00001284001 scaffold_177_2431	GSSPFG00001284001-RA_95096-95979	135	-18.89	2 21	647670	21	57.14%	76.19%	scaffold_177_2431	7029	249	255	249	255	39748	m8	x	m8	7029	NA	395.064277566818	0.637208557831846	0.233009074587863	2.73469416999709	0.00624382578438292	0.0244745	inter	ref|XP_011557276.1|	PREDICTED: rap1 GTPase-activating protein 1, partial [Plutella xylostella]	0.0
136	GSSPFG00001284001	scaffold_4814_13732	GSSPFG00001284001 scaffold_4814_13732	GSSPFG00001284001-RA_95096-95979	135	-18.89	2 21	647670	21	57.14%	76.19%	scaffold_4814_13732	7029	249	255	249	255	39751	m8	x	m8	7029	NA	395.064277566818	0.637208557831846	0.233009074587863	2.73469416999709	0.00624382578438292	0.0244745	inter	ref|XP_011557276.1|	PREDICTED: rap1 GTPase-activating protein 1, partial [Plutella xylostella]	0.0
137	GSSPFG00001284001	scaffold_3238_11925	GSSPFG00001284001 scaffold_3238_11925	GSSPFG00001284001-RA_95096-95979	154	-18.83	2 19	122142	18	77.78%	83.33%	scaffold_3238_11925	7029	135	142	135	141	39750	8mer	x	8mer	7029	NA	395.064277566818	0.637208557831846	0.233009074587863	2.73469416999709	0.00624382578438292	0.0244745	inter	ref|XP_011557276.1|	PREDICTED: rap1 GTPase-activating protein 1, partial [Plutella xylostella]	0.0
139	GSSPFG00001328001	scaffold_9429_17752	GSSPFG00001328001 scaffold_9429_17752	GSSPFG00001328001-RA_5774-6338	158	-18.24	2 21	295318	21	71.43%	80.95%	scaffold_9429_17752	7029	311	317	311	317	390	m8	x	m8	7029	NA	3817.55027034217	-0.648889934553045	0.249669246338368	-2.59899825096451	0.00934962496568788	0.034339	inter	dbj|BAM78679.1|	glucosidase II beta-subunit [Bombyx mori]	0.0
140	GSSPFG00001429001	scaffold_8147_16731	GSSPFG00001429001 scaffold_8147_16731	GSSPFG00001429001-RA_1247-2720	123	-21.03	2 21	373395	20	70.00%	80.00%	scaffold_8147_16731	7029	981	987	981	987	7692	1a	x	1a	7029	NA	6803.39864740347	0.532511358560847	0.164422233599343	3.23868218369084	0.00120083301300706	0.00598602	inter	gb|EHJ67488.1|	putative vacuolar ATP synthase subunit S1 [Danaus plexippus]	1e-50
143	GSSPFG00001528001	scaffold_14531_20229	GSSPFG00001528001 scaffold_14531_20229	GSSPFG00001528001-RA_14251-15572	119	-20.66	3 17	890912	15	86.67%	86.67%	scaffold_14531_20229	7029	739	745	739	745	17052	1a	x	1a	7029	NA	769.801084485293	-0.479286337360103	0.182263446624227	-2.62963499394505	0.00854765879271601	0.0318816	inter	dbj|BAM20145.1|	conserved hypothetical protein [Papilio xuthus]	4e-77
144	GSSPFG00001528001	scaffold_27_678	GSSPFG00001528001 scaffold_27_678	GSSPFG00001528001-RA_14251-15572	100	-18.19	2 18	971996	19	57.89%	68.42%	scaffold_27_678	7029	1246	1252	1246	1252	17055	m8	x	m8	7029	NA	769.801084485293	-0.479286337360103	0.182263446624227	-2.62963499394505	0.00854765879271601	0.0318816	inter	dbj|BAM20145.1|	conserved hypothetical protein [Papilio xuthus]	4e-77
145	GSSPFG00001528001	scaffold_9688_17905	GSSPFG00001528001 scaffold_9688_17905	GSSPFG00001528001-RA_14251-15572	95	-17.58	2 22	892918	24	50.00%	66.67%	scaffold_9688_17905	7029	726	732	726	732	17063	1a	x	1a	7029	NA	769.801084485293	-0.479286337360103	0.182263446624227	-2.62963499394505	0.00854765879271601	0.0318816	inter	dbj|BAM20145.1|	conserved hypothetical protein [Papilio xuthus]	4e-77
146	GSSPFG00001528001	superscaffold_114_28965	GSSPFG00001528001 superscaffold_114_28965	GSSPFG00001528001-RA_14251-15572	90	-20.13	4 21	33 54	17	64.71%	76.47%	superscaffold_114_28965	7029	1080	1086	1080	1086	17065	1a	x	1a	7029	NA	769.801084485293	-0.479286337360103	0.182263446624227	-2.62963499394505	0.00854765879271601	0.0318816	inter	dbj|BAM20145.1|	conserved hypothetical protein [Papilio xuthus]	4e-77
147	GSSPFG00001528001	scaffold_723_5863	GSSPFG00001528001 scaffold_723_5863	GSSPFG00001528001-RA_14251-15572	116	-18.11	2 22	805828	21	52.38%	71.43%	scaffold_723_5863	7029	1246	1252	1246	1252	17061	m8	x	m8	7029	NA	769.801084485293	-0.479286337360103	0.182263446624227	-2.62963499394505	0.00854765879271601	0.0318816	inter	dbj|BAM20145.1|	conserved hypothetical protein [Papilio xuthus]	4e-77
148	GSSPFG00001528001	scaffold_723_5863	GSSPFG00001528001 scaffold_723_5863	GSSPFG00001528001-RA_14251-15572	111	-17.61	2 18	450471	16	68.75%	81.25%	scaffold_723_5863	7029	1246	1252	1246	1252	17061	m8	x	m8	7029	NA	769.801084485293	-0.479286337360103	0.182263446624227	-2.62963499394505	0.00854765879271601	0.0318816	inter	dbj|BAM20145.1|	conserved hypothetical protein [Papilio xuthus]	4e-77
149	GSSPFG00001528001	scaffold_27_678	GSSPFG00001528001 scaffold_27_678	GSSPFG00001528001-RA_14251-15572	111	-17.61	2 18	450471	16	68.75%	81.25%	scaffold_27_678	7029	1246	1252	1246	1252	17055	m8	x	m8	7029	NA	769.801084485293	-0.479286337360103	0.182263446624227	-2.62963499394505	0.00854765879271601	0.0318816	inter	dbj|BAM20145.1|	conserved hypothetical protein [Papilio xuthus]	4e-77
150	GSSPFG00001528001	superscaffold_114_28965	GSSPFG00001528001 superscaffold_114_28965	GSSPFG00001528001-RA_14251-15572	127	-17.81	2 16	10641086	14	78.57%	78.57%	superscaffold_114_28965	7029	1080	1086	1080	1086	17065	1a	x	1a	7029	NA	769.801084485293	-0.479286337360103	0.182263446624227	-2.62963499394505	0.00854765879271601	0.0318816	inter	dbj|BAM20145.1|	conserved hypothetical protein [Papilio xuthus]	4e-77
151	GSSPFG00001528001	scaffold_14531_20231	GSSPFG00001528001 scaffold_14531_20231	GSSPFG00001528001-RA_14251-15572	108	-20.01	3 17	804825	14	64.29%	85.71%	scaffold_14531_20231	7029	739	745	739	745	17053	1a	x	1a	7029	NA	769.801084485293	-0.479286337360103	0.182263446624227	-2.62963499394505	0.00854765879271601	0.0318816	inter	dbj|BAM20145.1|	conserved hypothetical protein [Papilio xuthus]	4e-77
152	GSSPFG00001528001	scaffold_14531_20229	GSSPFG00001528001 scaffold_14531_20229	GSSPFG00001528001-RA_14251-15572	109	-24.27	2 19	64 86	18	77.78%	77.78%	scaffold_14531_20229	7029	739	745	739	745	17052	1a	x	1a	7029	NA	769.801084485293	-0.479286337360103	0.182263446624227	-2.62963499394505	0.00854765879271601	0.0318816	inter	dbj|BAM20145.1|	conserved hypothetical protein [Papilio xuthus]	4e-77
153	GSSPFG00001528001	scaffold_27_678	GSSPFG00001528001 scaffold_27_678	GSSPFG00001528001-RA_14251-15572	94	-18.09	2 20	10261050	20	55.00%	75.00%	scaffold_27_678	7029	1246	1252	1246	1252	17055	m8	x	m8	7029	NA	769.801084485293	-0.479286337360103	0.182263446624227	-2.62963499394505	0.00854765879271601	0.0318816	inter	dbj|BAM20145.1|	conserved hypothetical protein [Papilio xuthus]	4e-77
154	GSSPFG00001528001	scaffold_9536_17840	GSSPFG00001528001 scaffold_9536_17840	GSSPFG00001528001-RA_14251-15572	128	-17.32	2 21	802823	19	57.89%	78.95%	scaffold_9536_17840	7029	47	53	47	53	17062	1a	x	1a	7029	NA	769.801084485293	-0.479286337360103	0.182263446624227	-2.62963499394505	0.00854765879271601	0.0318816	inter	dbj|BAM20145.1|	conserved hypothetical protein [Papilio xuthus]	4e-77
155	GSSPFG00001528001	scaffold_723_5863	GSSPFG00001528001 scaffold_723_5863	GSSPFG00001528001-RA_14251-15572	100	-18.19	2 18	971996	19	57.89%	68.42%	scaffold_723_5863	7029	1246	1252	1246	1252	17061	m8	x	m8	7029	NA	769.801084485293	-0.479286337360103	0.182263446624227	-2.62963499394505	0.00854765879271601	0.0318816	inter	dbj|BAM20145.1|	conserved hypothetical protein [Papilio xuthus]	4e-77
156	GSSPFG00001528001	scaffold_14531_20231	GSSPFG00001528001 scaffold_14531_20231	GSSPFG00001528001-RA_14251-15572	101	-17.2	2 19	64 86	18	72.22%	72.22%	scaffold_14531_20231	7029	739	745	739	745	17053	1a	x	1a	7029	NA	769.801084485293	-0.479286337360103	0.182263446624227	-2.62963499394505	0.00854765879271601	0.0318816	inter	dbj|BAM20145.1|	conserved hypothetical protein [Papilio xuthus]	4e-77
157	GSSPFG00001528001	scaffold_14531_20229	GSSPFG00001528001 scaffold_14531_20229	GSSPFG00001528001-RA_14251-15572	108	-21.36	3 17	804825	14	64.29%	85.71%	scaffold_14531_20229	7029	739	745	739	745	17052	1a	x	1a	7029	NA	769.801084485293	-0.479286337360103	0.182263446624227	-2.62963499394505	0.00854765879271601	0.0318816	inter	dbj|BAM20145.1|	conserved hypothetical protein [Papilio xuthus]	4e-77
158	GSSPFG00001528001	scaffold_9536_17840	GSSPFG00001528001 scaffold_9536_17840	GSSPFG00001528001-RA_14251-15572	120	-17.83	2 8	32 53	6	100.00%	100.00%	scaffold_9536_17840	7029	47	53	47	53	17062	1a	x	1a	7029	NA	769.801084485293	-0.479286337360103	0.182263446624227	-2.62963499394505	0.00854765879271601	0.0318816	inter	dbj|BAM20145.1|	conserved hypothetical protein [Papilio xuthus]	4e-77
159	GSSPFG00001528001	scaffold_723_5863	GSSPFG00001528001 scaffold_723_5863	GSSPFG00001528001-RA_14251-15572	94	-18.09	2 20	10261050	20	55.00%	75.00%	scaffold_723_5863	7029	1246	1252	1246	1252	17061	m8	x	m8	7029	NA	769.801084485293	-0.479286337360103	0.182263446624227	-2.62963499394505	0.00854765879271601	0.0318816	inter	dbj|BAM20145.1|	conserved hypothetical protein [Papilio xuthus]	4e-77
160	GSSPFG00001528001	scaffold_27_678	GSSPFG00001528001 scaffold_27_678	GSSPFG00001528001-RA_14251-15572	116	-18.11	2 22	805828	21	52.38%	71.43%	scaffold_27_678	7029	1246	1252	1246	1252	17055	m8	x	m8	7029	NA	769.801084485293	-0.479286337360103	0.182263446624227	-2.62963499394505	0.00854765879271601	0.0318816	inter	dbj|BAM20145.1|	conserved hypothetical protein [Papilio xuthus]	4e-77
161	GSSPFG00001528001	scaffold_26512_24318	GSSPFG00001528001 scaffold_26512_24318	GSSPFG00001528001-RA_14251-15572	150	-20.46	2 23	70 92	21	66.67%	76.19%	scaffold_26512_24318	7029	85	92	85	91	17054	8mer	x	8mer	7029	NA	769.801084485293	-0.479286337360103	0.182263446624227	-2.62963499394505	0.00854765879271601	0.0318816	inter	dbj|BAM20145.1|	conserved hypothetical protein [Papilio xuthus]	4e-77
162	GSSPFG00001565001	scaffold_20102_22509	GSSPFG00001565001 scaffold_20102_22509	GSSPFG00001565001-RA_61682-62609	111	-17.52	2 23	197221	23	60.87%	82.61%	scaffold_20102_22509	7029	495	502	495	501	14543	8mer	x	8mer	7029	NA	90.8374279039087	-1.29552840548174	0.34510710720131	-3.75398935127124	0.000174042260418267	0.00109624	inter	ref|XP_011556251.1|	PREDICTED: transcription factor AP-2-epsilon-like [Plutella xylostella]	0.0
163	GSSPFG00001565001	scaffold_23013_23354	GSSPFG00001565001 scaffold_23013_23354	GSSPFG00001565001-RA_61682-62609	125	-19.3	2 22	180202	20	65.00%	80.00%	scaffold_23013_23354	7029	225	231	225	231	14547	1a	x	1a	7029	NA	90.8374279039087	-1.29552840548174	0.34510710720131	-3.75398935127124	0.000174042260418267	0.00109624	inter	ref|XP_011556251.1|	PREDICTED: transcription factor AP-2-epsilon-like [Plutella xylostella]	0.0
164	GSSPFG00001565001	scaffold_23013_23354	GSSPFG00001565001 scaffold_23013_23354	GSSPFG00001565001-RA_61682-62609	110	-18.56	2 22	550570	20	55.00%	80.00%	scaffold_23013_23354	7029	225	231	225	231	14547	1a	x	1a	7029	NA	90.8374279039087	-1.29552840548174	0.34510710720131	-3.75398935127124	0.000174042260418267	0.00109624	inter	ref|XP_011556251.1|	PREDICTED: transcription factor AP-2-epsilon-like [Plutella xylostella]	0.0
165	GSSPFG00001565001	scaffold_23013_23354	GSSPFG00001565001 scaffold_23013_23354	GSSPFG00001565001-RA_61682-62609	101	-18.85	4 20	404428	18	77.78%	83.33%	scaffold_23013_23354	7029	225	231	225	231	14547	1a	x	1a	7029	NA	90.8374279039087	-1.29552840548174	0.34510710720131	-3.75398935127124	0.000174042260418267	0.00109624	inter	ref|XP_011556251.1|	PREDICTED: transcription factor AP-2-epsilon-like [Plutella xylostella]	0.0
166	GSSPFG00001565001	scaffold_349_3786	GSSPFG00001565001 scaffold_349_3786	GSSPFG00001565001-RA_61682-62609	98	-17.9	2 22	359385	25	64.00%	76.00%	scaffold_349_3786	7029	863	869	863	869	14551	m8	x	m8	7029	NA	90.8374279039087	-1.29552840548174	0.34510710720131	-3.75398935127124	0.000174042260418267	0.00109624	inter	ref|XP_011556251.1|	PREDICTED: transcription factor AP-2-epsilon-like [Plutella xylostella]	0.0
167	GSSPFG00001565001	scaffold_6048_15060	GSSPFG00001565001 scaffold_6048_15060	GSSPFG00001565001-RA_61682-62609	98	-17.9	2 22	359385	25	64.00%	76.00%	scaffold_6048_15060	7029	211	218	211	217	14552	8mer	x	8mer	7029	NA	90.8374279039087	-1.29552840548174	0.34510710720131	-3.75398935127124	0.000174042260418267	0.00109624	inter	ref|XP_011556251.1|	PREDICTED: transcription factor AP-2-epsilon-like [Plutella xylostella]	0.0
168	GSSPFG00001565001	scaffold_349_3786	GSSPFG00001565001 scaffold_349_3786	GSSPFG00001565001-RA_61682-62609	98	-17.9	2 22	359385	25	64.00%	76.00%	scaffold_349_3786	7029	211	218	211	217	14550	8mer	x	8mer	7029	NA	90.8374279039087	-1.29552840548174	0.34510710720131	-3.75398935127124	0.000174042260418267	0.00109624	inter	ref|XP_011556251.1|	PREDICTED: transcription factor AP-2-epsilon-like [Plutella xylostella]	0.0
169	GSSPFG00001565001	scaffold_6048_15060	GSSPFG00001565001 scaffold_6048_15060	GSSPFG00001565001-RA_61682-62609	98	-17.9	2 22	359385	25	64.00%	76.00%	scaffold_6048_15060	7029	863	869	863	869	14553	m8	x	m8	7029	NA	90.8374279039087	-1.29552840548174	0.34510710720131	-3.75398935127124	0.000174042260418267	0.00109624	inter	ref|XP_011556251.1|	PREDICTED: transcription factor AP-2-epsilon-like [Plutella xylostella]	0.0
170	GSSPFG00001565001	scaffold_23013_23354	GSSPFG00001565001 scaffold_23013_23354	GSSPFG00001565001-RA_61682-62609	127	-20.22	2 21	119142	20	60.00%	80.00%	scaffold_23013_23354	7029	225	231	225	231	14547	1a	x	1a	7029	NA	90.8374279039087	-1.29552840548174	0.34510710720131	-3.75398935127124	0.000174042260418267	0.00109624	inter	ref|XP_011556251.1|	PREDICTED: transcription factor AP-2-epsilon-like [Plutella xylostella]	0.0
175	GSSPFG00001672001	scaffold_602_5272	GSSPFG00001672001 scaffold_602_5272	GSSPFG00001672001-RA_1782-2731	151	-17.08	2 21	123145	20	65.00%	75.00%	scaffold_602_5272	7029	138	144	138	144	14143	m8	x	m8	7029	NA	15905.7144869706	0.598964528147164	0.160320053219371	3.73605494833251	0.000186929837713444	0.00116628	inter	ref|XP_011310556.1|	PREDICTED: malate dehydrogenase, mitochondrial [Fopius arisanus]	3e-31
176	GSSPFG00001676001	scaffold_5406_14404	GSSPFG00001676001 scaffold_5406_14404	GSSPFG00001676001-RA_28884-29907	122	-18.43	2 22	9901010	20	65.00%	85.00%	scaffold_5406_14404	7029	4	10	4	10	21873	1a	x	1a	7029	NA	990.491529446427	-0.977322977218563	0.239078702230025	-4.08787134990489	4.3534945235061e-05	0.000313065	inter	ref|NP_001040361.1|	heme oxygenase [Bombyx mori]_x0001_gb|ABF51253.1| heme oxygenase [Bombyx mori]	4e-122
177	GSSPFG00001676001	scaffold_5406_14403	GSSPFG00001676001 scaffold_5406_14403	GSSPFG00001676001-RA_28884-29907	117	-17.06	2 21	694716	20	70.00%	80.00%	scaffold_5406_14403	7029	4	10	4	10	21872	1a	x	1a	7029	NA	990.491529446427	-0.977322977218563	0.239078702230025	-4.08787134990489	4.3534945235061e-05	0.000313065	inter	ref|NP_001040361.1|	heme oxygenase [Bombyx mori]_x0001_gb|ABF51253.1| heme oxygenase [Bombyx mori]	4e-122
178	GSSPFG00001676001	scaffold_14531_20229	GSSPFG00001676001 scaffold_14531_20229	GSSPFG00001676001-RA_28884-29907	127	-17.29	2 13	220242	12	66.67%	91.67%	scaffold_14531_20229	7029	433	440	433	439	21865	8mer	x	8mer	7029	NA	990.491529446427	-0.977322977218563	0.239078702230025	-4.08787134990489	4.3534945235061e-05	0.000313065	inter	ref|NP_001040361.1|	heme oxygenase [Bombyx mori]_x0001_gb|ABF51253.1| heme oxygenase [Bombyx mori]	4e-122
179	GSSPFG00001676001	scaffold_2057_9781	GSSPFG00001676001 scaffold_2057_9781	GSSPFG00001676001-RA_28884-29907	111	-17.91	2 22	127146	20	70.00%	80.00%	scaffold_2057_9781	7029	730	736	730	736	21870	m8	x	m8	7029	NA	990.491529446427	-0.977322977218563	0.239078702230025	-4.08787134990489	4.3534945235061e-05	0.000313065	inter	ref|NP_001040361.1|	heme oxygenase [Bombyx mori]_x0001_gb|ABF51253.1| heme oxygenase [Bombyx mori]	4e-122
180	GSSPFG00001676001	scaffold_9424_17749	GSSPFG00001676001 scaffold_9424_17749	GSSPFG00001676001-RA_28884-29907	124	-19.35	2 21	695716	19	68.42%	78.95%	scaffold_9424_17749	7029	4	10	4	10	21875	1a	x	1a	7029	NA	990.491529446427	-0.977322977218563	0.239078702230025	-4.08787134990489	4.3534945235061e-05	0.000313065	inter	ref|NP_001040361.1|	heme oxygenase [Bombyx mori]_x0001_gb|ABF51253.1| heme oxygenase [Bombyx mori]	4e-122
181	GSSPFG00001676001	scaffold_5406_14404	GSSPFG00001676001 scaffold_5406_14404	GSSPFG00001676001-RA_28884-29907	117	-17.06	2 21	694716	20	70.00%	80.00%	scaffold_5406_14404	7029	4	10	4	10	21873	1a	x	1a	7029	NA	990.491529446427	-0.977322977218563	0.239078702230025	-4.08787134990489	4.3534945235061e-05	0.000313065	inter	ref|NP_001040361.1|	heme oxygenase [Bombyx mori]_x0001_gb|ABF51253.1| heme oxygenase [Bombyx mori]	4e-122
182	GSSPFG00001676001	superscaffold_630_32963	GSSPFG00001676001 superscaffold_630_32963	GSSPFG00001676001-RA_28884-29907	111	-17.91	2 22	127146	20	70.00%	80.00%	superscaffold_630_32963	7029	730	736	730	736	21878	m8	x	m8	7029	NA	990.491529446427	-0.977322977218563	0.239078702230025	-4.08787134990489	4.3534945235061e-05	0.000313065	inter	ref|NP_001040361.1|	heme oxygenase [Bombyx mori]_x0001_gb|ABF51253.1| heme oxygenase [Bombyx mori]	4e-122
183	GSSPFG00001676001	scaffold_2057_9777	GSSPFG00001676001 scaffold_2057_9777	GSSPFG00001676001-RA_28884-29907	114	-22.31	3 21	254274	18	72.22%	77.78%	scaffold_2057_9777	7029	942	948	942	948	21869	m8	x	m8	7029	NA	990.491529446427	-0.977322977218563	0.239078702230025	-4.08787134990489	4.3534945235061e-05	0.000313065	inter	ref|NP_001040361.1|	heme oxygenase [Bombyx mori]_x0001_gb|ABF51253.1| heme oxygenase [Bombyx mori]	4e-122
184	GSSPFG00001676001	scaffold_14531_20229	GSSPFG00001676001 scaffold_14531_20229	GSSPFG00001676001-RA_28884-29907	149	-17.25	2 15	417440	15	80.00%	80.00%	scaffold_14531_20229	7029	433	440	433	439	21865	8mer	x	8mer	7029	NA	990.491529446427	-0.977322977218563	0.239078702230025	-4.08787134990489	4.3534945235061e-05	0.000313065	inter	ref|NP_001040361.1|	heme oxygenase [Bombyx mori]_x0001_gb|ABF51253.1| heme oxygenase [Bombyx mori]	4e-122
185	GSSPFG00001676001	scaffold_5406_14403	GSSPFG00001676001 scaffold_5406_14403	GSSPFG00001676001-RA_28884-29907	122	-18.43	2 22	9901010	20	65.00%	85.00%	scaffold_5406_14403	7029	4	10	4	10	21872	1a	x	1a	7029	NA	990.491529446427	-0.977322977218563	0.239078702230025	-4.08787134990489	4.3534945235061e-05	0.000313065	inter	ref|NP_001040361.1|	heme oxygenase [Bombyx mori]_x0001_gb|ABF51253.1| heme oxygenase [Bombyx mori]	4e-122
186	GSSPFG00001676001	superscaffold_630_32959	GSSPFG00001676001 superscaffold_630_32959	GSSPFG00001676001-RA_28884-29907	114	-22.31	3 21	254274	18	72.22%	77.78%	superscaffold_630_32959	7029	942	948	942	948	21877	m8	x	m8	7029	NA	990.491529446427	-0.977322977218563	0.239078702230025	-4.08787134990489	4.3534945235061e-05	0.000313065	inter	ref|NP_001040361.1|	heme oxygenase [Bombyx mori]_x0001_gb|ABF51253.1| heme oxygenase [Bombyx mori]	4e-122
187	GSSPFG00001791001	scaffold_9777_17971	GSSPFG00001791001 scaffold_9777_17971	GSSPFG00001791001-RA_36162-37286	160	-17.72	2 18	1 21	17	82.35%	82.35%	scaffold_9777_17971	7029	14	20	14	20	35962	m8	x	m8	7029	NA	244.291453057946	-0.888753990426074	0.257310589817234	-3.45401248762186	0.000552311800405432	0.00303854	inter	gb|EHJ74543.1|	hypothetical protein KGM_20604 [Danaus plexippus]	2e-110
188	GSSPFG00001836001	scaffold_2884_11316	GSSPFG00001836001 scaffold_2884_11316	GSSPFG00001836001.3-RA_19982-20391	140	-19.7	2 21	147169	19	73.68%	94.74%	scaffold_2884_11316	7029	345	351	345	351	40278	1a	x	1a	7029	NA	1416.18515689569	1.22024934374762	0.196309126573156	6.21595829520888	5.10123524545661e-10	8.97e-09	inter	gb|ACV60237.1|	antennal esterase CXE10 [Spodoptera littoralis]	0.0
190	GSSPFG00001902001	scaffold_602_5270	GSSPFG00001902001 scaffold_602_5270	GSSPFG00001902001-RA_10430-10937	140	-21.8	3 19	78 97	16	81.25%	81.25%	scaffold_602_5270	7029	241	247	241	247	17904	m8	x	m8	7029	NA	1413.55394235314	-2.81475241203476	0.198625007808903	-14.1711884273043	1.38142723087985e-45	2.8e-43	inter	ref|XP_004927925.1|	PREDICTED: zinc transporter 8-like [Bombyx mori]	0.0
191	GSSPFG00001944001	scaffold_3238_11928	GSSPFG00001944001 scaffold_3238_11928	GSSPFG00001944001-RA_16863-17565	166	-20.11	2 23	53 76	21	66.67%	80.95%	scaffold_3238_11928	7029	69	75	69	75	22488	m8	x	m8	7029	NA	280.629010797619	-1.89182028264904	0.267500877049664	-7.07220216813646	1.5249402997602e-12	3.77e-11	inter	dbj|BAM20166.1|	unknown unsecreted protein [Papilio xuthus]	3e-13
193	GSSPFG00001944001	scaffold_23013_23354	GSSPFG00001944001 scaffold_23013_23354	GSSPFG00001944001-RA_16863-17565	158	-21.19	2 15	57 79	13	84.62%	92.31%	scaffold_23013_23354	7029	72	79	72	78	22487	8mer	x	8mer	7029	NA	280.629010797619	-1.89182028264904	0.267500877049664	-7.07220216813646	1.5249402997602e-12	3.77e-11	inter	dbj|BAM20166.1|	unknown unsecreted protein [Papilio xuthus]	3e-13
195	GSSPFG00001975001	scaffold_2801_11124	GSSPFG00001975001 scaffold_2801_11124	GSSPFG00001975001-RA_131566-132270	151	-17.32	2 21	247269	20	65.00%	75.00%	scaffold_2801_11124	7029	262	269	262	268	13770	8mer	x	8mer	7029	NA	34.5619590057126	1.52856674548433	0.482483414852039	3.16812287931822	0.00153426657642689	0.00741991	inter	ref|XP_004928367.1|	PREDICTED: uncharacterized protein LOC101737914 isoform X2 [Bombyx mori]	5e-16
196	GSSPFG00001975001	scaffold_6048_15060	GSSPFG00001975001 scaffold_6048_15060	GSSPFG00001975001-RA_131566-132270	141	-21.69	3 22	438460	19	84.21%	89.47%	scaffold_6048_15060	7029	337	343	337	343	13773	1a	x	1a	7029	NA	34.5619590057126	1.52856674548433	0.482483414852039	3.16812287931822	0.00153426657642689	0.00741991	inter	ref|XP_004928367.1|	PREDICTED: uncharacterized protein LOC101737914 isoform X2 [Bombyx mori]	5e-16
197	GSSPFG00001975001	scaffold_349_3786	GSSPFG00001975001 scaffold_349_3786	GSSPFG00001975001-RA_131566-132270	141	-21.69	3 22	438460	19	84.21%	89.47%	scaffold_349_3786	7029	337	343	337	343	13772	1a	x	1a	7029	NA	34.5619590057126	1.52856674548433	0.482483414852039	3.16812287931822	0.00153426657642689	0.00741991	inter	ref|XP_004928367.1|	PREDICTED: uncharacterized protein LOC101737914 isoform X2 [Bombyx mori]	5e-16
198	GSSPFG00001986001	scaffold_2239_10036	GSSPFG00001986001 scaffold_2239_10036	GSSPFG00001986001-RA_13379-13769	129	-19.76	3 21	62 83	19	73.68%	84.21%	scaffold_2239_10036	7029	193	199	193	199	24325	1a	x	1a	7029	NA	562.303302736555	-1.2685482222854	0.307969524686816	-4.11907062419709	3.80403553321855e-05	0.000277441	inter	dbj|BAM19948.1|	unknown unsecreted protein [Papilio xuthus]	2e-16
199	GSSPFG00001986001	superscaffold_22_28389	GSSPFG00001986001 superscaffold_22_28389	GSSPFG00001986001-RA_13379-13769	125	-19.13	3 21	62 83	19	68.42%	84.21%	superscaffold_22_28389	7029	193	199	193	199	24327	1a	x	1a	7029	NA	562.303302736555	-1.2685482222854	0.307969524686816	-4.11907062419709	3.80403553321855e-05	0.000277441	inter	dbj|BAM19948.1|	unknown unsecreted protein [Papilio xuthus]	2e-16
200	GSSPFG00002059001	scaffold_539_4983	GSSPFG00002059001 scaffold_539_4983	GSSPFG00002059001-RA_92298-92833	158	-21.1	2 15	275298	13	84.62%	92.31%	scaffold_539_4983	7029	291	298	291	297	21146	8mer	x	8mer	7029	NA	530.322673245178	-0.610946143470008	0.22563399545435	-2.707686588804	0.00677539724499466	0.0262024	inter	gb|EHJ69524.1|	putative dolichol-phosphate mannosyltransferase [Danaus plexippus]	2e-164
201	GSSPFG00002059001	scaffold_349_3786	GSSPFG00002059001 scaffold_349_3786	GSSPFG00002059001-RA_92298-92833	107	-18.55	3 22	333354	19	57.89%	78.95%	scaffold_349_3786	7029	515	521	515	521	21145	m8	x	m8	7029	NA	530.322673245178	-0.610946143470008	0.22563399545435	-2.707686588804	0.00677539724499466	0.0262024	inter	gb|EHJ69524.1|	putative dolichol-phosphate mannosyltransferase [Danaus plexippus]	2e-164
202	GSSPFG00002059001	scaffold_6048_15060	GSSPFG00002059001 scaffold_6048_15060	GSSPFG00002059001-RA_92298-92833	107	-18.55	3 22	333354	19	57.89%	78.95%	scaffold_6048_15060	7029	515	521	515	521	21148	m8	x	m8	7029	NA	530.322673245178	-0.610946143470008	0.22563399545435	-2.707686588804	0.00677539724499466	0.0262024	inter	gb|EHJ69524.1|	putative dolichol-phosphate mannosyltransferase [Danaus plexippus]	2e-164
203	GSSPFG00002079001	scaffold_602_5270	GSSPFG00002079001 scaffold_602_5270	GSSPFG00002079001-RA_12974-13290	163	-18.5	2 20	56 76	18	66.67%	88.89%	scaffold_602_5270	7029	69	75	69	75	31201	m8	x	m8	7029	NA	1162092.07400102	0.611932437428194	0.163719775460513	3.73768187567411	0.000185724733844953	0.00115993	inter	gb|AHW40461.1|	actin, partial [Zygaena filipendulae]	0.0
204	GSSPFG00002079001	scaffold_602_5270	GSSPFG00002079001 scaffold_602_5270	GSSPFG00002079001-RA_12974-13290	126	-17.56	2 20	40 61	19	68.42%	73.68%	scaffold_602_5270	7029	69	75	69	75	31201	m8	x	m8	7029	NA	1162092.07400102	0.611932437428194	0.163719775460513	3.73768187567411	0.000185724733844953	0.00115993	inter	gb|AHW40461.1|	actin, partial [Zygaena filipendulae]	0.0
205	GSSPFG00002079001	scaffold_9424_17747	GSSPFG00002079001 scaffold_9424_17747	GSSPFG00002079001-RA_12974-13290	97	-17.15	2 19	42 64	19	68.42%	78.95%	scaffold_9424_17747	7029	121	127	121	127	31202	1a	x	1a	7029	NA	1162092.07400102	0.611932437428194	0.163719775460513	3.73768187567411	0.000185724733844953	0.00115993	inter	gb|AHW40461.1|	actin, partial [Zygaena filipendulae]	0.0
206	GSSPFG00002106001	scaffold_9688_17905	GSSPFG00002106001 scaffold_9688_17905	GSSPFG00002106001.3-RA_7166-7621	141	-17.04	2 17	396416	15	73.33%	73.33%	scaffold_9688_17905	7029	409	416	409	415	34874	8mer	x	8mer	7029	NA	322.591811428659	-1.13860301244468	0.312347396632841	-3.64530975676126	0.000267069923066107	0.00159878	inter	ref|XP_004921742.1|	PREDICTED: slit homolog 2 protein-like [Bombyx mori]	0.0
207	GSSPFG00002106001	scaffold_602_5272	GSSPFG00002106001 scaffold_602_5272	GSSPFG00002106001.3-RA_7166-7621	131	-17.3	2 21	78100	20	55.00%	75.00%	scaffold_602_5272	7029	409	416	409	415	34872	8mer	x	8mer	7029	NA	322.591811428659	-1.13860301244468	0.312347396632841	-3.64530975676126	0.000267069923066107	0.00159878	inter	ref|XP_004921742.1|	PREDICTED: slit homolog 2 protein-like [Bombyx mori]	0.0
208	GSSPFG00002106001	scaffold_9688_17905	GSSPFG00002106001 scaffold_9688_17905	GSSPFG00002106001.3-RA_7166-7621	128	-18.65	5 21	65 87	16	87.50%	93.75%	scaffold_9688_17905	7029	409	416	409	415	34874	8mer	x	8mer	7029	NA	322.591811428659	-1.13860301244468	0.312347396632841	-3.64530975676126	0.000267069923066107	0.00159878	inter	ref|XP_004921742.1|	PREDICTED: slit homolog 2 protein-like [Bombyx mori]	0.0
210	GSSPFG00002117001	scaffold_72_1268	GSSPFG00002117001 scaffold_72_1268	GSSPFG00002117001-RA_1816-2775	149	-19.81	2 19	122146	20	70.00%	70.00%	scaffold_72_1268	7029	139	146	139	145	30631	8mer	x	8mer	7029	NA	2286.18931412076	-3.50396366332524	0.888104957825379	-3.94543869218461	7.96540110806456e-05	0.000542999	inter	gb|EHJ78421.1|	hypothetical protein KGM_01980 [Danaus plexippus]	0.0
211	GSSPFG00002117001	scaffold_81_1317	GSSPFG00002117001 scaffold_81_1317	GSSPFG00002117001-RA_1816-2775	149	-19.81	2 19	122146	20	70.00%	70.00%	scaffold_81_1317	7029	139	146	139	145	30632	8mer	x	8mer	7029	NA	2286.18931412076	-3.50396366332524	0.888104957825379	-3.94543869218461	7.96540110806456e-05	0.000542999	inter	gb|EHJ78421.1|	hypothetical protein KGM_01980 [Danaus plexippus]	0.0
213	GSSPFG00002187001	scaffold_9424_17749	GSSPFG00002187001 scaffold_9424_17749	GSSPFG00002187001-RA_1215-2378	92	-19.61	5 21	969990	16	81.25%	81.25%	scaffold_9424_17749	7029	17	23	17	23	5111	m8	x	m8	7029	NA	214.333692283916	-1.03670949870617	0.275820517462994	-3.75863807465036	0.000170840752204102	0.00107828	inter	gb|EHJ66246.1|	hypothetical protein KGM_00267 [Danaus plexippus]	0.0
214	GSSPFG00002187001	scaffold_9429_17752	GSSPFG00002187001 scaffold_9429_17752	GSSPFG00002187001-RA_1215-2378	144	-20.01	2 21	433454	19	57.89%	68.42%	scaffold_9429_17752	7029	551	557	551	557	5113	1a	x	1a	7029	NA	214.333692283916	-1.03670949870617	0.275820517462994	-3.75863807465036	0.000170840752204102	0.00107828	inter	gb|EHJ66246.1|	hypothetical protein KGM_00267 [Danaus plexippus]	0.0
215	GSSPFG00002187001	scaffold_9429_17752	GSSPFG00002187001 scaffold_9429_17752	GSSPFG00002187001-RA_1215-2378	144	-20.01	2 21	433454	19	57.89%	68.42%	scaffold_9429_17752	7029	447	453	447	453	5112	m8	x	m8	7029	NA	214.333692283916	-1.03670949870617	0.275820517462994	-3.75863807465036	0.000170840752204102	0.00107828	inter	gb|EHJ66246.1|	hypothetical protein KGM_00267 [Danaus plexippus]	0.0
216	GSSPFG00002187001	superscaffold_630_32963	GSSPFG00002187001 superscaffold_630_32963	GSSPFG00002187001-RA_1215-2378	127	-22.08	3 22	860885	22	63.64%	81.82%	superscaffold_630_32963	7029	1081	1088	1081	1087	5118	8mer	x	8mer	7029	NA	214.333692283916	-1.03670949870617	0.275820517462994	-3.75863807465036	0.000170840752204102	0.00107828	inter	gb|EHJ66246.1|	hypothetical protein KGM_00267 [Danaus plexippus]	0.0
217	GSSPFG00002187001	scaffold_9429_17752	GSSPFG00002187001 scaffold_9429_17752	GSSPFG00002187001-RA_1215-2378	144	-20.01	2 21	433454	19	57.89%	68.42%	scaffold_9429_17752	7029	612	618	612	618	5114	m8	x	m8	7029	NA	214.333692283916	-1.03670949870617	0.275820517462994	-3.75863807465036	0.000170840752204102	0.00107828	inter	gb|EHJ66246.1|	hypothetical protein KGM_00267 [Danaus plexippus]	0.0
218	GSSPFG00002187001	scaffold_9424_17749	GSSPFG00002187001 scaffold_9424_17749	GSSPFG00002187001-RA_1215-2378	102	-18.02	2 21	53 73	19	63.16%	78.95%	scaffold_9424_17749	7029	17	23	17	23	5111	m8	x	m8	7029	NA	214.333692283916	-1.03670949870617	0.275820517462994	-3.75863807465036	0.000170840752204102	0.00107828	inter	gb|EHJ66246.1|	hypothetical protein KGM_00267 [Danaus plexippus]	0.0
219	GSSPFG00002187001	scaffold_2057_9781	GSSPFG00002187001 scaffold_2057_9781	GSSPFG00002187001-RA_1215-2378	127	-22.08	3 22	860885	22	63.64%	81.82%	scaffold_2057_9781	7029	1081	1088	1081	1087	5108	8mer	x	8mer	7029	NA	214.333692283916	-1.03670949870617	0.275820517462994	-3.75863807465036	0.000170840752204102	0.00107828	inter	gb|EHJ66246.1|	hypothetical protein KGM_00267 [Danaus plexippus]	0.0
220	GSSPFG00002249001	scaffold_539_4983	GSSPFG00002249001 scaffold_539_4983	GSSPFG00002249001.3-RA_8669-8885	163	-20.85	2 21	132156	20	70.00%	85.00%	scaffold_539_4983	7029	149	156	149	155	29548	8mer	x	8mer	7029	NA	859.580805094643	0.849492364831338	0.217467549446418	3.90629483338453	9.37221480382107e-05	0.000627216	inter	gb|AIR09771.1|	chymotrypsin-like serine protease precursor [Spodoptera frugiperda]	0.0
221	GSSPFG00002257001	scaffold_20114_22514	GSSPFG00002257001 scaffold_20114_22514	GSSPFG00002257001-RA_1448-2608	97	-17.81	6 22	73 93	16	87.50%	87.50%	scaffold_20114_22514	7029	171	177	171	177	3407	1a	x	1a	7029	NA	91.4971631948844	-4.5974043509708	0.762100562477087	-6.03254291799453	1.61399458455939e-09	2.61e-08	inter	gb|EHJ69489.1|	hypothetical protein KGM_17610 [Danaus plexippus]	4e-36
223	GSSPFG00002257001	superscaffold_630_32959	GSSPFG00002257001 superscaffold_630_32959	GSSPFG00002257001-RA_1448-2608	127	-21.19	2 21	968991	21	66.67%	80.95%	superscaffold_630_32959	7029	1030	1037	1030	1036	3416	8mer	x	8mer	7029	NA	91.4971631948844	-4.5974043509708	0.762100562477087	-6.03254291799453	1.61399458455939e-09	2.61e-08	inter	gb|EHJ69489.1|	hypothetical protein KGM_17610 [Danaus plexippus]	4e-36
224	GSSPFG00002257001	scaffold_2057_9777	GSSPFG00002257001 scaffold_2057_9777	GSSPFG00002257001-RA_1448-2608	127	-21.19	2 21	968991	21	66.67%	80.95%	scaffold_2057_9777	7029	1030	1037	1030	1036	3408	8mer	x	8mer	7029	NA	91.4971631948844	-4.5974043509708	0.762100562477087	-6.03254291799453	1.61399458455939e-09	2.61e-08	inter	gb|EHJ69489.1|	hypothetical protein KGM_17610 [Danaus plexippus]	4e-36
229	GSSPFG00002257001	scaffold_2884_11316	GSSPFG00002257001 scaffold_2884_11316	GSSPFG00002257001-RA_1448-2608	146	-18.27	2 22	976996	20	70.00%	80.00%	scaffold_2884_11316	7029	990	996	990	996	3411	1a	x	1a	7029	NA	91.4971631948844	-4.5974043509708	0.762100562477087	-6.03254291799453	1.61399458455939e-09	2.61e-08	inter	gb|EHJ69489.1|	hypothetical protein KGM_17610 [Danaus plexippus]	4e-36
230	GSSPFG00002257001	superscaffold_630_32963	GSSPFG00002257001 superscaffold_630_32963	GSSPFG00002257001-RA_1448-2608	98	-18.66	2 22	753773	20	60.00%	75.00%	superscaffold_630_32963	7029	600	606	600	606	3417	m8	x	m8	7029	NA	91.4971631948844	-4.5974043509708	0.762100562477087	-6.03254291799453	1.61399458455939e-09	2.61e-08	inter	gb|EHJ69489.1|	hypothetical protein KGM_17610 [Danaus plexippus]	4e-36
231	GSSPFG00002257001	scaffold_2155_9868	GSSPFG00002257001 scaffold_2155_9868	GSSPFG00002257001-RA_1448-2608	97	-17.81	6 22	73 93	16	87.50%	87.50%	scaffold_2155_9868	7029	171	177	171	177	3410	1a	x	1a	7029	NA	91.4971631948844	-4.5974043509708	0.762100562477087	-6.03254291799453	1.61399458455939e-09	2.61e-08	inter	gb|EHJ69489.1|	hypothetical protein KGM_17610 [Danaus plexippus]	4e-36
233	GSSPFG00002257001	scaffold_2057_9781	GSSPFG00002257001 scaffold_2057_9781	GSSPFG00002257001-RA_1448-2608	98	-18.66	2 22	753773	20	60.00%	75.00%	scaffold_2057_9781	7029	600	606	600	606	3409	m8	x	m8	7029	NA	91.4971631948844	-4.5974043509708	0.762100562477087	-6.03254291799453	1.61399458455939e-09	2.61e-08	inter	gb|EHJ69489.1|	hypothetical protein KGM_17610 [Danaus plexippus]	4e-36
237	GSSPFG00002258001	scaffold_9688_17903	GSSPFG00002258001 scaffold_9688_17903	GSSPFG00002258001-RA_5948-6320	127	-18.86	2 19	44 62	17	70.59%	82.35%	scaffold_9688_17903	7029	207	213	207	213	3422	1a	x	1a	7029	NA	92.4539616311626	-3.97831292071034	0.701165694663929	-5.67385562497771	1.39618813679309e-08	1.97e-07	inter	dbj|BAM19723.1|	unknown secreted protein [Papilio xuthus]	1e-48
238	GSSPFG00002258001	scaffold_9688_17909	GSSPFG00002258001 scaffold_9688_17909	GSSPFG00002258001-RA_5948-6320	127	-18.86	2 19	44 62	17	70.59%	82.35%	scaffold_9688_17909	7029	207	213	207	213	3423	1a	x	1a	7029	NA	92.4539616311626	-3.97831292071034	0.701165694663929	-5.67385562497771	1.39618813679309e-08	1.97e-07	inter	dbj|BAM19723.1|	unknown secreted protein [Papilio xuthus]	1e-48
239	GSSPFG00002295001	scaffold_2723_11025	GSSPFG00002295001 scaffold_2723_11025	GSSPFG00002295001-RA_10035-10702	138	-18.56	2 21	648668	19	73.68%	84.21%	scaffold_2723_11025	7029	242	248	242	248	23884	1a	x	1a	7029	NA	588.053134330673	-1.2414846263256	0.278773043393248	-4.45338835926943	8.4525666906086e-06	7.15e-05	inter	ref|XP_004927278.1|	PREDICTED: uncharacterized protein LOC101741107 [Bombyx mori]	2e-85
242	GSSPFG00002295001	scaffold_2723_11025	GSSPFG00002295001 scaffold_2723_11025	GSSPFG00002295001-RA_10035-10702	118	-18.27	2 22	151173	21	71.43%	76.19%	scaffold_2723_11025	7029	242	248	242	248	23884	1a	x	1a	7029	NA	588.053134330673	-1.2414846263256	0.278773043393248	-4.45338835926943	8.4525666906086e-06	7.15e-05	inter	ref|XP_004927278.1|	PREDICTED: uncharacterized protein LOC101741107 [Bombyx mori]	2e-85
243	GSSPFG00002315001	scaffold_9424_17749	GSSPFG00002315001 scaffold_9424_17749	GSSPFG00002315001-RA_2329-3347	167	-21.27	2 21	841864	21	76.19%	80.95%	scaffold_9424_17749	7029	857	864	857	863	22923	8mer	x	8mer	7029	NA	480.826806877158	1.0476609353245	0.29226617575121	3.58461232344696	0.000337579261151851	0.00196919	inter	ref|XP_004925824.1|	PREDICTED: uncharacterized protein LOC101738478 [Bombyx mori]	8e-153
244	GSSPFG00002315001	scaffold_9424_17749	GSSPFG00002315001 scaffold_9424_17749	GSSPFG00002315001-RA_2329-3347	153	-18.85	2 19	280304	20	70.00%	75.00%	scaffold_9424_17749	7029	857	864	857	863	22923	8mer	x	8mer	7029	NA	480.826806877158	1.0476609353245	0.29226617575121	3.58461232344696	0.000337579261151851	0.00196919	inter	ref|XP_004925824.1|	PREDICTED: uncharacterized protein LOC101738478 [Bombyx mori]	8e-153
245	GSSPFG00002315001	scaffold_5406_14403	GSSPFG00002315001 scaffold_5406_14403	GSSPFG00002315001-RA_2329-3347	167	-22.09	2 22	840864	22	77.27%	81.82%	scaffold_5406_14403	7029	857	864	857	863	22917	8mer	x	8mer	7029	NA	480.826806877158	1.0476609353245	0.29226617575121	3.58461232344696	0.000337579261151851	0.00196919	inter	ref|XP_004925824.1|	PREDICTED: uncharacterized protein LOC101738478 [Bombyx mori]	8e-153
246	GSSPFG00002315001	scaffold_5406_14403	GSSPFG00002315001 scaffold_5406_14403	GSSPFG00002315001-RA_2329-3347	167	-22.09	2 22	840864	22	77.27%	81.82%	scaffold_5406_14403	7029	297	304	297	303	22916	8mer	x	8mer	7029	NA	480.826806877158	1.0476609353245	0.29226617575121	3.58461232344696	0.000337579261151851	0.00196919	inter	ref|XP_004925824.1|	PREDICTED: uncharacterized protein LOC101738478 [Bombyx mori]	8e-153
247	GSSPFG00002315001	scaffold_5406_14404	GSSPFG00002315001 scaffold_5406_14404	GSSPFG00002315001-RA_2329-3347	167	-22.09	2 22	840864	22	77.27%	81.82%	scaffold_5406_14404	7029	857	864	857	863	22919	8mer	x	8mer	7029	NA	480.826806877158	1.0476609353245	0.29226617575121	3.58461232344696	0.000337579261151851	0.00196919	inter	ref|XP_004925824.1|	PREDICTED: uncharacterized protein LOC101738478 [Bombyx mori]	8e-153
248	GSSPFG00002315001	scaffold_14531_20229	GSSPFG00002315001 scaffold_14531_20229	GSSPFG00002315001-RA_2329-3347	119	-20.04	3 16	141162	13	69.23%	84.62%	scaffold_14531_20229	7029	310	316	310	316	22908	1a	x	1a	7029	NA	480.826806877158	1.0476609353245	0.29226617575121	3.58461232344696	0.000337579261151851	0.00196919	inter	ref|XP_004925824.1|	PREDICTED: uncharacterized protein LOC101738478 [Bombyx mori]	8e-153
249	GSSPFG00002315001	scaffold_8843_17362	GSSPFG00002315001 scaffold_8843_17362	GSSPFG00002315001-RA_2329-3347	152	-17.56	2 19	592618	22	72.73%	72.73%	scaffold_8843_17362	7029	611	617	611	617	22920	m8	x	m8	7029	NA	480.826806877158	1.0476609353245	0.29226617575121	3.58461232344696	0.000337579261151851	0.00196919	inter	ref|XP_004925824.1|	PREDICTED: uncharacterized protein LOC101738478 [Bombyx mori]	8e-153
250	GSSPFG00002315001	scaffold_14531_20231	GSSPFG00002315001 scaffold_14531_20231	GSSPFG00002315001-RA_2329-3347	123	-19.47	3 16	141162	13	76.92%	84.62%	scaffold_14531_20231	7029	310	316	310	316	22909	1a	x	1a	7029	NA	480.826806877158	1.0476609353245	0.29226617575121	3.58461232344696	0.000337579261151851	0.00196919	inter	ref|XP_004925824.1|	PREDICTED: uncharacterized protein LOC101738478 [Bombyx mori]	8e-153
251	GSSPFG00002315001	scaffold_5406_14404	GSSPFG00002315001 scaffold_5406_14404	GSSPFG00002315001-RA_2329-3347	167	-22.09	2 22	840864	22	77.27%	81.82%	scaffold_5406_14404	7029	297	304	297	303	22918	8mer	x	8mer	7029	NA	480.826806877158	1.0476609353245	0.29226617575121	3.58461232344696	0.000337579261151851	0.00196919	inter	ref|XP_004925824.1|	PREDICTED: uncharacterized protein LOC101738478 [Bombyx mori]	8e-153
252	GSSPFG00002315001	superscaffold_630_32963	GSSPFG00002315001 superscaffold_630_32963	GSSPFG00002315001-RA_2329-3347	124	-17.13	2 13	469491	11	72.73%	100.00%	superscaffold_630_32963	7029	455	461	455	461	22927	m8	x	m8	7029	NA	480.826806877158	1.0476609353245	0.29226617575121	3.58461232344696	0.000337579261151851	0.00196919	inter	ref|XP_004925824.1|	PREDICTED: uncharacterized protein LOC101738478 [Bombyx mori]	8e-153
253	GSSPFG00002315001	scaffold_2057_9781	GSSPFG00002315001 scaffold_2057_9781	GSSPFG00002315001-RA_2329-3347	124	-17.13	2 13	469491	11	72.73%	100.00%	scaffold_2057_9781	7029	455	461	455	461	22913	m8	x	m8	7029	NA	480.826806877158	1.0476609353245	0.29226617575121	3.58461232344696	0.000337579261151851	0.00196919	inter	ref|XP_004925824.1|	PREDICTED: uncharacterized protein LOC101738478 [Bombyx mori]	8e-153
254	GSSPFG00002315001	scaffold_9424_17749	GSSPFG00002315001 scaffold_9424_17749	GSSPFG00002315001-RA_2329-3347	167	-21.27	2 21	841864	21	76.19%	80.95%	scaffold_9424_17749	7029	297	304	297	303	22922	8mer	x	8mer	7029	NA	480.826806877158	1.0476609353245	0.29226617575121	3.58461232344696	0.000337579261151851	0.00196919	inter	ref|XP_004925824.1|	PREDICTED: uncharacterized protein LOC101738478 [Bombyx mori]	8e-153
255	GSSPFG00002315001	scaffold_9424_17749	GSSPFG00002315001 scaffold_9424_17749	GSSPFG00002315001-RA_2329-3347	153	-18.85	2 19	280304	20	70.00%	75.00%	scaffold_9424_17749	7029	297	304	297	303	22922	8mer	x	8mer	7029	NA	480.826806877158	1.0476609353245	0.29226617575121	3.58461232344696	0.000337579261151851	0.00196919	inter	ref|XP_004925824.1|	PREDICTED: uncharacterized protein LOC101738478 [Bombyx mori]	8e-153
256	GSSPFG00002382001	scaffold_14531_20231	GSSPFG00002382001 scaffold_14531_20231	GSSPFG00002382001-RA_488-1910	124	-18.38	2 21	225246	21	76.19%	76.19%	scaffold_14531_20231	7029	503	509	503	509	37795	1a	x	1a	7029	NA	4275.9917558516	1.21118696440473	0.192537105098757	6.29066778470301	3.16103179198277e-10	5.75e-09	inter	ref|XP_004932901.1|	PREDICTED: facilitated trehalose transporter Tret1-like [Bombyx mori]	7e-91
257	GSSPFG00002382001	scaffold_6364_15326	GSSPFG00002382001 scaffold_6364_15326	GSSPFG00002382001-RA_488-1910	155	-17.18	2 19	12091231	20	75.00%	80.00%	scaffold_6364_15326	7029	1224	1231	1224	1230	37808	8mer	x	8mer	7029	NA	4275.9917558516	1.21118696440473	0.192537105098757	6.29066778470301	3.16103179198277e-10	5.75e-09	inter	ref|XP_004932901.1|	PREDICTED: facilitated trehalose transporter Tret1-like [Bombyx mori]	7e-91
258	GSSPFG00002382001	scaffold_6364_15325	GSSPFG00002382001 scaffold_6364_15325	GSSPFG00002382001-RA_488-1910	155	-17.18	2 19	12091231	20	75.00%	80.00%	scaffold_6364_15325	7029	1224	1231	1224	1230	37807	8mer	x	8mer	7029	NA	4275.9917558516	1.21118696440473	0.192537105098757	6.29066778470301	3.16103179198277e-10	5.75e-09	inter	ref|XP_004932901.1|	PREDICTED: facilitated trehalose transporter Tret1-like [Bombyx mori]	7e-91
259	GSSPFG00002382001	scaffold_5523_14600	GSSPFG00002382001 scaffold_5523_14600	GSSPFG00002382001-RA_488-1910	100	-19.4	2 21	62 80	19	47.37%	78.95%	scaffold_5523_14600	7029	1010	1017	1010	1016	37805	8mer	x	8mer	7029	NA	4275.9917558516	1.21118696440473	0.192537105098757	6.29066778470301	3.16103179198277e-10	5.75e-09	inter	ref|XP_004932901.1|	PREDICTED: facilitated trehalose transporter Tret1-like [Bombyx mori]	7e-91
260	GSSPFG00002382001	scaffold_5523_14600	GSSPFG00002382001 scaffold_5523_14600	GSSPFG00002382001-RA_488-1910	145	-17.92	2 10	9961017	8	100.00%	100.00%	scaffold_5523_14600	7029	1010	1017	1010	1016	37805	8mer	x	8mer	7029	NA	4275.9917558516	1.21118696440473	0.192537105098757	6.29066778470301	3.16103179198277e-10	5.75e-09	inter	ref|XP_004932901.1|	PREDICTED: facilitated trehalose transporter Tret1-like [Bombyx mori]	7e-91
261	GSSPFG00002382001	scaffold_2723_11025	GSSPFG00002382001 scaffold_2723_11025	GSSPFG00002382001-RA_488-1910	104	-18.76	2 22	143167	22	50.00%	72.73%	scaffold_2723_11025	7029	887	893	887	893	37800	1a	x	1a	7029	NA	4275.9917558516	1.21118696440473	0.192537105098757	6.29066778470301	3.16103179198277e-10	5.75e-09	inter	ref|XP_004932901.1|	PREDICTED: facilitated trehalose transporter Tret1-like [Bombyx mori]	7e-91
262	GSSPFG00002382001	scaffold_14531_20229	GSSPFG00002382001 scaffold_14531_20229	GSSPFG00002382001-RA_488-1910	120	-17.87	2 21	225246	21	71.43%	76.19%	scaffold_14531_20229	7029	503	509	503	509	37794	1a	x	1a	7029	NA	4275.9917558516	1.21118696440473	0.192537105098757	6.29066778470301	3.16103179198277e-10	5.75e-09	inter	ref|XP_004932901.1|	PREDICTED: facilitated trehalose transporter Tret1-like [Bombyx mori]	7e-91
263	GSSPFG00002382001	scaffold_5406_14404	GSSPFG00002382001 scaffold_5406_14404	GSSPFG00002382001-RA_488-1910	119	-17.11	2 22	125149	22	63.64%	81.82%	scaffold_5406_14404	7029	111	118	111	117	37804	8mer	x	8mer	7029	NA	4275.9917558516	1.21118696440473	0.192537105098757	6.29066778470301	3.16103179198277e-10	5.75e-09	inter	ref|XP_004932901.1|	PREDICTED: facilitated trehalose transporter Tret1-like [Bombyx mori]	7e-91
264	GSSPFG00002382001	scaffold_5406_14403	GSSPFG00002382001 scaffold_5406_14403	GSSPFG00002382001-RA_488-1910	119	-17.11	2 22	125149	22	63.64%	81.82%	scaffold_5406_14403	7029	111	118	111	117	37803	8mer	x	8mer	7029	NA	4275.9917558516	1.21118696440473	0.192537105098757	6.29066778470301	3.16103179198277e-10	5.75e-09	inter	ref|XP_004932901.1|	PREDICTED: facilitated trehalose transporter Tret1-like [Bombyx mori]	7e-91
265	GSSPFG00002397001	scaffold_1097_7389	GSSPFG00002397001 scaffold_1097_7389	GSSPFG00002397001-RA_4437-4878	108	-20.05	2 18	212231	17	70.59%	88.24%	scaffold_1097_7389	7029	418	425	418	424	5622	8mer	x	8mer	7029	NA	83.9374866978524	1.24604359612341	0.372938685919553	3.34114867448264	0.000834325330704336	0.00435282	inter	gb|EHJ73214.1|	putative coiled-coil domain containing 13 [Danaus plexippus]	0.0
266	GSSPFG00002402001	scaffold_9688_17905	GSSPFG00002402001 scaffold_9688_17905	GSSPFG00002402001-RA_2439-3116	138	-17.53	2 21	581605	21	76.19%	80.95%	scaffold_9688_17905	7029	51	57	51	57	13693	1a	x	1a	7029	NA	489.185653481606	-1.01847872198687	0.241186616253797	-4.222782913108	2.41304215395269e-05	0.000183451	inter	ref|XP_004929639.1|	PREDICTED: alpha-tocopherol transfer protein-like [Bombyx mori]	2e-91
267	GSSPFG00002402001	scaffold_9688_17903	GSSPFG00002402001 scaffold_9688_17903	GSSPFG00002402001-RA_2439-3116	169	-23.41	2 19	582603	18	83.33%	88.89%	scaffold_9688_17903	7029	596	602	596	602	13692	m8	x	m8	7029	NA	489.185653481606	-1.01847872198687	0.241186616253797	-4.222782913108	2.41304215395269e-05	0.000183451	inter	ref|XP_004929639.1|	PREDICTED: alpha-tocopherol transfer protein-like [Bombyx mori]	2e-91
268	GSSPFG00002402001	scaffold_6337_15283	GSSPFG00002402001 scaffold_6337_15283	GSSPFG00002402001-RA_2439-3116	153	-20.03	2 19	602622	18	61.11%	88.89%	scaffold_6337_15283	7029	615	622	615	621	13691	8mer	x	8mer	7029	NA	489.185653481606	-1.01847872198687	0.241186616253797	-4.222782913108	2.41304215395269e-05	0.000183451	inter	ref|XP_004929639.1|	PREDICTED: alpha-tocopherol transfer protein-like [Bombyx mori]	2e-91
269	GSSPFG00002402001	scaffold_2155_9868	GSSPFG00002402001 scaffold_2155_9868	GSSPFG00002402001-RA_2439-3116	157	-18.15	2 19	103126	18	77.78%	94.44%	scaffold_2155_9868	7029	63	69	63	69	13688	m8	x	m8	7029	NA	489.185653481606	-1.01847872198687	0.241186616253797	-4.222782913108	2.41304215395269e-05	0.000183451	inter	ref|XP_004929639.1|	PREDICTED: alpha-tocopherol transfer protein-like [Bombyx mori]	2e-91
270	GSSPFG00002402001	scaffold_9688_17909	GSSPFG00002402001 scaffold_9688_17909	GSSPFG00002402001-RA_2439-3116	169	-23.41	2 19	582603	18	83.33%	88.89%	scaffold_9688_17909	7029	596	602	596	602	13694	m8	x	m8	7029	NA	489.185653481606	-1.01847872198687	0.241186616253797	-4.222782913108	2.41304215395269e-05	0.000183451	inter	ref|XP_004929639.1|	PREDICTED: alpha-tocopherol transfer protein-like [Bombyx mori]	2e-91
271	GSSPFG00002402001	scaffold_20114_22514	GSSPFG00002402001 scaffold_20114_22514	GSSPFG00002402001-RA_2439-3116	157	-18.15	2 19	103126	18	77.78%	94.44%	scaffold_20114_22514	7029	63	69	63	69	13687	m8	x	m8	7029	NA	489.185653481606	-1.01847872198687	0.241186616253797	-4.222782913108	2.41304215395269e-05	0.000183451	inter	ref|XP_004929639.1|	PREDICTED: alpha-tocopherol transfer protein-like [Bombyx mori]	2e-91
272	GSSPFG00002450001	scaffold_3238_11928	GSSPFG00002450001 scaffold_3238_11928	GSSPFG00002450001-RA_101215-101881	126	-17.38	2 11	107130	9	77.78%	88.89%	scaffold_3238_11928	7029	124	130	124	130	37541	1a	x	1a	7029	NA	790.542465394193	0.845546702672253	0.199043649291912	4.24804662535198	2.15642521605883e-05	0.000166129	inter	gb|ACV60231.1|	antennal esterase CXE4 [Spodoptera littoralis]	0.0
273	GSSPFG00002450001	scaffold_3238_11928	GSSPFG00002450001 scaffold_3238_11928	GSSPFG00002450001-RA_101215-101881	94	-18.57	3 23	242266	21	57.14%	76.19%	scaffold_3238_11928	7029	124	130	124	130	37541	1a	x	1a	7029	NA	790.542465394193	0.845546702672253	0.199043649291912	4.24804662535198	2.15642521605883e-05	0.000166129	inter	gb|ACV60231.1|	antennal esterase CXE4 [Spodoptera littoralis]	0.0
274	GSSPFG00002570001	scaffold_15646_20867	GSSPFG00002570001 scaffold_15646_20867	GSSPFG00002570001-RA_3469-4428	116	-18.73	2 20	456475	18	66.67%	83.33%	scaffold_15646_20867	7029	131	137	131	137	7668	1a	x	1a	7029	NA	473.195062322655	-0.824913537579357	0.232311098877317	-3.55090024353503	0.000383915901843074	0.00220674	inter	gb|EHJ75399.1|	hypothetical protein KGM_03599 [Danaus plexippus]	3e-156
275	GSSPFG00002599001	scaffold_9429_17752	GSSPFG00002599001 scaffold_9429_17752	GSSPFG00002599001-RA_2076-2738	111	-18.06	2 21	132155	21	66.67%	80.95%	scaffold_9429_17752	7029	329	335	329	335	31144	m8	x	m8	7029	NA	1403.58062728071	1.20630913993836	0.378694034417085	3.1854453207725	0.00144531413664671	0.00703391	inter	gb|ACA35024.1|	aminopeptidase N-7 [Helicoverpa armigera]	0.0
276	GSSPFG00002654001	superscaffold_630_32959	GSSPFG00002654001 superscaffold_630_32959	GSSPFG00002654001-RA_12970-14091	152	-19.59	2 17	641662	15	73.33%	80.00%	superscaffold_630_32959	7029	655	661	655	661	34157	m8	x	m8	7029	NA	1686.27973589271	0.66673423194576	0.202318127060676	3.29547451645696	0.000982556145531763	0.0050254	inter	ref|XP_004924677.1|	PREDICTED: ras-like GTP-binding protein RhoL-like [Bombyx mori]	8e-118
277	GSSPFG00002654001	scaffold_3238_11928	GSSPFG00002654001 scaffold_3238_11928	GSSPFG00002654001-RA_12970-14091	146	-17.55	2 15	26 49	13	84.62%	92.31%	scaffold_3238_11928	7029	43	49	43	49	34149	1a	x	1a	7029	NA	1686.27973589271	0.66673423194576	0.202318127060676	3.29547451645696	0.000982556145531763	0.0050254	inter	ref|XP_004924677.1|	PREDICTED: ras-like GTP-binding protein RhoL-like [Bombyx mori]	8e-118
278	GSSPFG00002654001	scaffold_6048_15060	GSSPFG00002654001 scaffold_6048_15060	GSSPFG00002654001-RA_12970-14091	98	-20.95	4 22	679699	18	72.22%	77.78%	scaffold_6048_15060	7029	501	507	501	507	34154	m8	x	m8	7029	NA	1686.27973589271	0.66673423194576	0.202318127060676	3.29547451645696	0.000982556145531763	0.0050254	inter	ref|XP_004924677.1|	PREDICTED: ras-like GTP-binding protein RhoL-like [Bombyx mori]	8e-118
279	GSSPFG00002654001	scaffold_349_3786	GSSPFG00002654001 scaffold_349_3786	GSSPFG00002654001-RA_12970-14091	118	-17.64	2 19	705728	18	72.22%	83.33%	scaffold_349_3786	7029	501	507	501	507	34150	m8	x	m8	7029	NA	1686.27973589271	0.66673423194576	0.202318127060676	3.29547451645696	0.000982556145531763	0.0050254	inter	ref|XP_004924677.1|	PREDICTED: ras-like GTP-binding protein RhoL-like [Bombyx mori]	8e-118
280	GSSPFG00002654001	scaffold_6048_15060	GSSPFG00002654001 scaffold_6048_15060	GSSPFG00002654001-RA_12970-14091	118	-17.64	2 19	705728	18	72.22%	83.33%	scaffold_6048_15060	7029	501	507	501	507	34154	m8	x	m8	7029	NA	1686.27973589271	0.66673423194576	0.202318127060676	3.29547451645696	0.000982556145531763	0.0050254	inter	ref|XP_004924677.1|	PREDICTED: ras-like GTP-binding protein RhoL-like [Bombyx mori]	8e-118
281	GSSPFG00002654001	scaffold_2057_9777	GSSPFG00002654001 scaffold_2057_9777	GSSPFG00002654001-RA_12970-14091	152	-19.59	2 17	641662	15	73.33%	80.00%	scaffold_2057_9777	7029	655	661	655	661	34145	m8	x	m8	7029	NA	1686.27973589271	0.66673423194576	0.202318127060676	3.29547451645696	0.000982556145531763	0.0050254	inter	ref|XP_004924677.1|	PREDICTED: ras-like GTP-binding protein RhoL-like [Bombyx mori]	8e-118
282	GSSPFG00002654001	scaffold_349_3786	GSSPFG00002654001 scaffold_349_3786	GSSPFG00002654001-RA_12970-14091	98	-20.95	4 22	679699	18	72.22%	77.78%	scaffold_349_3786	7029	501	507	501	507	34150	m8	x	m8	7029	NA	1686.27973589271	0.66673423194576	0.202318127060676	3.29547451645696	0.000982556145531763	0.0050254	inter	ref|XP_004924677.1|	PREDICTED: ras-like GTP-binding protein RhoL-like [Bombyx mori]	8e-118
283	GSSPFG00002719001	scaffold_1836_9410	GSSPFG00002719001 scaffold_1836_9410	GSSPFG00002719001-RA_67085-67697	92	-19.11	2 18	118139	17	64.71%	70.59%	scaffold_1836_9410	7029	310	316	310	316	35666	m8	x	m8	7029	NA	1323.55843617787	-2.64887415565233	0.248835272297349	-10.6450911528613	1.83804289321917e-26	1.32e-24	inter	dbj|BAD82946.1|	non-LTR retrotransposon R1Bmks ORF2 protein [Bombyx mori]	0.0
284	GSSPFG00002719001	scaffold_1836_9410	GSSPFG00002719001 scaffold_1836_9410	GSSPFG00002719001-RA_67085-67697	158	-24.51	2 19	297317	17	70.59%	82.35%	scaffold_1836_9410	7029	310	316	310	316	35666	m8	x	m8	7029	NA	1323.55843617787	-2.64887415565233	0.248835272297349	-10.6450911528613	1.83804289321917e-26	1.32e-24	inter	dbj|BAD82946.1|	non-LTR retrotransposon R1Bmks ORF2 protein [Bombyx mori]	0.0
285	GSSPFG00002719001	scaffold_6337_15283	GSSPFG00002719001 scaffold_6337_15283	GSSPFG00002719001-RA_67085-67697	153	-19.81	2 18	72 91	16	68.75%	81.25%	scaffold_6337_15283	7029	84	91	84	90	35669	8mer	x	8mer	7029	NA	1323.55843617787	-2.64887415565233	0.248835272297349	-10.6450911528613	1.83804289321917e-26	1.32e-24	inter	dbj|BAD82946.1|	non-LTR retrotransposon R1Bmks ORF2 protein [Bombyx mori]	0.0
286	GSSPFG00002719001	scaffold_602_5270	GSSPFG00002719001 scaffold_602_5270	GSSPFG00002719001-RA_67085-67697	159	-21.31	2 16	28 48	14	78.57%	92.86%	scaffold_602_5270	7029	41	47	41	47	35668	m8	x	m8	7029	NA	1323.55843617787	-2.64887415565233	0.248835272297349	-10.6450911528613	1.83804289321917e-26	1.32e-24	inter	dbj|BAD82946.1|	non-LTR retrotransposon R1Bmks ORF2 protein [Bombyx mori]	0.0
287	GSSPFG00002775001	superscaffold_114_28965	GSSPFG00002775001 superscaffold_114_28965	GSSPFG00002775001-RA_3024-4074	98	-17.14	2 22	486509	22	63.64%	68.18%	superscaffold_114_28965	7029	428	434	428	434	4218	1a	x	1a	7029	NA	956.09032120327	0.624192210875886	0.180904612039756	3.45039412670536	0.000559768681052823	0.00307407	inter	ref|XP_004923497.1|	PREDICTED: uncharacterized protein LOC101743387 [Bombyx mori]	0.0
291	GSSPFG00002809001	scaffold_321_3620	GSSPFG00002809001 scaffold_321_3620	GSSPFG00002809001-RA_3760-4696	120	-17.4	2 8	523542	6	100.00%	100.00%	scaffold_321_3620	7029	536	542	536	542	30799	1a	x	1a	7029	NA	3170.30799051659	1.21950187242209	0.283483679276477	4.30184155763243	1.69384419187003e-05	0.00013367	inter	gb|ABC24706.1|	hemicentin-like protein 1 [Spodoptera frugiperda]	0.0
292	GSSPFG00002809001	scaffold_6364_15325	GSSPFG00002809001 scaffold_6364_15325	GSSPFG00002809001-RA_3760-4696	162	-18	2 18	609629	17	88.24%	88.24%	scaffold_6364_15325	7029	622	628	622	628	30801	m8	x	m8	7029	NA	3170.30799051659	1.21950187242209	0.283483679276477	4.30184155763243	1.69384419187003e-05	0.00013367	inter	gb|ABC24706.1|	hemicentin-like protein 1 [Spodoptera frugiperda]	0.0
293	GSSPFG00002809001	scaffold_114_1782	GSSPFG00002809001 scaffold_114_1782	GSSPFG00002809001-RA_3760-4696	120	-17.4	2 8	523542	6	100.00%	100.00%	scaffold_114_1782	7029	536	542	536	542	30795	1a	x	1a	7029	NA	3170.30799051659	1.21950187242209	0.283483679276477	4.30184155763243	1.69384419187003e-05	0.00013367	inter	gb|ABC24706.1|	hemicentin-like protein 1 [Spodoptera frugiperda]	0.0
294	GSSPFG00002809001	scaffold_6364_15326	GSSPFG00002809001 scaffold_6364_15326	GSSPFG00002809001-RA_3760-4696	162	-18	2 18	609629	17	88.24%	88.24%	scaffold_6364_15326	7029	622	628	622	628	30802	m8	x	m8	7029	NA	3170.30799051659	1.21950187242209	0.283483679276477	4.30184155763243	1.69384419187003e-05	0.00013367	inter	gb|ABC24706.1|	hemicentin-like protein 1 [Spodoptera frugiperda]	0.0
295	GSSPFG00002916001	scaffold_23013_23354	GSSPFG00002916001 scaffold_23013_23354	GSSPFG00002916001-RA_18542-18629	151	-21	2 16	1 18	14	78.57%	78.57%	scaffold_23013_23354	7029	11	18	11	17	16089	8mer	x	8mer	7029	NA	10948.5401980016	0.794194149857516	0.167117225140071	4.75231771705075	2.01098042003919e-06	1.93e-05	inter	ref|NP_001093091.1|	H+ transporting ATP synthase delta subunit [Bombyx mori]_x0001_gb|ABF51307.1| H+ transporting ATP synthase delta subunit [Bombyx mori]	5e-91
296	GSSPFG00002931001	scaffold_81_1317	GSSPFG00002931001 scaffold_81_1317	GSSPFG00002931001-RA_13036-13627	147	-19.05	2 18	129149	16	75.00%	75.00%	scaffold_81_1317	7029	142	148	142	148	17932	m8	x	m8	7029	NA	631.982369652362	0.767006932917393	0.197624833287083	3.88112627426326	0.000103973835008121	0.000688957	inter	ref|XP_011549245.1|	PREDICTED: mitochondrial ribosome-associated GTPase 2 [Plutella xylostella]_x0001_ref|XP_011549253.1| PREDICTED: mitochondrial ribosome-associated GTPase 2 [Plutella xylostella]	5e-177
297	GSSPFG00002931001	scaffold_2884_11316	GSSPFG00002931001 scaffold_2884_11316	GSSPFG00002931001-RA_13036-13627	98	-17.17	3 21	444470	22	63.64%	77.27%	scaffold_2884_11316	7029	564	570	564	570	17930	1a	x	1a	7029	NA	631.982369652362	0.767006932917393	0.197624833287083	3.88112627426326	0.000103973835008121	0.000688957	inter	ref|XP_011549245.1|	PREDICTED: mitochondrial ribosome-associated GTPase 2 [Plutella xylostella]_x0001_ref|XP_011549253.1| PREDICTED: mitochondrial ribosome-associated GTPase 2 [Plutella xylostella]	5e-177
298	GSSPFG00002931001	scaffold_72_1268	GSSPFG00002931001 scaffold_72_1268	GSSPFG00002931001-RA_13036-13627	147	-19.05	2 18	129149	16	75.00%	75.00%	scaffold_72_1268	7029	142	148	142	148	17931	m8	x	m8	7029	NA	631.982369652362	0.767006932917393	0.197624833287083	3.88112627426326	0.000103973835008121	0.000688957	inter	ref|XP_011549245.1|	PREDICTED: mitochondrial ribosome-associated GTPase 2 [Plutella xylostella]_x0001_ref|XP_011549253.1| PREDICTED: mitochondrial ribosome-associated GTPase 2 [Plutella xylostella]	5e-177
299	GSSPFG00002931001	scaffold_2884_11316	GSSPFG00002931001 scaffold_2884_11316	GSSPFG00002931001-RA_13036-13627	100	-18.93	4 17	358380	13	76.92%	92.31%	scaffold_2884_11316	7029	564	570	564	570	17930	1a	x	1a	7029	NA	631.982369652362	0.767006932917393	0.197624833287083	3.88112627426326	0.000103973835008121	0.000688957	inter	ref|XP_011549245.1|	PREDICTED: mitochondrial ribosome-associated GTPase 2 [Plutella xylostella]_x0001_ref|XP_011549253.1| PREDICTED: mitochondrial ribosome-associated GTPase 2 [Plutella xylostella]	5e-177
300	GSSPFG00002973001	superscaffold_630_32959	GSSPFG00002973001 superscaffold_630_32959	GSSPFG00002973001-RA_118921-120293	99	-17.1	2 17	31 53	16	62.50%	87.50%	superscaffold_630_32959	7029	1263	1270	1263	1269	12718	8mer	x	8mer	7029	NA	476.650615029412	-0.624675094994014	0.25374937003264	-2.46177988506399	0.0138249483463366	0.0469489	inter	ref|XP_004921723.1|	PREDICTED: phospholipase D3-like [Bombyx mori]	0.0
301	GSSPFG00002973001	scaffold_2057_9777	GSSPFG00002973001 scaffold_2057_9777	GSSPFG00002973001-RA_118921-120293	99	-17.1	2 17	31 53	16	62.50%	87.50%	scaffold_2057_9777	7029	1263	1270	1263	1269	12708	8mer	x	8mer	7029	NA	476.650615029412	-0.624675094994014	0.25374937003264	-2.46177988506399	0.0138249483463366	0.0469489	inter	ref|XP_004921723.1|	PREDICTED: phospholipase D3-like [Bombyx mori]	0.0
302	GSSPFG00002973001	scaffold_14531_20231	GSSPFG00002973001 scaffold_14531_20231	GSSPFG00002973001-RA_118921-120293	155	-18.62	2 21	9931016	21	71.43%	71.43%	scaffold_14531_20231	7029	1009	1015	1009	1015	12707	m8	x	m8	7029	NA	476.650615029412	-0.624675094994014	0.25374937003264	-2.46177988506399	0.0138249483463366	0.0469489	inter	ref|XP_004921723.1|	PREDICTED: phospholipase D3-like [Bombyx mori]	0.0
303	GSSPFG00002973001	superscaffold_787_33925	GSSPFG00002973001 superscaffold_787_33925	GSSPFG00002973001-RA_118921-120293	90	-21.09	4 19	155175	15	66.67%	93.33%	superscaffold_787_33925	7029	1039	1045	1039	1045	12719	1a	x	1a	7029	NA	476.650615029412	-0.624675094994014	0.25374937003264	-2.46177988506399	0.0138249483463366	0.0469489	inter	ref|XP_004921723.1|	PREDICTED: phospholipase D3-like [Bombyx mori]	0.0
304	GSSPFG00002973001	scaffold_9688_17905	GSSPFG00002973001 scaffold_9688_17905	GSSPFG00002973001-RA_118921-120293	133	-17.24	2 14	526548	12	75.00%	83.33%	scaffold_9688_17905	7029	542	548	542	548	12715	1a	x	1a	7029	NA	476.650615029412	-0.624675094994014	0.25374937003264	-2.46177988506399	0.0138249483463366	0.0469489	inter	ref|XP_004921723.1|	PREDICTED: phospholipase D3-like [Bombyx mori]	0.0
305	GSSPFG00002989001	scaffold_26512_24318	GSSPFG00002989001 scaffold_26512_24318	GSSPFG00002989001-RA_47428-48638	95	-20.3	4 24	10241046	20	65.00%	80.00%	scaffold_26512_24318	7029	447	454	447	453	12194	8mer	x	8mer	7029	NA	143.185190086957	1.33968707646208	0.341141315793048	3.92707366256042	8.59856527314304e-05	0.000579744	inter	gb|EHJ69254.1|	putative protein kinase C-binding protein NELL1 precursor [Danaus plexippus]	0.0
306	GSSPFG00002989001	scaffold_26512_24318	GSSPFG00002989001 scaffold_26512_24318	GSSPFG00002989001-RA_47428-48638	105	-18.26	3 20	10341058	18	61.11%	88.89%	scaffold_26512_24318	7029	447	454	447	453	12194	8mer	x	8mer	7029	NA	143.185190086957	1.33968707646208	0.341141315793048	3.92707366256042	8.59856527314304e-05	0.000579744	inter	gb|EHJ69254.1|	putative protein kinase C-binding protein NELL1 precursor [Danaus plexippus]	0.0
307	GSSPFG00002989001	superscaffold_630_32959	GSSPFG00002989001 superscaffold_630_32959	GSSPFG00002989001-RA_47428-48638	107	-18.52	4 21	9981023	21	57.14%	66.67%	superscaffold_630_32959	7029	978	984	978	984	12201	1a	x	1a	7029	NA	143.185190086957	1.33968707646208	0.341141315793048	3.92707366256042	8.59856527314304e-05	0.000579744	inter	gb|EHJ69254.1|	putative protein kinase C-binding protein NELL1 precursor [Danaus plexippus]	0.0
308	GSSPFG00002989001	scaffold_2057_9777	GSSPFG00002989001 scaffold_2057_9777	GSSPFG00002989001-RA_47428-48638	107	-18.52	4 21	9981023	21	57.14%	66.67%	scaffold_2057_9777	7029	978	984	978	984	12193	1a	x	1a	7029	NA	143.185190086957	1.33968707646208	0.341141315793048	3.92707366256042	8.59856527314304e-05	0.000579744	inter	gb|EHJ69254.1|	putative protein kinase C-binding protein NELL1 precursor [Danaus plexippus]	0.0
309	GSSPFG00002989001	scaffold_9424_17749	GSSPFG00002989001 scaffold_9424_17749	GSSPFG00002989001-RA_47428-48638	151	-19.32	2 21	618643	23	65.22%	69.57%	scaffold_9424_17749	7029	636	642	636	642	12198	m8	x	m8	7029	NA	143.185190086957	1.33968707646208	0.341141315793048	3.92707366256042	8.59856527314304e-05	0.000579744	inter	gb|EHJ69254.1|	putative protein kinase C-binding protein NELL1 precursor [Danaus plexippus]	0.0
310	GSSPFG00003027001	scaffold_6337_15283	GSSPFG00003027001 scaffold_6337_15283	GSSPFG00003027001-RA_1625-2333	154	-25.64	2 15	30 49	13	84.62%	84.62%	scaffold_6337_15283	7029	42	49	42	48	788	8mer	x	8mer	7029	NA	5275.2494748511	0.779713269813718	0.252506007126982	3.08789988280006	0.00201576368684125	0.00940147	inter	gb|AGT50943.1|	aquaporin-1 transcript variant B [Spodoptera litura]	5e-76
311	GSSPFG00003067001	scaffold_1197_7657	GSSPFG00003067001 scaffold_1197_7657	GSSPFG00003067001-RA_778-1769	105	-17.42	4 22	155175	18	61.11%	88.89%	scaffold_1197_7657	7029	608	614	608	614	5155	1a	x	1a	7029	NA	507.870877893915	-1.27991484903585	0.245885723398076	-5.20532396654738	1.93658451399485e-07	2.27e-06	inter	ref|XP_004926946.1|	PREDICTED: three prime repair exonuclease 2-like isoform X1 [Bombyx mori]_x0001_ref|XP_004926947.1| PREDICTED: three prime repair exonuclease 2-like isoform X2 [Bombyx mori]_x0001_ref|XP_004926948.1| PREDICTED: three prime repair exonuclease 2-like isoform X3 [Bombyx mori]	7e-47
312	GSSPFG00003067001	scaffold_10124_18243	GSSPFG00003067001 scaffold_10124_18243	GSSPFG00003067001-RA_778-1769	116	-20.2	2 21	151174	23	60.87%	69.57%	scaffold_10124_18243	7029	1	7	1	7	5154	1a	x	1a	7029	NA	507.870877893915	-1.27991484903585	0.245885723398076	-5.20532396654738	1.93658451399485e-07	2.27e-06	inter	ref|XP_004926946.1|	PREDICTED: three prime repair exonuclease 2-like isoform X1 [Bombyx mori]_x0001_ref|XP_004926947.1| PREDICTED: three prime repair exonuclease 2-like isoform X2 [Bombyx mori]_x0001_ref|XP_004926948.1| PREDICTED: three prime repair exonuclease 2-like isoform X3 [Bombyx mori]	7e-47
313	GSSPFG00003067001	scaffold_14531_20229	GSSPFG00003067001 scaffold_14531_20229	GSSPFG00003067001-RA_778-1769	94	-17.18	2 21	162182	19	68.42%	78.95%	scaffold_14531_20229	7029	684	690	684	690	5156	1a	x	1a	7029	NA	507.870877893915	-1.27991484903585	0.245885723398076	-5.20532396654738	1.93658451399485e-07	2.27e-06	inter	ref|XP_004926946.1|	PREDICTED: three prime repair exonuclease 2-like isoform X1 [Bombyx mori]_x0001_ref|XP_004926947.1| PREDICTED: three prime repair exonuclease 2-like isoform X2 [Bombyx mori]_x0001_ref|XP_004926948.1| PREDICTED: three prime repair exonuclease 2-like isoform X3 [Bombyx mori]	7e-47
318	GSSPFG00003067001	scaffold_602_5270	GSSPFG00003067001 scaffold_602_5270	GSSPFG00003067001-RA_778-1769	115	-17.06	2 20	156174	18	66.67%	72.22%	scaffold_602_5270	7029	1	7	1	7	5159	1a	x	1a	7029	NA	507.870877893915	-1.27991484903585	0.245885723398076	-5.20532396654738	1.93658451399485e-07	2.27e-06	inter	ref|XP_004926946.1|	PREDICTED: three prime repair exonuclease 2-like isoform X1 [Bombyx mori]_x0001_ref|XP_004926947.1| PREDICTED: three prime repair exonuclease 2-like isoform X2 [Bombyx mori]_x0001_ref|XP_004926948.1| PREDICTED: three prime repair exonuclease 2-like isoform X3 [Bombyx mori]	7e-47
320	GSSPFG00003067001	superscaffold_898_34490	GSSPFG00003067001 superscaffold_898_34490	GSSPFG00003067001-RA_778-1769	105	-17.42	4 22	155175	18	61.11%	88.89%	superscaffold_898_34490	7029	608	614	608	614	5167	1a	x	1a	7029	NA	507.870877893915	-1.27991484903585	0.245885723398076	-5.20532396654738	1.93658451399485e-07	2.27e-06	inter	ref|XP_004926946.1|	PREDICTED: three prime repair exonuclease 2-like isoform X1 [Bombyx mori]_x0001_ref|XP_004926947.1| PREDICTED: three prime repair exonuclease 2-like isoform X2 [Bombyx mori]_x0001_ref|XP_004926948.1| PREDICTED: three prime repair exonuclease 2-like isoform X3 [Bombyx mori]	7e-47
321	GSSPFG00003126001	scaffold_9536_17840	GSSPFG00003126001 scaffold_9536_17840	GSSPFG00003126001.3-RA_4531-5761	126	-17.2	3 20	254276	18	66.67%	83.33%	scaffold_9536_17840	7029	973	980	973	979	4775	8mer	x	8mer	7029	NA	2879.98625941156	-2.78336979635916	0.235759134405381	-11.8059892074987	3.6349082419981e-32	3.53e-30	inter	gb|AJB84657.1|	vrille, partial [Spodoptera frugiperda]_x0001_gb|AJB84682.1| vrille, partial [Spodoptera frugiperda]	0.0
322	GSSPFG00003126001	scaffold_602_5272	GSSPFG00003126001 scaffold_602_5272	GSSPFG00003126001.3-RA_4531-5761	97	-18.55	3 20	624651	23	65.22%	69.57%	scaffold_602_5272	7029	1102	1108	1102	1108	4773	1a	x	1a	7029	NA	2879.98625941156	-2.78336979635916	0.235759134405381	-11.8059892074987	3.6349082419981e-32	3.53e-30	inter	gb|AJB84657.1|	vrille, partial [Spodoptera frugiperda]_x0001_gb|AJB84682.1| vrille, partial [Spodoptera frugiperda]	0.0
323	GSSPFG00003126001	scaffold_9688_17905	GSSPFG00003126001 scaffold_9688_17905	GSSPFG00003126001.3-RA_4531-5761	129	-20.21	2 22	10861108	20	60.00%	75.00%	scaffold_9688_17905	7029	1102	1108	1102	1108	4776	1a	x	1a	7029	NA	2879.98625941156	-2.78336979635916	0.235759134405381	-11.8059892074987	3.6349082419981e-32	3.53e-30	inter	gb|AJB84657.1|	vrille, partial [Spodoptera frugiperda]_x0001_gb|AJB84682.1| vrille, partial [Spodoptera frugiperda]	0.0
324	GSSPFG00003126001	scaffold_9536_17840	GSSPFG00003126001 scaffold_9536_17840	GSSPFG00003126001.3-RA_4531-5761	148	-20.45	2 14	957980	14	78.57%	85.71%	scaffold_9536_17840	7029	973	980	973	979	4775	8mer	x	8mer	7029	NA	2879.98625941156	-2.78336979635916	0.235759134405381	-11.8059892074987	3.6349082419981e-32	3.53e-30	inter	gb|AJB84657.1|	vrille, partial [Spodoptera frugiperda]_x0001_gb|AJB84682.1| vrille, partial [Spodoptera frugiperda]	0.0
325	GSSPFG00003126001	superscaffold_114_28965	GSSPFG00003126001 superscaffold_114_28965	GSSPFG00003126001.3-RA_4531-5761	152	-17.63	2 18	106129	17	76.47%	76.47%	superscaffold_114_28965	7029	122	129	122	128	4777	8mer	x	8mer	7029	NA	2879.98625941156	-2.78336979635916	0.235759134405381	-11.8059892074987	3.6349082419981e-32	3.53e-30	inter	gb|AJB84657.1|	vrille, partial [Spodoptera frugiperda]_x0001_gb|AJB84682.1| vrille, partial [Spodoptera frugiperda]	0.0
326	GSSPFG00003137001	scaffold_9688_17905	GSSPFG00003137001 scaffold_9688_17905	GSSPFG00003137001-RA_139685-140027	154	-22.77	2 20	28 52	20	70.00%	75.00%	scaffold_9688_17905	7029	45	52	45	51	4783	8mer	x	8mer	7029	NA	524.348586335441	0.720634224482319	0.249706394945335	2.88592618799401	0.00390263672787773	0.0164756	inter	ref|YP_008003807.1|	unknown similar to AMEV266 [Mythimna separata entomopoxvirus 'L']_x0001_emb|CCU56488.1| unknown similar to AMEV266 [Mythimna separata entomopoxvirus 'L']	8e-39
327	GSSPFG00003153001	scaffold_114_1782	GSSPFG00003153001 scaffold_114_1782	GSSPFG00003153001-RA_5658-6917	165	-22.55	2 19	847867	18	83.33%	83.33%	scaffold_114_1782	7029	860	867	860	866	4544	8mer	x	8mer	7029	NA	925.802513530231	-1.05972407234695	0.241470640794169	-4.38862492293736	1.14069604909555e-05	9.36e-05	inter	gb|EHJ77473.1|	hypothetical protein KGM_04110 [Danaus plexippus]	0.0
328	GSSPFG00003153001	scaffold_1836_9410	GSSPFG00003153001 scaffold_1836_9410	GSSPFG00003153001-RA_5658-6917	140	-17.33	2 9	37 57	7	100.00%	100.00%	scaffold_1836_9410	7029	50	57	50	56	4546	8mer	x	8mer	7029	NA	925.802513530231	-1.05972407234695	0.241470640794169	-4.38862492293736	1.14069604909555e-05	9.36e-05	inter	gb|EHJ77473.1|	hypothetical protein KGM_04110 [Danaus plexippus]	0.0
329	GSSPFG00003153001	scaffold_20114_22514	GSSPFG00003153001 scaffold_20114_22514	GSSPFG00003153001-RA_5658-6917	121	-17.81	4 14	328350	10	90.00%	100.00%	scaffold_20114_22514	7029	404	411	404	410	4550	8mer	x	8mer	7029	NA	925.802513530231	-1.05972407234695	0.241470640794169	-4.38862492293736	1.14069604909555e-05	9.36e-05	inter	gb|EHJ77473.1|	hypothetical protein KGM_04110 [Danaus plexippus]	0.0
330	GSSPFG00003153001	scaffold_20114_22514	GSSPFG00003153001 scaffold_20114_22514	GSSPFG00003153001-RA_5658-6917	121	-17.81	4 14	328350	10	90.00%	100.00%	scaffold_20114_22514	7029	189	195	189	195	4548	1a	x	1a	7029	NA	925.802513530231	-1.05972407234695	0.241470640794169	-4.38862492293736	1.14069604909555e-05	9.36e-05	inter	gb|EHJ77473.1|	hypothetical protein KGM_04110 [Danaus plexippus]	0.0
331	GSSPFG00003153001	superscaffold_898_34490	GSSPFG00003153001 superscaffold_898_34490	GSSPFG00003153001-RA_5658-6917	114	-20.01	4 22	398418	18	66.67%	88.89%	superscaffold_898_34490	7029	389	395	389	395	4566	m8	x	m8	7029	NA	925.802513530231	-1.05972407234695	0.241470640794169	-4.38862492293736	1.14069604909555e-05	9.36e-05	inter	gb|EHJ77473.1|	hypothetical protein KGM_04110 [Danaus plexippus]	0.0
332	GSSPFG00003153001	scaffold_10124_18243	GSSPFG00003153001 scaffold_10124_18243	GSSPFG00003153001-RA_5658-6917	151	-18.04	2 21	800822	20	65.00%	75.00%	scaffold_10124_18243	7029	815	821	815	821	4543	m8	x	m8	7029	NA	925.802513530231	-1.05972407234695	0.241470640794169	-4.38862492293736	1.14069604909555e-05	9.36e-05	inter	gb|EHJ77473.1|	hypothetical protein KGM_04110 [Danaus plexippus]	0.0
333	GSSPFG00003153001	superscaffold_630_32959	GSSPFG00003153001 superscaffold_630_32959	GSSPFG00003153001-RA_5658-6917	128	-18.51	2 21	10101032	20	70.00%	75.00%	superscaffold_630_32959	7029	987	993	987	993	4564	m8	x	m8	7029	NA	925.802513530231	-1.05972407234695	0.241470640794169	-4.38862492293736	1.14069604909555e-05	9.36e-05	inter	gb|EHJ77473.1|	hypothetical protein KGM_04110 [Danaus plexippus]	0.0
334	GSSPFG00003153001	scaffold_6048_15060	GSSPFG00003153001 scaffold_6048_15060	GSSPFG00003153001-RA_5658-6917	119	-18.16	4 22	500527	23	65.22%	73.91%	scaffold_6048_15060	7029	680	686	680	686	4561	m8	x	m8	7029	NA	925.802513530231	-1.05972407234695	0.241470640794169	-4.38862492293736	1.14069604909555e-05	9.36e-05	inter	gb|EHJ77473.1|	hypothetical protein KGM_04110 [Danaus plexippus]	0.0
335	GSSPFG00003153001	scaffold_321_3620	GSSPFG00003153001 scaffold_321_3620	GSSPFG00003153001-RA_5658-6917	165	-22.55	2 19	847867	18	83.33%	83.33%	scaffold_321_3620	7029	860	867	860	866	4558	8mer	x	8mer	7029	NA	925.802513530231	-1.05972407234695	0.241470640794169	-4.38862492293736	1.14069604909555e-05	9.36e-05	inter	gb|EHJ77473.1|	hypothetical protein KGM_04110 [Danaus plexippus]	0.0
336	GSSPFG00003153001	scaffold_2155_9868	GSSPFG00003153001 scaffold_2155_9868	GSSPFG00003153001-RA_5658-6917	121	-17.81	4 14	328350	10	90.00%	100.00%	scaffold_2155_9868	7029	404	411	404	410	4555	8mer	x	8mer	7029	NA	925.802513530231	-1.05972407234695	0.241470640794169	-4.38862492293736	1.14069604909555e-05	9.36e-05	inter	gb|EHJ77473.1|	hypothetical protein KGM_04110 [Danaus plexippus]	0.0
337	GSSPFG00003153001	scaffold_2155_9868	GSSPFG00003153001 scaffold_2155_9868	GSSPFG00003153001-RA_5658-6917	121	-17.81	4 14	328350	10	90.00%	100.00%	scaffold_2155_9868	7029	189	195	189	195	4553	1a	x	1a	7029	NA	925.802513530231	-1.05972407234695	0.241470640794169	-4.38862492293736	1.14069604909555e-05	9.36e-05	inter	gb|EHJ77473.1|	hypothetical protein KGM_04110 [Danaus plexippus]	0.0
338	GSSPFG00003153001	scaffold_602_5270	GSSPFG00003153001 scaffold_602_5270	GSSPFG00003153001-RA_5658-6917	148	-17.11	2 19	800822	19	68.42%	78.95%	scaffold_602_5270	7029	815	821	815	821	4560	m8	x	m8	7029	NA	925.802513530231	-1.05972407234695	0.241470640794169	-4.38862492293736	1.14069604909555e-05	9.36e-05	inter	gb|EHJ77473.1|	hypothetical protein KGM_04110 [Danaus plexippus]	0.0
339	GSSPFG00003153001	scaffold_2155_9868	GSSPFG00003153001 scaffold_2155_9868	GSSPFG00003153001-RA_5658-6917	121	-17.81	4 14	328350	10	90.00%	100.00%	scaffold_2155_9868	7029	1116	1122	1116	1122	4552	m8	x	m8	7029	NA	925.802513530231	-1.05972407234695	0.241470640794169	-4.38862492293736	1.14069604909555e-05	9.36e-05	inter	gb|EHJ77473.1|	hypothetical protein KGM_04110 [Danaus plexippus]	0.0
340	GSSPFG00003153001	scaffold_20114_22514	GSSPFG00003153001 scaffold_20114_22514	GSSPFG00003153001-RA_5658-6917	121	-17.81	4 14	328350	10	90.00%	100.00%	scaffold_20114_22514	7029	28	34	28	34	4549	1a	x	1a	7029	NA	925.802513530231	-1.05972407234695	0.241470640794169	-4.38862492293736	1.14069604909555e-05	9.36e-05	inter	gb|EHJ77473.1|	hypothetical protein KGM_04110 [Danaus plexippus]	0.0
341	GSSPFG00003153001	superscaffold_630_32959	GSSPFG00003153001 superscaffold_630_32959	GSSPFG00003153001-RA_5658-6917	119	-19.69	4 21	352377	21	66.67%	71.43%	superscaffold_630_32959	7029	987	993	987	993	4564	m8	x	m8	7029	NA	925.802513530231	-1.05972407234695	0.241470640794169	-4.38862492293736	1.14069604909555e-05	9.36e-05	inter	gb|EHJ77473.1|	hypothetical protein KGM_04110 [Danaus plexippus]	0.0
342	GSSPFG00003153001	scaffold_1197_7657	GSSPFG00003153001 scaffold_1197_7657	GSSPFG00003153001-RA_5658-6917	114	-20.01	4 22	398418	18	66.67%	88.89%	scaffold_1197_7657	7029	389	395	389	395	4545	m8	x	m8	7029	NA	925.802513530231	-1.05972407234695	0.241470640794169	-4.38862492293736	1.14069604909555e-05	9.36e-05	inter	gb|EHJ77473.1|	hypothetical protein KGM_04110 [Danaus plexippus]	0.0
343	GSSPFG00003153001	scaffold_9777_17971	GSSPFG00003153001 scaffold_9777_17971	GSSPFG00003153001-RA_5658-6917	130	-17.75	2 20	298323	22	59.09%	68.18%	scaffold_9777_17971	7029	1129	1135	1129	1135	4562	1a	x	1a	7029	NA	925.802513530231	-1.05972407234695	0.241470640794169	-4.38862492293736	1.14069604909555e-05	9.36e-05	inter	gb|EHJ77473.1|	hypothetical protein KGM_04110 [Danaus plexippus]	0.0
344	GSSPFG00003153001	scaffold_2057_9777	GSSPFG00003153001 scaffold_2057_9777	GSSPFG00003153001-RA_5658-6917	128	-18.51	2 21	10101032	20	70.00%	75.00%	scaffold_2057_9777	7029	987	993	987	993	4551	m8	x	m8	7029	NA	925.802513530231	-1.05972407234695	0.241470640794169	-4.38862492293736	1.14069604909555e-05	9.36e-05	inter	gb|EHJ77473.1|	hypothetical protein KGM_04110 [Danaus plexippus]	0.0
345	GSSPFG00003153001	scaffold_2155_9868	GSSPFG00003153001 scaffold_2155_9868	GSSPFG00003153001-RA_5658-6917	121	-17.81	4 14	328350	10	90.00%	100.00%	scaffold_2155_9868	7029	28	34	28	34	4554	1a	x	1a	7029	NA	925.802513530231	-1.05972407234695	0.241470640794169	-4.38862492293736	1.14069604909555e-05	9.36e-05	inter	gb|EHJ77473.1|	hypothetical protein KGM_04110 [Danaus plexippus]	0.0
346	GSSPFG00003153001	scaffold_2057_9777	GSSPFG00003153001 scaffold_2057_9777	GSSPFG00003153001-RA_5658-6917	119	-19.69	4 21	352377	21	66.67%	71.43%	scaffold_2057_9777	7029	987	993	987	993	4551	m8	x	m8	7029	NA	925.802513530231	-1.05972407234695	0.241470640794169	-4.38862492293736	1.14069604909555e-05	9.36e-05	inter	gb|EHJ77473.1|	hypothetical protein KGM_04110 [Danaus plexippus]	0.0
347	GSSPFG00003153001	scaffold_349_3786	GSSPFG00003153001 scaffold_349_3786	GSSPFG00003153001-RA_5658-6917	119	-18.16	4 22	500527	23	65.22%	73.91%	scaffold_349_3786	7029	680	686	680	686	4559	m8	x	m8	7029	NA	925.802513530231	-1.05972407234695	0.241470640794169	-4.38862492293736	1.14069604909555e-05	9.36e-05	inter	gb|EHJ77473.1|	hypothetical protein KGM_04110 [Danaus plexippus]	0.0
348	GSSPFG00003153001	superscaffold_787_33925	GSSPFG00003153001 superscaffold_787_33925	GSSPFG00003153001-RA_5658-6917	97	-18.58	4 20	5 24	16	56.25%	81.25%	superscaffold_787_33925	7029	834	840	834	840	4565	1a	x	1a	7029	NA	925.802513530231	-1.05972407234695	0.241470640794169	-4.38862492293736	1.14069604909555e-05	9.36e-05	inter	gb|EHJ77473.1|	hypothetical protein KGM_04110 [Danaus plexippus]	0.0
349	GSSPFG00003153001	scaffold_20114_22514	GSSPFG00003153001 scaffold_20114_22514	GSSPFG00003153001-RA_5658-6917	121	-17.81	4 14	328350	10	90.00%	100.00%	scaffold_20114_22514	7029	1116	1122	1116	1122	4547	m8	x	m8	7029	NA	925.802513530231	-1.05972407234695	0.241470640794169	-4.38862492293736	1.14069604909555e-05	9.36e-05	inter	gb|EHJ77473.1|	hypothetical protein KGM_04110 [Danaus plexippus]	0.0
351	GSSPFG00003230001	scaffold_2057_9781	GSSPFG00003230001 scaffold_2057_9781	GSSPFG00003230001-RA_5424-5764	127	-25.38	4 22	76102	22	72.73%	77.27%	scaffold_2057_9781	7029	264	270	264	270	492	m8	x	m8	7029	NA	1374.82004983081	-0.729366747245576	0.273796447251801	-2.66390142957115	0.00772401920607578	0.0292904	inter	gb|AJS19086.1|	arylalkylamine N-acetyltransferase 2 [Bombyx mori]	1e-83
352	GSSPFG00003230001	superscaffold_630_32963	GSSPFG00003230001 superscaffold_630_32963	GSSPFG00003230001-RA_5424-5764	127	-25.38	4 22	76102	22	72.73%	77.27%	superscaffold_630_32963	7029	264	270	264	270	494	m8	x	m8	7029	NA	1374.82004983081	-0.729366747245576	0.273796447251801	-2.66390142957115	0.00772401920607578	0.0292904	inter	gb|AJS19086.1|	arylalkylamine N-acetyltransferase 2 [Bombyx mori]	1e-83
354	GSSPFG00003293001	scaffold_9688_17905	GSSPFG00003293001 scaffold_9688_17905	GSSPFG00003293001-RA_1799-2600	104	-17.38	2 22	560583	21	66.67%	71.43%	scaffold_9688_17905	7029	463	469	463	469	29845	1a	x	1a	7029	NA	336.272493769779	-2.64841577277734	0.429440549672564	-6.16713017621806	6.95405073459061e-10	1.21e-08	inter	ref|XP_004923282.1|	PREDICTED: uncharacterized abhydrolase domain-containing protein DDB_G0269086-like [Bombyx mori]	1e-105
355	GSSPFG00003293001	scaffold_9898_18042	GSSPFG00003293001 scaffold_9898_18042	GSSPFG00003293001-RA_1799-2600	136	-19.02	2 21	9 30	19	63.16%	84.21%	scaffold_9898_18042	7029	366	372	366	372	29846	m8	x	m8	7029	NA	336.272493769779	-2.64841577277734	0.429440549672564	-6.16713017621806	6.95405073459061e-10	1.21e-08	inter	ref|XP_004923282.1|	PREDICTED: uncharacterized abhydrolase domain-containing protein DDB_G0269086-like [Bombyx mori]	1e-105
356	GSSPFG00003293001	scaffold_9688_17905	GSSPFG00003293001 scaffold_9688_17905	GSSPFG00003293001-RA_1799-2600	129	-18.52	2 21	449469	19	68.42%	78.95%	scaffold_9688_17905	7029	463	469	463	469	29845	1a	x	1a	7029	NA	336.272493769779	-2.64841577277734	0.429440549672564	-6.16713017621806	6.95405073459061e-10	1.21e-08	inter	ref|XP_004923282.1|	PREDICTED: uncharacterized abhydrolase domain-containing protein DDB_G0269086-like [Bombyx mori]	1e-105
359	GSSPFG00003331001	scaffold_26512_24318	GSSPFG00003331001 scaffold_26512_24318	GSSPFG00003331001.3-RA_14197-17918	97	-17.4	2 24	22132240	25	56.00%	72.00%	scaffold_26512_24318	7029	3624	3630	3624	3630	15038	m8	x	m8	7029	NA	885.668169179502	-0.669307647680999	0.179683286759898	-3.72492990166282	0.000195369503353052	0.00121279	inter	ref|NP_001164651.1|	scavenger receptor class B member 4 [Bombyx mori]_x0001_dbj|BAI66272.1| Cameo2 [Bombyx mori]	0.0
360	GSSPFG00003331001	scaffold_27_678	GSSPFG00003331001 scaffold_27_678	GSSPFG00003331001.3-RA_14197-17918	106	-18.85	3 20	948974	21	66.67%	66.67%	scaffold_27_678	7029	3310	3316	3310	3316	15039	1a	x	1a	7029	NA	885.668169179502	-0.669307647680999	0.179683286759898	-3.72492990166282	0.000195369503353052	0.00121279	inter	ref|NP_001164651.1|	scavenger receptor class B member 4 [Bombyx mori]_x0001_dbj|BAI66272.1| Cameo2 [Bombyx mori]	0.0
361	GSSPFG00003331001	scaffold_723_5863	GSSPFG00003331001 scaffold_723_5863	GSSPFG00003331001.3-RA_14197-17918	92	-18.32	4 19	13821406	17	70.59%	82.35%	scaffold_723_5863	7029	3310	3316	3310	3316	15051	1a	x	1a	7029	NA	885.668169179502	-0.669307647680999	0.179683286759898	-3.72492990166282	0.000195369503353052	0.00121279	inter	ref|NP_001164651.1|	scavenger receptor class B member 4 [Bombyx mori]_x0001_dbj|BAI66272.1| Cameo2 [Bombyx mori]	0.0
362	GSSPFG00003331001	scaffold_81_1317	GSSPFG00003331001 scaffold_81_1317	GSSPFG00003331001.3-RA_14197-17918	139	-25.08	2 17	872894	16	87.50%	87.50%	scaffold_81_1317	7029	390	397	390	396	15056	8mer	x	8mer	7029	NA	885.668169179502	-0.669307647680999	0.179683286759898	-3.72492990166282	0.000195369503353052	0.00121279	inter	ref|NP_001164651.1|	scavenger receptor class B member 4 [Bombyx mori]_x0001_dbj|BAI66272.1| Cameo2 [Bombyx mori]	0.0
363	GSSPFG00003331001	scaffold_27_678	GSSPFG00003331001 scaffold_27_678	GSSPFG00003331001.3-RA_14197-17918	110	-23.1	3 22	12491269	19	68.42%	73.68%	scaffold_27_678	7029	3310	3316	3310	3316	15039	1a	x	1a	7029	NA	885.668169179502	-0.669307647680999	0.179683286759898	-3.72492990166282	0.000195369503353052	0.00121279	inter	ref|NP_001164651.1|	scavenger receptor class B member 4 [Bombyx mori]_x0001_dbj|BAI66272.1| Cameo2 [Bombyx mori]	0.0
364	GSSPFG00003331001	scaffold_6048_15060	GSSPFG00003331001 scaffold_6048_15060	GSSPFG00003331001.3-RA_14197-17918	124	-19.73	3 17	35403562	14	85.71%	92.86%	scaffold_6048_15060	7029	3082	3088	3082	3088	15050	m8	x	m8	7029	NA	885.668169179502	-0.669307647680999	0.179683286759898	-3.72492990166282	0.000195369503353052	0.00121279	inter	ref|NP_001164651.1|	scavenger receptor class B member 4 [Bombyx mori]_x0001_dbj|BAI66272.1| Cameo2 [Bombyx mori]	0.0
365	GSSPFG00003331001	scaffold_9688_17903	GSSPFG00003331001 scaffold_9688_17903	GSSPFG00003331001.3-RA_14197-17918	113	-18.13	3 20	14311454	20	70.00%	80.00%	scaffold_9688_17903	7029	2213	2219	2213	2219	15061	1a	x	1a	7029	NA	885.668169179502	-0.669307647680999	0.179683286759898	-3.72492990166282	0.000195369503353052	0.00121279	inter	ref|NP_001164651.1|	scavenger receptor class B member 4 [Bombyx mori]_x0001_dbj|BAI66272.1| Cameo2 [Bombyx mori]	0.0
366	GSSPFG00003331001	scaffold_72_1268	GSSPFG00003331001 scaffold_72_1268	GSSPFG00003331001.3-RA_14197-17918	139	-25.08	2 17	872894	16	87.50%	87.50%	scaffold_72_1268	7029	390	397	390	396	15053	8mer	x	8mer	7029	NA	885.668169179502	-0.669307647680999	0.179683286759898	-3.72492990166282	0.000195369503353052	0.00121279	inter	ref|NP_001164651.1|	scavenger receptor class B member 4 [Bombyx mori]_x0001_dbj|BAI66272.1| Cameo2 [Bombyx mori]	0.0
367	GSSPFG00003331001	scaffold_6048_15060	GSSPFG00003331001 scaffold_6048_15060	GSSPFG00003331001.3-RA_14197-17918	119	-18.93	2 22	575605	28	57.14%	67.86%	scaffold_6048_15060	7029	2262	2268	2262	2268	15049	m8	x	m8	7029	NA	885.668169179502	-0.669307647680999	0.179683286759898	-3.72492990166282	0.000195369503353052	0.00121279	inter	ref|NP_001164651.1|	scavenger receptor class B member 4 [Bombyx mori]_x0001_dbj|BAI66272.1| Cameo2 [Bombyx mori]	0.0
368	GSSPFG00003331001	scaffold_72_1268	GSSPFG00003331001 scaffold_72_1268	GSSPFG00003331001.3-RA_14197-17918	139	-20.12	2 17	35193541	16	75.00%	81.25%	scaffold_72_1268	7029	2522	2529	2522	2528	15052	8mer	x	8mer	7029	NA	885.668169179502	-0.669307647680999	0.179683286759898	-3.72492990166282	0.000195369503353052	0.00121279	inter	ref|NP_001164651.1|	scavenger receptor class B member 4 [Bombyx mori]_x0001_dbj|BAI66272.1| Cameo2 [Bombyx mori]	0.0
369	GSSPFG00003331001	scaffold_9688_17905	GSSPFG00003331001 scaffold_9688_17905	GSSPFG00003331001.3-RA_14197-17918	168	-23.25	2 22	30633086	21	71.43%	85.71%	scaffold_9688_17905	7029	3079	3086	3079	3085	15062	8mer	x	8mer	7029	NA	885.668169179502	-0.669307647680999	0.179683286759898	-3.72492990166282	0.000195369503353052	0.00121279	inter	ref|NP_001164651.1|	scavenger receptor class B member 4 [Bombyx mori]_x0001_dbj|BAI66272.1| Cameo2 [Bombyx mori]	0.0
370	GSSPFG00003331001	scaffold_8843_17362	GSSPFG00003331001 scaffold_8843_17362	GSSPFG00003331001.3-RA_14197-17918	122	-22.44	3 20	22092235	22	63.64%	72.73%	scaffold_8843_17362	7029	322	328	322	328	15059	1a	x	1a	7029	NA	885.668169179502	-0.669307647680999	0.179683286759898	-3.72492990166282	0.000195369503353052	0.00121279	inter	ref|NP_001164651.1|	scavenger receptor class B member 4 [Bombyx mori]_x0001_dbj|BAI66272.1| Cameo2 [Bombyx mori]	0.0
371	GSSPFG00003331001	scaffold_26512_24318	GSSPFG00003331001 scaffold_26512_24318	GSSPFG00003331001.3-RA_14197-17918	113	-18.38	2 24	932960	26	61.54%	76.92%	scaffold_26512_24318	7029	3624	3630	3624	3630	15038	m8	x	m8	7029	NA	885.668169179502	-0.669307647680999	0.179683286759898	-3.72492990166282	0.000195369503353052	0.00121279	inter	ref|NP_001164651.1|	scavenger receptor class B member 4 [Bombyx mori]_x0001_dbj|BAI66272.1| Cameo2 [Bombyx mori]	0.0
372	GSSPFG00003331001	scaffold_6048_15060	GSSPFG00003331001 scaffold_6048_15060	GSSPFG00003331001.3-RA_14197-17918	124	-19.73	3 17	35403562	14	85.71%	92.86%	scaffold_6048_15060	7029	2262	2268	2262	2268	15049	m8	x	m8	7029	NA	885.668169179502	-0.669307647680999	0.179683286759898	-3.72492990166282	0.000195369503353052	0.00121279	inter	ref|NP_001164651.1|	scavenger receptor class B member 4 [Bombyx mori]_x0001_dbj|BAI66272.1| Cameo2 [Bombyx mori]	0.0
373	GSSPFG00003331001	scaffold_1097_7389	GSSPFG00003331001 scaffold_1097_7389	GSSPFG00003331001.3-RA_14197-17918	109	-17.79	2 18	30723090	16	68.75%	87.50%	scaffold_1097_7389	7029	223	229	223	229	15029	1a	x	1a	7029	NA	885.668169179502	-0.669307647680999	0.179683286759898	-3.72492990166282	0.000195369503353052	0.00121279	inter	ref|NP_001164651.1|	scavenger receptor class B member 4 [Bombyx mori]_x0001_dbj|BAI66272.1| Cameo2 [Bombyx mori]	0.0
374	GSSPFG00003331001	scaffold_723_5863	GSSPFG00003331001 scaffold_723_5863	GSSPFG00003331001.3-RA_14197-17918	110	-23.1	3 22	12491269	19	68.42%	73.68%	scaffold_723_5863	7029	3310	3316	3310	3316	15051	1a	x	1a	7029	NA	885.668169179502	-0.669307647680999	0.179683286759898	-3.72492990166282	0.000195369503353052	0.00121279	inter	ref|NP_001164651.1|	scavenger receptor class B member 4 [Bombyx mori]_x0001_dbj|BAI66272.1| Cameo2 [Bombyx mori]	0.0
375	GSSPFG00003331001	scaffold_9536_17840	GSSPFG00003331001 scaffold_9536_17840	GSSPFG00003331001.3-RA_14197-17918	90	-17.86	3 20	20942118	20	70.00%	75.00%	scaffold_9536_17840	7029	1564	1570	1564	1570	15060	1a	x	1a	7029	NA	885.668169179502	-0.669307647680999	0.179683286759898	-3.72492990166282	0.000195369503353052	0.00121279	inter	ref|NP_001164651.1|	scavenger receptor class B member 4 [Bombyx mori]_x0001_dbj|BAI66272.1| Cameo2 [Bombyx mori]	0.0
376	GSSPFG00003331001	scaffold_9688_17905	GSSPFG00003331001 scaffold_9688_17905	GSSPFG00003331001.3-RA_14197-17918	93	-17.59	6 20	34473468	14	85.71%	85.71%	scaffold_9688_17905	7029	3079	3086	3079	3085	15062	8mer	x	8mer	7029	NA	885.668169179502	-0.669307647680999	0.179683286759898	-3.72492990166282	0.000195369503353052	0.00121279	inter	ref|NP_001164651.1|	scavenger receptor class B member 4 [Bombyx mori]_x0001_dbj|BAI66272.1| Cameo2 [Bombyx mori]	0.0
377	GSSPFG00003331001	scaffold_72_1268	GSSPFG00003331001 scaffold_72_1268	GSSPFG00003331001.3-RA_14197-17918	153	-19.35	2 18	25082529	16	68.75%	81.25%	scaffold_72_1268	7029	2522	2529	2522	2528	15052	8mer	x	8mer	7029	NA	885.668169179502	-0.669307647680999	0.179683286759898	-3.72492990166282	0.000195369503353052	0.00121279	inter	ref|NP_001164651.1|	scavenger receptor class B member 4 [Bombyx mori]_x0001_dbj|BAI66272.1| Cameo2 [Bombyx mori]	0.0
378	GSSPFG00003331001	scaffold_6048_15060	GSSPFG00003331001 scaffold_6048_15060	GSSPFG00003331001.3-RA_14197-17918	124	-19.73	3 17	35403562	14	85.71%	92.86%	scaffold_6048_15060	7029	127	133	127	133	15048	m8	x	m8	7029	NA	885.668169179502	-0.669307647680999	0.179683286759898	-3.72492990166282	0.000195369503353052	0.00121279	inter	ref|NP_001164651.1|	scavenger receptor class B member 4 [Bombyx mori]_x0001_dbj|BAI66272.1| Cameo2 [Bombyx mori]	0.0
379	GSSPFG00003331001	scaffold_9688_17903	GSSPFG00003331001 scaffold_9688_17903	GSSPFG00003331001.3-RA_14197-17918	117	-17.81	2 19	19431966	20	65.00%	75.00%	scaffold_9688_17903	7029	2213	2219	2213	2219	15061	1a	x	1a	7029	NA	885.668169179502	-0.669307647680999	0.179683286759898	-3.72492990166282	0.000195369503353052	0.00121279	inter	ref|NP_001164651.1|	scavenger receptor class B member 4 [Bombyx mori]_x0001_dbj|BAI66272.1| Cameo2 [Bombyx mori]	0.0
380	GSSPFG00003331001	scaffold_72_1268	GSSPFG00003331001 scaffold_72_1268	GSSPFG00003331001.3-RA_14197-17918	123	-18.5	2 21	18471865	19	63.16%	84.21%	scaffold_72_1268	7029	2522	2529	2522	2528	15052	8mer	x	8mer	7029	NA	885.668169179502	-0.669307647680999	0.179683286759898	-3.72492990166282	0.000195369503353052	0.00121279	inter	ref|NP_001164651.1|	scavenger receptor class B member 4 [Bombyx mori]_x0001_dbj|BAI66272.1| Cameo2 [Bombyx mori]	0.0
381	GSSPFG00003331001	superscaffold_114_28965	GSSPFG00003331001 superscaffold_114_28965	GSSPFG00003331001.3-RA_14197-17918	98	-18.51	3 16	911934	14	78.57%	85.71%	superscaffold_114_28965	7029	2029	2035	2029	2035	15068	1a	x	1a	7029	NA	885.668169179502	-0.669307647680999	0.179683286759898	-3.72492990166282	0.000195369503353052	0.00121279	inter	ref|NP_001164651.1|	scavenger receptor class B member 4 [Bombyx mori]_x0001_dbj|BAI66272.1| Cameo2 [Bombyx mori]	0.0
382	GSSPFG00003331001	scaffold_81_1317	GSSPFG00003331001 scaffold_81_1317	GSSPFG00003331001.3-RA_14197-17918	131	-17.75	4 20	793814	16	75.00%	87.50%	scaffold_81_1317	7029	390	397	390	396	15056	8mer	x	8mer	7029	NA	885.668169179502	-0.669307647680999	0.179683286759898	-3.72492990166282	0.000195369503353052	0.00121279	inter	ref|NP_001164651.1|	scavenger receptor class B member 4 [Bombyx mori]_x0001_dbj|BAI66272.1| Cameo2 [Bombyx mori]	0.0
383	GSSPFG00003331001	superscaffold_114_28965	GSSPFG00003331001 superscaffold_114_28965	GSSPFG00003331001.3-RA_14197-17918	98	-18.51	3 16	911934	14	78.57%	85.71%	superscaffold_114_28965	7029	3301	3307	3301	3307	15069	1a	x	1a	7029	NA	885.668169179502	-0.669307647680999	0.179683286759898	-3.72492990166282	0.000195369503353052	0.00121279	inter	ref|NP_001164651.1|	scavenger receptor class B member 4 [Bombyx mori]_x0001_dbj|BAI66272.1| Cameo2 [Bombyx mori]	0.0
384	GSSPFG00003331001	scaffold_349_3786	GSSPFG00003331001 scaffold_349_3786	GSSPFG00003331001.3-RA_14197-17918	119	-18.93	2 22	575605	28	57.14%	67.86%	scaffold_349_3786	7029	3082	3088	3082	3088	15043	m8	x	m8	7029	NA	885.668169179502	-0.669307647680999	0.179683286759898	-3.72492990166282	0.000195369503353052	0.00121279	inter	ref|NP_001164651.1|	scavenger receptor class B member 4 [Bombyx mori]_x0001_dbj|BAI66272.1| Cameo2 [Bombyx mori]	0.0
385	GSSPFG00003331001	scaffold_1097_7389	GSSPFG00003331001 scaffold_1097_7389	GSSPFG00003331001.3-RA_14197-17918	109	-17.79	2 18	30723090	16	68.75%	87.50%	scaffold_1097_7389	7029	2358	2364	2358	2364	15031	1a	x	1a	7029	NA	885.668169179502	-0.669307647680999	0.179683286759898	-3.72492990166282	0.000195369503353052	0.00121279	inter	ref|NP_001164651.1|	scavenger receptor class B member 4 [Bombyx mori]_x0001_dbj|BAI66272.1| Cameo2 [Bombyx mori]	0.0
386	GSSPFG00003331001	scaffold_81_1317	GSSPFG00003331001 scaffold_81_1317	GSSPFG00003331001.3-RA_14197-17918	161	-23.46	2 18	376397	16	75.00%	87.50%	scaffold_81_1317	7029	2522	2529	2522	2528	15055	8mer	x	8mer	7029	NA	885.668169179502	-0.669307647680999	0.179683286759898	-3.72492990166282	0.000195369503353052	0.00121279	inter	ref|NP_001164651.1|	scavenger receptor class B member 4 [Bombyx mori]_x0001_dbj|BAI66272.1| Cameo2 [Bombyx mori]	0.0
387	GSSPFG00003331001	superscaffold_114_28965	GSSPFG00003331001 superscaffold_114_28965	GSSPFG00003331001.3-RA_14197-17918	101	-18.74	4 22	12591281	18	55.56%	72.22%	superscaffold_114_28965	7029	3301	3307	3301	3307	15069	1a	x	1a	7029	NA	885.668169179502	-0.669307647680999	0.179683286759898	-3.72492990166282	0.000195369503353052	0.00121279	inter	ref|NP_001164651.1|	scavenger receptor class B member 4 [Bombyx mori]_x0001_dbj|BAI66272.1| Cameo2 [Bombyx mori]	0.0
388	GSSPFG00003331001	scaffold_1097_7389	GSSPFG00003331001 scaffold_1097_7389	GSSPFG00003331001.3-RA_14197-17918	109	-17.79	2 18	30723090	16	68.75%	87.50%	scaffold_1097_7389	7029	2110	2116	2110	2116	15028	1a	x	1a	7029	NA	885.668169179502	-0.669307647680999	0.179683286759898	-3.72492990166282	0.000195369503353052	0.00121279	inter	ref|NP_001164651.1|	scavenger receptor class B member 4 [Bombyx mori]_x0001_dbj|BAI66272.1| Cameo2 [Bombyx mori]	0.0
389	GSSPFG00003331001	scaffold_72_1268	GSSPFG00003331001 scaffold_72_1268	GSSPFG00003331001.3-RA_14197-17918	131	-17.75	4 20	793814	16	75.00%	87.50%	scaffold_72_1268	7029	2522	2529	2522	2528	15052	8mer	x	8mer	7029	NA	885.668169179502	-0.669307647680999	0.179683286759898	-3.72492990166282	0.000195369503353052	0.00121279	inter	ref|NP_001164651.1|	scavenger receptor class B member 4 [Bombyx mori]_x0001_dbj|BAI66272.1| Cameo2 [Bombyx mori]	0.0
390	GSSPFG00003331001	scaffold_81_1317	GSSPFG00003331001 scaffold_81_1317	GSSPFG00003331001.3-RA_14197-17918	139	-20.12	2 17	35193541	16	75.00%	81.25%	scaffold_81_1317	7029	390	397	390	396	15056	8mer	x	8mer	7029	NA	885.668169179502	-0.669307647680999	0.179683286759898	-3.72492990166282	0.000195369503353052	0.00121279	inter	ref|NP_001164651.1|	scavenger receptor class B member 4 [Bombyx mori]_x0001_dbj|BAI66272.1| Cameo2 [Bombyx mori]	0.0
391	GSSPFG00003331001	scaffold_9688_17905	GSSPFG00003331001 scaffold_9688_17905	GSSPFG00003331001.3-RA_14197-17918	168	-23.25	2 22	30633086	21	71.43%	85.71%	scaffold_9688_17905	7029	3663	3669	3663	3669	15063	1a	x	1a	7029	NA	885.668169179502	-0.669307647680999	0.179683286759898	-3.72492990166282	0.000195369503353052	0.00121279	inter	ref|NP_001164651.1|	scavenger receptor class B member 4 [Bombyx mori]_x0001_dbj|BAI66272.1| Cameo2 [Bombyx mori]	0.0
392	GSSPFG00003331001	superscaffold_114_28965	GSSPFG00003331001 superscaffold_114_28965	GSSPFG00003331001.3-RA_14197-17918	106	-17.66	2 21	35043525	19	57.89%	73.68%	superscaffold_114_28965	7029	3301	3307	3301	3307	15069	1a	x	1a	7029	NA	885.668169179502	-0.669307647680999	0.179683286759898	-3.72492990166282	0.000195369503353052	0.00121279	inter	ref|NP_001164651.1|	scavenger receptor class B member 4 [Bombyx mori]_x0001_dbj|BAI66272.1| Cameo2 [Bombyx mori]	0.0
393	GSSPFG00003331001	scaffold_72_1268	GSSPFG00003331001 scaffold_72_1268	GSSPFG00003331001.3-RA_14197-17918	123	-18.5	2 21	18471865	19	63.16%	84.21%	scaffold_72_1268	7029	390	397	390	396	15053	8mer	x	8mer	7029	NA	885.668169179502	-0.669307647680999	0.179683286759898	-3.72492990166282	0.000195369503353052	0.00121279	inter	ref|NP_001164651.1|	scavenger receptor class B member 4 [Bombyx mori]_x0001_dbj|BAI66272.1| Cameo2 [Bombyx mori]	0.0
394	GSSPFG00003331001	scaffold_723_5863	GSSPFG00003331001 scaffold_723_5863	GSSPFG00003331001.3-RA_14197-17918	93	-19.43	5 19	34893514	17	64.71%	70.59%	scaffold_723_5863	7029	3310	3316	3310	3316	15051	1a	x	1a	7029	NA	885.668169179502	-0.669307647680999	0.179683286759898	-3.72492990166282	0.000195369503353052	0.00121279	inter	ref|NP_001164651.1|	scavenger receptor class B member 4 [Bombyx mori]_x0001_dbj|BAI66272.1| Cameo2 [Bombyx mori]	0.0
395	GSSPFG00003331001	scaffold_9688_17905	GSSPFG00003331001 scaffold_9688_17905	GSSPFG00003331001.3-RA_14197-17918	100	-23.03	2 7	916938	5	100.00%	100.00%	scaffold_9688_17905	7029	3663	3669	3663	3669	15063	1a	x	1a	7029	NA	885.668169179502	-0.669307647680999	0.179683286759898	-3.72492990166282	0.000195369503353052	0.00121279	inter	ref|NP_001164651.1|	scavenger receptor class B member 4 [Bombyx mori]_x0001_dbj|BAI66272.1| Cameo2 [Bombyx mori]	0.0
396	GSSPFG00003331001	scaffold_72_1268	GSSPFG00003331001 scaffold_72_1268	GSSPFG00003331001.3-RA_14197-17918	153	-19.35	2 18	25082529	16	68.75%	81.25%	scaffold_72_1268	7029	390	397	390	396	15053	8mer	x	8mer	7029	NA	885.668169179502	-0.669307647680999	0.179683286759898	-3.72492990166282	0.000195369503353052	0.00121279	inter	ref|NP_001164651.1|	scavenger receptor class B member 4 [Bombyx mori]_x0001_dbj|BAI66272.1| Cameo2 [Bombyx mori]	0.0
397	GSSPFG00003331001	superscaffold_114_28965	GSSPFG00003331001 superscaffold_114_28965	GSSPFG00003331001.3-RA_14197-17918	111	-17.52	3 20	12301252	17	70.59%	70.59%	superscaffold_114_28965	7029	3301	3307	3301	3307	15069	1a	x	1a	7029	NA	885.668169179502	-0.669307647680999	0.179683286759898	-3.72492990166282	0.000195369503353052	0.00121279	inter	ref|NP_001164651.1|	scavenger receptor class B member 4 [Bombyx mori]_x0001_dbj|BAI66272.1| Cameo2 [Bombyx mori]	0.0
398	GSSPFG00003331001	superscaffold_114_28965	GSSPFG00003331001 superscaffold_114_28965	GSSPFG00003331001.3-RA_14197-17918	101	-18.74	4 22	12591281	18	55.56%	72.22%	superscaffold_114_28965	7029	2029	2035	2029	2035	15068	1a	x	1a	7029	NA	885.668169179502	-0.669307647680999	0.179683286759898	-3.72492990166282	0.000195369503353052	0.00121279	inter	ref|NP_001164651.1|	scavenger receptor class B member 4 [Bombyx mori]_x0001_dbj|BAI66272.1| Cameo2 [Bombyx mori]	0.0
399	GSSPFG00003331001	scaffold_26512_24318	GSSPFG00003331001 scaffold_26512_24318	GSSPFG00003331001.3-RA_14197-17918	113	-17.69	2 24	18731900	25	64.00%	76.00%	scaffold_26512_24318	7029	3624	3630	3624	3630	15038	m8	x	m8	7029	NA	885.668169179502	-0.669307647680999	0.179683286759898	-3.72492990166282	0.000195369503353052	0.00121279	inter	ref|NP_001164651.1|	scavenger receptor class B member 4 [Bombyx mori]_x0001_dbj|BAI66272.1| Cameo2 [Bombyx mori]	0.0
400	GSSPFG00003331001	scaffold_8843_17362	GSSPFG00003331001 scaffold_8843_17362	GSSPFG00003331001.3-RA_14197-17918	122	-22.44	3 20	22092235	22	63.64%	72.73%	scaffold_8843_17362	7029	2450	2456	2450	2456	15058	1a	x	1a	7029	NA	885.668169179502	-0.669307647680999	0.179683286759898	-3.72492990166282	0.000195369503353052	0.00121279	inter	ref|NP_001164651.1|	scavenger receptor class B member 4 [Bombyx mori]_x0001_dbj|BAI66272.1| Cameo2 [Bombyx mori]	0.0
401	GSSPFG00003331001	scaffold_81_1317	GSSPFG00003331001 scaffold_81_1317	GSSPFG00003331001.3-RA_14197-17918	153	-19.35	2 18	25082529	16	68.75%	81.25%	scaffold_81_1317	7029	2522	2529	2522	2528	15055	8mer	x	8mer	7029	NA	885.668169179502	-0.669307647680999	0.179683286759898	-3.72492990166282	0.000195369503353052	0.00121279	inter	ref|NP_001164651.1|	scavenger receptor class B member 4 [Bombyx mori]_x0001_dbj|BAI66272.1| Cameo2 [Bombyx mori]	0.0
402	GSSPFG00003331001	scaffold_26512_24318	GSSPFG00003331001 scaffold_26512_24318	GSSPFG00003331001.3-RA_14197-17918	90	-21.23	5 23	9971019	18	83.33%	83.33%	scaffold_26512_24318	7029	3624	3630	3624	3630	15038	m8	x	m8	7029	NA	885.668169179502	-0.669307647680999	0.179683286759898	-3.72492990166282	0.000195369503353052	0.00121279	inter	ref|NP_001164651.1|	scavenger receptor class B member 4 [Bombyx mori]_x0001_dbj|BAI66272.1| Cameo2 [Bombyx mori]	0.0
403	GSSPFG00003331001	scaffold_81_1317	GSSPFG00003331001 scaffold_81_1317	GSSPFG00003331001.3-RA_14197-17918	123	-18.5	2 21	18471865	19	63.16%	84.21%	scaffold_81_1317	7029	390	397	390	396	15056	8mer	x	8mer	7029	NA	885.668169179502	-0.669307647680999	0.179683286759898	-3.72492990166282	0.000195369503353052	0.00121279	inter	ref|NP_001164651.1|	scavenger receptor class B member 4 [Bombyx mori]_x0001_dbj|BAI66272.1| Cameo2 [Bombyx mori]	0.0
404	GSSPFG00003331001	scaffold_8147_16731	GSSPFG00003331001 scaffold_8147_16731	GSSPFG00003331001.3-RA_14197-17918	95	-26.05	4 21	10071030	19	68.42%	73.68%	scaffold_8147_16731	7029	3403	3409	3403	3409	15054	1a	x	1a	7029	NA	885.668169179502	-0.669307647680999	0.179683286759898	-3.72492990166282	0.000195369503353052	0.00121279	inter	ref|NP_001164651.1|	scavenger receptor class B member 4 [Bombyx mori]_x0001_dbj|BAI66272.1| Cameo2 [Bombyx mori]	0.0
405	GSSPFG00003331001	scaffold_9688_17905	GSSPFG00003331001 scaffold_9688_17905	GSSPFG00003331001.3-RA_14197-17918	107	-18.23	2 16	11211144	15	80.00%	93.33%	scaffold_9688_17905	7029	3663	3669	3663	3669	15063	1a	x	1a	7029	NA	885.668169179502	-0.669307647680999	0.179683286759898	-3.72492990166282	0.000195369503353052	0.00121279	inter	ref|NP_001164651.1|	scavenger receptor class B member 4 [Bombyx mori]_x0001_dbj|BAI66272.1| Cameo2 [Bombyx mori]	0.0
406	GSSPFG00003331001	scaffold_9688_17905	GSSPFG00003331001 scaffold_9688_17905	GSSPFG00003331001.3-RA_14197-17918	96	-17.21	2 19	931958	22	63.64%	68.18%	scaffold_9688_17905	7029	3663	3669	3663	3669	15063	1a	x	1a	7029	NA	885.668169179502	-0.669307647680999	0.179683286759898	-3.72492990166282	0.000195369503353052	0.00121279	inter	ref|NP_001164651.1|	scavenger receptor class B member 4 [Bombyx mori]_x0001_dbj|BAI66272.1| Cameo2 [Bombyx mori]	0.0
407	GSSPFG00003331001	scaffold_9688_17905	GSSPFG00003331001 scaffold_9688_17905	GSSPFG00003331001.3-RA_14197-17918	100	-23.03	2 7	916938	5	100.00%	100.00%	scaffold_9688_17905	7029	3079	3086	3079	3085	15062	8mer	x	8mer	7029	NA	885.668169179502	-0.669307647680999	0.179683286759898	-3.72492990166282	0.000195369503353052	0.00121279	inter	ref|NP_001164651.1|	scavenger receptor class B member 4 [Bombyx mori]_x0001_dbj|BAI66272.1| Cameo2 [Bombyx mori]	0.0
408	GSSPFG00003331001	superscaffold_114_28965	GSSPFG00003331001 superscaffold_114_28965	GSSPFG00003331001.3-RA_14197-17918	111	-17.52	3 20	12301252	17	70.59%	70.59%	superscaffold_114_28965	7029	2029	2035	2029	2035	15068	1a	x	1a	7029	NA	885.668169179502	-0.669307647680999	0.179683286759898	-3.72492990166282	0.000195369503353052	0.00121279	inter	ref|NP_001164651.1|	scavenger receptor class B member 4 [Bombyx mori]_x0001_dbj|BAI66272.1| Cameo2 [Bombyx mori]	0.0
409	GSSPFG00003331001	scaffold_9688_17909	GSSPFG00003331001 scaffold_9688_17909	GSSPFG00003331001.3-RA_14197-17918	117	-17.81	2 19	19431966	20	65.00%	75.00%	scaffold_9688_17909	7029	2213	2219	2213	2219	15064	1a	x	1a	7029	NA	885.668169179502	-0.669307647680999	0.179683286759898	-3.72492990166282	0.000195369503353052	0.00121279	inter	ref|NP_001164651.1|	scavenger receptor class B member 4 [Bombyx mori]_x0001_dbj|BAI66272.1| Cameo2 [Bombyx mori]	0.0
410	GSSPFG00003331001	scaffold_81_1317	GSSPFG00003331001 scaffold_81_1317	GSSPFG00003331001.3-RA_14197-17918	131	-17.75	4 20	793814	16	75.00%	87.50%	scaffold_81_1317	7029	2522	2529	2522	2528	15055	8mer	x	8mer	7029	NA	885.668169179502	-0.669307647680999	0.179683286759898	-3.72492990166282	0.000195369503353052	0.00121279	inter	ref|NP_001164651.1|	scavenger receptor class B member 4 [Bombyx mori]_x0001_dbj|BAI66272.1| Cameo2 [Bombyx mori]	0.0
411	GSSPFG00003331001	scaffold_6048_15060	GSSPFG00003331001 scaffold_6048_15060	GSSPFG00003331001.3-RA_14197-17918	119	-18.93	2 22	575605	28	57.14%	67.86%	scaffold_6048_15060	7029	3082	3088	3082	3088	15050	m8	x	m8	7029	NA	885.668169179502	-0.669307647680999	0.179683286759898	-3.72492990166282	0.000195369503353052	0.00121279	inter	ref|NP_001164651.1|	scavenger receptor class B member 4 [Bombyx mori]_x0001_dbj|BAI66272.1| Cameo2 [Bombyx mori]	0.0
412	GSSPFG00003331001	scaffold_27_678	GSSPFG00003331001 scaffold_27_678	GSSPFG00003331001.3-RA_14197-17918	92	-19.31	5 22	11281151	18	61.11%	83.33%	scaffold_27_678	7029	3310	3316	3310	3316	15039	1a	x	1a	7029	NA	885.668169179502	-0.669307647680999	0.179683286759898	-3.72492990166282	0.000195369503353052	0.00121279	inter	ref|NP_001164651.1|	scavenger receptor class B member 4 [Bombyx mori]_x0001_dbj|BAI66272.1| Cameo2 [Bombyx mori]	0.0
413	GSSPFG00003331001	scaffold_72_1268	GSSPFG00003331001 scaffold_72_1268	GSSPFG00003331001.3-RA_14197-17918	131	-17.75	4 20	793814	16	75.00%	87.50%	scaffold_72_1268	7029	390	397	390	396	15053	8mer	x	8mer	7029	NA	885.668169179502	-0.669307647680999	0.179683286759898	-3.72492990166282	0.000195369503353052	0.00121279	inter	ref|NP_001164651.1|	scavenger receptor class B member 4 [Bombyx mori]_x0001_dbj|BAI66272.1| Cameo2 [Bombyx mori]	0.0
414	GSSPFG00003331001	scaffold_26512_24318	GSSPFG00003331001 scaffold_26512_24318	GSSPFG00003331001.3-RA_14197-17918	99	-19.54	2 19	35143536	17	70.59%	76.47%	scaffold_26512_24318	7029	3624	3630	3624	3630	15038	m8	x	m8	7029	NA	885.668169179502	-0.669307647680999	0.179683286759898	-3.72492990166282	0.000195369503353052	0.00121279	inter	ref|NP_001164651.1|	scavenger receptor class B member 4 [Bombyx mori]_x0001_dbj|BAI66272.1| Cameo2 [Bombyx mori]	0.0
415	GSSPFG00003331001	scaffold_9688_17905	GSSPFG00003331001 scaffold_9688_17905	GSSPFG00003331001.3-RA_14197-17918	93	-17.59	6 20	34473468	14	85.71%	85.71%	scaffold_9688_17905	7029	3663	3669	3663	3669	15063	1a	x	1a	7029	NA	885.668169179502	-0.669307647680999	0.179683286759898	-3.72492990166282	0.000195369503353052	0.00121279	inter	ref|NP_001164651.1|	scavenger receptor class B member 4 [Bombyx mori]_x0001_dbj|BAI66272.1| Cameo2 [Bombyx mori]	0.0
416	GSSPFG00003331001	scaffold_81_1317	GSSPFG00003331001 scaffold_81_1317	GSSPFG00003331001.3-RA_14197-17918	153	-19.35	2 18	25082529	16	68.75%	81.25%	scaffold_81_1317	7029	390	397	390	396	15056	8mer	x	8mer	7029	NA	885.668169179502	-0.669307647680999	0.179683286759898	-3.72492990166282	0.000195369503353052	0.00121279	inter	ref|NP_001164651.1|	scavenger receptor class B member 4 [Bombyx mori]_x0001_dbj|BAI66272.1| Cameo2 [Bombyx mori]	0.0
417	GSSPFG00003331001	scaffold_8843_17362	GSSPFG00003331001 scaffold_8843_17362	GSSPFG00003331001.3-RA_14197-17918	98	-18.91	3 21	34913518	24	54.17%	70.83%	scaffold_8843_17362	7029	2450	2456	2450	2456	15058	1a	x	1a	7029	NA	885.668169179502	-0.669307647680999	0.179683286759898	-3.72492990166282	0.000195369503353052	0.00121279	inter	ref|NP_001164651.1|	scavenger receptor class B member 4 [Bombyx mori]_x0001_dbj|BAI66272.1| Cameo2 [Bombyx mori]	0.0
418	GSSPFG00003331001	scaffold_6048_15060	GSSPFG00003331001 scaffold_6048_15060	GSSPFG00003331001.3-RA_14197-17918	119	-18.93	2 22	575605	28	57.14%	67.86%	scaffold_6048_15060	7029	127	133	127	133	15048	m8	x	m8	7029	NA	885.668169179502	-0.669307647680999	0.179683286759898	-3.72492990166282	0.000195369503353052	0.00121279	inter	ref|NP_001164651.1|	scavenger receptor class B member 4 [Bombyx mori]_x0001_dbj|BAI66272.1| Cameo2 [Bombyx mori]	0.0
419	GSSPFG00003331001	scaffold_26512_24318	GSSPFG00003331001 scaffold_26512_24318	GSSPFG00003331001.3-RA_14197-17918	95	-20.8	2 24	19792003	22	54.55%	77.27%	scaffold_26512_24318	7029	3624	3630	3624	3630	15038	m8	x	m8	7029	NA	885.668169179502	-0.669307647680999	0.179683286759898	-3.72492990166282	0.000195369503353052	0.00121279	inter	ref|NP_001164651.1|	scavenger receptor class B member 4 [Bombyx mori]_x0001_dbj|BAI66272.1| Cameo2 [Bombyx mori]	0.0
420	GSSPFG00003331001	scaffold_81_1317	GSSPFG00003331001 scaffold_81_1317	GSSPFG00003331001.3-RA_14197-17918	123	-18.5	2 21	18471865	19	63.16%	84.21%	scaffold_81_1317	7029	2522	2529	2522	2528	15055	8mer	x	8mer	7029	NA	885.668169179502	-0.669307647680999	0.179683286759898	-3.72492990166282	0.000195369503353052	0.00121279	inter	ref|NP_001164651.1|	scavenger receptor class B member 4 [Bombyx mori]_x0001_dbj|BAI66272.1| Cameo2 [Bombyx mori]	0.0
421	GSSPFG00003331001	scaffold_72_1268	GSSPFG00003331001 scaffold_72_1268	GSSPFG00003331001.3-RA_14197-17918	139	-20.12	2 17	35193541	16	75.00%	81.25%	scaffold_72_1268	7029	390	397	390	396	15053	8mer	x	8mer	7029	NA	885.668169179502	-0.669307647680999	0.179683286759898	-3.72492990166282	0.000195369503353052	0.00121279	inter	ref|NP_001164651.1|	scavenger receptor class B member 4 [Bombyx mori]_x0001_dbj|BAI66272.1| Cameo2 [Bombyx mori]	0.0
422	GSSPFG00003331001	scaffold_72_1268	GSSPFG00003331001 scaffold_72_1268	GSSPFG00003331001.3-RA_14197-17918	139	-25.08	2 17	872894	16	87.50%	87.50%	scaffold_72_1268	7029	2522	2529	2522	2528	15052	8mer	x	8mer	7029	NA	885.668169179502	-0.669307647680999	0.179683286759898	-3.72492990166282	0.000195369503353052	0.00121279	inter	ref|NP_001164651.1|	scavenger receptor class B member 4 [Bombyx mori]_x0001_dbj|BAI66272.1| Cameo2 [Bombyx mori]	0.0
423	GSSPFG00003331001	scaffold_9688_17905	GSSPFG00003331001 scaffold_9688_17905	GSSPFG00003331001.3-RA_14197-17918	107	-18.23	2 16	11211144	15	80.00%	93.33%	scaffold_9688_17905	7029	3079	3086	3079	3085	15062	8mer	x	8mer	7029	NA	885.668169179502	-0.669307647680999	0.179683286759898	-3.72492990166282	0.000195369503353052	0.00121279	inter	ref|NP_001164651.1|	scavenger receptor class B member 4 [Bombyx mori]_x0001_dbj|BAI66272.1| Cameo2 [Bombyx mori]	0.0
424	GSSPFG00003331001	scaffold_81_1317	GSSPFG00003331001 scaffold_81_1317	GSSPFG00003331001.3-RA_14197-17918	139	-25.08	2 17	872894	16	87.50%	87.50%	scaffold_81_1317	7029	2522	2529	2522	2528	15055	8mer	x	8mer	7029	NA	885.668169179502	-0.669307647680999	0.179683286759898	-3.72492990166282	0.000195369503353052	0.00121279	inter	ref|NP_001164651.1|	scavenger receptor class B member 4 [Bombyx mori]_x0001_dbj|BAI66272.1| Cameo2 [Bombyx mori]	0.0
425	GSSPFG00003331001	scaffold_81_1317	GSSPFG00003331001 scaffold_81_1317	GSSPFG00003331001.3-RA_14197-17918	139	-20.12	2 17	35193541	16	75.00%	81.25%	scaffold_81_1317	7029	2522	2529	2522	2528	15055	8mer	x	8mer	7029	NA	885.668169179502	-0.669307647680999	0.179683286759898	-3.72492990166282	0.000195369503353052	0.00121279	inter	ref|NP_001164651.1|	scavenger receptor class B member 4 [Bombyx mori]_x0001_dbj|BAI66272.1| Cameo2 [Bombyx mori]	0.0
426	GSSPFG00003331001	scaffold_602_5272	GSSPFG00003331001 scaffold_602_5272	GSSPFG00003331001.3-RA_14197-17918	100	-18.15	2 7	917938	5	100.00%	100.00%	scaffold_602_5272	7029	3663	3669	3663	3669	15047	1a	x	1a	7029	NA	885.668169179502	-0.669307647680999	0.179683286759898	-3.72492990166282	0.000195369503353052	0.00121279	inter	ref|NP_001164651.1|	scavenger receptor class B member 4 [Bombyx mori]_x0001_dbj|BAI66272.1| Cameo2 [Bombyx mori]	0.0
427	GSSPFG00003331001	scaffold_723_5863	GSSPFG00003331001 scaffold_723_5863	GSSPFG00003331001.3-RA_14197-17918	106	-18.85	3 20	948974	21	66.67%	66.67%	scaffold_723_5863	7029	3310	3316	3310	3316	15051	1a	x	1a	7029	NA	885.668169179502	-0.669307647680999	0.179683286759898	-3.72492990166282	0.000195369503353052	0.00121279	inter	ref|NP_001164651.1|	scavenger receptor class B member 4 [Bombyx mori]_x0001_dbj|BAI66272.1| Cameo2 [Bombyx mori]	0.0
428	GSSPFG00003331001	scaffold_8843_17362	GSSPFG00003331001 scaffold_8843_17362	GSSPFG00003331001.3-RA_14197-17918	98	-18.91	3 21	34913518	24	54.17%	70.83%	scaffold_8843_17362	7029	322	328	322	328	15059	1a	x	1a	7029	NA	885.668169179502	-0.669307647680999	0.179683286759898	-3.72492990166282	0.000195369503353052	0.00121279	inter	ref|NP_001164651.1|	scavenger receptor class B member 4 [Bombyx mori]_x0001_dbj|BAI66272.1| Cameo2 [Bombyx mori]	0.0
429	GSSPFG00003331001	scaffold_602_5272	GSSPFG00003331001 scaffold_602_5272	GSSPFG00003331001.3-RA_14197-17918	100	-18.15	2 7	917938	5	100.00%	100.00%	scaffold_602_5272	7029	3079	3086	3079	3085	15046	8mer	x	8mer	7029	NA	885.668169179502	-0.669307647680999	0.179683286759898	-3.72492990166282	0.000195369503353052	0.00121279	inter	ref|NP_001164651.1|	scavenger receptor class B member 4 [Bombyx mori]_x0001_dbj|BAI66272.1| Cameo2 [Bombyx mori]	0.0
430	GSSPFG00003331001	scaffold_27_678	GSSPFG00003331001 scaffold_27_678	GSSPFG00003331001.3-RA_14197-17918	93	-19.43	5 19	34893514	17	64.71%	70.59%	scaffold_27_678	7029	3310	3316	3310	3316	15039	1a	x	1a	7029	NA	885.668169179502	-0.669307647680999	0.179683286759898	-3.72492990166282	0.000195369503353052	0.00121279	inter	ref|NP_001164651.1|	scavenger receptor class B member 4 [Bombyx mori]_x0001_dbj|BAI66272.1| Cameo2 [Bombyx mori]	0.0
431	GSSPFG00003331001	scaffold_349_3786	GSSPFG00003331001 scaffold_349_3786	GSSPFG00003331001.3-RA_14197-17918	119	-18.93	2 22	575605	28	57.14%	67.86%	scaffold_349_3786	7029	2262	2268	2262	2268	15042	m8	x	m8	7029	NA	885.668169179502	-0.669307647680999	0.179683286759898	-3.72492990166282	0.000195369503353052	0.00121279	inter	ref|NP_001164651.1|	scavenger receptor class B member 4 [Bombyx mori]_x0001_dbj|BAI66272.1| Cameo2 [Bombyx mori]	0.0
432	GSSPFG00003331001	scaffold_9688_17909	GSSPFG00003331001 scaffold_9688_17909	GSSPFG00003331001.3-RA_14197-17918	113	-18.13	3 20	14311454	20	70.00%	80.00%	scaffold_9688_17909	7029	2213	2219	2213	2219	15064	1a	x	1a	7029	NA	885.668169179502	-0.669307647680999	0.179683286759898	-3.72492990166282	0.000195369503353052	0.00121279	inter	ref|NP_001164651.1|	scavenger receptor class B member 4 [Bombyx mori]_x0001_dbj|BAI66272.1| Cameo2 [Bombyx mori]	0.0
433	GSSPFG00003331001	scaffold_72_1268	GSSPFG00003331001 scaffold_72_1268	GSSPFG00003331001.3-RA_14197-17918	161	-23.46	2 18	376397	16	75.00%	87.50%	scaffold_72_1268	7029	2522	2529	2522	2528	15052	8mer	x	8mer	7029	NA	885.668169179502	-0.669307647680999	0.179683286759898	-3.72492990166282	0.000195369503353052	0.00121279	inter	ref|NP_001164651.1|	scavenger receptor class B member 4 [Bombyx mori]_x0001_dbj|BAI66272.1| Cameo2 [Bombyx mori]	0.0
434	GSSPFG00003331001	scaffold_349_3786	GSSPFG00003331001 scaffold_349_3786	GSSPFG00003331001.3-RA_14197-17918	119	-18.93	2 22	575605	28	57.14%	67.86%	scaffold_349_3786	7029	127	133	127	133	15041	m8	x	m8	7029	NA	885.668169179502	-0.669307647680999	0.179683286759898	-3.72492990166282	0.000195369503353052	0.00121279	inter	ref|NP_001164651.1|	scavenger receptor class B member 4 [Bombyx mori]_x0001_dbj|BAI66272.1| Cameo2 [Bombyx mori]	0.0
435	GSSPFG00003331001	superscaffold_114_28965	GSSPFG00003331001 superscaffold_114_28965	GSSPFG00003331001.3-RA_14197-17918	105	-17.78	2 19	28642888	19	63.16%	68.42%	superscaffold_114_28965	7029	2029	2035	2029	2035	15068	1a	x	1a	7029	NA	885.668169179502	-0.669307647680999	0.179683286759898	-3.72492990166282	0.000195369503353052	0.00121279	inter	ref|NP_001164651.1|	scavenger receptor class B member 4 [Bombyx mori]_x0001_dbj|BAI66272.1| Cameo2 [Bombyx mori]	0.0
436	GSSPFG00003331001	scaffold_1097_7389	GSSPFG00003331001 scaffold_1097_7389	GSSPFG00003331001.3-RA_14197-17918	109	-17.79	2 18	30723090	16	68.75%	87.50%	scaffold_1097_7389	7029	2325	2331	2325	2331	15030	1a	x	1a	7029	NA	885.668169179502	-0.669307647680999	0.179683286759898	-3.72492990166282	0.000195369503353052	0.00121279	inter	ref|NP_001164651.1|	scavenger receptor class B member 4 [Bombyx mori]_x0001_dbj|BAI66272.1| Cameo2 [Bombyx mori]	0.0
437	GSSPFG00003331001	scaffold_72_1268	GSSPFG00003331001 scaffold_72_1268	GSSPFG00003331001.3-RA_14197-17918	161	-23.46	2 18	376397	16	75.00%	87.50%	scaffold_72_1268	7029	390	397	390	396	15053	8mer	x	8mer	7029	NA	885.668169179502	-0.669307647680999	0.179683286759898	-3.72492990166282	0.000195369503353052	0.00121279	inter	ref|NP_001164651.1|	scavenger receptor class B member 4 [Bombyx mori]_x0001_dbj|BAI66272.1| Cameo2 [Bombyx mori]	0.0
438	GSSPFG00003331001	scaffold_723_5863	GSSPFG00003331001 scaffold_723_5863	GSSPFG00003331001.3-RA_14197-17918	92	-19.31	5 22	11281151	18	61.11%	83.33%	scaffold_723_5863	7029	3310	3316	3310	3316	15051	1a	x	1a	7029	NA	885.668169179502	-0.669307647680999	0.179683286759898	-3.72492990166282	0.000195369503353052	0.00121279	inter	ref|NP_001164651.1|	scavenger receptor class B member 4 [Bombyx mori]_x0001_dbj|BAI66272.1| Cameo2 [Bombyx mori]	0.0
439	GSSPFG00003331001	scaffold_349_3786	GSSPFG00003331001 scaffold_349_3786	GSSPFG00003331001.3-RA_14197-17918	124	-19.73	3 17	35403562	14	85.71%	92.86%	scaffold_349_3786	7029	2262	2268	2262	2268	15042	m8	x	m8	7029	NA	885.668169179502	-0.669307647680999	0.179683286759898	-3.72492990166282	0.000195369503353052	0.00121279	inter	ref|NP_001164651.1|	scavenger receptor class B member 4 [Bombyx mori]_x0001_dbj|BAI66272.1| Cameo2 [Bombyx mori]	0.0
440	GSSPFG00003331001	scaffold_26512_24318	GSSPFG00003331001 scaffold_26512_24318	GSSPFG00003331001.3-RA_14197-17918	115	-17.94	2 20	34693493	18	55.56%	83.33%	scaffold_26512_24318	7029	3624	3630	3624	3630	15038	m8	x	m8	7029	NA	885.668169179502	-0.669307647680999	0.179683286759898	-3.72492990166282	0.000195369503353052	0.00121279	inter	ref|NP_001164651.1|	scavenger receptor class B member 4 [Bombyx mori]_x0001_dbj|BAI66272.1| Cameo2 [Bombyx mori]	0.0
441	GSSPFG00003331001	scaffold_8843_17362	GSSPFG00003331001 scaffold_8843_17362	GSSPFG00003331001.3-RA_14197-17918	98	-18.91	3 21	34913518	24	54.17%	70.83%	scaffold_8843_17362	7029	1793	1800	1793	1799	15057	8mer	x	8mer	7029	NA	885.668169179502	-0.669307647680999	0.179683286759898	-3.72492990166282	0.000195369503353052	0.00121279	inter	ref|NP_001164651.1|	scavenger receptor class B member 4 [Bombyx mori]_x0001_dbj|BAI66272.1| Cameo2 [Bombyx mori]	0.0
442	GSSPFG00003331001	superscaffold_114_28965	GSSPFG00003331001 superscaffold_114_28965	GSSPFG00003331001.3-RA_14197-17918	105	-17.78	2 19	28642888	19	63.16%	68.42%	superscaffold_114_28965	7029	3301	3307	3301	3307	15069	1a	x	1a	7029	NA	885.668169179502	-0.669307647680999	0.179683286759898	-3.72492990166282	0.000195369503353052	0.00121279	inter	ref|NP_001164651.1|	scavenger receptor class B member 4 [Bombyx mori]_x0001_dbj|BAI66272.1| Cameo2 [Bombyx mori]	0.0
443	GSSPFG00003331001	superscaffold_114_28965	GSSPFG00003331001 superscaffold_114_28965	GSSPFG00003331001.3-RA_14197-17918	106	-17.66	2 21	35043525	19	57.89%	73.68%	superscaffold_114_28965	7029	2029	2035	2029	2035	15068	1a	x	1a	7029	NA	885.668169179502	-0.669307647680999	0.179683286759898	-3.72492990166282	0.000195369503353052	0.00121279	inter	ref|NP_001164651.1|	scavenger receptor class B member 4 [Bombyx mori]_x0001_dbj|BAI66272.1| Cameo2 [Bombyx mori]	0.0
444	GSSPFG00003331001	scaffold_81_1317	GSSPFG00003331001 scaffold_81_1317	GSSPFG00003331001.3-RA_14197-17918	161	-23.46	2 18	376397	16	75.00%	87.50%	scaffold_81_1317	7029	390	397	390	396	15056	8mer	x	8mer	7029	NA	885.668169179502	-0.669307647680999	0.179683286759898	-3.72492990166282	0.000195369503353052	0.00121279	inter	ref|NP_001164651.1|	scavenger receptor class B member 4 [Bombyx mori]_x0001_dbj|BAI66272.1| Cameo2 [Bombyx mori]	0.0
445	GSSPFG00003331001	scaffold_349_3786	GSSPFG00003331001 scaffold_349_3786	GSSPFG00003331001.3-RA_14197-17918	124	-19.73	3 17	35403562	14	85.71%	92.86%	scaffold_349_3786	7029	3082	3088	3082	3088	15043	m8	x	m8	7029	NA	885.668169179502	-0.669307647680999	0.179683286759898	-3.72492990166282	0.000195369503353052	0.00121279	inter	ref|NP_001164651.1|	scavenger receptor class B member 4 [Bombyx mori]_x0001_dbj|BAI66272.1| Cameo2 [Bombyx mori]	0.0
446	GSSPFG00003331001	scaffold_9688_17905	GSSPFG00003331001 scaffold_9688_17905	GSSPFG00003331001.3-RA_14197-17918	96	-17.21	2 19	931958	22	63.64%	68.18%	scaffold_9688_17905	7029	3079	3086	3079	3085	15062	8mer	x	8mer	7029	NA	885.668169179502	-0.669307647680999	0.179683286759898	-3.72492990166282	0.000195369503353052	0.00121279	inter	ref|NP_001164651.1|	scavenger receptor class B member 4 [Bombyx mori]_x0001_dbj|BAI66272.1| Cameo2 [Bombyx mori]	0.0
447	GSSPFG00003331001	scaffold_349_3786	GSSPFG00003331001 scaffold_349_3786	GSSPFG00003331001.3-RA_14197-17918	124	-19.73	3 17	35403562	14	85.71%	92.86%	scaffold_349_3786	7029	127	133	127	133	15041	m8	x	m8	7029	NA	885.668169179502	-0.669307647680999	0.179683286759898	-3.72492990166282	0.000195369503353052	0.00121279	inter	ref|NP_001164651.1|	scavenger receptor class B member 4 [Bombyx mori]_x0001_dbj|BAI66272.1| Cameo2 [Bombyx mori]	0.0
448	GSSPFG00003331001	scaffold_8843_17362	GSSPFG00003331001 scaffold_8843_17362	GSSPFG00003331001.3-RA_14197-17918	122	-22.44	3 20	22092235	22	63.64%	72.73%	scaffold_8843_17362	7029	1793	1800	1793	1799	15057	8mer	x	8mer	7029	NA	885.668169179502	-0.669307647680999	0.179683286759898	-3.72492990166282	0.000195369503353052	0.00121279	inter	ref|NP_001164651.1|	scavenger receptor class B member 4 [Bombyx mori]_x0001_dbj|BAI66272.1| Cameo2 [Bombyx mori]	0.0
449	GSSPFG00003331001	scaffold_26512_24318	GSSPFG00003331001 scaffold_26512_24318	GSSPFG00003331001.3-RA_14197-17918	97	-18.41	2 24	11951222	25	64.00%	72.00%	scaffold_26512_24318	7029	3624	3630	3624	3630	15038	m8	x	m8	7029	NA	885.668169179502	-0.669307647680999	0.179683286759898	-3.72492990166282	0.000195369503353052	0.00121279	inter	ref|NP_001164651.1|	scavenger receptor class B member 4 [Bombyx mori]_x0001_dbj|BAI66272.1| Cameo2 [Bombyx mori]	0.0
450	GSSPFG00003331001	scaffold_27_678	GSSPFG00003331001 scaffold_27_678	GSSPFG00003331001.3-RA_14197-17918	92	-18.32	4 19	13821406	17	70.59%	82.35%	scaffold_27_678	7029	3310	3316	3310	3316	15039	1a	x	1a	7029	NA	885.668169179502	-0.669307647680999	0.179683286759898	-3.72492990166282	0.000195369503353052	0.00121279	inter	ref|NP_001164651.1|	scavenger receptor class B member 4 [Bombyx mori]_x0001_dbj|BAI66272.1| Cameo2 [Bombyx mori]	0.0
451	GSSPFG00003332001	scaffold_1097_7389	GSSPFG00003332001 scaffold_1097_7389	GSSPFG00003332001-RA_16333-17373	109	-17.79	2 18	936954	16	68.75%	87.50%	scaffold_1097_7389	7029	222	228	222	228	15077	1a	x	1a	7029	NA	74.0578670230252	-1.1547679006416	0.40979668476117	-2.81790444770093	0.00483381927430598	0.0196739	inter	dbj|BAI66273.1|	Cameo2 [Bombyx mori]	5e-24
452	GSSPFG00003332001	scaffold_81_1317	GSSPFG00003332001 scaffold_81_1317	GSSPFG00003332001-RA_16333-17373	153	-19.35	2 18	372393	16	68.75%	81.25%	scaffold_81_1317	7029	386	393	386	392	15087	8mer	x	8mer	7029	NA	74.0578670230252	-1.1547679006416	0.40979668476117	-2.81790444770093	0.00483381927430598	0.0196739	inter	dbj|BAI66273.1|	Cameo2 [Bombyx mori]	5e-24
453	GSSPFG00003332001	scaffold_8843_17362	GSSPFG00003332001 scaffold_8843_17362	GSSPFG00003332001-RA_16333-17373	122	-22.44	3 20	73 99	22	63.64%	72.73%	scaffold_8843_17362	7029	314	320	314	320	15088	1a	x	1a	7029	NA	74.0578670230252	-1.1547679006416	0.40979668476117	-2.81790444770093	0.00483381927430598	0.0196739	inter	dbj|BAI66273.1|	Cameo2 [Bombyx mori]	5e-24
454	GSSPFG00003332001	scaffold_1097_7389	GSSPFG00003332001 scaffold_1097_7389	GSSPFG00003332001-RA_16333-17373	109	-17.79	2 18	936954	16	68.75%	87.50%	scaffold_1097_7389	7029	189	195	189	195	15076	1a	x	1a	7029	NA	74.0578670230252	-1.1547679006416	0.40979668476117	-2.81790444770093	0.00483381927430598	0.0196739	inter	dbj|BAI66273.1|	Cameo2 [Bombyx mori]	5e-24
455	GSSPFG00003332001	scaffold_9688_17905	GSSPFG00003332001 scaffold_9688_17905	GSSPFG00003332001-RA_16333-17373	168	-23.25	2 22	927950	21	71.43%	85.71%	scaffold_9688_17905	7029	943	950	943	949	15090	8mer	x	8mer	7029	NA	74.0578670230252	-1.1547679006416	0.40979668476117	-2.81790444770093	0.00483381927430598	0.0196739	inter	dbj|BAI66273.1|	Cameo2 [Bombyx mori]	5e-24
456	GSSPFG00003332001	scaffold_72_1268	GSSPFG00003332001 scaffold_72_1268	GSSPFG00003332001-RA_16333-17373	153	-19.35	2 18	372393	16	68.75%	81.25%	scaffold_72_1268	7029	386	393	386	392	15086	8mer	x	8mer	7029	NA	74.0578670230252	-1.1547679006416	0.40979668476117	-2.81790444770093	0.00483381927430598	0.0196739	inter	dbj|BAI66273.1|	Cameo2 [Bombyx mori]	5e-24
457	GSSPFG00003388001	superscaffold_630_32959	GSSPFG00003388001 superscaffold_630_32959	GSSPFG00003388001-RA_60829-61624	100	-20.43	4 18	304327	16	68.75%	75.00%	superscaffold_630_32959	7029	622	628	622	628	28556	1a	x	1a	7029	NA	291.061586901274	-0.856878920437846	0.262946216053011	-3.25876117671568	0.00111899823744762	0.00561444	inter	ref|XP_004923581.1|	PREDICTED: CCR4-NOT transcription complex subunit 6-like [Bombyx mori]	0.0
458	GSSPFG00003388001	scaffold_2057_9777	GSSPFG00003388001 scaffold_2057_9777	GSSPFG00003388001-RA_60829-61624	100	-20.43	4 18	304327	16	68.75%	75.00%	scaffold_2057_9777	7029	622	628	622	628	28549	1a	x	1a	7029	NA	291.061586901274	-0.856878920437846	0.262946216053011	-3.25876117671568	0.00111899823744762	0.00561444	inter	ref|XP_004923581.1|	PREDICTED: CCR4-NOT transcription complex subunit 6-like [Bombyx mori]	0.0
459	GSSPFG00003388001	scaffold_6364_15325	GSSPFG00003388001 scaffold_6364_15325	GSSPFG00003388001-RA_60829-61624	144	-18.86	2 20	420441	20	75.00%	80.00%	scaffold_6364_15325	7029	435	441	435	441	28551	1a	x	1a	7029	NA	291.061586901274	-0.856878920437846	0.262946216053011	-3.25876117671568	0.00111899823744762	0.00561444	inter	ref|XP_004923581.1|	PREDICTED: CCR4-NOT transcription complex subunit 6-like [Bombyx mori]	0.0
460	GSSPFG00003388001	scaffold_6364_15326	GSSPFG00003388001 scaffold_6364_15326	GSSPFG00003388001-RA_60829-61624	144	-18.86	2 20	420441	20	75.00%	80.00%	scaffold_6364_15326	7029	435	441	435	441	28552	1a	x	1a	7029	NA	291.061586901274	-0.856878920437846	0.262946216053011	-3.25876117671568	0.00111899823744762	0.00561444	inter	ref|XP_004923581.1|	PREDICTED: CCR4-NOT transcription complex subunit 6-like [Bombyx mori]	0.0
461	GSSPFG00003388001	scaffold_6364_15325	GSSPFG00003388001 scaffold_6364_15325	GSSPFG00003388001-RA_60829-61624	115	-17.73	3 18	303325	17	64.71%	82.35%	scaffold_6364_15325	7029	435	441	435	441	28551	1a	x	1a	7029	NA	291.061586901274	-0.856878920437846	0.262946216053011	-3.25876117671568	0.00111899823744762	0.00561444	inter	ref|XP_004923581.1|	PREDICTED: CCR4-NOT transcription complex subunit 6-like [Bombyx mori]	0.0
462	GSSPFG00003388001	scaffold_2057_9777	GSSPFG00003388001 scaffold_2057_9777	GSSPFG00003388001-RA_60829-61624	100	-20.43	4 18	304327	16	68.75%	75.00%	scaffold_2057_9777	7029	617	623	617	623	28548	m8	x	m8	7029	NA	291.061586901274	-0.856878920437846	0.262946216053011	-3.25876117671568	0.00111899823744762	0.00561444	inter	ref|XP_004923581.1|	PREDICTED: CCR4-NOT transcription complex subunit 6-like [Bombyx mori]	0.0
463	GSSPFG00003388001	superscaffold_630_32959	GSSPFG00003388001 superscaffold_630_32959	GSSPFG00003388001-RA_60829-61624	100	-20.43	4 18	304327	16	68.75%	75.00%	superscaffold_630_32959	7029	617	623	617	623	28555	m8	x	m8	7029	NA	291.061586901274	-0.856878920437846	0.262946216053011	-3.25876117671568	0.00111899823744762	0.00561444	inter	ref|XP_004923581.1|	PREDICTED: CCR4-NOT transcription complex subunit 6-like [Bombyx mori]	0.0
464	GSSPFG00003388001	scaffold_6364_15326	GSSPFG00003388001 scaffold_6364_15326	GSSPFG00003388001-RA_60829-61624	115	-17.73	3 18	303325	17	64.71%	82.35%	scaffold_6364_15326	7029	435	441	435	441	28552	1a	x	1a	7029	NA	291.061586901274	-0.856878920437846	0.262946216053011	-3.25876117671568	0.00111899823744762	0.00561444	inter	ref|XP_004923581.1|	PREDICTED: CCR4-NOT transcription complex subunit 6-like [Bombyx mori]	0.0
465	GSSPFG00003410001	scaffold_2057_9777	GSSPFG00003410001 scaffold_2057_9777	GSSPFG00003410001.2-RA_90427-91623	156	-17.08	2 14	869891	13	92.31%	92.31%	scaffold_2057_9777	7029	1134	1140	1134	1140	24139	m8	x	m8	7029	NA	1691.18352447917	0.839444809309053	0.293169825475534	2.86333973132275	0.00419200826261681	0.0174934	inter	gb|AFG22596.1|	nitric oxide synthase, partial [Mythimna separata]	0.0
466	GSSPFG00003410001	scaffold_2057_9777	GSSPFG00003410001 scaffold_2057_9777	GSSPFG00003410001.2-RA_90427-91623	156	-17.08	2 14	869891	13	92.31%	92.31%	scaffold_2057_9777	7029	884	890	884	890	24140	m8	x	m8	7029	NA	1691.18352447917	0.839444809309053	0.293169825475534	2.86333973132275	0.00419200826261681	0.0174934	inter	gb|AFG22596.1|	nitric oxide synthase, partial [Mythimna separata]	0.0
467	GSSPFG00003410001	superscaffold_630_32959	GSSPFG00003410001 superscaffold_630_32959	GSSPFG00003410001.2-RA_90427-91623	156	-17.08	2 14	869891	13	92.31%	92.31%	superscaffold_630_32959	7029	1134	1140	1134	1140	24143	m8	x	m8	7029	NA	1691.18352447917	0.839444809309053	0.293169825475534	2.86333973132275	0.00419200826261681	0.0174934	inter	gb|AFG22596.1|	nitric oxide synthase, partial [Mythimna separata]	0.0
468	GSSPFG00003410001	superscaffold_630_32959	GSSPFG00003410001 superscaffold_630_32959	GSSPFG00003410001.2-RA_90427-91623	156	-17.08	2 14	869891	13	92.31%	92.31%	superscaffold_630_32959	7029	884	890	884	890	24144	m8	x	m8	7029	NA	1691.18352447917	0.839444809309053	0.293169825475534	2.86333973132275	0.00419200826261681	0.0174934	inter	gb|AFG22596.1|	nitric oxide synthase, partial [Mythimna separata]	0.0
469	GSSPFG00003415001	scaffold_3238_11928	GSSPFG00003415001 scaffold_3238_11928	GSSPFG00003415001.3-RA_5942-6658	136	-20.21	2 19	177199	17	58.82%	88.24%	scaffold_3238_11928	7029	42	48	42	48	1204	1a	x	1a	7029	NA	865.355771756912	-0.552827522898357	0.190280933330104	-2.90532274160806	0.00366874587528676	0.0156878	inter	gb|AEQ33590.1|	beta-1,3-glucan recognition protein 2 [Spodoptera litura]	3e-167
470	GSSPFG00003415001	scaffold_3238_11928	GSSPFG00003415001 scaffold_3238_11928	GSSPFG00003415001.3-RA_5942-6658	98	-18	2 20	111136	20	60.00%	75.00%	scaffold_3238_11928	7029	42	48	42	48	1204	1a	x	1a	7029	NA	865.355771756912	-0.552827522898357	0.190280933330104	-2.90532274160806	0.00366874587528676	0.0156878	inter	gb|AEQ33590.1|	beta-1,3-glucan recognition protein 2 [Spodoptera litura]	3e-167
471	GSSPFG00003542001	scaffold_15646_20867	GSSPFG00003542001 scaffold_15646_20867	GSSPFG00003542001-RA_134758-135220	146	-17.74	3 19	159180	16	75.00%	87.50%	scaffold_15646_20867	7029	353	359	353	359	9501	1a	x	1a	7029	NA	704.638090889101	1.15536053907209	0.211862889550701	5.45334079754253	4.943220237224e-08	6.37e-07	inter	gb|ADK56161.1|	RNA-binding protein [Helicoverpa armigera]	6e-116
472	GSSPFG00003551001	scaffold_9688_17905	GSSPFG00003551001 scaffold_9688_17905	GSSPFG00003551001-RA_1914-2044	152	-19.08	2 22	103126	21	66.67%	71.43%	scaffold_9688_17905	7029	119	126	119	125	6302	8mer	x	8mer	7029	NA	170.189846774321	-0.692721828767016	0.273458750471486	-2.53318581896777	0.0113031016309646	0.0399643	inter	ref|XP_011562617.1|	PREDICTED: folliculin [Plutella xylostella]	4e-88
473	GSSPFG00003551001	scaffold_23013_23354	GSSPFG00003551001 scaffold_23013_23354	GSSPFG00003551001-RA_1914-2044	162	-22.97	2 22	76 98	21	71.43%	85.71%	scaffold_23013_23354	7029	91	97	91	97	6297	m8	x	m8	7029	NA	170.189846774321	-0.692721828767016	0.273458750471486	-2.53318581896777	0.0113031016309646	0.0399643	inter	ref|XP_011562617.1|	PREDICTED: folliculin [Plutella xylostella]	4e-88
474	GSSPFG00003551001	scaffold_9688_17905	GSSPFG00003551001 scaffold_9688_17905	GSSPFG00003551001-RA_1914-2044	108	-19.52	2 22	27 52	23	60.87%	65.22%	scaffold_9688_17905	7029	119	126	119	125	6302	8mer	x	8mer	7029	NA	170.189846774321	-0.692721828767016	0.273458750471486	-2.53318581896777	0.0113031016309646	0.0399643	inter	ref|XP_011562617.1|	PREDICTED: folliculin [Plutella xylostella]	4e-88
475	GSSPFG00003624001	scaffold_2057_9781	GSSPFG00003624001 scaffold_2057_9781	GSSPFG00003624001-RA_125713-127021	90	-17.94	2 22	10941116	21	57.14%	71.43%	scaffold_2057_9781	7029	689	695	689	695	38931	1a	x	1a	7029	NA	764.475535279343	0.725094280676683	0.181956800208647	3.98498039009936	6.74856986174041e-05	0.000467466	inter	gb|EHJ78236.1|	hypothetical protein KGM_14483 [Danaus plexippus]	2e-79
476	GSSPFG00003624001	superscaffold_787_33925	GSSPFG00003624001 superscaffold_787_33925	GSSPFG00003624001-RA_125713-127021	155	-22.13	2 19	884904	18	77.78%	83.33%	superscaffold_787_33925	7029	897	903	897	903	38944	m8	x	m8	7029	NA	764.475535279343	0.725094280676683	0.181956800208647	3.98498039009936	6.74856986174041e-05	0.000467466	inter	gb|EHJ78236.1|	hypothetical protein KGM_14483 [Danaus plexippus]	2e-79
477	GSSPFG00003624001	scaffold_321_3620	GSSPFG00003624001 scaffold_321_3620	GSSPFG00003624001-RA_125713-127021	110	-19.4	2 19	69 88	17	70.59%	82.35%	scaffold_321_3620	7029	931	937	931	937	38932	m8	x	m8	7029	NA	764.475535279343	0.725094280676683	0.181956800208647	3.98498039009936	6.74856986174041e-05	0.000467466	inter	gb|EHJ78236.1|	hypothetical protein KGM_14483 [Danaus plexippus]	2e-79
478	GSSPFG00003624001	scaffold_2057_9777	GSSPFG00003624001 scaffold_2057_9777	GSSPFG00003624001-RA_125713-127021	97	-17.89	5 21	10931117	19	73.68%	73.68%	scaffold_2057_9777	7029	1177	1183	1177	1183	38928	1a	x	1a	7029	NA	764.475535279343	0.725094280676683	0.181956800208647	3.98498039009936	6.74856986174041e-05	0.000467466	inter	gb|EHJ78236.1|	hypothetical protein KGM_14483 [Danaus plexippus]	2e-79
479	GSSPFG00003624001	superscaffold_630_32963	GSSPFG00003624001 superscaffold_630_32963	GSSPFG00003624001-RA_125713-127021	90	-17.94	2 22	10941116	21	57.14%	71.43%	superscaffold_630_32963	7029	689	695	689	695	38943	1a	x	1a	7029	NA	764.475535279343	0.725094280676683	0.181956800208647	3.98498039009936	6.74856986174041e-05	0.000467466	inter	gb|EHJ78236.1|	hypothetical protein KGM_14483 [Danaus plexippus]	2e-79
480	GSSPFG00003624001	superscaffold_630_32963	GSSPFG00003624001 superscaffold_630_32963	GSSPFG00003624001-RA_125713-127021	90	-17.94	2 22	10941116	21	57.14%	71.43%	superscaffold_630_32963	7029	568	575	568	574	38942	8mer	x	8mer	7029	NA	764.475535279343	0.725094280676683	0.181956800208647	3.98498039009936	6.74856986174041e-05	0.000467466	inter	gb|EHJ78236.1|	hypothetical protein KGM_14483 [Danaus plexippus]	2e-79
481	GSSPFG00003624001	superscaffold_630_32959	GSSPFG00003624001 superscaffold_630_32959	GSSPFG00003624001-RA_125713-127021	98	-20.97	2 21	11311157	24	70.83%	70.83%	superscaffold_630_32959	7029	1177	1183	1177	1183	38940	1a	x	1a	7029	NA	764.475535279343	0.725094280676683	0.181956800208647	3.98498039009936	6.74856986174041e-05	0.000467466	inter	gb|EHJ78236.1|	hypothetical protein KGM_14483 [Danaus plexippus]	2e-79
482	GSSPFG00003624001	superscaffold_630_32959	GSSPFG00003624001 superscaffold_630_32959	GSSPFG00003624001-RA_125713-127021	97	-17.89	5 21	10931117	19	73.68%	73.68%	superscaffold_630_32959	7029	162	168	162	168	38941	1a	x	1a	7029	NA	764.475535279343	0.725094280676683	0.181956800208647	3.98498039009936	6.74856986174041e-05	0.000467466	inter	gb|EHJ78236.1|	hypothetical protein KGM_14483 [Danaus plexippus]	2e-79
483	GSSPFG00003624001	superscaffold_630_32959	GSSPFG00003624001 superscaffold_630_32959	GSSPFG00003624001-RA_125713-127021	98	-20.97	2 21	11311157	24	70.83%	70.83%	superscaffold_630_32959	7029	162	168	162	168	38941	1a	x	1a	7029	NA	764.475535279343	0.725094280676683	0.181956800208647	3.98498039009936	6.74856986174041e-05	0.000467466	inter	gb|EHJ78236.1|	hypothetical protein KGM_14483 [Danaus plexippus]	2e-79
484	GSSPFG00003624001	superscaffold_630_32959	GSSPFG00003624001 superscaffold_630_32959	GSSPFG00003624001-RA_125713-127021	97	-17.89	5 21	10931117	19	73.68%	73.68%	superscaffold_630_32959	7029	1177	1183	1177	1183	38940	1a	x	1a	7029	NA	764.475535279343	0.725094280676683	0.181956800208647	3.98498039009936	6.74856986174041e-05	0.000467466	inter	gb|EHJ78236.1|	hypothetical protein KGM_14483 [Danaus plexippus]	2e-79
485	GSSPFG00003624001	superscaffold_787_33925	GSSPFG00003624001 superscaffold_787_33925	GSSPFG00003624001-RA_125713-127021	120	-17.12	2 8	479499	6	100.00%	100.00%	superscaffold_787_33925	7029	897	903	897	903	38944	m8	x	m8	7029	NA	764.475535279343	0.725094280676683	0.181956800208647	3.98498039009936	6.74856986174041e-05	0.000467466	inter	gb|EHJ78236.1|	hypothetical protein KGM_14483 [Danaus plexippus]	2e-79
486	GSSPFG00003624001	scaffold_114_1782	GSSPFG00003624001 scaffold_114_1782	GSSPFG00003624001-RA_125713-127021	144	-19.98	2 19	914938	22	59.09%	77.27%	scaffold_114_1782	7029	931	937	931	937	38926	m8	x	m8	7029	NA	764.475535279343	0.725094280676683	0.181956800208647	3.98498039009936	6.74856986174041e-05	0.000467466	inter	gb|EHJ78236.1|	hypothetical protein KGM_14483 [Danaus plexippus]	2e-79
487	GSSPFG00003624001	scaffold_8843_17362	GSSPFG00003624001 scaffold_8843_17362	GSSPFG00003624001-RA_125713-127021	106	-17.19	2 21	273290	19	68.42%	73.68%	scaffold_8843_17362	7029	1235	1241	1235	1241	38935	1a	x	1a	7029	NA	764.475535279343	0.725094280676683	0.181956800208647	3.98498039009936	6.74856986174041e-05	0.000467466	inter	gb|EHJ78236.1|	hypothetical protein KGM_14483 [Danaus plexippus]	2e-79
488	GSSPFG00003624001	scaffold_2057_9777	GSSPFG00003624001 scaffold_2057_9777	GSSPFG00003624001-RA_125713-127021	98	-20.97	2 21	11311157	24	70.83%	70.83%	scaffold_2057_9777	7029	1177	1183	1177	1183	38928	1a	x	1a	7029	NA	764.475535279343	0.725094280676683	0.181956800208647	3.98498039009936	6.74856986174041e-05	0.000467466	inter	gb|EHJ78236.1|	hypothetical protein KGM_14483 [Danaus plexippus]	2e-79
489	GSSPFG00003624001	scaffold_2057_9777	GSSPFG00003624001 scaffold_2057_9777	GSSPFG00003624001-RA_125713-127021	97	-17.89	5 21	10931117	19	73.68%	73.68%	scaffold_2057_9777	7029	162	168	162	168	38929	1a	x	1a	7029	NA	764.475535279343	0.725094280676683	0.181956800208647	3.98498039009936	6.74856986174041e-05	0.000467466	inter	gb|EHJ78236.1|	hypothetical protein KGM_14483 [Danaus plexippus]	2e-79
490	GSSPFG00003624001	scaffold_2057_9781	GSSPFG00003624001 scaffold_2057_9781	GSSPFG00003624001-RA_125713-127021	90	-17.94	2 22	10941116	21	57.14%	71.43%	scaffold_2057_9781	7029	568	575	568	574	38930	8mer	x	8mer	7029	NA	764.475535279343	0.725094280676683	0.181956800208647	3.98498039009936	6.74856986174041e-05	0.000467466	inter	gb|EHJ78236.1|	hypothetical protein KGM_14483 [Danaus plexippus]	2e-79
491	GSSPFG00003624001	scaffold_2057_9777	GSSPFG00003624001 scaffold_2057_9777	GSSPFG00003624001-RA_125713-127021	98	-20.97	2 21	11311157	24	70.83%	70.83%	scaffold_2057_9777	7029	162	168	162	168	38929	1a	x	1a	7029	NA	764.475535279343	0.725094280676683	0.181956800208647	3.98498039009936	6.74856986174041e-05	0.000467466	inter	gb|EHJ78236.1|	hypothetical protein KGM_14483 [Danaus plexippus]	2e-79
492	GSSPFG00003624001	scaffold_114_1782	GSSPFG00003624001 scaffold_114_1782	GSSPFG00003624001-RA_125713-127021	110	-19.4	2 19	69 88	17	70.59%	82.35%	scaffold_114_1782	7029	931	937	931	937	38926	m8	x	m8	7029	NA	764.475535279343	0.725094280676683	0.181956800208647	3.98498039009936	6.74856986174041e-05	0.000467466	inter	gb|EHJ78236.1|	hypothetical protein KGM_14483 [Danaus plexippus]	2e-79
493	GSSPFG00003624001	scaffold_321_3620	GSSPFG00003624001 scaffold_321_3620	GSSPFG00003624001-RA_125713-127021	144	-19.98	2 19	914938	22	59.09%	77.27%	scaffold_321_3620	7029	931	937	931	937	38932	m8	x	m8	7029	NA	764.475535279343	0.725094280676683	0.181956800208647	3.98498039009936	6.74856986174041e-05	0.000467466	inter	gb|EHJ78236.1|	hypothetical protein KGM_14483 [Danaus plexippus]	2e-79
494	GSSPFG00003663001	scaffold_2723_11025	GSSPFG00003663001 scaffold_2723_11025	GSSPFG00003663001.3-RA_8018-8676	155	-19.25	2 20	146168	18	66.67%	77.78%	scaffold_2723_11025	7029	161	167	161	167	41119	m8	x	m8	7029	NA	1165.93464287481	1.102523119656	0.179204915775068	6.15230399728461	7.63653199777153e-10	1.32e-08	inter	gb|AIH07598.1|	glutathione S-transferase zeta 1 [Spodoptera litura]	3e-160
495	GSSPFG00003705001	scaffold_119_1838	GSSPFG00003705001 scaffold_119_1838	GSSPFG00003705001-RA_9373-10016	161	-18.44	2 21	115137	20	80.00%	80.00%	scaffold_119_1838	7029	130	136	130	136	397	m8	x	m8	7029	NA	3065.41606658968	0.741121136429512	0.197270548542674	3.75687674569015	0.000172047180123377	0.00108515	inter	ref|XP_004923606.1|	PREDICTED: mucin-2-like [Bombyx mori]	0.0
496	GSSPFG00003705001	scaffold_119_1836	GSSPFG00003705001 scaffold_119_1836	GSSPFG00003705001-RA_9373-10016	161	-18.44	2 21	115137	20	80.00%	80.00%	scaffold_119_1836	7029	130	136	130	136	395	m8	x	m8	7029	NA	3065.41606658968	0.741121136429512	0.197270548542674	3.75687674569015	0.000172047180123377	0.00108515	inter	ref|XP_004923606.1|	PREDICTED: mucin-2-like [Bombyx mori]	0.0
497	GSSPFG00003705001	scaffold_119_1835	GSSPFG00003705001 scaffold_119_1835	GSSPFG00003705001-RA_9373-10016	161	-18.44	2 21	115137	20	80.00%	80.00%	scaffold_119_1835	7029	130	136	130	136	394	m8	x	m8	7029	NA	3065.41606658968	0.741121136429512	0.197270548542674	3.75687674569015	0.000172047180123377	0.00108515	inter	ref|XP_004923606.1|	PREDICTED: mucin-2-like [Bombyx mori]	0.0
498	GSSPFG00003705001	scaffold_119_1837	GSSPFG00003705001 scaffold_119_1837	GSSPFG00003705001-RA_9373-10016	161	-18.44	2 21	115137	20	80.00%	80.00%	scaffold_119_1837	7029	130	136	130	136	396	m8	x	m8	7029	NA	3065.41606658968	0.741121136429512	0.197270548542674	3.75687674569015	0.000172047180123377	0.00108515	inter	ref|XP_004923606.1|	PREDICTED: mucin-2-like [Bombyx mori]	0.0
499	GSSPFG00003705001	scaffold_2723_11025	GSSPFG00003705001 scaffold_2723_11025	GSSPFG00003705001-RA_9373-10016	146	-17.13	2 11	417439	9	88.89%	100.00%	scaffold_2723_11025	7029	432	438	432	438	402	m8	x	m8	7029	NA	3065.41606658968	0.741121136429512	0.197270548542674	3.75687674569015	0.000172047180123377	0.00108515	inter	ref|XP_004923606.1|	PREDICTED: mucin-2-like [Bombyx mori]	0.0
500	GSSPFG00003705001	superscaffold_985_35205	GSSPFG00003705001 superscaffold_985_35205	GSSPFG00003705001-RA_9373-10016	161	-18.44	2 21	115137	20	80.00%	80.00%	superscaffold_985_35205	7029	130	136	130	136	409	m8	x	m8	7029	NA	3065.41606658968	0.741121136429512	0.197270548542674	3.75687674569015	0.000172047180123377	0.00108515	inter	ref|XP_004923606.1|	PREDICTED: mucin-2-like [Bombyx mori]	0.0
501	GSSPFG00003705001	superscaffold_985_35206	GSSPFG00003705001 superscaffold_985_35206	GSSPFG00003705001-RA_9373-10016	161	-18.44	2 21	115137	20	80.00%	80.00%	superscaffold_985_35206	7029	130	136	130	136	410	m8	x	m8	7029	NA	3065.41606658968	0.741121136429512	0.197270548542674	3.75687674569015	0.000172047180123377	0.00108515	inter	ref|XP_004923606.1|	PREDICTED: mucin-2-like [Bombyx mori]	0.0
502	GSSPFG00003776001	scaffold_20102_22509	GSSPFG00003776001 scaffold_20102_22509	GSSPFG00003776001-RA_13509-14618	169	-23.62	3 22	125148	19	84.21%	94.74%	scaffold_20102_22509	7029	725	731	725	731	24502	m8	x	m8	7029	NA	100.426787757261	-2.57991553295891	0.407685575100613	-6.32819920675929	2.48038797649163e-10	4.59e-09	inter	ref|XP_004923319.1|	PREDICTED: mucin-5AC-like [Bombyx mori]	0.0
504	GSSPFG00003786001	scaffold_23013_23354	GSSPFG00003786001 scaffold_23013_23354	GSSPFG00003786001-RA_12015-13146	145	-18.82	2 15	350374	15	73.33%	80.00%	scaffold_23013_23354	7029	367	374	367	373	10227	8mer	x	8mer	7029	NA	311.004317471713	1.18357216782631	0.254347939057788	4.65335859299966	3.26571587536079e-06	3.03e-05	inter	gb|AGH06055.1|	cystinosin [Spodoptera frugiperda]	0.0
505	GSSPFG00003786001	scaffold_9688_17905	GSSPFG00003786001 scaffold_9688_17905	GSSPFG00003786001-RA_12015-13146	155	-20.72	2 22	867888	20	65.00%	80.00%	scaffold_9688_17905	7029	881	887	881	887	10241	m8	x	m8	7029	NA	311.004317471713	1.18357216782631	0.254347939057788	4.65335859299966	3.26571587536079e-06	3.03e-05	inter	gb|AGH06055.1|	cystinosin [Spodoptera frugiperda]	0.0
513	GSSPFG00003915001	scaffold_177_2431	GSSPFG00003915001 scaffold_177_2431	GSSPFG00003915001-RA_4938-6243	107	-17.62	2 21	10021025	21	57.14%	71.43%	scaffold_177_2431	7029	177	183	177	183	6229	1a	x	1a	7029	NA	927.043107140113	-0.720159726565387	0.274009028382612	-2.62823356885815	0.0085829560872964	0.0319939	inter	ref|XP_004932264.1|	PREDICTED: mediator of RNA polymerase II transcription subunit 1-like [Bombyx mori]	0.0
514	GSSPFG00003915001	scaffold_2239_10036	GSSPFG00003915001 scaffold_2239_10036	GSSPFG00003915001-RA_4938-6243	140	-21.97	2 21	731752	19	57.89%	78.95%	scaffold_2239_10036	7029	746	752	746	752	6230	1a	x	1a	7029	NA	927.043107140113	-0.720159726565387	0.274009028382612	-2.62823356885815	0.0085829560872964	0.0319939	inter	ref|XP_004932264.1|	PREDICTED: mediator of RNA polymerase II transcription subunit 1-like [Bombyx mori]	0.0
515	GSSPFG00003915001	scaffold_2239_10036	GSSPFG00003915001 scaffold_2239_10036	GSSPFG00003915001-RA_4938-6243	100	-18.51	2 7	722743	5	100.00%	100.00%	scaffold_2239_10036	7029	746	752	746	752	6230	1a	x	1a	7029	NA	927.043107140113	-0.720159726565387	0.274009028382612	-2.62823356885815	0.0085829560872964	0.0319939	inter	ref|XP_004932264.1|	PREDICTED: mediator of RNA polymerase II transcription subunit 1-like [Bombyx mori]	0.0
516	GSSPFG00003915001	superscaffold_22_28389	GSSPFG00003915001 superscaffold_22_28389	GSSPFG00003915001-RA_4938-6243	115	-19.82	2 20	23 44	18	61.11%	77.78%	superscaffold_22_28389	7029	746	752	746	752	6239	1a	x	1a	7029	NA	927.043107140113	-0.720159726565387	0.274009028382612	-2.62823356885815	0.0085829560872964	0.0319939	inter	ref|XP_004932264.1|	PREDICTED: mediator of RNA polymerase II transcription subunit 1-like [Bombyx mori]	0.0
517	GSSPFG00003915001	superscaffold_22_28389	GSSPFG00003915001 superscaffold_22_28389	GSSPFG00003915001-RA_4938-6243	134	-20.86	2 15	731752	13	69.23%	84.62%	superscaffold_22_28389	7029	746	752	746	752	6239	1a	x	1a	7029	NA	927.043107140113	-0.720159726565387	0.274009028382612	-2.62823356885815	0.0085829560872964	0.0319939	inter	ref|XP_004932264.1|	PREDICTED: mediator of RNA polymerase II transcription subunit 1-like [Bombyx mori]	0.0
518	GSSPFG00003915001	scaffold_23013_23354	GSSPFG00003915001 scaffold_23013_23354	GSSPFG00003915001-RA_4938-6243	116	-18.23	2 21	5 24	19	63.16%	68.42%	scaffold_23013_23354	7029	369	375	369	375	6231	1a	x	1a	7029	NA	927.043107140113	-0.720159726565387	0.274009028382612	-2.62823356885815	0.0085829560872964	0.0319939	inter	ref|XP_004932264.1|	PREDICTED: mediator of RNA polymerase II transcription subunit 1-like [Bombyx mori]	0.0
519	GSSPFG00003915001	superscaffold_22_28389	GSSPFG00003915001 superscaffold_22_28389	GSSPFG00003915001-RA_4938-6243	103	-17.35	2 20	721743	19	57.89%	73.68%	superscaffold_22_28389	7029	746	752	746	752	6239	1a	x	1a	7029	NA	927.043107140113	-0.720159726565387	0.274009028382612	-2.62823356885815	0.0085829560872964	0.0319939	inter	ref|XP_004932264.1|	PREDICTED: mediator of RNA polymerase II transcription subunit 1-like [Bombyx mori]	0.0
520	GSSPFG00003915001	scaffold_4814_13732	GSSPFG00003915001 scaffold_4814_13732	GSSPFG00003915001-RA_4938-6243	107	-17.62	2 21	10021025	21	57.14%	71.43%	scaffold_4814_13732	7029	177	183	177	183	6234	1a	x	1a	7029	NA	927.043107140113	-0.720159726565387	0.274009028382612	-2.62823356885815	0.0085829560872964	0.0319939	inter	ref|XP_004932264.1|	PREDICTED: mediator of RNA polymerase II transcription subunit 1-like [Bombyx mori]	0.0
521	GSSPFG00003915001	scaffold_2239_10036	GSSPFG00003915001 scaffold_2239_10036	GSSPFG00003915001-RA_4938-6243	115	-19.47	2 20	23 44	18	61.11%	77.78%	scaffold_2239_10036	7029	746	752	746	752	6230	1a	x	1a	7029	NA	927.043107140113	-0.720159726565387	0.274009028382612	-2.62823356885815	0.0085829560872964	0.0319939	inter	ref|XP_004932264.1|	PREDICTED: mediator of RNA polymerase II transcription subunit 1-like [Bombyx mori]	0.0
522	GSSPFG00003915001	scaffold_23013_23354	GSSPFG00003915001 scaffold_23013_23354	GSSPFG00003915001-RA_4938-6243	113	-18.61	2 20	861882	18	61.11%	83.33%	scaffold_23013_23354	7029	369	375	369	375	6231	1a	x	1a	7029	NA	927.043107140113	-0.720159726565387	0.274009028382612	-2.62823356885815	0.0085829560872964	0.0319939	inter	ref|XP_004932264.1|	PREDICTED: mediator of RNA polymerase II transcription subunit 1-like [Bombyx mori]	0.0
523	GSSPFG00003915001	superscaffold_22_28389	GSSPFG00003915001 superscaffold_22_28389	GSSPFG00003915001-RA_4938-6243	97	-17.17	2 21	883902	19	63.16%	73.68%	superscaffold_22_28389	7029	746	752	746	752	6239	1a	x	1a	7029	NA	927.043107140113	-0.720159726565387	0.274009028382612	-2.62823356885815	0.0085829560872964	0.0319939	inter	ref|XP_004932264.1|	PREDICTED: mediator of RNA polymerase II transcription subunit 1-like [Bombyx mori]	0.0
524	GSSPFG00003915001	scaffold_23013_23354	GSSPFG00003915001 scaffold_23013_23354	GSSPFG00003915001-RA_4938-6243	139	-27.11	2 22	353375	21	76.19%	85.71%	scaffold_23013_23354	7029	369	375	369	375	6231	1a	x	1a	7029	NA	927.043107140113	-0.720159726565387	0.274009028382612	-2.62823356885815	0.0085829560872964	0.0319939	inter	ref|XP_004932264.1|	PREDICTED: mediator of RNA polymerase II transcription subunit 1-like [Bombyx mori]	0.0
525	GSSPFG00003936001	scaffold_2057_9781	GSSPFG00003936001 scaffold_2057_9781	GSSPFG00003936001-RA_2987-4197	122	-20	2 20	214238	20	70.00%	80.00%	scaffold_2057_9781	7029	174	180	174	180	31497	1a	x	1a	7029	NA	79.0269281467162	-1.15756176189298	0.359915577861572	-3.21620355743033	0.00129898658716502	0.00641472	inter	ref|XP_004922964.1|	PREDICTED: tensin-4-like [Bombyx mori]	1e-162
526	GSSPFG00003936001	scaffold_2155_9868	GSSPFG00003936001 scaffold_2155_9868	GSSPFG00003936001-RA_2987-4197	104	-18.71	4 22	945971	22	59.09%	72.73%	scaffold_2155_9868	7029	1092	1098	1092	1098	31499	m8	x	m8	7029	NA	79.0269281467162	-1.15756176189298	0.359915577861572	-3.21620355743033	0.00129898658716502	0.00641472	inter	ref|XP_004922964.1|	PREDICTED: tensin-4-like [Bombyx mori]	1e-162
527	GSSPFG00003936001	scaffold_5523_14602	GSSPFG00003936001 scaffold_5523_14602	GSSPFG00003936001-RA_2987-4197	137	-17.35	2 19	99120	18	77.78%	83.33%	scaffold_5523_14602	7029	114	120	114	120	31501	1a	x	1a	7029	NA	79.0269281467162	-1.15756176189298	0.359915577861572	-3.21620355743033	0.00129898658716502	0.00641472	inter	ref|XP_004922964.1|	PREDICTED: tensin-4-like [Bombyx mori]	1e-162
528	GSSPFG00003936001	superscaffold_630_32963	GSSPFG00003936001 superscaffold_630_32963	GSSPFG00003936001-RA_2987-4197	122	-20	2 20	214238	20	70.00%	80.00%	superscaffold_630_32963	7029	24	30	24	30	31514	m8	x	m8	7029	NA	79.0269281467162	-1.15756176189298	0.359915577861572	-3.21620355743033	0.00129898658716502	0.00641472	inter	ref|XP_004922964.1|	PREDICTED: tensin-4-like [Bombyx mori]	1e-162
529	GSSPFG00003936001	scaffold_20114_22514	GSSPFG00003936001 scaffold_20114_22514	GSSPFG00003936001-RA_2987-4197	104	-18.71	4 22	945971	22	59.09%	72.73%	scaffold_20114_22514	7029	1092	1098	1092	1098	31494	m8	x	m8	7029	NA	79.0269281467162	-1.15756176189298	0.359915577861572	-3.21620355743033	0.00129898658716502	0.00641472	inter	ref|XP_004922964.1|	PREDICTED: tensin-4-like [Bombyx mori]	1e-162
530	GSSPFG00003936001	superscaffold_630_32963	GSSPFG00003936001 superscaffold_630_32963	GSSPFG00003936001-RA_2987-4197	122	-20	2 20	214238	20	70.00%	80.00%	superscaffold_630_32963	7029	174	180	174	180	31513	1a	x	1a	7029	NA	79.0269281467162	-1.15756176189298	0.359915577861572	-3.21620355743033	0.00129898658716502	0.00641472	inter	ref|XP_004922964.1|	PREDICTED: tensin-4-like [Bombyx mori]	1e-162
531	GSSPFG00003936001	scaffold_2057_9781	GSSPFG00003936001 scaffold_2057_9781	GSSPFG00003936001-RA_2987-4197	122	-20	2 20	214238	20	70.00%	80.00%	scaffold_2057_9781	7029	24	30	24	30	31498	m8	x	m8	7029	NA	79.0269281467162	-1.15756176189298	0.359915577861572	-3.21620355743033	0.00129898658716502	0.00641472	inter	ref|XP_004922964.1|	PREDICTED: tensin-4-like [Bombyx mori]	1e-162
532	GSSPFG00003974001	scaffold_5406_14403	GSSPFG00003974001 scaffold_5406_14403	GSSPFG00003974001-RA_84672-86393	158	-19	2 16	15801603	15	86.67%	86.67%	scaffold_5406_14403	7029	1596	1603	1596	1602	41373	8mer	x	8mer	7029	NA	479.157292467913	-0.684026075992267	0.217434258253404	-3.14589835790772	0.00165577537513885	0.00793895	inter	gb|EHJ71108.1|	hypothetical protein KGM_08137 [Danaus plexippus]	7e-154
533	GSSPFG00003974001	scaffold_2239_10036	GSSPFG00003974001 scaffold_2239_10036	GSSPFG00003974001-RA_84672-86393	129	-17.64	2 20	63 84	19	78.95%	78.95%	scaffold_2239_10036	7029	189	195	189	195	41368	1a	x	1a	7029	NA	479.157292467913	-0.684026075992267	0.217434258253404	-3.14589835790772	0.00165577537513885	0.00793895	inter	gb|EHJ71108.1|	hypothetical protein KGM_08137 [Danaus plexippus]	7e-154
534	GSSPFG00003974001	superscaffold_22_28389	GSSPFG00003974001 superscaffold_22_28389	GSSPFG00003974001-RA_84672-86393	136	-20.1	2 21	174195	19	68.42%	78.95%	superscaffold_22_28389	7029	189	195	189	195	41388	1a	x	1a	7029	NA	479.157292467913	-0.684026075992267	0.217434258253404	-3.14589835790772	0.00165577537513885	0.00793895	inter	gb|EHJ71108.1|	hypothetical protein KGM_08137 [Danaus plexippus]	7e-154
535	GSSPFG00003974001	scaffold_15901_20984	GSSPFG00003974001 scaffold_15901_20984	GSSPFG00003974001-RA_84672-86393	117	-17.71	2 21	799821	20	70.00%	80.00%	scaffold_15901_20984	7029	24	30	24	30	41364	m8	x	m8	7029	NA	479.157292467913	-0.684026075992267	0.217434258253404	-3.14589835790772	0.00165577537513885	0.00793895	inter	gb|EHJ71108.1|	hypothetical protein KGM_08137 [Danaus plexippus]	7e-154
536	GSSPFG00003974001	scaffold_602_5272	GSSPFG00003974001 scaffold_602_5272	GSSPFG00003974001-RA_84672-86393	161	-17.14	2 21	16871706	19	73.68%	84.21%	scaffold_602_5272	7029	1699	1706	1699	1705	41380	8mer	x	8mer	7029	NA	479.157292467913	-0.684026075992267	0.217434258253404	-3.14589835790772	0.00165577537513885	0.00793895	inter	gb|EHJ71108.1|	hypothetical protein KGM_08137 [Danaus plexippus]	7e-154
537	GSSPFG00003974001	scaffold_15901_20984	GSSPFG00003974001 scaffold_15901_20984	GSSPFG00003974001-RA_84672-86393	134	-17.44	2 11	233255	9	88.89%	100.00%	scaffold_15901_20984	7029	24	30	24	30	41364	m8	x	m8	7029	NA	479.157292467913	-0.684026075992267	0.217434258253404	-3.14589835790772	0.00165577537513885	0.00793895	inter	gb|EHJ71108.1|	hypothetical protein KGM_08137 [Danaus plexippus]	7e-154
538	GSSPFG00003974001	scaffold_5406_14404	GSSPFG00003974001 scaffold_5406_14404	GSSPFG00003974001-RA_84672-86393	158	-19	2 16	15801603	15	86.67%	86.67%	scaffold_5406_14404	7029	204	211	204	210	41377	8mer	x	8mer	7029	NA	479.157292467913	-0.684026075992267	0.217434258253404	-3.14589835790772	0.00165577537513885	0.00793895	inter	gb|EHJ71108.1|	hypothetical protein KGM_08137 [Danaus plexippus]	7e-154
539	GSSPFG00003974001	scaffold_396_3985	GSSPFG00003974001 scaffold_396_3985	GSSPFG00003974001-RA_84672-86393	102	-21.8	4 20	10381060	18	83.33%	83.33%	scaffold_396_3985	7029	1111	1117	1111	1117	41372	1a	x	1a	7029	NA	479.157292467913	-0.684026075992267	0.217434258253404	-3.14589835790772	0.00165577537513885	0.00793895	inter	gb|EHJ71108.1|	hypothetical protein KGM_08137 [Danaus plexippus]	7e-154
540	GSSPFG00003974001	scaffold_5406_14403	GSSPFG00003974001 scaffold_5406_14403	GSSPFG00003974001-RA_84672-86393	158	-19	2 16	15801603	15	86.67%	86.67%	scaffold_5406_14403	7029	761	767	761	767	41375	1a	x	1a	7029	NA	479.157292467913	-0.684026075992267	0.217434258253404	-3.14589835790772	0.00165577537513885	0.00793895	inter	gb|EHJ71108.1|	hypothetical protein KGM_08137 [Danaus plexippus]	7e-154
541	GSSPFG00003974001	scaffold_18458_21975	GSSPFG00003974001 scaffold_18458_21975	GSSPFG00003974001-RA_84672-86393	102	-17.78	2 19	923944	17	58.82%	82.35%	scaffold_18458_21975	7029	1062	1068	1062	1068	41366	1a	x	1a	7029	NA	479.157292467913	-0.684026075992267	0.217434258253404	-3.14589835790772	0.00165577537513885	0.00793895	inter	gb|EHJ71108.1|	hypothetical protein KGM_08137 [Danaus plexippus]	7e-154
542	GSSPFG00003974001	scaffold_5406_14403	GSSPFG00003974001 scaffold_5406_14403	GSSPFG00003974001-RA_84672-86393	158	-19	2 16	15801603	15	86.67%	86.67%	scaffold_5406_14403	7029	204	211	204	210	41374	8mer	x	8mer	7029	NA	479.157292467913	-0.684026075992267	0.217434258253404	-3.14589835790772	0.00165577537513885	0.00793895	inter	gb|EHJ71108.1|	hypothetical protein KGM_08137 [Danaus plexippus]	7e-154
543	GSSPFG00003974001	superscaffold_22_28389	GSSPFG00003974001 superscaffold_22_28389	GSSPFG00003974001-RA_84672-86393	135	-18.33	3 16	918939	13	76.92%	84.62%	superscaffold_22_28389	7029	189	195	189	195	41388	1a	x	1a	7029	NA	479.157292467913	-0.684026075992267	0.217434258253404	-3.14589835790772	0.00165577537513885	0.00793895	inter	gb|EHJ71108.1|	hypothetical protein KGM_08137 [Danaus plexippus]	7e-154
544	GSSPFG00003974001	scaffold_2239_10036	GSSPFG00003974001 scaffold_2239_10036	GSSPFG00003974001-RA_84672-86393	125	-19.15	2 14	931952	12	75.00%	91.67%	scaffold_2239_10036	7029	189	195	189	195	41368	1a	x	1a	7029	NA	479.157292467913	-0.684026075992267	0.217434258253404	-3.14589835790772	0.00165577537513885	0.00793895	inter	gb|EHJ71108.1|	hypothetical protein KGM_08137 [Danaus plexippus]	7e-154
545	GSSPFG00003974001	scaffold_20102_22509	GSSPFG00003974001 scaffold_20102_22509	GSSPFG00003974001-RA_84672-86393	117	-18.15	2 23	202227	23	69.57%	86.96%	scaffold_20102_22509	7029	240	246	240	246	41367	m8	x	m8	7029	NA	479.157292467913	-0.684026075992267	0.217434258253404	-3.14589835790772	0.00165577537513885	0.00793895	inter	gb|EHJ71108.1|	hypothetical protein KGM_08137 [Danaus plexippus]	7e-154
546	GSSPFG00003974001	scaffold_2239_10036	GSSPFG00003974001 scaffold_2239_10036	GSSPFG00003974001-RA_84672-86393	138	-18.21	3 20	917939	18	72.22%	77.78%	scaffold_2239_10036	7029	189	195	189	195	41368	1a	x	1a	7029	NA	479.157292467913	-0.684026075992267	0.217434258253404	-3.14589835790772	0.00165577537513885	0.00793895	inter	gb|EHJ71108.1|	hypothetical protein KGM_08137 [Danaus plexippus]	7e-154
547	GSSPFG00003974001	scaffold_5406_14404	GSSPFG00003974001 scaffold_5406_14404	GSSPFG00003974001-RA_84672-86393	158	-19	2 16	15801603	15	86.67%	86.67%	scaffold_5406_14404	7029	1596	1603	1596	1602	41376	8mer	x	8mer	7029	NA	479.157292467913	-0.684026075992267	0.217434258253404	-3.14589835790772	0.00165577537513885	0.00793895	inter	gb|EHJ71108.1|	hypothetical protein KGM_08137 [Danaus plexippus]	7e-154
548	GSSPFG00003974001	scaffold_15901_20984	GSSPFG00003974001 scaffold_15901_20984	GSSPFG00003974001-RA_84672-86393	155	-18.14	2 22	10 31	20	70.00%	75.00%	scaffold_15901_20984	7029	24	30	24	30	41364	m8	x	m8	7029	NA	479.157292467913	-0.684026075992267	0.217434258253404	-3.14589835790772	0.00165577537513885	0.00793895	inter	gb|EHJ71108.1|	hypothetical protein KGM_08137 [Danaus plexippus]	7e-154
549	GSSPFG00003974001	scaffold_18458_21975	GSSPFG00003974001 scaffold_18458_21975	GSSPFG00003974001-RA_84672-86393	137	-20.18	2 20	510530	18	77.78%	83.33%	scaffold_18458_21975	7029	1062	1068	1062	1068	41366	1a	x	1a	7029	NA	479.157292467913	-0.684026075992267	0.217434258253404	-3.14589835790772	0.00165577537513885	0.00793895	inter	gb|EHJ71108.1|	hypothetical protein KGM_08137 [Danaus plexippus]	7e-154
550	GSSPFG00003974001	scaffold_5523_14602	GSSPFG00003974001 scaffold_5523_14602	GSSPFG00003974001-RA_84672-86393	146	-17.51	2 19	916936	17	64.71%	88.24%	scaffold_5523_14602	7029	1051	1058	1051	1057	41379	8mer	x	8mer	7029	NA	479.157292467913	-0.684026075992267	0.217434258253404	-3.14589835790772	0.00165577537513885	0.00793895	inter	gb|EHJ71108.1|	hypothetical protein KGM_08137 [Danaus plexippus]	7e-154
551	GSSPFG00003974001	scaffold_5406_14404	GSSPFG00003974001 scaffold_5406_14404	GSSPFG00003974001-RA_84672-86393	158	-19	2 16	15801603	15	86.67%	86.67%	scaffold_5406_14404	7029	761	767	761	767	41378	1a	x	1a	7029	NA	479.157292467913	-0.684026075992267	0.217434258253404	-3.14589835790772	0.00165577537513885	0.00793895	inter	gb|EHJ71108.1|	hypothetical protein KGM_08137 [Danaus plexippus]	7e-154
552	GSSPFG00004042001	scaffold_9429_17752	GSSPFG00004042001 scaffold_9429_17752	GSSPFG00004042001-RA_44930-45471	159	-17.15	2 18	1 18	16	81.25%	87.50%	scaffold_9429_17752	7029	11	18	11	17	35706	8mer	x	8mer	7029	NA	511.773247349501	0.757906639661431	0.260074487551072	2.91419064898705	0.00356612049983396	0.0153139	inter	gb|EHJ69524.1|	putative dolichol-phosphate mannosyltransferase [Danaus plexippus]	2e-164
553	GSSPFG00004127001	scaffold_23013_23354	GSSPFG00004127001 scaffold_23013_23354	GSSPFG00004127001-RA_761-1093	124	-17.15	2 9	176198	7	85.71%	100.00%	scaffold_23013_23354	7029	192	198	192	198	3096	1a	x	1a	7029	NA	12301.056417603	0.491199736351785	0.201061195652887	2.44303598591841	0.0145642849534998	0.0490807	inter	gb|AGG54999.1|	thiolase 1 [Heliothis virescens]	0.0
554	GSSPFG00004127001	scaffold_23013_23354	GSSPFG00004127001 scaffold_23013_23354	GSSPFG00004127001-RA_761-1093	108	-17.23	2 20	224244	18	61.11%	77.78%	scaffold_23013_23354	7029	192	198	192	198	3096	1a	x	1a	7029	NA	12301.056417603	0.491199736351785	0.201061195652887	2.44303598591841	0.0145642849534998	0.0490807	inter	gb|AGG54999.1|	thiolase 1 [Heliothis virescens]	0.0
555	GSSPFG00004130001	scaffold_602_5272	GSSPFG00004130001 scaffold_602_5272	GSSPFG00004130001-RA_8423-8734	104	-19.64	2 8	101122	6	83.33%	100.00%	scaffold_602_5272	7029	233	239	233	239	27872	1a	x	1a	7029	NA	19691.4065329031	-1.51253689960447	0.26764411975975	-5.65129882532892	1.59239980462897e-08	2.23e-07	inter	ref|XP_011552636.1|	PREDICTED: uncharacterized protein LOC105384144 [Plutella xylostella]	3e-44
558	GSSPFG00004130001	scaffold_9688_17905	GSSPFG00004130001 scaffold_9688_17905	GSSPFG00004130001-RA_8423-8734	133	-17.82	2 22	217239	20	65.00%	75.00%	scaffold_9688_17905	7029	233	239	233	239	27874	1a	x	1a	7029	NA	19691.4065329031	-1.51253689960447	0.26764411975975	-5.65129882532892	1.59239980462897e-08	2.23e-07	inter	ref|XP_011552636.1|	PREDICTED: uncharacterized protein LOC105384144 [Plutella xylostella]	3e-44
559	GSSPFG00004130001	scaffold_23013_23354	GSSPFG00004130001 scaffold_23013_23354	GSSPFG00004130001-RA_8423-8734	150	-20.41	2 22	54 74	20	65.00%	75.00%	scaffold_23013_23354	7029	67	73	67	73	27869	m8	x	m8	7029	NA	19691.4065329031	-1.51253689960447	0.26764411975975	-5.65129882532892	1.59239980462897e-08	2.23e-07	inter	ref|XP_011552636.1|	PREDICTED: uncharacterized protein LOC105384144 [Plutella xylostella]	3e-44
560	GSSPFG00004130001	scaffold_23013_23354	GSSPFG00004130001 scaffold_23013_23354	GSSPFG00004130001-RA_8423-8734	105	-19.2	2 17	143165	16	68.75%	81.25%	scaffold_23013_23354	7029	67	73	67	73	27869	m8	x	m8	7029	NA	19691.4065329031	-1.51253689960447	0.26764411975975	-5.65129882532892	1.59239980462897e-08	2.23e-07	inter	ref|XP_011552636.1|	PREDICTED: uncharacterized protein LOC105384144 [Plutella xylostella]	3e-44
563	GSSPFG00004142001	scaffold_23013_23354	GSSPFG00004142001 scaffold_23013_23354	GSSPFG00004142001-RA_7120-8047	112	-18.46	4 22	353377	20	60.00%	70.00%	scaffold_23013_23354	7029	519	526	519	525	27491	8mer	x	8mer	7029	NA	1437.95049207925	1.07147290895425	0.235734510785081	4.54525264623266	5.48693992844611e-06	4.83e-05	inter	ref|XP_004924086.1|	PREDICTED: protein preli-like [Bombyx mori]	1e-68
564	GSSPFG00004142001	scaffold_9429_17752	GSSPFG00004142001 scaffold_9429_17752	GSSPFG00004142001-RA_7120-8047	111	-18.1	3 21	499521	19	68.42%	89.47%	scaffold_9429_17752	7029	566	573	566	572	27496	8mer	x	8mer	7029	NA	1437.95049207925	1.07147290895425	0.235734510785081	4.54525264623266	5.48693992844611e-06	4.83e-05	inter	ref|XP_004924086.1|	PREDICTED: protein preli-like [Bombyx mori]	1e-68
565	GSSPFG00004142001	superscaffold_630_32963	GSSPFG00004142001 superscaffold_630_32963	GSSPFG00004142001-RA_7120-8047	133	-19.89	2 20	759780	18	77.78%	77.78%	superscaffold_630_32963	7029	142	149	142	148	27498	8mer	x	8mer	7029	NA	1437.95049207925	1.07147290895425	0.235734510785081	4.54525264623266	5.48693992844611e-06	4.83e-05	inter	ref|XP_004924086.1|	PREDICTED: protein preli-like [Bombyx mori]	1e-68
566	GSSPFG00004142001	scaffold_23013_23354	GSSPFG00004142001 scaffold_23013_23354	GSSPFG00004142001-RA_7120-8047	93	-18.01	3 21	554574	18	61.11%	77.78%	scaffold_23013_23354	7029	519	526	519	525	27491	8mer	x	8mer	7029	NA	1437.95049207925	1.07147290895425	0.235734510785081	4.54525264623266	5.48693992844611e-06	4.83e-05	inter	ref|XP_004924086.1|	PREDICTED: protein preli-like [Bombyx mori]	1e-68
567	GSSPFG00004142001	scaffold_9429_17752	GSSPFG00004142001 scaffold_9429_17752	GSSPFG00004142001-RA_7120-8047	155	-17.55	2 21	551573	20	65.00%	80.00%	scaffold_9429_17752	7029	566	573	566	572	27496	8mer	x	8mer	7029	NA	1437.95049207925	1.07147290895425	0.235734510785081	4.54525264623266	5.48693992844611e-06	4.83e-05	inter	ref|XP_004924086.1|	PREDICTED: protein preli-like [Bombyx mori]	1e-68
568	GSSPFG00004142001	scaffold_2057_9781	GSSPFG00004142001 scaffold_2057_9781	GSSPFG00004142001-RA_7120-8047	133	-19.89	2 20	759780	18	77.78%	77.78%	scaffold_2057_9781	7029	142	149	142	148	27490	8mer	x	8mer	7029	NA	1437.95049207925	1.07147290895425	0.235734510785081	4.54525264623266	5.48693992844611e-06	4.83e-05	inter	ref|XP_004924086.1|	PREDICTED: protein preli-like [Bombyx mori]	1e-68
569	GSSPFG00004142001	scaffold_5523_14602	GSSPFG00004142001 scaffold_5523_14602	GSSPFG00004142001-RA_7120-8047	127	-18.15	3 17	387408	15	73.33%	93.33%	scaffold_5523_14602	7029	221	227	221	227	27494	m8	x	m8	7029	NA	1437.95049207925	1.07147290895425	0.235734510785081	4.54525264623266	5.48693992844611e-06	4.83e-05	inter	ref|XP_004924086.1|	PREDICTED: protein preli-like [Bombyx mori]	1e-68
570	GSSPFG00004142001	superscaffold_630_32963	GSSPFG00004142001 superscaffold_630_32963	GSSPFG00004142001-RA_7120-8047	150	-20.99	2 15	127149	13	76.92%	84.62%	superscaffold_630_32963	7029	142	149	142	148	27498	8mer	x	8mer	7029	NA	1437.95049207925	1.07147290895425	0.235734510785081	4.54525264623266	5.48693992844611e-06	4.83e-05	inter	ref|XP_004924086.1|	PREDICTED: protein preli-like [Bombyx mori]	1e-68
571	GSSPFG00004142001	scaffold_2057_9781	GSSPFG00004142001 scaffold_2057_9781	GSSPFG00004142001-RA_7120-8047	150	-20.99	2 15	127149	13	76.92%	84.62%	scaffold_2057_9781	7029	142	149	142	148	27490	8mer	x	8mer	7029	NA	1437.95049207925	1.07147290895425	0.235734510785081	4.54525264623266	5.48693992844611e-06	4.83e-05	inter	ref|XP_004924086.1|	PREDICTED: protein preli-like [Bombyx mori]	1e-68
572	GSSPFG00004142001	scaffold_5523_14602	GSSPFG00004142001 scaffold_5523_14602	GSSPFG00004142001-RA_7120-8047	161	-18.16	2 19	205228	20	75.00%	80.00%	scaffold_5523_14602	7029	221	227	221	227	27494	m8	x	m8	7029	NA	1437.95049207925	1.07147290895425	0.235734510785081	4.54525264623266	5.48693992844611e-06	4.83e-05	inter	ref|XP_004924086.1|	PREDICTED: protein preli-like [Bombyx mori]	1e-68
573	GSSPFG00004173001	scaffold_14531_20229	GSSPFG00004173001 scaffold_14531_20229	GSSPFG00004173001-RA_67298-68891	91	-19.11	2 21	10921114	20	60.00%	80.00%	scaffold_14531_20229	7029	716	722	716	722	4443	1a	x	1a	7029	NA	1546.31353595461	0.472803275111193	0.177269690993442	2.66714108013357	0.00764995515388696	0.0290673	inter	ref|XP_011568477.1|	PREDICTED: uncharacterized protein C20orf24 homolog [Plutella xylostella]	4e-62
574	GSSPFG00004173001	scaffold_14531_20229	GSSPFG00004173001 scaffold_14531_20229	GSSPFG00004173001-RA_67298-68891	91	-19.11	2 21	10921114	20	60.00%	80.00%	scaffold_14531_20229	7029	1482	1488	1482	1488	4442	1a	x	1a	7029	NA	1546.31353595461	0.472803275111193	0.177269690993442	2.66714108013357	0.00764995515388696	0.0290673	inter	ref|XP_011568477.1|	PREDICTED: uncharacterized protein C20orf24 homolog [Plutella xylostella]	4e-62
575	GSSPFG00004173001	scaffold_2801_11126	GSSPFG00004173001 scaffold_2801_11126	GSSPFG00004173001-RA_67298-68891	118	-17.22	2 21	217235	20	75.00%	75.00%	scaffold_2801_11126	7029	207	213	207	213	4452	m8	x	m8	7029	NA	1546.31353595461	0.472803275111193	0.177269690993442	2.66714108013357	0.00764995515388696	0.0290673	inter	ref|XP_011568477.1|	PREDICTED: uncharacterized protein C20orf24 homolog [Plutella xylostella]	4e-62
576	GSSPFG00004175001	scaffold_602_5272	GSSPFG00004175001 scaffold_602_5272	GSSPFG00004175001-RA_76202-76324	157	-19.23	2 19	87110	19	73.68%	78.95%	scaffold_602_5272	7029	103	110	103	109	4464	8mer	x	8mer	7029	NA	649.904018277263	-0.548801837755147	0.197224534854906	-2.78262457639406	0.00539211600680295	0.0216342	inter	gb|AGC00413.1|	SNF [Antheraea pernyi]	2e-134
577	GSSPFG00004175001	scaffold_9688_17909	GSSPFG00004175001 scaffold_9688_17909	GSSPFG00004175001-RA_76202-76324	140	-21.11	2 9	88108	7	100.00%	100.00%	scaffold_9688_17909	7029	101	108	101	107	4467	8mer	x	8mer	7029	NA	649.904018277263	-0.548801837755147	0.197224534854906	-2.78262457639406	0.00539211600680295	0.0216342	inter	gb|AGC00413.1|	SNF [Antheraea pernyi]	2e-134
578	GSSPFG00004175001	scaffold_9688_17903	GSSPFG00004175001 scaffold_9688_17903	GSSPFG00004175001-RA_76202-76324	140	-21.11	2 9	88108	7	100.00%	100.00%	scaffold_9688_17903	7029	101	108	101	107	4465	8mer	x	8mer	7029	NA	649.904018277263	-0.548801837755147	0.197224534854906	-2.78262457639406	0.00539211600680295	0.0216342	inter	gb|AGC00413.1|	SNF [Antheraea pernyi]	2e-134
579	GSSPFG00004175001	scaffold_9688_17905	GSSPFG00004175001 scaffold_9688_17905	GSSPFG00004175001-RA_76202-76324	150	-18.99	2 11	88110	9	100.00%	100.00%	scaffold_9688_17905	7029	103	110	103	109	4466	8mer	x	8mer	7029	NA	649.904018277263	-0.548801837755147	0.197224534854906	-2.78262457639406	0.00539211600680295	0.0216342	inter	gb|AGC00413.1|	SNF [Antheraea pernyi]	2e-134
580	GSSPFG00004194001	scaffold_9688_17905	GSSPFG00004194001 scaffold_9688_17905	GSSPFG00004194001-RA_212340-212992	140	-17.11	2 9	558580	7	100.00%	100.00%	scaffold_9688_17905	7029	573	580	573	579	33650	8mer	x	8mer	7029	NA	844.683154091656	-1.21467378540241	0.183776970465931	-6.60949945100759	3.85621650348481e-11	8.02e-10	inter	ref|XP_004928638.1|	PREDICTED: estradiol 17-beta-dehydrogenase 8-like isoform X1 [Bombyx mori]	4e-142
583	GSSPFG00004305001	scaffold_2057_9777	GSSPFG00004305001 scaffold_2057_9777	GSSPFG00004305001-RA_2960-3928	152	-19.41	3 21	461482	18	77.78%	83.33%	scaffold_2057_9777	7029	167	173	167	173	8	m8	x	m8	7029	NA	2563.24239764458	-7.80699143934695	0.468390158323939	-16.6677102424249	2.25051932956795e-62	8.66e-60	inter	ref|XP_011555577.1|	PREDICTED: formin-J-like [Plutella xylostella]	0.0
584	GSSPFG00004305001	scaffold_6364_15326	GSSPFG00004305001 scaffold_6364_15326	GSSPFG00004305001-RA_2960-3928	98	-18.57	3 20	254275	18	61.11%	83.33%	scaffold_6364_15326	7029	130	136	130	136	13	1a	x	1a	7029	NA	2563.24239764458	-7.80699143934695	0.468390158323939	-16.6677102424249	2.25051932956795e-62	8.66e-60	inter	ref|XP_011555577.1|	PREDICTED: formin-J-like [Plutella xylostella]	0.0
586	GSSPFG00004305001	superscaffold_1_28353	GSSPFG00004305001 superscaffold_1_28353	GSSPFG00004305001-RA_2960-3928	92	-20.59	2 23	248270	21	57.14%	66.67%	superscaffold_1_28353	7029	774	780	774	780	16	1a	x	1a	7029	NA	2563.24239764458	-7.80699143934695	0.468390158323939	-16.6677102424249	2.25051932956795e-62	8.66e-60	inter	ref|XP_011555577.1|	PREDICTED: formin-J-like [Plutella xylostella]	0.0
587	GSSPFG00004305001	scaffold_6364_15325	GSSPFG00004305001 scaffold_6364_15325	GSSPFG00004305001-RA_2960-3928	98	-18.57	3 20	254275	18	61.11%	83.33%	scaffold_6364_15325	7029	130	136	130	136	12	1a	x	1a	7029	NA	2563.24239764458	-7.80699143934695	0.468390158323939	-16.6677102424249	2.25051932956795e-62	8.66e-60	inter	ref|XP_011555577.1|	PREDICTED: formin-J-like [Plutella xylostella]	0.0
589	GSSPFG00004305001	superscaffold_630_32959	GSSPFG00004305001 superscaffold_630_32959	GSSPFG00004305001-RA_2960-3928	152	-19.41	3 21	461482	18	77.78%	83.33%	superscaffold_630_32959	7029	167	173	167	173	18	m8	x	m8	7029	NA	2563.24239764458	-7.80699143934695	0.468390158323939	-16.6677102424249	2.25051932956795e-62	8.66e-60	inter	ref|XP_011555577.1|	PREDICTED: formin-J-like [Plutella xylostella]	0.0
592	GSSPFG00004339001	scaffold_539_4983	GSSPFG00004339001 scaffold_539_4983	GSSPFG00004339001-RA_130474-130987	140	-19.18	2 17	278301	15	80.00%	93.33%	scaffold_539_4983	7029	295	301	295	301	19754	1a	x	1a	7029	NA	44.7331364792375	-1.39754445107124	0.54400406274493	-2.5689963490705	0.0101993532014998	0.0368157	inter	ref|XP_011569383.1|	PREDICTED: uncharacterized protein LOC105398841 [Plutella xylostella]	1e-30
594	GSSPFG00004437001	scaffold_1197_7657	GSSPFG00004437001 scaffold_1197_7657	GSSPFG00004437001-RA_14284-15251	161	-17.05	2 22	552574	20	75.00%	85.00%	scaffold_1197_7657	7029	568	574	568	574	40692	1a	x	1a	7029	NA	2422.85583622984	-4.81083869348857	0.321486808792027	-14.9643424299899	1.25558808477316e-50	3.13e-48	inter	dbj|BAM18937.1|	C-type lectin - galactose binding [Papilio polytes]	3e-91
595	GSSPFG00004437001	superscaffold_898_34490	GSSPFG00004437001 superscaffold_898_34490	GSSPFG00004437001-RA_14284-15251	161	-17.05	2 22	552574	20	75.00%	85.00%	superscaffold_898_34490	7029	568	574	568	574	40698	1a	x	1a	7029	NA	2422.85583622984	-4.81083869348857	0.321486808792027	-14.9643424299899	1.25558808477316e-50	3.13e-48	inter	dbj|BAM18937.1|	C-type lectin - galactose binding [Papilio polytes]	3e-91
597	GSSPFG00004437001	scaffold_10124_18243	GSSPFG00004437001 scaffold_10124_18243	GSSPFG00004437001-RA_14284-15251	147	-19.89	2 17	254276	16	68.75%	81.25%	scaffold_10124_18243	7029	269	276	269	275	40691	8mer	x	8mer	7029	NA	2422.85583622984	-4.81083869348857	0.321486808792027	-14.9643424299899	1.25558808477316e-50	3.13e-48	inter	dbj|BAM18937.1|	C-type lectin - galactose binding [Papilio polytes]	3e-91
600	GSSPFG00004454001	scaffold_10124_18243	GSSPFG00004454001 scaffold_10124_18243	GSSPFG00004454001-RA_70252-70524	152	-18.37	2 17	151172	15	73.33%	80.00%	scaffold_10124_18243	7029	165	172	165	171	37444	8mer	x	8mer	7029	NA	21300.767774733	2.93033821680408	0.205054534190856	14.2905311914568	2.50689952829081e-46	5.26e-44	inter	gb|EHJ73357.1|	alpha amylase [Danaus plexippus]	0.0
601	GSSPFG00004454001	scaffold_602_5270	GSSPFG00004454001 scaffold_602_5270	GSSPFG00004454001-RA_70252-70524	159	-21.95	2 16	152172	14	71.43%	100.00%	scaffold_602_5270	7029	165	172	165	171	37446	8mer	x	8mer	7029	NA	21300.767774733	2.93033821680408	0.205054534190856	14.2905311914568	2.50689952829081e-46	5.26e-44	inter	gb|EHJ73357.1|	alpha amylase [Danaus plexippus]	0.0
603	GSSPFG00004455001	scaffold_9688_17905	GSSPFG00004455001 scaffold_9688_17905	GSSPFG00004455001-RA_75716-75946	139	-18.89	2 22	53 74	20	65.00%	75.00%	scaffold_9688_17905	7029	68	74	68	74	37452	1a	x	1a	7029	NA	69.6076859228511	1.51328098494689	0.352359161978315	4.29471161314665	1.74920565683719e-05	0.000137388	inter	ref|XP_011554280.1|	PREDICTED: maltase A3-like [Plutella xylostella]	0.0
604	GSSPFG00004467001	scaffold_6364_15326	GSSPFG00004467001 scaffold_6364_15326	GSSPFG00004467001-RA_9575-9916	148	-18.08	2 17	254274	15	80.00%	86.67%	scaffold_6364_15326	7029	206	212	206	212	25490	1a	x	1a	7029	NA	426.909422197564	-0.721982882380608	0.239530257556229	-3.01416150822251	0.00257690584846097	0.011631	inter	ref|XP_004925749.1|	PREDICTED: serine/threonine-protein kinase D3-like [Bombyx mori]	0.0
605	GSSPFG00004467001	scaffold_6364_15325	GSSPFG00004467001 scaffold_6364_15325	GSSPFG00004467001-RA_9575-9916	148	-18.08	2 17	254274	15	80.00%	86.67%	scaffold_6364_15325	7029	206	212	206	212	25489	1a	x	1a	7029	NA	426.909422197564	-0.721982882380608	0.239530257556229	-3.01416150822251	0.00257690584846097	0.011631	inter	ref|XP_004925749.1|	PREDICTED: serine/threonine-protein kinase D3-like [Bombyx mori]	0.0
606	GSSPFG00004477001	scaffold_1836_9410	GSSPFG00004477001 scaffold_1836_9410	GSSPFG00004477001-RA_48671-49653	152	-18.51	2 17	908928	15	73.33%	80.00%	scaffold_1836_9410	7029	921	927	921	927	10755	m8	x	m8	7029	NA	13.6654900524248	-1.82069950698424	0.738869874209494	-2.46416800919402	0.0137331721492472	0.0466973	inter	gb|EHJ76771.1|	hypothetical protein KGM_02203 [Danaus plexippus]	4e-97
607	GSSPFG00004487001	scaffold_321_3620	GSSPFG00004487001 scaffold_321_3620	GSSPFG00004487001-RA_8096-9416	113	-18.28	2 18	12351255	17	64.71%	88.24%	scaffold_321_3620	7029	708	714	708	714	27655	1a	x	1a	7029	NA	70.2794370700703	-1.73983531371496	0.417279856330363	-4.16946873260405	3.05310496705886e-05	0.000227799	inter	ref|XP_011569051.1|	PREDICTED: zinc finger protein 708-like [Plutella xylostella]	7e-85
608	GSSPFG00004487001	scaffold_114_1782	GSSPFG00004487001 scaffold_114_1782	GSSPFG00004487001-RA_8096-9416	113	-18.28	2 18	12351255	17	64.71%	88.24%	scaffold_114_1782	7029	708	714	708	714	27649	1a	x	1a	7029	NA	70.2794370700703	-1.73983531371496	0.417279856330363	-4.16946873260405	3.05310496705886e-05	0.000227799	inter	ref|XP_011569051.1|	PREDICTED: zinc finger protein 708-like [Plutella xylostella]	7e-85
609	GSSPFG00004487001	superscaffold_787_33925	GSSPFG00004487001 superscaffold_787_33925	GSSPFG00004487001-RA_8096-9416	98	-17.03	2 20	508530	20	55.00%	80.00%	superscaffold_787_33925	7029	1216	1222	1216	1222	27669	1a	x	1a	7029	NA	70.2794370700703	-1.73983531371496	0.417279856330363	-4.16946873260405	3.05310496705886e-05	0.000227799	inter	ref|XP_011569051.1|	PREDICTED: zinc finger protein 708-like [Plutella xylostella]	7e-85
610	GSSPFG00004487001	scaffold_9688_17905	GSSPFG00004487001 scaffold_9688_17905	GSSPFG00004487001-RA_8096-9416	137	-24.67	4 22	10521074	18	77.78%	83.33%	scaffold_9688_17905	7029	868	874	868	874	27662	1a	x	1a	7029	NA	70.2794370700703	-1.73983531371496	0.417279856330363	-4.16946873260405	3.05310496705886e-05	0.000227799	inter	ref|XP_011569051.1|	PREDICTED: zinc finger protein 708-like [Plutella xylostella]	7e-85
611	GSSPFG00004487001	scaffold_9688_17905	GSSPFG00004487001 scaffold_9688_17905	GSSPFG00004487001-RA_8096-9416	137	-24.67	4 22	10521074	18	77.78%	83.33%	scaffold_9688_17905	7029	597	603	597	603	27661	m8	x	m8	7029	NA	70.2794370700703	-1.73983531371496	0.417279856330363	-4.16946873260405	3.05310496705886e-05	0.000227799	inter	ref|XP_011569051.1|	PREDICTED: zinc finger protein 708-like [Plutella xylostella]	7e-85
612	GSSPFG00004526001	scaffold_9688_17903	GSSPFG00004526001 scaffold_9688_17903	GSSPFG00004526001-RA_181579-182125	152	-21.49	2 20	432452	19	73.68%	78.95%	scaffold_9688_17903	7029	445	451	445	451	40516	m8	x	m8	7029	NA	266.225328536285	-1.59455691523519	0.244605174030694	-6.51890100671009	7.08243739604383e-11	1.41e-09	inter	ref|XP_011558260.1|	PREDICTED: uncharacterized protein C05D11.1-like [Plutella xylostella]	7e-22
613	GSSPFG00004526001	scaffold_9688_17909	GSSPFG00004526001 scaffold_9688_17909	GSSPFG00004526001-RA_181579-182125	152	-21.49	2 20	432452	19	73.68%	78.95%	scaffold_9688_17909	7029	445	451	445	451	40517	m8	x	m8	7029	NA	266.225328536285	-1.59455691523519	0.244605174030694	-6.51890100671009	7.08243739604383e-11	1.41e-09	inter	ref|XP_011558260.1|	PREDICTED: uncharacterized protein C05D11.1-like [Plutella xylostella]	7e-22
617	GSSPFG00004590001	scaffold_26512_24318	GSSPFG00004590001 scaffold_26512_24318	GSSPFG00004590001-RA_29601-30499	97	-17.98	3 19	77104	19	63.16%	73.68%	scaffold_26512_24318	7029	139	145	139	145	35538	m8	x	m8	7029	NA	1000.0159745679	-4.34138374333164	0.314611761294812	-13.7991781536211	2.57774595317439e-43	4.49e-41	inter	dbj|BAM18204.1|	similar to CG17672 [Papilio xuthus]	9e-121
618	GSSPFG00004590001	superscaffold_787_33925	GSSPFG00004590001 superscaffold_787_33925	GSSPFG00004590001-RA_29601-30499	95	-22.97	6 20	74 94	14	78.57%	85.71%	superscaffold_787_33925	7029	405	411	405	411	35545	1a	x	1a	7029	NA	1000.0159745679	-4.34138374333164	0.314611761294812	-13.7991781536211	2.57774595317439e-43	4.49e-41	inter	dbj|BAM18204.1|	similar to CG17672 [Papilio xuthus]	9e-121
620	GSSPFG00004590001	scaffold_2057_9777	GSSPFG00004590001 scaffold_2057_9777	GSSPFG00004590001-RA_29601-30499	98	-19.01	2 19	332354	18	77.78%	83.33%	scaffold_2057_9777	7029	253	260	253	259	35537	8mer	x	8mer	7029	NA	1000.0159745679	-4.34138374333164	0.314611761294812	-13.7991781536211	2.57774595317439e-43	4.49e-41	inter	dbj|BAM18204.1|	similar to CG17672 [Papilio xuthus]	9e-121
622	GSSPFG00004590001	superscaffold_630_32959	GSSPFG00004590001 superscaffold_630_32959	GSSPFG00004590001-RA_29601-30499	98	-19.01	2 19	332354	18	77.78%	83.33%	superscaffold_630_32959	7029	253	260	253	259	35544	8mer	x	8mer	7029	NA	1000.0159745679	-4.34138374333164	0.314611761294812	-13.7991781536211	2.57774595317439e-43	4.49e-41	inter	dbj|BAM18204.1|	similar to CG17672 [Papilio xuthus]	9e-121
623	GSSPFG00004590001	scaffold_26512_24318	GSSPFG00004590001 scaffold_26512_24318	GSSPFG00004590001-RA_29601-30499	152	-18.95	2 19	123146	17	64.71%	88.24%	scaffold_26512_24318	7029	139	145	139	145	35538	m8	x	m8	7029	NA	1000.0159745679	-4.34138374333164	0.314611761294812	-13.7991781536211	2.57774595317439e-43	4.49e-41	inter	dbj|BAM18204.1|	similar to CG17672 [Papilio xuthus]	9e-121
624	GSSPFG00004726001	superscaffold_787_33925	GSSPFG00004726001 superscaffold_787_33925	GSSPFG00004726001-RA_28187-28628	110	-20.23	2 16	42 64	16	68.75%	81.25%	superscaffold_787_33925	7029	256	262	256	262	14186	m8	x	m8	7029	NA	76.329390429369	-2.82847138959867	0.474947857468546	-5.95533034862883	2.59547017598127e-09	4.06e-08	inter	ref|XP_004923322.1|	PREDICTED: serine protease 55-like, partial [Bombyx mori]	6e-100
625	GSSPFG00004726001	superscaffold_787_33925	GSSPFG00004726001 superscaffold_787_33925	GSSPFG00004726001-RA_28187-28628	136	-21.47	2 14	265286	13	76.92%	92.31%	superscaffold_787_33925	7029	256	262	256	262	14186	m8	x	m8	7029	NA	76.329390429369	-2.82847138959867	0.474947857468546	-5.95533034862883	2.59547017598127e-09	4.06e-08	inter	ref|XP_004923322.1|	PREDICTED: serine protease 55-like, partial [Bombyx mori]	6e-100
626	GSSPFG00004760001	scaffold_14531_20231	GSSPFG00004760001 scaffold_14531_20231	GSSPFG00004760001-RA_50219-51511	101	-21.22	3 19	649672	18	61.11%	72.22%	scaffold_14531_20231	7029	1264	1270	1264	1270	16883	m8	x	m8	7029	NA	3.22075316112385	2.56368686123088	1.01763933241764	2.51924899083866	0.0117605459336618	0.0412224	inter	gb|EHJ73187.1|	hypothetical protein KGM_05580 [Danaus plexippus]	4e-21
627	GSSPFG00004760001	scaffold_23013_23354	GSSPFG00004760001 scaffold_23013_23354	GSSPFG00004760001-RA_50219-51511	95	-18.95	2 22	180201	20	55.00%	75.00%	scaffold_23013_23354	7029	590	596	590	596	16884	m8	x	m8	7029	NA	3.22075316112385	2.56368686123088	1.01763933241764	2.51924899083866	0.0117605459336618	0.0412224	inter	gb|EHJ73187.1|	hypothetical protein KGM_05580 [Danaus plexippus]	4e-21
628	GSSPFG00004760001	scaffold_23013_23354	GSSPFG00004760001 scaffold_23013_23354	GSSPFG00004760001-RA_50219-51511	99	-18.96	2 21	10891113	21	47.62%	80.95%	scaffold_23013_23354	7029	590	596	590	596	16884	m8	x	m8	7029	NA	3.22075316112385	2.56368686123088	1.01763933241764	2.51924899083866	0.0117605459336618	0.0412224	inter	gb|EHJ73187.1|	hypothetical protein KGM_05580 [Danaus plexippus]	4e-21
629	GSSPFG00004760001	scaffold_23013_23354	GSSPFG00004760001 scaffold_23013_23354	GSSPFG00004760001-RA_50219-51511	103	-17.82	3 21	10171036	18	61.11%	83.33%	scaffold_23013_23354	7029	590	596	590	596	16884	m8	x	m8	7029	NA	3.22075316112385	2.56368686123088	1.01763933241764	2.51924899083866	0.0117605459336618	0.0412224	inter	gb|EHJ73187.1|	hypothetical protein KGM_05580 [Danaus plexippus]	4e-21
630	GSSPFG00004760001	superscaffold_1_28353	GSSPFG00004760001 superscaffold_1_28353	GSSPFG00004760001-RA_50219-51511	113	-26.09	3 23	593617	21	71.43%	80.95%	superscaffold_1_28353	7029	655	661	655	661	16891	1a	x	1a	7029	NA	3.22075316112385	2.56368686123088	1.01763933241764	2.51924899083866	0.0117605459336618	0.0412224	inter	gb|EHJ73187.1|	hypothetical protein KGM_05580 [Danaus plexippus]	4e-21
631	GSSPFG00004760001	superscaffold_1_28353	GSSPFG00004760001 superscaffold_1_28353	GSSPFG00004760001-RA_50219-51511	120	-22.07	2 8	638661	6	100.00%	100.00%	superscaffold_1_28353	7029	642	648	642	648	16890	m8	x	m8	7029	NA	3.22075316112385	2.56368686123088	1.01763933241764	2.51924899083866	0.0117605459336618	0.0412224	inter	gb|EHJ73187.1|	hypothetical protein KGM_05580 [Danaus plexippus]	4e-21
632	GSSPFG00004760001	scaffold_14531_20231	GSSPFG00004760001 scaffold_14531_20231	GSSPFG00004760001-RA_50219-51511	94	-18.41	2 21	10841109	23	60.87%	65.22%	scaffold_14531_20231	7029	1264	1270	1264	1270	16883	m8	x	m8	7029	NA	3.22075316112385	2.56368686123088	1.01763933241764	2.51924899083866	0.0117605459336618	0.0412224	inter	gb|EHJ73187.1|	hypothetical protein KGM_05580 [Danaus plexippus]	4e-21
633	GSSPFG00004760001	scaffold_23013_23354	GSSPFG00004760001 scaffold_23013_23354	GSSPFG00004760001-RA_50219-51511	117	-19.71	2 18	9831005	16	68.75%	81.25%	scaffold_23013_23354	7029	590	596	590	596	16884	m8	x	m8	7029	NA	3.22075316112385	2.56368686123088	1.01763933241764	2.51924899083866	0.0117605459336618	0.0412224	inter	gb|EHJ73187.1|	hypothetical protein KGM_05580 [Danaus plexippus]	4e-21
634	GSSPFG00004760001	scaffold_23013_23354	GSSPFG00004760001 scaffold_23013_23354	GSSPFG00004760001-RA_50219-51511	118	-26.9	2 22	436465	27	62.96%	74.07%	scaffold_23013_23354	7029	590	596	590	596	16884	m8	x	m8	7029	NA	3.22075316112385	2.56368686123088	1.01763933241764	2.51924899083866	0.0117605459336618	0.0412224	inter	gb|EHJ73187.1|	hypothetical protein KGM_05580 [Danaus plexippus]	4e-21
635	GSSPFG00004760001	scaffold_23013_23354	GSSPFG00004760001 scaffold_23013_23354	GSSPFG00004760001-RA_50219-51511	139	-19.33	2 19	148168	17	70.59%	82.35%	scaffold_23013_23354	7029	590	596	590	596	16884	m8	x	m8	7029	NA	3.22075316112385	2.56368686123088	1.01763933241764	2.51924899083866	0.0117605459336618	0.0412224	inter	gb|EHJ73187.1|	hypothetical protein KGM_05580 [Danaus plexippus]	4e-21
636	GSSPFG00004760001	scaffold_23013_23354	GSSPFG00004760001 scaffold_23013_23354	GSSPFG00004760001-RA_50219-51511	117	-19.71	2 18	291313	16	68.75%	81.25%	scaffold_23013_23354	7029	590	596	590	596	16884	m8	x	m8	7029	NA	3.22075316112385	2.56368686123088	1.01763933241764	2.51924899083866	0.0117605459336618	0.0412224	inter	gb|EHJ73187.1|	hypothetical protein KGM_05580 [Danaus plexippus]	4e-21
637	GSSPFG00004760001	scaffold_23013_23354	GSSPFG00004760001 scaffold_23013_23354	GSSPFG00004760001-RA_50219-51511	114	-20.49	2 19	11601182	17	64.71%	76.47%	scaffold_23013_23354	7029	590	596	590	596	16884	m8	x	m8	7029	NA	3.22075316112385	2.56368686123088	1.01763933241764	2.51924899083866	0.0117605459336618	0.0412224	inter	gb|EHJ73187.1|	hypothetical protein KGM_05580 [Danaus plexippus]	4e-21
638	GSSPFG00004760001	scaffold_14531_20231	GSSPFG00004760001 scaffold_14531_20231	GSSPFG00004760001-RA_50219-51511	94	-18.41	2 21	397422	23	60.87%	65.22%	scaffold_14531_20231	7029	1264	1270	1264	1270	16883	m8	x	m8	7029	NA	3.22075316112385	2.56368686123088	1.01763933241764	2.51924899083866	0.0117605459336618	0.0412224	inter	gb|EHJ73187.1|	hypothetical protein KGM_05580 [Danaus plexippus]	4e-21
639	GSSPFG00004760001	superscaffold_1_28353	GSSPFG00004760001 superscaffold_1_28353	GSSPFG00004760001-RA_50219-51511	120	-22.07	2 8	638661	6	100.00%	100.00%	superscaffold_1_28353	7029	655	661	655	661	16891	1a	x	1a	7029	NA	3.22075316112385	2.56368686123088	1.01763933241764	2.51924899083866	0.0117605459336618	0.0412224	inter	gb|EHJ73187.1|	hypothetical protein KGM_05580 [Danaus plexippus]	4e-21
640	GSSPFG00004760001	scaffold_23013_23354	GSSPFG00004760001 scaffold_23013_23354	GSSPFG00004760001-RA_50219-51511	92	-17.04	2 22	486509	21	47.62%	76.19%	scaffold_23013_23354	7029	590	596	590	596	16884	m8	x	m8	7029	NA	3.22075316112385	2.56368686123088	1.01763933241764	2.51924899083866	0.0117605459336618	0.0412224	inter	gb|EHJ73187.1|	hypothetical protein KGM_05580 [Danaus plexippus]	4e-21
641	GSSPFG00004760001	scaffold_23013_23354	GSSPFG00004760001 scaffold_23013_23354	GSSPFG00004760001-RA_50219-51511	131	-17.88	2 21	778801	20	55.00%	90.00%	scaffold_23013_23354	7029	590	596	590	596	16884	m8	x	m8	7029	NA	3.22075316112385	2.56368686123088	1.01763933241764	2.51924899083866	0.0117605459336618	0.0412224	inter	gb|EHJ73187.1|	hypothetical protein KGM_05580 [Danaus plexippus]	4e-21
642	GSSPFG00004760001	scaffold_23013_23354	GSSPFG00004760001 scaffold_23013_23354	GSSPFG00004760001-RA_50219-51511	99	-20.16	2 22	901922	20	60.00%	75.00%	scaffold_23013_23354	7029	590	596	590	596	16884	m8	x	m8	7029	NA	3.22075316112385	2.56368686123088	1.01763933241764	2.51924899083866	0.0117605459336618	0.0412224	inter	gb|EHJ73187.1|	hypothetical protein KGM_05580 [Danaus plexippus]	4e-21
643	GSSPFG00004760001	scaffold_23013_23354	GSSPFG00004760001 scaffold_23013_23354	GSSPFG00004760001-RA_50219-51511	98	-21.29	2 19	11751197	17	52.94%	64.71%	scaffold_23013_23354	7029	590	596	590	596	16884	m8	x	m8	7029	NA	3.22075316112385	2.56368686123088	1.01763933241764	2.51924899083866	0.0117605459336618	0.0412224	inter	gb|EHJ73187.1|	hypothetical protein KGM_05580 [Danaus plexippus]	4e-21
644	GSSPFG00004760001	scaffold_23013_23354	GSSPFG00004760001 scaffold_23013_23354	GSSPFG00004760001-RA_50219-51511	102	-26.43	2 22	11231149	24	62.50%	79.17%	scaffold_23013_23354	7029	590	596	590	596	16884	m8	x	m8	7029	NA	3.22075316112385	2.56368686123088	1.01763933241764	2.51924899083866	0.0117605459336618	0.0412224	inter	gb|EHJ73187.1|	hypothetical protein KGM_05580 [Danaus plexippus]	4e-21
645	GSSPFG00004760001	scaffold_23013_23354	GSSPFG00004760001 scaffold_23013_23354	GSSPFG00004760001-RA_50219-51511	96	-18.12	5 22	349372	18	61.11%	88.89%	scaffold_23013_23354	7029	590	596	590	596	16884	m8	x	m8	7029	NA	3.22075316112385	2.56368686123088	1.01763933241764	2.51924899083866	0.0117605459336618	0.0412224	inter	gb|EHJ73187.1|	hypothetical protein KGM_05580 [Danaus plexippus]	4e-21
646	GSSPFG00004760001	scaffold_23013_23354	GSSPFG00004760001 scaffold_23013_23354	GSSPFG00004760001-RA_50219-51511	100	-18.8	2 22	650673	21	52.38%	80.95%	scaffold_23013_23354	7029	590	596	590	596	16884	m8	x	m8	7029	NA	3.22075316112385	2.56368686123088	1.01763933241764	2.51924899083866	0.0117605459336618	0.0412224	inter	gb|EHJ73187.1|	hypothetical protein KGM_05580 [Danaus plexippus]	4e-21
647	GSSPFG00004760001	superscaffold_1_28353	GSSPFG00004760001 superscaffold_1_28353	GSSPFG00004760001-RA_50219-51511	113	-26.09	3 23	593617	21	71.43%	80.95%	superscaffold_1_28353	7029	642	648	642	648	16890	m8	x	m8	7029	NA	3.22075316112385	2.56368686123088	1.01763933241764	2.51924899083866	0.0117605459336618	0.0412224	inter	gb|EHJ73187.1|	hypothetical protein KGM_05580 [Danaus plexippus]	4e-21
648	GSSPFG00004760001	scaffold_14531_20229	GSSPFG00004760001 scaffold_14531_20229	GSSPFG00004760001-RA_50219-51511	109	-21.27	3 19	649672	18	66.67%	77.78%	scaffold_14531_20229	7029	1264	1270	1264	1270	16882	m8	x	m8	7029	NA	3.22075316112385	2.56368686123088	1.01763933241764	2.51924899083866	0.0117605459336618	0.0412224	inter	gb|EHJ73187.1|	hypothetical protein KGM_05580 [Danaus plexippus]	4e-21
649	GSSPFG00004760001	scaffold_23013_23354	GSSPFG00004760001 scaffold_23013_23354	GSSPFG00004760001-RA_50219-51511	99	-18.96	2 21	402426	21	47.62%	80.95%	scaffold_23013_23354	7029	590	596	590	596	16884	m8	x	m8	7029	NA	3.22075316112385	2.56368686123088	1.01763933241764	2.51924899083866	0.0117605459336618	0.0412224	inter	gb|EHJ73187.1|	hypothetical protein KGM_05580 [Danaus plexippus]	4e-21
650	GSSPFG00004760001	superscaffold_1_28353	GSSPFG00004760001 superscaffold_1_28353	GSSPFG00004760001-RA_50219-51511	140	-24.41	2 9	626649	7	100.00%	100.00%	superscaffold_1_28353	7029	655	661	655	661	16891	1a	x	1a	7029	NA	3.22075316112385	2.56368686123088	1.01763933241764	2.51924899083866	0.0117605459336618	0.0412224	inter	gb|EHJ73187.1|	hypothetical protein KGM_05580 [Danaus plexippus]	4e-21
651	GSSPFG00004760001	superscaffold_1_28353	GSSPFG00004760001 superscaffold_1_28353	GSSPFG00004760001-RA_50219-51511	140	-24.41	2 9	626649	7	100.00%	100.00%	superscaffold_1_28353	7029	642	648	642	648	16890	m8	x	m8	7029	NA	3.22075316112385	2.56368686123088	1.01763933241764	2.51924899083866	0.0117605459336618	0.0412224	inter	gb|EHJ73187.1|	hypothetical protein KGM_05580 [Danaus plexippus]	4e-21
652	GSSPFG00004760001	scaffold_23013_23354	GSSPFG00004760001 scaffold_23013_23354	GSSPFG00004760001-RA_50219-51511	152	-23.31	2 19	573597	19	68.42%	84.21%	scaffold_23013_23354	7029	590	596	590	596	16884	m8	x	m8	7029	NA	3.22075316112385	2.56368686123088	1.01763933241764	2.51924899083866	0.0117605459336618	0.0412224	inter	gb|EHJ73187.1|	hypothetical protein KGM_05580 [Danaus plexippus]	4e-21
653	GSSPFG00004769001	scaffold_1122_7476	GSSPFG00004769001 scaffold_1122_7476	GSSPFG00004769001-RA_247584-248472	95	-18.23	2 21	110132	20	65.00%	65.00%	scaffold_1122_7476	7029	235	241	235	241	16910	1a	x	1a	7029	NA	593.968252275317	-1.58488866378856	0.21789690255767	-7.27357133206193	3.50105784147182e-13	9.25e-12	inter	ref|XP_004925309.1|	PREDICTED: cadherin-87A-like, partial [Bombyx mori]	0.0
654	GSSPFG00004794001	scaffold_23013_23354	GSSPFG00004794001 scaffold_23013_23354	GSSPFG00004794001-RA_2073-2915	117	-19.45	3 21	229251	19	73.68%	84.21%	scaffold_23013_23354	7029	184	190	184	190	13950	1a	x	1a	7029	NA	2458.11706077955	1.44791980714698	0.181803770185105	7.96419021273743	1.66309266370314e-15	5.45e-14	inter	gb|ABK23569.1|	unknown [Picea sitchensis]	9e-24
655	GSSPFG00004794001	superscaffold_114_28965	GSSPFG00004794001 superscaffold_114_28965	GSSPFG00004794001-RA_2073-2915	108	-21.25	2 22	218242	22	59.09%	68.18%	superscaffold_114_28965	7029	561	567	561	567	13954	1a	x	1a	7029	NA	2458.11706077955	1.44791980714698	0.181803770185105	7.96419021273743	1.66309266370314e-15	5.45e-14	inter	gb|ABK23569.1|	unknown [Picea sitchensis]	9e-24
656	GSSPFG00004794001	superscaffold_114_28965	GSSPFG00004794001 superscaffold_114_28965	GSSPFG00004794001-RA_2073-2915	98	-17.65	3 21	243270	23	60.87%	65.22%	superscaffold_114_28965	7029	561	567	561	567	13954	1a	x	1a	7029	NA	2458.11706077955	1.44791980714698	0.181803770185105	7.96419021273743	1.66309266370314e-15	5.45e-14	inter	gb|ABK23569.1|	unknown [Picea sitchensis]	9e-24
657	GSSPFG00004808001	superscaffold_617_32800	GSSPFG00004808001 superscaffold_617_32800	GSSPFG00004808001-RA_39321-40412	124	-19.78	2 21	215236	19	68.42%	78.95%	superscaffold_617_32800	7029	713	719	713	719	10358	m8	x	m8	7029	NA	294.632596231057	-0.562998743791884	0.229825184422489	-2.44968254983283	0.0142982211123359	0.0483429	inter	ref|XP_004924234.1|	PREDICTED: NF-kappa-B essential modulator-like isoform X2 [Bombyx mori]	0.0
658	GSSPFG00004808001	superscaffold_1_28353	GSSPFG00004808001 superscaffold_1_28353	GSSPFG00004808001-RA_39321-40412	96	-21.74	4 23	213238	21	66.67%	76.19%	superscaffold_1_28353	7029	161	167	161	167	10357	1a	x	1a	7029	NA	294.632596231057	-0.562998743791884	0.229825184422489	-2.44968254983283	0.0142982211123359	0.0483429	inter	ref|XP_004924234.1|	PREDICTED: NF-kappa-B essential modulator-like isoform X2 [Bombyx mori]	0.0
659	GSSPFG00004808001	scaffold_177_2431	GSSPFG00004808001 scaffold_177_2431	GSSPFG00004808001-RA_39321-40412	94	-17.42	2 21	583608	23	65.22%	73.91%	scaffold_177_2431	7029	710	716	710	716	10351	1a	x	1a	7029	NA	294.632596231057	-0.562998743791884	0.229825184422489	-2.44968254983283	0.0142982211123359	0.0483429	inter	ref|XP_004924234.1|	PREDICTED: NF-kappa-B essential modulator-like isoform X2 [Bombyx mori]	0.0
660	GSSPFG00004808001	scaffold_2801_11126	GSSPFG00004808001 scaffold_2801_11126	GSSPFG00004808001-RA_39321-40412	116	-19.16	2 21	215236	19	57.89%	78.95%	scaffold_2801_11126	7029	713	719	713	719	10354	m8	x	m8	7029	NA	294.632596231057	-0.562998743791884	0.229825184422489	-2.44968254983283	0.0142982211123359	0.0483429	inter	ref|XP_004924234.1|	PREDICTED: NF-kappa-B essential modulator-like isoform X2 [Bombyx mori]	0.0
661	GSSPFG00004808001	scaffold_2801_11124	GSSPFG00004808001 scaffold_2801_11124	GSSPFG00004808001-RA_39321-40412	116	-19.04	2 21	215236	19	57.89%	78.95%	scaffold_2801_11124	7029	713	719	713	719	10353	m8	x	m8	7029	NA	294.632596231057	-0.562998743791884	0.229825184422489	-2.44968254983283	0.0142982211123359	0.0483429	inter	ref|XP_004924234.1|	PREDICTED: NF-kappa-B essential modulator-like isoform X2 [Bombyx mori]	0.0
662	GSSPFG00004808001	scaffold_2057_9781	GSSPFG00004808001 scaffold_2057_9781	GSSPFG00004808001-RA_39321-40412	151	-21.84	2 16	218240	14	71.43%	85.71%	scaffold_2057_9781	7029	233	240	233	239	10352	8mer	x	8mer	7029	NA	294.632596231057	-0.562998743791884	0.229825184422489	-2.44968254983283	0.0142982211123359	0.0483429	inter	ref|XP_004924234.1|	PREDICTED: NF-kappa-B essential modulator-like isoform X2 [Bombyx mori]	0.0
663	GSSPFG00004808001	superscaffold_630_32963	GSSPFG00004808001 superscaffold_630_32963	GSSPFG00004808001-RA_39321-40412	151	-21.84	2 16	218240	14	71.43%	85.71%	superscaffold_630_32963	7029	233	240	233	239	10359	8mer	x	8mer	7029	NA	294.632596231057	-0.562998743791884	0.229825184422489	-2.44968254983283	0.0142982211123359	0.0483429	inter	ref|XP_004924234.1|	PREDICTED: NF-kappa-B essential modulator-like isoform X2 [Bombyx mori]	0.0
664	GSSPFG00004808001	scaffold_4814_13732	GSSPFG00004808001 scaffold_4814_13732	GSSPFG00004808001-RA_39321-40412	94	-17.42	2 21	583608	23	65.22%	73.91%	scaffold_4814_13732	7029	710	716	710	716	10355	1a	x	1a	7029	NA	294.632596231057	-0.562998743791884	0.229825184422489	-2.44968254983283	0.0142982211123359	0.0483429	inter	ref|XP_004924234.1|	PREDICTED: NF-kappa-B essential modulator-like isoform X2 [Bombyx mori]	0.0
665	GSSPFG00004818001	scaffold_15646_20867	GSSPFG00004818001 scaffold_15646_20867	GSSPFG00004818001-RA_7312-7643	114	-19.73	2 21	50 77	25	56.00%	68.00%	scaffold_15646_20867	7029	28	35	28	34	29759	8mer	x	8mer	7029	NA	1559.69986544955	-2.51644399837895	0.283629163519148	-8.8723034230895	7.16482450631895e-19	3.14e-17	inter	ref|XP_011548517.1|	PREDICTED: uncharacterized protein LOC105380624 [Plutella xylostella]	0.0
667	GSSPFG00004818001	superscaffold_114_28965	GSSPFG00004818001 superscaffold_114_28965	GSSPFG00004818001-RA_7312-7643	127	-19.63	2 21	56 79	20	70.00%	70.00%	superscaffold_114_28965	7029	80	86	80	86	29764	m8	x	m8	7029	NA	1559.69986544955	-2.51644399837895	0.283629163519148	-8.8723034230895	7.16482450631895e-19	3.14e-17	inter	ref|XP_011548517.1|	PREDICTED: uncharacterized protein LOC105380624 [Plutella xylostella]	0.0
670	GSSPFG00004901001	scaffold_5523_14600	GSSPFG00004901001 scaffold_5523_14600	GSSPFG00004901001-RA_30180-31213	104	-19.16	2 8	23 44	6	83.33%	100.00%	scaffold_5523_14600	7029	665	671	665	671	40543	1a	x	1a	7029	NA	954.879589442289	-0.775750953060733	0.220255518337044	-3.52205002134678	0.000428223334745881	0.00243041	inter	gb|EHJ76842.1|	putative hyperpolarization-activated ion channel isoform 1 [Danaus plexippus]	0.0
671	GSSPFG00004901001	scaffold_6337_15283	GSSPFG00004901001 scaffold_6337_15283	GSSPFG00004901001-RA_30180-31213	94	-18.43	3 15	537556	12	66.67%	66.67%	scaffold_6337_15283	7029	764	770	764	770	40546	1a	x	1a	7029	NA	954.879589442289	-0.775750953060733	0.220255518337044	-3.52205002134678	0.000428223334745881	0.00243041	inter	gb|EHJ76842.1|	putative hyperpolarization-activated ion channel isoform 1 [Danaus plexippus]	0.0
672	GSSPFG00004901001	scaffold_5523_14600	GSSPFG00004901001 scaffold_5523_14600	GSSPFG00004901001-RA_30180-31213	93	-17.43	2 15	943965	14	57.14%	71.43%	scaffold_5523_14600	7029	708	714	708	714	40544	m8	x	m8	7029	NA	954.879589442289	-0.775750953060733	0.220255518337044	-3.52205002134678	0.000428223334745881	0.00243041	inter	gb|EHJ76842.1|	putative hyperpolarization-activated ion channel isoform 1 [Danaus plexippus]	0.0
673	GSSPFG00004901001	scaffold_5523_14600	GSSPFG00004901001 scaffold_5523_14600	GSSPFG00004901001-RA_30180-31213	93	-17.43	2 15	943965	14	57.14%	71.43%	scaffold_5523_14600	7029	665	671	665	671	40543	1a	x	1a	7029	NA	954.879589442289	-0.775750953060733	0.220255518337044	-3.52205002134678	0.000428223334745881	0.00243041	inter	gb|EHJ76842.1|	putative hyperpolarization-activated ion channel isoform 1 [Danaus plexippus]	0.0
674	GSSPFG00004901001	scaffold_9688_17905	GSSPFG00004901001 scaffold_9688_17905	GSSPFG00004901001-RA_30180-31213	145	-18.39	3 22	187209	19	68.42%	78.95%	scaffold_9688_17905	7029	990	996	990	996	40548	1a	x	1a	7029	NA	954.879589442289	-0.775750953060733	0.220255518337044	-3.52205002134678	0.000428223334745881	0.00243041	inter	gb|EHJ76842.1|	putative hyperpolarization-activated ion channel isoform 1 [Danaus plexippus]	0.0
675	GSSPFG00004901001	scaffold_5523_14600	GSSPFG00004901001 scaffold_5523_14600	GSSPFG00004901001-RA_30180-31213	104	-19.16	2 8	23 44	6	83.33%	100.00%	scaffold_5523_14600	7029	708	714	708	714	40544	m8	x	m8	7029	NA	954.879589442289	-0.775750953060733	0.220255518337044	-3.52205002134678	0.000428223334745881	0.00243041	inter	gb|EHJ76842.1|	putative hyperpolarization-activated ion channel isoform 1 [Danaus plexippus]	0.0
676	GSSPFG00004901001	scaffold_5523_14600	GSSPFG00004901001 scaffold_5523_14600	GSSPFG00004901001-RA_30180-31213	100	-21.48	3 8	780801	5	100.00%	100.00%	scaffold_5523_14600	7029	708	714	708	714	40544	m8	x	m8	7029	NA	954.879589442289	-0.775750953060733	0.220255518337044	-3.52205002134678	0.000428223334745881	0.00243041	inter	gb|EHJ76842.1|	putative hyperpolarization-activated ion channel isoform 1 [Danaus plexippus]	0.0
677	GSSPFG00004901001	superscaffold_787_33925	GSSPFG00004901001 superscaffold_787_33925	GSSPFG00004901001-RA_30180-31213	95	-22.43	2 20	9981018	18	50.00%	77.78%	superscaffold_787_33925	7029	570	576	570	576	40553	m8	x	m8	7029	NA	954.879589442289	-0.775750953060733	0.220255518337044	-3.52205002134678	0.000428223334745881	0.00243041	inter	gb|EHJ76842.1|	putative hyperpolarization-activated ion channel isoform 1 [Danaus plexippus]	0.0
678	GSSPFG00004901001	scaffold_5523_14600	GSSPFG00004901001 scaffold_5523_14600	GSSPFG00004901001-RA_30180-31213	135	-29.98	2 21	828850	20	70.00%	80.00%	scaffold_5523_14600	7029	665	671	665	671	40543	1a	x	1a	7029	NA	954.879589442289	-0.775750953060733	0.220255518337044	-3.52205002134678	0.000428223334745881	0.00243041	inter	gb|EHJ76842.1|	putative hyperpolarization-activated ion channel isoform 1 [Danaus plexippus]	0.0
679	GSSPFG00004901001	scaffold_5523_14600	GSSPFG00004901001 scaffold_5523_14600	GSSPFG00004901001-RA_30180-31213	96	-25.31	3 21	770790	19	68.42%	73.68%	scaffold_5523_14600	7029	665	671	665	671	40543	1a	x	1a	7029	NA	954.879589442289	-0.775750953060733	0.220255518337044	-3.52205002134678	0.000428223334745881	0.00243041	inter	gb|EHJ76842.1|	putative hyperpolarization-activated ion channel isoform 1 [Danaus plexippus]	0.0
680	GSSPFG00004901001	scaffold_5523_14600	GSSPFG00004901001 scaffold_5523_14600	GSSPFG00004901001-RA_30180-31213	120	-21.17	2 8	754775	6	100.00%	100.00%	scaffold_5523_14600	7029	665	671	665	671	40543	1a	x	1a	7029	NA	954.879589442289	-0.775750953060733	0.220255518337044	-3.52205002134678	0.000428223334745881	0.00243041	inter	gb|EHJ76842.1|	putative hyperpolarization-activated ion channel isoform 1 [Danaus plexippus]	0.0
681	GSSPFG00004901001	scaffold_5523_14600	GSSPFG00004901001 scaffold_5523_14600	GSSPFG00004901001-RA_30180-31213	100	-21.48	3 8	780801	5	100.00%	100.00%	scaffold_5523_14600	7029	665	671	665	671	40543	1a	x	1a	7029	NA	954.879589442289	-0.775750953060733	0.220255518337044	-3.52205002134678	0.000428223334745881	0.00243041	inter	gb|EHJ76842.1|	putative hyperpolarization-activated ion channel isoform 1 [Danaus plexippus]	0.0
682	GSSPFG00004901001	scaffold_5523_14600	GSSPFG00004901001 scaffold_5523_14600	GSSPFG00004901001-RA_30180-31213	120	-21.17	2 8	754775	6	100.00%	100.00%	scaffold_5523_14600	7029	708	714	708	714	40544	m8	x	m8	7029	NA	954.879589442289	-0.775750953060733	0.220255518337044	-3.52205002134678	0.000428223334745881	0.00243041	inter	gb|EHJ76842.1|	putative hyperpolarization-activated ion channel isoform 1 [Danaus plexippus]	0.0
683	GSSPFG00004901001	scaffold_5523_14600	GSSPFG00004901001 scaffold_5523_14600	GSSPFG00004901001-RA_30180-31213	149	-19.61	2 18	694715	16	68.75%	75.00%	scaffold_5523_14600	7029	665	671	665	671	40543	1a	x	1a	7029	NA	954.879589442289	-0.775750953060733	0.220255518337044	-3.52205002134678	0.000428223334745881	0.00243041	inter	gb|EHJ76842.1|	putative hyperpolarization-activated ion channel isoform 1 [Danaus plexippus]	0.0
684	GSSPFG00004901001	superscaffold_787_33925	GSSPFG00004901001 superscaffold_787_33925	GSSPFG00004901001-RA_30180-31213	104	-17.38	2 18	831852	17	52.94%	82.35%	superscaffold_787_33925	7029	570	576	570	576	40553	m8	x	m8	7029	NA	954.879589442289	-0.775750953060733	0.220255518337044	-3.52205002134678	0.000428223334745881	0.00243041	inter	gb|EHJ76842.1|	putative hyperpolarization-activated ion channel isoform 1 [Danaus plexippus]	0.0
685	GSSPFG00004901001	superscaffold_787_33925	GSSPFG00004901001 superscaffold_787_33925	GSSPFG00004901001-RA_30180-31213	156	-26.23	2 20	553577	22	77.27%	77.27%	superscaffold_787_33925	7029	570	576	570	576	40553	m8	x	m8	7029	NA	954.879589442289	-0.775750953060733	0.220255518337044	-3.52205002134678	0.000428223334745881	0.00243041	inter	gb|EHJ76842.1|	putative hyperpolarization-activated ion channel isoform 1 [Danaus plexippus]	0.0
686	GSSPFG00004901001	superscaffold_787_33925	GSSPFG00004901001 superscaffold_787_33925	GSSPFG00004901001-RA_30180-31213	122	-19.54	2 15	579599	13	69.23%	84.62%	superscaffold_787_33925	7029	570	576	570	576	40553	m8	x	m8	7029	NA	954.879589442289	-0.775750953060733	0.220255518337044	-3.52205002134678	0.000428223334745881	0.00243041	inter	gb|EHJ76842.1|	putative hyperpolarization-activated ion channel isoform 1 [Danaus plexippus]	0.0
687	GSSPFG00004901001	scaffold_5523_14600	GSSPFG00004901001 scaffold_5523_14600	GSSPFG00004901001-RA_30180-31213	135	-29.98	2 21	828850	20	70.00%	80.00%	scaffold_5523_14600	7029	708	714	708	714	40544	m8	x	m8	7029	NA	954.879589442289	-0.775750953060733	0.220255518337044	-3.52205002134678	0.000428223334745881	0.00243041	inter	gb|EHJ76842.1|	putative hyperpolarization-activated ion channel isoform 1 [Danaus plexippus]	0.0
688	GSSPFG00004901001	scaffold_5523_14600	GSSPFG00004901001 scaffold_5523_14600	GSSPFG00004901001-RA_30180-31213	111	-20.76	2 16	1 19	14	64.29%	85.71%	scaffold_5523_14600	7029	665	671	665	671	40543	1a	x	1a	7029	NA	954.879589442289	-0.775750953060733	0.220255518337044	-3.52205002134678	0.000428223334745881	0.00243041	inter	gb|EHJ76842.1|	putative hyperpolarization-activated ion channel isoform 1 [Danaus plexippus]	0.0
689	GSSPFG00004901001	scaffold_5523_14600	GSSPFG00004901001 scaffold_5523_14600	GSSPFG00004901001-RA_30180-31213	117	-29.92	2 19	514536	18	66.67%	83.33%	scaffold_5523_14600	7029	665	671	665	671	40543	1a	x	1a	7029	NA	954.879589442289	-0.775750953060733	0.220255518337044	-3.52205002134678	0.000428223334745881	0.00243041	inter	gb|EHJ76842.1|	putative hyperpolarization-activated ion channel isoform 1 [Danaus plexippus]	0.0
690	GSSPFG00004901001	scaffold_5523_14600	GSSPFG00004901001 scaffold_5523_14600	GSSPFG00004901001-RA_30180-31213	130	-19.48	2 16	56 78	15	66.67%	80.00%	scaffold_5523_14600	7029	665	671	665	671	40543	1a	x	1a	7029	NA	954.879589442289	-0.775750953060733	0.220255518337044	-3.52205002134678	0.000428223334745881	0.00243041	inter	gb|EHJ76842.1|	putative hyperpolarization-activated ion channel isoform 1 [Danaus plexippus]	0.0
691	GSSPFG00004901001	scaffold_5523_14600	GSSPFG00004901001 scaffold_5523_14600	GSSPFG00004901001-RA_30180-31213	96	-25.31	3 21	770790	19	68.42%	73.68%	scaffold_5523_14600	7029	708	714	708	714	40544	m8	x	m8	7029	NA	954.879589442289	-0.775750953060733	0.220255518337044	-3.52205002134678	0.000428223334745881	0.00243041	inter	gb|EHJ76842.1|	putative hyperpolarization-activated ion channel isoform 1 [Danaus plexippus]	0.0
692	GSSPFG00004901001	scaffold_5523_14600	GSSPFG00004901001 scaffold_5523_14600	GSSPFG00004901001-RA_30180-31213	117	-29.92	2 19	514536	18	66.67%	83.33%	scaffold_5523_14600	7029	708	714	708	714	40544	m8	x	m8	7029	NA	954.879589442289	-0.775750953060733	0.220255518337044	-3.52205002134678	0.000428223334745881	0.00243041	inter	gb|EHJ76842.1|	putative hyperpolarization-activated ion channel isoform 1 [Danaus plexippus]	0.0
693	GSSPFG00004901001	scaffold_5523_14600	GSSPFG00004901001 scaffold_5523_14600	GSSPFG00004901001-RA_30180-31213	111	-20.76	2 16	1 19	14	64.29%	85.71%	scaffold_5523_14600	7029	708	714	708	714	40544	m8	x	m8	7029	NA	954.879589442289	-0.775750953060733	0.220255518337044	-3.52205002134678	0.000428223334745881	0.00243041	inter	gb|EHJ76842.1|	putative hyperpolarization-activated ion channel isoform 1 [Danaus plexippus]	0.0
694	GSSPFG00004901001	scaffold_5523_14600	GSSPFG00004901001 scaffold_5523_14600	GSSPFG00004901001-RA_30180-31213	149	-19.61	2 18	694715	16	68.75%	75.00%	scaffold_5523_14600	7029	708	714	708	714	40544	m8	x	m8	7029	NA	954.879589442289	-0.775750953060733	0.220255518337044	-3.52205002134678	0.000428223334745881	0.00243041	inter	gb|EHJ76842.1|	putative hyperpolarization-activated ion channel isoform 1 [Danaus plexippus]	0.0
695	GSSPFG00004901001	scaffold_5523_14600	GSSPFG00004901001 scaffold_5523_14600	GSSPFG00004901001-RA_30180-31213	130	-19.48	2 16	56 78	15	66.67%	80.00%	scaffold_5523_14600	7029	708	714	708	714	40544	m8	x	m8	7029	NA	954.879589442289	-0.775750953060733	0.220255518337044	-3.52205002134678	0.000428223334745881	0.00243041	inter	gb|EHJ76842.1|	putative hyperpolarization-activated ion channel isoform 1 [Danaus plexippus]	0.0
696	GSSPFG00005064001	scaffold_23013_23354	GSSPFG00005064001 scaffold_23013_23354	GSSPFG00005064001-RA_14422-15124	117	-22.01	3 21	341363	19	73.68%	84.21%	scaffold_23013_23354	7029	296	302	296	302	21622	1a	x	1a	7029	NA	579.228907860583	1.3421487322755	0.400407571543278	3.35195642555534	0.000802426474627783	0.0042111	inter	ref|XP_004930755.1|	PREDICTED: organic cation transporter protein-like [Bombyx mori]	0.0
697	GSSPFG00005064001	superscaffold_114_28965	GSSPFG00005064001 superscaffold_114_28965	GSSPFG00005064001-RA_14422-15124	108	-23.49	2 22	330354	22	59.09%	68.18%	superscaffold_114_28965	7029	547	554	547	553	21626	8mer	x	8mer	7029	NA	579.228907860583	1.3421487322755	0.400407571543278	3.35195642555534	0.000802426474627783	0.0042111	inter	ref|XP_004930755.1|	PREDICTED: organic cation transporter protein-like [Bombyx mori]	0.0
698	GSSPFG00005064001	scaffold_23013_23354	GSSPFG00005064001 scaffold_23013_23354	GSSPFG00005064001-RA_14422-15124	95	-17.92	2 22	469490	20	55.00%	75.00%	scaffold_23013_23354	7029	296	302	296	302	21622	1a	x	1a	7029	NA	579.228907860583	1.3421487322755	0.400407571543278	3.35195642555534	0.000802426474627783	0.0042111	inter	ref|XP_004930755.1|	PREDICTED: organic cation transporter protein-like [Bombyx mori]	0.0
703	GSSPFG00005109001	scaffold_6364_15326	GSSPFG00005109001 scaffold_6364_15326	GSSPFG00005109001-RA_97300-97548	144	-19.43	2 18	109131	18	66.67%	88.89%	scaffold_6364_15326	7029	212	219	212	218	41580	8mer	x	8mer	7029	NA	21754.7137682462	0.728059511050443	0.153845905759186	4.73239445312291	2.21886688040372e-06	2.12e-05	inter	gb|ACB54946.1|	inactive lipase [Helicoverpa armigera]	4e-126
704	GSSPFG00005109001	scaffold_6364_15325	GSSPFG00005109001 scaffold_6364_15325	GSSPFG00005109001-RA_97300-97548	167	-19.03	2 20	199219	18	77.78%	83.33%	scaffold_6364_15325	7029	212	219	212	218	41579	8mer	x	8mer	7029	NA	21754.7137682462	0.728059511050443	0.153845905759186	4.73239445312291	2.21886688040372e-06	2.12e-05	inter	gb|ACB54946.1|	inactive lipase [Helicoverpa armigera]	4e-126
705	GSSPFG00005109001	scaffold_6364_15326	GSSPFG00005109001 scaffold_6364_15326	GSSPFG00005109001-RA_97300-97548	167	-19.03	2 20	199219	18	77.78%	83.33%	scaffold_6364_15326	7029	212	219	212	218	41580	8mer	x	8mer	7029	NA	21754.7137682462	0.728059511050443	0.153845905759186	4.73239445312291	2.21886688040372e-06	2.12e-05	inter	gb|ACB54946.1|	inactive lipase [Helicoverpa armigera]	4e-126
706	GSSPFG00005109001	scaffold_6364_15325	GSSPFG00005109001 scaffold_6364_15325	GSSPFG00005109001-RA_97300-97548	144	-19.43	2 18	109131	18	66.67%	88.89%	scaffold_6364_15325	7029	212	219	212	218	41579	8mer	x	8mer	7029	NA	21754.7137682462	0.728059511050443	0.153845905759186	4.73239445312291	2.21886688040372e-06	2.12e-05	inter	gb|ACB54946.1|	inactive lipase [Helicoverpa armigera]	4e-126
708	GSSPFG00005110001	scaffold_81_1317	GSSPFG00005110001 scaffold_81_1317	GSSPFG00005110001-RA_101687-102554	119	-18.77	2 21	125143	19	68.42%	73.68%	scaffold_81_1317	7029	148	154	148	154	41591	m8	x	m8	7029	NA	101368.797909181	1.73684666824267	0.152431318162541	11.3942901575556	4.46453718822027e-30	3.91e-28	inter	gb|AEA76291.1|	insect intestinal lipase 6 [Mamestra configurata]	0.0
710	GSSPFG00005110001	scaffold_81_1317	GSSPFG00005110001 scaffold_81_1317	GSSPFG00005110001-RA_101687-102554	100	-19.53	2 7	142163	5	100.00%	100.00%	scaffold_81_1317	7029	148	154	148	154	41591	m8	x	m8	7029	NA	101368.797909181	1.73684666824267	0.152431318162541	11.3942901575556	4.46453718822027e-30	3.91e-28	inter	gb|AEA76291.1|	insect intestinal lipase 6 [Mamestra configurata]	0.0
711	GSSPFG00005110001	scaffold_72_1268	GSSPFG00005110001 scaffold_72_1268	GSSPFG00005110001-RA_101687-102554	100	-19.53	2 7	142163	5	100.00%	100.00%	scaffold_72_1268	7029	148	154	148	154	41590	m8	x	m8	7029	NA	101368.797909181	1.73684666824267	0.152431318162541	11.3942901575556	4.46453718822027e-30	3.91e-28	inter	gb|AEA76291.1|	insect intestinal lipase 6 [Mamestra configurata]	0.0
712	GSSPFG00005110001	scaffold_72_1268	GSSPFG00005110001 scaffold_72_1268	GSSPFG00005110001-RA_101687-102554	119	-18.77	2 21	125143	19	68.42%	73.68%	scaffold_72_1268	7029	148	154	148	154	41590	m8	x	m8	7029	NA	101368.797909181	1.73684666824267	0.152431318162541	11.3942901575556	4.46453718822027e-30	3.91e-28	inter	gb|AEA76291.1|	insect intestinal lipase 6 [Mamestra configurata]	0.0
713	GSSPFG00005110001	scaffold_72_1268	GSSPFG00005110001 scaffold_72_1268	GSSPFG00005110001-RA_101687-102554	145	-26.73	2 10	134155	8	100.00%	100.00%	scaffold_72_1268	7029	148	154	148	154	41590	m8	x	m8	7029	NA	101368.797909181	1.73684666824267	0.152431318162541	11.3942901575556	4.46453718822027e-30	3.91e-28	inter	gb|AEA76291.1|	insect intestinal lipase 6 [Mamestra configurata]	0.0
714	GSSPFG00005110001	scaffold_81_1317	GSSPFG00005110001 scaffold_81_1317	GSSPFG00005110001-RA_101687-102554	145	-26.73	2 10	134155	8	100.00%	100.00%	scaffold_81_1317	7029	148	154	148	154	41591	m8	x	m8	7029	NA	101368.797909181	1.73684666824267	0.152431318162541	11.3942901575556	4.46453718822027e-30	3.91e-28	inter	gb|AEA76291.1|	insect intestinal lipase 6 [Mamestra configurata]	0.0
719	GSSPFG00005155001	scaffold_15901_20984	GSSPFG00005155001 scaffold_15901_20984	GSSPFG00005155001-RA_375-847	118	-17.73	2 22	182202	20	55.00%	75.00%	scaffold_15901_20984	7029	17	23	17	23	19093	1a	x	1a	7029	NA	16350.4300833816	-4.77351566114792	0.474045723086626	-10.0697367968356	7.51789998912385e-24	4.51e-22	inter	ref|NP_001166784.1|	cuticular protein glycine-rich 20 precursor [Bombyx mori]_x0001_tpd|FAA00458.1| TPA: putative cuticle protein [Bombyx mori]	3e-33
721	GSSPFG00005174001	scaffold_9688_17905	GSSPFG00005174001 scaffold_9688_17905	GSSPFG00005174001-RA_204280-205036	161	-19.97	2 22	24 46	20	65.00%	80.00%	scaffold_9688_17905	7029	39	46	39	45	36480	8mer	x	8mer	7029	NA	765.794873475424	1.84940594667403	0.349148014007489	5.29691097321941	1.17778080545832e-07	1.43e-06	inter	gb|AGG54993.1|	acyltransferase AGPAT2 [Heliothis virescens]	0.0
722	GSSPFG00005230001	scaffold_2723_11025	GSSPFG00005230001 scaffold_2723_11025	GSSPFG00005230001-RA_16532-17828	124	-17.33	2 9	799821	7	85.71%	100.00%	scaffold_2723_11025	7029	145	151	145	151	15874	m8	x	m8	7029	NA	259.604828827201	0.812802914711608	0.265757946190043	3.05843315830856	0.00222497709251895	0.0102426	inter	gb|EHJ74680.1|	hypothetical protein KGM_08898 [Danaus plexippus]	0.0
723	GSSPFG00005230001	superscaffold_135_29118	GSSPFG00005230001 superscaffold_135_29118	GSSPFG00005230001-RA_16532-17828	117	-18.99	2 21	5 26	20	60.00%	75.00%	superscaffold_135_29118	7029	337	343	337	343	15892	1a	x	1a	7029	NA	259.604828827201	0.812802914711608	0.265757946190043	3.05843315830856	0.00222497709251895	0.0102426	inter	gb|EHJ74680.1|	hypothetical protein KGM_08898 [Danaus plexippus]	0.0
724	GSSPFG00005230001	scaffold_2723_11025	GSSPFG00005230001 scaffold_2723_11025	GSSPFG00005230001-RA_16532-17828	102	-17.36	2 22	883910	25	64.00%	72.00%	scaffold_2723_11025	7029	145	151	145	151	15874	m8	x	m8	7029	NA	259.604828827201	0.812802914711608	0.265757946190043	3.05843315830856	0.00222497709251895	0.0102426	inter	gb|EHJ74680.1|	hypothetical protein KGM_08898 [Danaus plexippus]	0.0
725	GSSPFG00005230001	scaffold_2723_11025	GSSPFG00005230001 scaffold_2723_11025	GSSPFG00005230001-RA_16532-17828	151	-17.03	2 16	130152	14	71.43%	85.71%	scaffold_2723_11025	7029	145	151	145	151	15874	m8	x	m8	7029	NA	259.604828827201	0.812802914711608	0.265757946190043	3.05843315830856	0.00222497709251895	0.0102426	inter	gb|EHJ74680.1|	hypothetical protein KGM_08898 [Danaus plexippus]	0.0
726	GSSPFG00005230001	scaffold_2723_11025	GSSPFG00005230001 scaffold_2723_11025	GSSPFG00005230001-RA_16532-17828	124	-17.33	2 9	799821	7	85.71%	100.00%	scaffold_2723_11025	7029	106	112	106	112	15873	m8	x	m8	7029	NA	259.604828827201	0.812802914711608	0.265757946190043	3.05843315830856	0.00222497709251895	0.0102426	inter	gb|EHJ74680.1|	hypothetical protein KGM_08898 [Danaus plexippus]	0.0
727	GSSPFG00005230001	scaffold_5406_14403	GSSPFG00005230001 scaffold_5406_14403	GSSPFG00005230001-RA_16532-17828	163	-19.88	2 22	258279	20	75.00%	80.00%	scaffold_5406_14403	7029	468	474	468	474	15879	m8	x	m8	7029	NA	259.604828827201	0.812802914711608	0.265757946190043	3.05843315830856	0.00222497709251895	0.0102426	inter	gb|EHJ74680.1|	hypothetical protein KGM_08898 [Danaus plexippus]	0.0
728	GSSPFG00005230001	scaffold_5406_14404	GSSPFG00005230001 scaffold_5406_14404	GSSPFG00005230001-RA_16532-17828	163	-19.88	2 22	258279	20	75.00%	80.00%	scaffold_5406_14404	7029	272	278	272	278	15880	m8	x	m8	7029	NA	259.604828827201	0.812802914711608	0.265757946190043	3.05843315830856	0.00222497709251895	0.0102426	inter	gb|EHJ74680.1|	hypothetical protein KGM_08898 [Danaus plexippus]	0.0
729	GSSPFG00005230001	scaffold_321_3620	GSSPFG00005230001 scaffold_321_3620	GSSPFG00005230001-RA_16532-17828	137	-21.14	2 19	655677	20	65.00%	75.00%	scaffold_321_3620	7029	543	549	543	549	15875	1a	x	1a	7029	NA	259.604828827201	0.812802914711608	0.265757946190043	3.05843315830856	0.00222497709251895	0.0102426	inter	gb|EHJ74680.1|	hypothetical protein KGM_08898 [Danaus plexippus]	0.0
730	GSSPFG00005230001	scaffold_114_1782	GSSPFG00005230001 scaffold_114_1782	GSSPFG00005230001-RA_16532-17828	128	-19.57	2 13	162181	11	81.82%	100.00%	scaffold_114_1782	7029	543	549	543	549	15872	1a	x	1a	7029	NA	259.604828827201	0.812802914711608	0.265757946190043	3.05843315830856	0.00222497709251895	0.0102426	inter	gb|EHJ74680.1|	hypothetical protein KGM_08898 [Danaus plexippus]	0.0
731	GSSPFG00005230001	scaffold_2723_11025	GSSPFG00005230001 scaffold_2723_11025	GSSPFG00005230001-RA_16532-17828	154	-17.83	2 21	88113	22	72.73%	72.73%	scaffold_2723_11025	7029	145	151	145	151	15874	m8	x	m8	7029	NA	259.604828827201	0.812802914711608	0.265757946190043	3.05843315830856	0.00222497709251895	0.0102426	inter	gb|EHJ74680.1|	hypothetical protein KGM_08898 [Danaus plexippus]	0.0
732	GSSPFG00005230001	scaffold_5406_14404	GSSPFG00005230001 scaffold_5406_14404	GSSPFG00005230001-RA_16532-17828	99	-18.07	2 22	718746	26	50.00%	69.23%	scaffold_5406_14404	7029	272	278	272	278	15880	m8	x	m8	7029	NA	259.604828827201	0.812802914711608	0.265757946190043	3.05843315830856	0.00222497709251895	0.0102426	inter	gb|EHJ74680.1|	hypothetical protein KGM_08898 [Danaus plexippus]	0.0
733	GSSPFG00005230001	scaffold_2723_11025	GSSPFG00005230001 scaffold_2723_11025	GSSPFG00005230001-RA_16532-17828	154	-17.83	2 21	88113	22	72.73%	72.73%	scaffold_2723_11025	7029	106	112	106	112	15873	m8	x	m8	7029	NA	259.604828827201	0.812802914711608	0.265757946190043	3.05843315830856	0.00222497709251895	0.0102426	inter	gb|EHJ74680.1|	hypothetical protein KGM_08898 [Danaus plexippus]	0.0
734	GSSPFG00005230001	scaffold_5406_14403	GSSPFG00005230001 scaffold_5406_14403	GSSPFG00005230001-RA_16532-17828	163	-19.88	2 22	258279	20	75.00%	80.00%	scaffold_5406_14403	7029	272	278	272	278	15878	m8	x	m8	7029	NA	259.604828827201	0.812802914711608	0.265757946190043	3.05843315830856	0.00222497709251895	0.0102426	inter	gb|EHJ74680.1|	hypothetical protein KGM_08898 [Danaus plexippus]	0.0
735	GSSPFG00005230001	scaffold_114_1782	GSSPFG00005230001 scaffold_114_1782	GSSPFG00005230001-RA_16532-17828	137	-21.14	2 19	655677	20	65.00%	75.00%	scaffold_114_1782	7029	543	549	543	549	15872	1a	x	1a	7029	NA	259.604828827201	0.812802914711608	0.265757946190043	3.05843315830856	0.00222497709251895	0.0102426	inter	gb|EHJ74680.1|	hypothetical protein KGM_08898 [Danaus plexippus]	0.0
736	GSSPFG00005230001	scaffold_5406_14403	GSSPFG00005230001 scaffold_5406_14403	GSSPFG00005230001-RA_16532-17828	99	-18.07	2 22	718746	26	50.00%	69.23%	scaffold_5406_14403	7029	272	278	272	278	15878	m8	x	m8	7029	NA	259.604828827201	0.812802914711608	0.265757946190043	3.05843315830856	0.00222497709251895	0.0102426	inter	gb|EHJ74680.1|	hypothetical protein KGM_08898 [Danaus plexippus]	0.0
737	GSSPFG00005230001	scaffold_2723_11025	GSSPFG00005230001 scaffold_2723_11025	GSSPFG00005230001-RA_16532-17828	102	-17.36	2 22	883910	25	64.00%	72.00%	scaffold_2723_11025	7029	106	112	106	112	15873	m8	x	m8	7029	NA	259.604828827201	0.812802914711608	0.265757946190043	3.05843315830856	0.00222497709251895	0.0102426	inter	gb|EHJ74680.1|	hypothetical protein KGM_08898 [Danaus plexippus]	0.0
738	GSSPFG00005230001	scaffold_5406_14403	GSSPFG00005230001 scaffold_5406_14403	GSSPFG00005230001-RA_16532-17828	99	-18.07	2 22	718746	26	50.00%	69.23%	scaffold_5406_14403	7029	468	474	468	474	15879	m8	x	m8	7029	NA	259.604828827201	0.812802914711608	0.265757946190043	3.05843315830856	0.00222497709251895	0.0102426	inter	gb|EHJ74680.1|	hypothetical protein KGM_08898 [Danaus plexippus]	0.0
739	GSSPFG00005230001	scaffold_8147_16731	GSSPFG00005230001 scaffold_8147_16731	GSSPFG00005230001-RA_16532-17828	105	-21.07	2 20	719743	21	71.43%	76.19%	scaffold_8147_16731	7029	466	472	466	472	15884	1a	x	1a	7029	NA	259.604828827201	0.812802914711608	0.265757946190043	3.05843315830856	0.00222497709251895	0.0102426	inter	gb|EHJ74680.1|	hypothetical protein KGM_08898 [Danaus plexippus]	0.0
740	GSSPFG00005230001	scaffold_321_3620	GSSPFG00005230001 scaffold_321_3620	GSSPFG00005230001-RA_16532-17828	128	-19.57	2 13	162181	11	81.82%	100.00%	scaffold_321_3620	7029	543	549	543	549	15875	1a	x	1a	7029	NA	259.604828827201	0.812802914711608	0.265757946190043	3.05843315830856	0.00222497709251895	0.0102426	inter	gb|EHJ74680.1|	hypothetical protein KGM_08898 [Danaus plexippus]	0.0
741	GSSPFG00005230001	scaffold_8147_16731	GSSPFG00005230001 scaffold_8147_16731	GSSPFG00005230001-RA_16532-17828	105	-17.9	3 20	11451169	20	70.00%	70.00%	scaffold_8147_16731	7029	466	472	466	472	15884	1a	x	1a	7029	NA	259.604828827201	0.812802914711608	0.265757946190043	3.05843315830856	0.00222497709251895	0.0102426	inter	gb|EHJ74680.1|	hypothetical protein KGM_08898 [Danaus plexippus]	0.0
742	GSSPFG00005230001	scaffold_2723_11025	GSSPFG00005230001 scaffold_2723_11025	GSSPFG00005230001-RA_16532-17828	151	-17.03	2 16	130152	14	71.43%	85.71%	scaffold_2723_11025	7029	106	112	106	112	15873	m8	x	m8	7029	NA	259.604828827201	0.812802914711608	0.265757946190043	3.05843315830856	0.00222497709251895	0.0102426	inter	gb|EHJ74680.1|	hypothetical protein KGM_08898 [Danaus plexippus]	0.0
743	GSSPFG00005230001	scaffold_5406_14404	GSSPFG00005230001 scaffold_5406_14404	GSSPFG00005230001-RA_16532-17828	99	-18.07	2 22	718746	26	50.00%	69.23%	scaffold_5406_14404	7029	468	474	468	474	15881	m8	x	m8	7029	NA	259.604828827201	0.812802914711608	0.265757946190043	3.05843315830856	0.00222497709251895	0.0102426	inter	gb|EHJ74680.1|	hypothetical protein KGM_08898 [Danaus plexippus]	0.0
744	GSSPFG00005230001	scaffold_9429_17752	GSSPFG00005230001 scaffold_9429_17752	GSSPFG00005230001-RA_16532-17828	165	-18.03	2 18	82103	16	81.25%	87.50%	scaffold_9429_17752	7029	96	103	96	102	15888	8mer	x	8mer	7029	NA	259.604828827201	0.812802914711608	0.265757946190043	3.05843315830856	0.00222497709251895	0.0102426	inter	gb|EHJ74680.1|	hypothetical protein KGM_08898 [Danaus plexippus]	0.0
745	GSSPFG00005230001	scaffold_5406_14404	GSSPFG00005230001 scaffold_5406_14404	GSSPFG00005230001-RA_16532-17828	163	-19.88	2 22	258279	20	75.00%	80.00%	scaffold_5406_14404	7029	468	474	468	474	15881	m8	x	m8	7029	NA	259.604828827201	0.812802914711608	0.265757946190043	3.05843315830856	0.00222497709251895	0.0102426	inter	gb|EHJ74680.1|	hypothetical protein KGM_08898 [Danaus plexippus]	0.0
746	GSSPFG00005272001	scaffold_23013_23354	GSSPFG00005272001 scaffold_23013_23354	GSSPFG00005272001-RA_9861-10630	96	-17.01	2 22	388412	22	54.55%	72.73%	scaffold_23013_23354	7029	5	11	5	11	24104	1a	x	1a	7029	NA	83.4726647698939	0.992006644558615	0.325332184485543	3.04921151938073	0.00229442873840645	0.0105101	inter	gb|EHJ69552.1|	hypothetical protein KGM_05387 [Danaus plexippus]	9e-11
747	GSSPFG00005272001	scaffold_26512_24318	GSSPFG00005272001 scaffold_26512_24318	GSSPFG00005272001-RA_9861-10630	102	-20.81	4 19	389413	15	73.33%	86.67%	scaffold_26512_24318	7029	202	208	202	208	24105	m8	x	m8	7029	NA	83.4726647698939	0.992006644558615	0.325332184485543	3.04921151938073	0.00229442873840645	0.0105101	inter	gb|EHJ69552.1|	hypothetical protein KGM_05387 [Danaus plexippus]	9e-11
748	GSSPFG00005272001	scaffold_23013_23354	GSSPFG00005272001 scaffold_23013_23354	GSSPFG00005272001-RA_9861-10630	117	-22.01	3 21	50 72	19	73.68%	84.21%	scaffold_23013_23354	7029	5	11	5	11	24104	1a	x	1a	7029	NA	83.4726647698939	0.992006644558615	0.325332184485543	3.04921151938073	0.00229442873840645	0.0105101	inter	gb|EHJ69552.1|	hypothetical protein KGM_05387 [Danaus plexippus]	9e-11
749	GSSPFG00005272001	scaffold_26512_24318	GSSPFG00005272001 scaffold_26512_24318	GSSPFG00005272001-RA_9861-10630	125	-19.69	3 21	51 84	27	62.96%	66.67%	scaffold_26512_24318	7029	202	208	202	208	24105	m8	x	m8	7029	NA	83.4726647698939	0.992006644558615	0.325332184485543	3.04921151938073	0.00229442873840645	0.0105101	inter	gb|EHJ69552.1|	hypothetical protein KGM_05387 [Danaus plexippus]	9e-11
750	GSSPFG00005272001	scaffold_26512_24318	GSSPFG00005272001 scaffold_26512_24318	GSSPFG00005272001-RA_9861-10630	164	-18.49	2 24	187209	22	68.18%	81.82%	scaffold_26512_24318	7029	202	208	202	208	24105	m8	x	m8	7029	NA	83.4726647698939	0.992006644558615	0.325332184485543	3.04921151938073	0.00229442873840645	0.0105101	inter	gb|EHJ69552.1|	hypothetical protein KGM_05387 [Danaus plexippus]	9e-11
751	GSSPFG00005352001	superscaffold_985_35205	GSSPFG00005352001 superscaffold_985_35205	GSSPFG00005352001.2-RA_63905-65470	112	-19.06	2 22	13161339	21	71.43%	76.19%	superscaffold_985_35205	7029	215	221	215	221	37787	1a	x	1a	7029	NA	579.52073969931	-0.624887885951403	0.201303338342265	-3.10421024856001	0.00190787700362406	0.0089662	inter	ref|XP_004931047.1|	PREDICTED: histone-lysine N-methyltransferase SETD2-like [Bombyx mori]	0.0
752	GSSPFG00005352001	scaffold_8843_17362	GSSPFG00005352001 scaffold_8843_17362	GSSPFG00005352001.2-RA_63905-65470	147	-17.98	2 21	11451167	20	65.00%	85.00%	scaffold_8843_17362	7029	615	621	615	621	37784	m8	x	m8	7029	NA	579.52073969931	-0.624887885951403	0.201303338342265	-3.10421024856001	0.00190787700362406	0.0089662	inter	ref|XP_004931047.1|	PREDICTED: histone-lysine N-methyltransferase SETD2-like [Bombyx mori]	0.0
753	GSSPFG00005352001	scaffold_119_1838	GSSPFG00005352001 scaffold_119_1838	GSSPFG00005352001.2-RA_63905-65470	112	-19.06	2 22	13161339	21	71.43%	76.19%	scaffold_119_1838	7029	215	221	215	221	37776	1a	x	1a	7029	NA	579.52073969931	-0.624887885951403	0.201303338342265	-3.10421024856001	0.00190787700362406	0.0089662	inter	ref|XP_004931047.1|	PREDICTED: histone-lysine N-methyltransferase SETD2-like [Bombyx mori]	0.0
754	GSSPFG00005352001	scaffold_26512_24318	GSSPFG00005352001 scaffold_26512_24318	GSSPFG00005352001.2-RA_63905-65470	127	-19.51	2 24	14161440	24	66.67%	79.17%	scaffold_26512_24318	7029	996	1002	996	1002	37779	1a	x	1a	7029	NA	579.52073969931	-0.624887885951403	0.201303338342265	-3.10421024856001	0.00190787700362406	0.0089662	inter	ref|XP_004931047.1|	PREDICTED: histone-lysine N-methyltransferase SETD2-like [Bombyx mori]	0.0
755	GSSPFG00005352001	scaffold_6364_15325	GSSPFG00005352001 scaffold_6364_15325	GSSPFG00005352001.2-RA_63905-65470	141	-19.15	2 18	12361256	16	62.50%	87.50%	scaffold_6364_15325	7029	564	570	564	570	37781	1a	x	1a	7029	NA	579.52073969931	-0.624887885951403	0.201303338342265	-3.10421024856001	0.00190787700362406	0.0089662	inter	ref|XP_004931047.1|	PREDICTED: histone-lysine N-methyltransferase SETD2-like [Bombyx mori]	0.0
756	GSSPFG00005352001	scaffold_14531_20229	GSSPFG00005352001 scaffold_14531_20229	GSSPFG00005352001.2-RA_63905-65470	112	-17.57	3 17	551572	14	78.57%	78.57%	scaffold_14531_20229	7029	256	262	256	262	37777	1a	x	1a	7029	NA	579.52073969931	-0.624887885951403	0.201303338342265	-3.10421024856001	0.00190787700362406	0.0089662	inter	ref|XP_004931047.1|	PREDICTED: histone-lysine N-methyltransferase SETD2-like [Bombyx mori]	0.0
757	GSSPFG00005352001	scaffold_26512_24318	GSSPFG00005352001 scaffold_26512_24318	GSSPFG00005352001.2-RA_63905-65470	96	-17.5	2 24	161187	25	64.00%	72.00%	scaffold_26512_24318	7029	996	1002	996	1002	37779	1a	x	1a	7029	NA	579.52073969931	-0.624887885951403	0.201303338342265	-3.10421024856001	0.00190787700362406	0.0089662	inter	ref|XP_004931047.1|	PREDICTED: histone-lysine N-methyltransferase SETD2-like [Bombyx mori]	0.0
758	GSSPFG00005352001	scaffold_6364_15326	GSSPFG00005352001 scaffold_6364_15326	GSSPFG00005352001.2-RA_63905-65470	141	-19.15	2 18	12361256	16	62.50%	87.50%	scaffold_6364_15326	7029	564	570	564	570	37782	1a	x	1a	7029	NA	579.52073969931	-0.624887885951403	0.201303338342265	-3.10421024856001	0.00190787700362406	0.0089662	inter	ref|XP_004931047.1|	PREDICTED: histone-lysine N-methyltransferase SETD2-like [Bombyx mori]	0.0
759	GSSPFG00005352001	scaffold_8843_17362	GSSPFG00005352001 scaffold_8843_17362	GSSPFG00005352001.2-RA_63905-65470	108	-19.25	2 21	706727	19	63.16%	78.95%	scaffold_8843_17362	7029	1054	1060	1054	1060	37783	1a	x	1a	7029	NA	579.52073969931	-0.624887885951403	0.201303338342265	-3.10421024856001	0.00190787700362406	0.0089662	inter	ref|XP_004931047.1|	PREDICTED: histone-lysine N-methyltransferase SETD2-like [Bombyx mori]	0.0
760	GSSPFG00005352001	superscaffold_985_35206	GSSPFG00005352001 superscaffold_985_35206	GSSPFG00005352001.2-RA_63905-65470	112	-19.06	2 22	13161339	21	71.43%	76.19%	superscaffold_985_35206	7029	215	221	215	221	37788	1a	x	1a	7029	NA	579.52073969931	-0.624887885951403	0.201303338342265	-3.10421024856001	0.00190787700362406	0.0089662	inter	ref|XP_004931047.1|	PREDICTED: histone-lysine N-methyltransferase SETD2-like [Bombyx mori]	0.0
761	GSSPFG00005352001	scaffold_14531_20229	GSSPFG00005352001 scaffold_14531_20229	GSSPFG00005352001.2-RA_63905-65470	125	-18.9	2 15	239262	15	80.00%	80.00%	scaffold_14531_20229	7029	256	262	256	262	37777	1a	x	1a	7029	NA	579.52073969931	-0.624887885951403	0.201303338342265	-3.10421024856001	0.00190787700362406	0.0089662	inter	ref|XP_004931047.1|	PREDICTED: histone-lysine N-methyltransferase SETD2-like [Bombyx mori]	0.0
762	GSSPFG00005352001	scaffold_119_1835	GSSPFG00005352001 scaffold_119_1835	GSSPFG00005352001.2-RA_63905-65470	112	-19.06	2 22	13161339	21	71.43%	76.19%	scaffold_119_1835	7029	215	221	215	221	37773	1a	x	1a	7029	NA	579.52073969931	-0.624887885951403	0.201303338342265	-3.10421024856001	0.00190787700362406	0.0089662	inter	ref|XP_004931047.1|	PREDICTED: histone-lysine N-methyltransferase SETD2-like [Bombyx mori]	0.0
763	GSSPFG00005352001	scaffold_8843_17362	GSSPFG00005352001 scaffold_8843_17362	GSSPFG00005352001.2-RA_63905-65470	147	-17.98	2 21	11451167	20	65.00%	85.00%	scaffold_8843_17362	7029	1054	1060	1054	1060	37783	1a	x	1a	7029	NA	579.52073969931	-0.624887885951403	0.201303338342265	-3.10421024856001	0.00190787700362406	0.0089662	inter	ref|XP_004931047.1|	PREDICTED: histone-lysine N-methyltransferase SETD2-like [Bombyx mori]	0.0
764	GSSPFG00005352001	scaffold_8843_17362	GSSPFG00005352001 scaffold_8843_17362	GSSPFG00005352001.2-RA_63905-65470	108	-19.25	2 21	706727	19	63.16%	78.95%	scaffold_8843_17362	7029	615	621	615	621	37784	m8	x	m8	7029	NA	579.52073969931	-0.624887885951403	0.201303338342265	-3.10421024856001	0.00190787700362406	0.0089662	inter	ref|XP_004931047.1|	PREDICTED: histone-lysine N-methyltransferase SETD2-like [Bombyx mori]	0.0
765	GSSPFG00005352001	scaffold_119_1837	GSSPFG00005352001 scaffold_119_1837	GSSPFG00005352001.2-RA_63905-65470	112	-19.06	2 22	13161339	21	71.43%	76.19%	scaffold_119_1837	7029	215	221	215	221	37775	1a	x	1a	7029	NA	579.52073969931	-0.624887885951403	0.201303338342265	-3.10421024856001	0.00190787700362406	0.0089662	inter	ref|XP_004931047.1|	PREDICTED: histone-lysine N-methyltransferase SETD2-like [Bombyx mori]	0.0
766	GSSPFG00005352001	scaffold_119_1836	GSSPFG00005352001 scaffold_119_1836	GSSPFG00005352001.2-RA_63905-65470	112	-19.06	2 22	13161339	21	71.43%	76.19%	scaffold_119_1836	7029	215	221	215	221	37774	1a	x	1a	7029	NA	579.52073969931	-0.624887885951403	0.201303338342265	-3.10421024856001	0.00190787700362406	0.0089662	inter	ref|XP_004931047.1|	PREDICTED: histone-lysine N-methyltransferase SETD2-like [Bombyx mori]	0.0
767	GSSPFG00005372001	superscaffold_630_32963	GSSPFG00005372001 superscaffold_630_32963	GSSPFG00005372001.5-RB_127130-128473	90	-17.84	2 21	12461270	21	57.14%	71.43%	superscaffold_630_32963	7029	906	912	906	912	9720	1a	x	1a	7029	NA	1096.32803914611	-2.10671766114165	0.376195556942697	-5.60005992166077	2.14277723018855e-08	2.91e-07	inter	ref|XP_004929814.1|	PREDICTED: peptidoglycan-recognition protein SC2-like [Bombyx mori]	1e-123
768	GSSPFG00005372001	scaffold_15901_20984	GSSPFG00005372001 scaffold_15901_20984	GSSPFG00005372001.5-RA_137895-138977	95	-18.55	2 22	523548	23	65.22%	78.26%	scaffold_15901_20984	7029	988	995	988	994	9727	8mer	x	8mer	7029	NA	1096.32803914611	-2.10671766114165	0.376195556942697	-5.60005992166077	2.14277723018855e-08	2.91e-07	inter	ref|XP_004929814.1|	PREDICTED: peptidoglycan-recognition protein SC2-like [Bombyx mori]	1e-123
769	GSSPFG00005372001	scaffold_10157_18255	GSSPFG00005372001 scaffold_10157_18255	GSSPFG00005372001.5-RB_127130-128473	118	-17.11	2 21	925953	26	61.54%	65.38%	scaffold_10157_18255	7029	415	421	415	421	9700	1a	x	1a	7029	NA	1096.32803914611	-2.10671766114165	0.376195556942697	-5.60005992166077	2.14277723018855e-08	2.91e-07	inter	ref|XP_004929814.1|	PREDICTED: peptidoglycan-recognition protein SC2-like [Bombyx mori]	1e-123
770	GSSPFG00005372001	scaffold_9688_17905	GSSPFG00005372001 scaffold_9688_17905	GSSPFG00005372001.5-RA_137895-138977	100	-17.31	2 7	940962	5	100.00%	100.00%	scaffold_9688_17905	7029	49	55	49	55	9734	m8	x	m8	7029	NA	1096.32803914611	-2.10671766114165	0.376195556942697	-5.60005992166077	2.14277723018855e-08	2.91e-07	inter	ref|XP_004929814.1|	PREDICTED: peptidoglycan-recognition protein SC2-like [Bombyx mori]	1e-123
771	GSSPFG00005372001	superscaffold_985_35206	GSSPFG00005372001 superscaffold_985_35206	GSSPFG00005372001.5-RA_137895-138977	103	-21.42	2 22	948972	22	54.55%	86.36%	superscaffold_985_35206	7029	367	374	367	373	9723	8mer	x	8mer	7029	NA	1096.32803914611	-2.10671766114165	0.376195556942697	-5.60005992166077	2.14277723018855e-08	2.91e-07	inter	ref|XP_004929814.1|	PREDICTED: peptidoglycan-recognition protein SC2-like [Bombyx mori]	1e-123
772	GSSPFG00005372001	superscaffold_985_35206	GSSPFG00005372001 superscaffold_985_35206	GSSPFG00005372001.5-RB_127130-128473	115	-19.18	4 21	188211	18	72.22%	83.33%	superscaffold_985_35206	7029	367	374	367	373	9723	8mer	x	8mer	7029	NA	1096.32803914611	-2.10671766114165	0.376195556942697	-5.60005992166077	2.14277723018855e-08	2.91e-07	inter	ref|XP_004929814.1|	PREDICTED: peptidoglycan-recognition protein SC2-like [Bombyx mori]	1e-123
773	GSSPFG00005372001	scaffold_119_1836	GSSPFG00005372001 scaffold_119_1836	GSSPFG00005372001.5-RB_127130-128473	131	-18.13	2 22	121142	20	60.00%	85.00%	scaffold_119_1836	7029	367	374	367	373	9703	8mer	x	8mer	7029	NA	1096.32803914611	-2.10671766114165	0.376195556942697	-5.60005992166077	2.14277723018855e-08	2.91e-07	inter	ref|XP_004929814.1|	PREDICTED: peptidoglycan-recognition protein SC2-like [Bombyx mori]	1e-123
774	GSSPFG00005372001	scaffold_119_1837	GSSPFG00005372001 scaffold_119_1837	GSSPFG00005372001.5-RA_137895-138977	103	-21.42	2 22	948972	22	54.55%	86.36%	scaffold_119_1837	7029	367	374	367	373	9704	8mer	x	8mer	7029	NA	1096.32803914611	-2.10671766114165	0.376195556942697	-5.60005992166077	2.14277723018855e-08	2.91e-07	inter	ref|XP_004929814.1|	PREDICTED: peptidoglycan-recognition protein SC2-like [Bombyx mori]	1e-123
775	GSSPFG00005372001	scaffold_119_1837	GSSPFG00005372001 scaffold_119_1837	GSSPFG00005372001.5-RB_127130-128473	131	-18.13	2 22	121142	20	60.00%	85.00%	scaffold_119_1837	7029	367	374	367	373	9704	8mer	x	8mer	7029	NA	1096.32803914611	-2.10671766114165	0.376195556942697	-5.60005992166077	2.14277723018855e-08	2.91e-07	inter	ref|XP_004929814.1|	PREDICTED: peptidoglycan-recognition protein SC2-like [Bombyx mori]	1e-123
776	GSSPFG00005372001	superscaffold_114_28965	GSSPFG00005372001 superscaffold_114_28965	GSSPFG00005372001.5-RB_127130-128473	103	-18.48	2 22	855879	22	45.45%	81.82%	superscaffold_114_28965	7029	59	65	59	65	9717	1a	x	1a	7029	NA	1096.32803914611	-2.10671766114165	0.376195556942697	-5.60005992166077	2.14277723018855e-08	2.91e-07	inter	ref|XP_004929814.1|	PREDICTED: peptidoglycan-recognition protein SC2-like [Bombyx mori]	1e-123
777	GSSPFG00005372001	scaffold_119_1836	GSSPFG00005372001 scaffold_119_1836	GSSPFG00005372001.5-RA_137895-138977	103	-21.42	2 22	948972	22	54.55%	86.36%	scaffold_119_1836	7029	367	374	367	373	9703	8mer	x	8mer	7029	NA	1096.32803914611	-2.10671766114165	0.376195556942697	-5.60005992166077	2.14277723018855e-08	2.91e-07	inter	ref|XP_004929814.1|	PREDICTED: peptidoglycan-recognition protein SC2-like [Bombyx mori]	1e-123
778	GSSPFG00005372001	superscaffold_114_28965	GSSPFG00005372001 superscaffold_114_28965	GSSPFG00005372001.5-RB_127130-128473	109	-24.66	3 22	913935	19	63.16%	84.21%	superscaffold_114_28965	7029	59	65	59	65	9717	1a	x	1a	7029	NA	1096.32803914611	-2.10671766114165	0.376195556942697	-5.60005992166077	2.14277723018855e-08	2.91e-07	inter	ref|XP_004929814.1|	PREDICTED: peptidoglycan-recognition protein SC2-like [Bombyx mori]	1e-123
779	GSSPFG00005372001	superscaffold_985_35205	GSSPFG00005372001 superscaffold_985_35205	GSSPFG00005372001.5-RB_127130-128473	115	-19.18	4 21	188211	18	72.22%	83.33%	superscaffold_985_35205	7029	367	374	367	373	9722	8mer	x	8mer	7029	NA	1096.32803914611	-2.10671766114165	0.376195556942697	-5.60005992166077	2.14277723018855e-08	2.91e-07	inter	ref|XP_004929814.1|	PREDICTED: peptidoglycan-recognition protein SC2-like [Bombyx mori]	1e-123
780	GSSPFG00005372001	scaffold_119_1837	GSSPFG00005372001 scaffold_119_1837	GSSPFG00005372001.5-RB_127130-128473	115	-19.18	4 21	188211	18	72.22%	83.33%	scaffold_119_1837	7029	367	374	367	373	9704	8mer	x	8mer	7029	NA	1096.32803914611	-2.10671766114165	0.376195556942697	-5.60005992166077	2.14277723018855e-08	2.91e-07	inter	ref|XP_004929814.1|	PREDICTED: peptidoglycan-recognition protein SC2-like [Bombyx mori]	1e-123
781	GSSPFG00005372001	scaffold_2057_9781	GSSPFG00005372001 scaffold_2057_9781	GSSPFG00005372001.5-RA_137895-138977	95	-21.85	5 21	697721	18	55.56%	77.78%	scaffold_2057_9781	7029	906	912	906	912	9709	1a	x	1a	7029	NA	1096.32803914611	-2.10671766114165	0.376195556942697	-5.60005992166077	2.14277723018855e-08	2.91e-07	inter	ref|XP_004929814.1|	PREDICTED: peptidoglycan-recognition protein SC2-like [Bombyx mori]	1e-123
782	GSSPFG00005372001	scaffold_2057_9781	GSSPFG00005372001 scaffold_2057_9781	GSSPFG00005372001.5-RA_137895-138977	95	-21.85	5 21	697721	18	55.56%	77.78%	scaffold_2057_9781	7029	682	688	682	688	9708	1a	x	1a	7029	NA	1096.32803914611	-2.10671766114165	0.376195556942697	-5.60005992166077	2.14277723018855e-08	2.91e-07	inter	ref|XP_004929814.1|	PREDICTED: peptidoglycan-recognition protein SC2-like [Bombyx mori]	1e-123
783	GSSPFG00005372001	scaffold_119_1835	GSSPFG00005372001 scaffold_119_1835	GSSPFG00005372001.5-RA_137895-138977	103	-21.42	2 22	948972	22	54.55%	86.36%	scaffold_119_1835	7029	367	374	367	373	9702	8mer	x	8mer	7029	NA	1096.32803914611	-2.10671766114165	0.376195556942697	-5.60005992166077	2.14277723018855e-08	2.91e-07	inter	ref|XP_004929814.1|	PREDICTED: peptidoglycan-recognition protein SC2-like [Bombyx mori]	1e-123
784	GSSPFG00005372001	superscaffold_630_32963	GSSPFG00005372001 superscaffold_630_32963	GSSPFG00005372001.5-RA_137895-138977	95	-21.85	5 21	697721	18	55.56%	77.78%	superscaffold_630_32963	7029	906	912	906	912	9720	1a	x	1a	7029	NA	1096.32803914611	-2.10671766114165	0.376195556942697	-5.60005992166077	2.14277723018855e-08	2.91e-07	inter	ref|XP_004929814.1|	PREDICTED: peptidoglycan-recognition protein SC2-like [Bombyx mori]	1e-123
785	GSSPFG00005372001	scaffold_119_1836	GSSPFG00005372001 scaffold_119_1836	GSSPFG00005372001.5-RB_127130-128473	115	-19.18	4 21	188211	18	72.22%	83.33%	scaffold_119_1836	7029	367	374	367	373	9703	8mer	x	8mer	7029	NA	1096.32803914611	-2.10671766114165	0.376195556942697	-5.60005992166077	2.14277723018855e-08	2.91e-07	inter	ref|XP_004929814.1|	PREDICTED: peptidoglycan-recognition protein SC2-like [Bombyx mori]	1e-123
786	GSSPFG00005372001	scaffold_119_1835	GSSPFG00005372001 scaffold_119_1835	GSSPFG00005372001.5-RB_127130-128473	115	-19.18	4 21	188211	18	72.22%	83.33%	scaffold_119_1835	7029	367	374	367	373	9702	8mer	x	8mer	7029	NA	1096.32803914611	-2.10671766114165	0.376195556942697	-5.60005992166077	2.14277723018855e-08	2.91e-07	inter	ref|XP_004929814.1|	PREDICTED: peptidoglycan-recognition protein SC2-like [Bombyx mori]	1e-123
787	GSSPFG00005372001	scaffold_119_1838	GSSPFG00005372001 scaffold_119_1838	GSSPFG00005372001.5-RB_127130-128473	115	-19.18	4 21	188211	18	72.22%	83.33%	scaffold_119_1838	7029	367	374	367	373	9705	8mer	x	8mer	7029	NA	1096.32803914611	-2.10671766114165	0.376195556942697	-5.60005992166077	2.14277723018855e-08	2.91e-07	inter	ref|XP_004929814.1|	PREDICTED: peptidoglycan-recognition protein SC2-like [Bombyx mori]	1e-123
788	GSSPFG00005372001	superscaffold_985_35205	GSSPFG00005372001 superscaffold_985_35205	GSSPFG00005372001.5-RB_127130-128473	131	-18.13	2 22	121142	20	60.00%	85.00%	superscaffold_985_35205	7029	367	374	367	373	9722	8mer	x	8mer	7029	NA	1096.32803914611	-2.10671766114165	0.376195556942697	-5.60005992166077	2.14277723018855e-08	2.91e-07	inter	ref|XP_004929814.1|	PREDICTED: peptidoglycan-recognition protein SC2-like [Bombyx mori]	1e-123
789	GSSPFG00005372001	scaffold_2057_9781	GSSPFG00005372001 scaffold_2057_9781	GSSPFG00005372001.5-RB_127130-128473	90	-17.84	2 21	12461270	21	57.14%	71.43%	scaffold_2057_9781	7029	682	688	682	688	9708	1a	x	1a	7029	NA	1096.32803914611	-2.10671766114165	0.376195556942697	-5.60005992166077	2.14277723018855e-08	2.91e-07	inter	ref|XP_004929814.1|	PREDICTED: peptidoglycan-recognition protein SC2-like [Bombyx mori]	1e-123
790	GSSPFG00005372001	superscaffold_114_28965	GSSPFG00005372001 superscaffold_114_28965	GSSPFG00005372001.5-RA_137895-138977	106	-18.16	3 22	701724	21	61.90%	76.19%	superscaffold_114_28965	7029	59	65	59	65	9717	1a	x	1a	7029	NA	1096.32803914611	-2.10671766114165	0.376195556942697	-5.60005992166077	2.14277723018855e-08	2.91e-07	inter	ref|XP_004929814.1|	PREDICTED: peptidoglycan-recognition protein SC2-like [Bombyx mori]	1e-123
791	GSSPFG00005372001	scaffold_15901_20984	GSSPFG00005372001 scaffold_15901_20984	GSSPFG00005372001.5-RA_137895-138977	154	-17.08	2 18	975995	16	75.00%	87.50%	scaffold_15901_20984	7029	988	995	988	994	9727	8mer	x	8mer	7029	NA	1096.32803914611	-2.10671766114165	0.376195556942697	-5.60005992166077	2.14277723018855e-08	2.91e-07	inter	ref|XP_004929814.1|	PREDICTED: peptidoglycan-recognition protein SC2-like [Bombyx mori]	1e-123
792	GSSPFG00005372001	superscaffold_985_35206	GSSPFG00005372001 superscaffold_985_35206	GSSPFG00005372001.5-RB_127130-128473	131	-18.13	2 22	121142	20	60.00%	85.00%	superscaffold_985_35206	7029	367	374	367	373	9723	8mer	x	8mer	7029	NA	1096.32803914611	-2.10671766114165	0.376195556942697	-5.60005992166077	2.14277723018855e-08	2.91e-07	inter	ref|XP_004929814.1|	PREDICTED: peptidoglycan-recognition protein SC2-like [Bombyx mori]	1e-123
793	GSSPFG00005372001	scaffold_602_5272	GSSPFG00005372001 scaffold_602_5272	GSSPFG00005372001.5-RA_137895-138977	144	-22.82	2 21	572593	19	78.95%	78.95%	scaffold_602_5272	7029	49	55	49	55	9732	m8	x	m8	7029	NA	1096.32803914611	-2.10671766114165	0.376195556942697	-5.60005992166077	2.14277723018855e-08	2.91e-07	inter	ref|XP_004929814.1|	PREDICTED: peptidoglycan-recognition protein SC2-like [Bombyx mori]	1e-123
794	GSSPFG00005372001	scaffold_119_1838	GSSPFG00005372001 scaffold_119_1838	GSSPFG00005372001.5-RB_127130-128473	131	-18.13	2 22	121142	20	60.00%	85.00%	scaffold_119_1838	7029	367	374	367	373	9705	8mer	x	8mer	7029	NA	1096.32803914611	-2.10671766114165	0.376195556942697	-5.60005992166077	2.14277723018855e-08	2.91e-07	inter	ref|XP_004929814.1|	PREDICTED: peptidoglycan-recognition protein SC2-like [Bombyx mori]	1e-123
795	GSSPFG00005372001	scaffold_18458_21975	GSSPFG00005372001 scaffold_18458_21975	GSSPFG00005372001.5-RB_127130-128473	93	-19.15	2 21	906932	24	62.50%	70.83%	scaffold_18458_21975	7029	688	694	688	694	9706	m8	x	m8	7029	NA	1096.32803914611	-2.10671766114165	0.376195556942697	-5.60005992166077	2.14277723018855e-08	2.91e-07	inter	ref|XP_004929814.1|	PREDICTED: peptidoglycan-recognition protein SC2-like [Bombyx mori]	1e-123
796	GSSPFG00005372001	scaffold_10157_18255	GSSPFG00005372001 scaffold_10157_18255	GSSPFG00005372001.5-RB_127130-128473	129	-18.74	2 21	846867	20	60.00%	90.00%	scaffold_10157_18255	7029	415	421	415	421	9700	1a	x	1a	7029	NA	1096.32803914611	-2.10671766114165	0.376195556942697	-5.60005992166077	2.14277723018855e-08	2.91e-07	inter	ref|XP_004929814.1|	PREDICTED: peptidoglycan-recognition protein SC2-like [Bombyx mori]	1e-123
797	GSSPFG00005372001	superscaffold_630_32963	GSSPFG00005372001 superscaffold_630_32963	GSSPFG00005372001.5-RA_137895-138977	95	-21.85	5 21	697721	18	55.56%	77.78%	superscaffold_630_32963	7029	682	688	682	688	9719	1a	x	1a	7029	NA	1096.32803914611	-2.10671766114165	0.376195556942697	-5.60005992166077	2.14277723018855e-08	2.91e-07	inter	ref|XP_004929814.1|	PREDICTED: peptidoglycan-recognition protein SC2-like [Bombyx mori]	1e-123
798	GSSPFG00005372001	superscaffold_114_28965	GSSPFG00005372001 superscaffold_114_28965	GSSPFG00005372001.5-RB_127130-128473	133	-24.98	2 19	42 65	18	61.11%	77.78%	superscaffold_114_28965	7029	59	65	59	65	9717	1a	x	1a	7029	NA	1096.32803914611	-2.10671766114165	0.376195556942697	-5.60005992166077	2.14277723018855e-08	2.91e-07	inter	ref|XP_004929814.1|	PREDICTED: peptidoglycan-recognition protein SC2-like [Bombyx mori]	1e-123
799	GSSPFG00005372001	scaffold_119_1838	GSSPFG00005372001 scaffold_119_1838	GSSPFG00005372001.5-RA_137895-138977	103	-21.42	2 22	948972	22	54.55%	86.36%	scaffold_119_1838	7029	367	374	367	373	9705	8mer	x	8mer	7029	NA	1096.32803914611	-2.10671766114165	0.376195556942697	-5.60005992166077	2.14277723018855e-08	2.91e-07	inter	ref|XP_004929814.1|	PREDICTED: peptidoglycan-recognition protein SC2-like [Bombyx mori]	1e-123
800	GSSPFG00005372001	scaffold_119_1835	GSSPFG00005372001 scaffold_119_1835	GSSPFG00005372001.5-RB_127130-128473	131	-18.13	2 22	121142	20	60.00%	85.00%	scaffold_119_1835	7029	367	374	367	373	9702	8mer	x	8mer	7029	NA	1096.32803914611	-2.10671766114165	0.376195556942697	-5.60005992166077	2.14277723018855e-08	2.91e-07	inter	ref|XP_004929814.1|	PREDICTED: peptidoglycan-recognition protein SC2-like [Bombyx mori]	1e-123
801	GSSPFG00005372001	superscaffold_985_35205	GSSPFG00005372001 superscaffold_985_35205	GSSPFG00005372001.5-RA_137895-138977	103	-21.42	2 22	948972	22	54.55%	86.36%	superscaffold_985_35205	7029	367	374	367	373	9722	8mer	x	8mer	7029	NA	1096.32803914611	-2.10671766114165	0.376195556942697	-5.60005992166077	2.14277723018855e-08	2.91e-07	inter	ref|XP_004929814.1|	PREDICTED: peptidoglycan-recognition protein SC2-like [Bombyx mori]	1e-123
802	GSSPFG00005372001	scaffold_2057_9781	GSSPFG00005372001 scaffold_2057_9781	GSSPFG00005372001.5-RB_127130-128473	90	-17.84	2 21	12461270	21	57.14%	71.43%	scaffold_2057_9781	7029	906	912	906	912	9709	1a	x	1a	7029	NA	1096.32803914611	-2.10671766114165	0.376195556942697	-5.60005992166077	2.14277723018855e-08	2.91e-07	inter	ref|XP_004929814.1|	PREDICTED: peptidoglycan-recognition protein SC2-like [Bombyx mori]	1e-123
803	GSSPFG00005372001	superscaffold_114_28965	GSSPFG00005372001 superscaffold_114_28965	GSSPFG00005372001.5-RB_127130-128473	92	-20.35	2 20	12431266	20	60.00%	75.00%	superscaffold_114_28965	7029	59	65	59	65	9717	1a	x	1a	7029	NA	1096.32803914611	-2.10671766114165	0.376195556942697	-5.60005992166077	2.14277723018855e-08	2.91e-07	inter	ref|XP_004929814.1|	PREDICTED: peptidoglycan-recognition protein SC2-like [Bombyx mori]	1e-123
804	GSSPFG00005372001	superscaffold_630_32963	GSSPFG00005372001 superscaffold_630_32963	GSSPFG00005372001.5-RB_127130-128473	90	-17.84	2 21	12461270	21	57.14%	71.43%	superscaffold_630_32963	7029	682	688	682	688	9719	1a	x	1a	7029	NA	1096.32803914611	-2.10671766114165	0.376195556942697	-5.60005992166077	2.14277723018855e-08	2.91e-07	inter	ref|XP_004929814.1|	PREDICTED: peptidoglycan-recognition protein SC2-like [Bombyx mori]	1e-123
805	GSSPFG00005372001	scaffold_8147_16731	GSSPFG00005372001 scaffold_8147_16731	GSSPFG00005372001.5-RB_127130-128473	91	-18.3	2 21	915935	20	70.00%	70.00%	scaffold_8147_16731	7029	668	674	668	674	9714	m8	x	m8	7029	NA	1096.32803914611	-2.10671766114165	0.376195556942697	-5.60005992166077	2.14277723018855e-08	2.91e-07	inter	ref|XP_004929814.1|	PREDICTED: peptidoglycan-recognition protein SC2-like [Bombyx mori]	1e-123
806	GSSPFG00005401001	scaffold_3238_11925	GSSPFG00005401001 scaffold_3238_11925	GSSPFG00005401001-RA_92330-93148	112	-18.1	3 21	126145	18	66.67%	88.89%	scaffold_3238_11925	7029	741	747	741	747	37187	m8	x	m8	7029	NA	522.514542159005	1.30861317687783	0.302348141425324	4.32816676401182	1.50355608903277e-05	0.000120245	inter	ref|XP_004923969.1|	PREDICTED: cytochrome c oxidase copper chaperone-like [Bombyx mori]	3e-37
807	GSSPFG00005401001	superscaffold_630_32959	GSSPFG00005401001 superscaffold_630_32959	GSSPFG00005401001-RA_92330-93148	119	-19.46	2 20	112133	18	55.56%	88.89%	superscaffold_630_32959	7029	523	530	523	529	37192	8mer	x	8mer	7029	NA	522.514542159005	1.30861317687783	0.302348141425324	4.32816676401182	1.50355608903277e-05	0.000120245	inter	ref|XP_004923969.1|	PREDICTED: cytochrome c oxidase copper chaperone-like [Bombyx mori]	3e-37
808	GSSPFG00005401001	scaffold_2057_9777	GSSPFG00005401001 scaffold_2057_9777	GSSPFG00005401001-RA_92330-93148	119	-19.46	2 20	112133	18	55.56%	88.89%	scaffold_2057_9777	7029	523	530	523	529	37184	8mer	x	8mer	7029	NA	522.514542159005	1.30861317687783	0.302348141425324	4.32816676401182	1.50355608903277e-05	0.000120245	inter	ref|XP_004923969.1|	PREDICTED: cytochrome c oxidase copper chaperone-like [Bombyx mori]	3e-37
809	GSSPFG00005411001	scaffold_6364_15325	GSSPFG00005411001 scaffold_6364_15325	GSSPFG00005411001-RA_160850-162567	129	-20.11	2 20	14091431	20	70.00%	80.00%	scaffold_6364_15325	7029	329	335	329	335	32065	m8	x	m8	7029	NA	2333.45328221974	-3.9300003670196	0.340592148634871	-11.5387286018526	8.41599344792085e-31	7.77e-29	inter	ref|XP_004932598.1|	PREDICTED: neurofilament medium polypeptide-like [Bombyx mori]	1e-110
814	GSSPFG00005411001	scaffold_2057_9777	GSSPFG00005411001 scaffold_2057_9777	GSSPFG00005411001-RA_160850-162567	114	-22.22	3 21	14651485	18	72.22%	77.78%	scaffold_2057_9777	7029	238	244	238	244	32058	1a	x	1a	7029	NA	2333.45328221974	-3.9300003670196	0.340592148634871	-11.5387286018526	8.41599344792085e-31	7.77e-29	inter	ref|XP_004932598.1|	PREDICTED: neurofilament medium polypeptide-like [Bombyx mori]	1e-110
815	GSSPFG00005411001	scaffold_10124_18243	GSSPFG00005411001 scaffold_10124_18243	GSSPFG00005411001-RA_160850-162567	113	-17.65	4 18	46 67	14	57.14%	85.71%	scaffold_10124_18243	7029	1643	1650	1643	1649	32049	8mer	x	8mer	7029	NA	2333.45328221974	-3.9300003670196	0.340592148634871	-11.5387286018526	8.41599344792085e-31	7.77e-29	inter	ref|XP_004932598.1|	PREDICTED: neurofilament medium polypeptide-like [Bombyx mori]	1e-110
816	GSSPFG00005411001	scaffold_2057_9777	GSSPFG00005411001 scaffold_2057_9777	GSSPFG00005411001-RA_160850-162567	114	-22.22	3 21	14651485	18	72.22%	77.78%	scaffold_2057_9777	7029	1071	1077	1071	1077	32056	m8	x	m8	7029	NA	2333.45328221974	-3.9300003670196	0.340592148634871	-11.5387286018526	8.41599344792085e-31	7.77e-29	inter	ref|XP_004932598.1|	PREDICTED: neurofilament medium polypeptide-like [Bombyx mori]	1e-110
818	GSSPFG00005411001	scaffold_6364_15325	GSSPFG00005411001 scaffold_6364_15325	GSSPFG00005411001-RA_160850-162567	131	-18.72	2 19	14471465	17	70.59%	88.24%	scaffold_6364_15325	7029	329	335	329	335	32065	m8	x	m8	7029	NA	2333.45328221974	-3.9300003670196	0.340592148634871	-11.5387286018526	8.41599344792085e-31	7.77e-29	inter	ref|XP_004932598.1|	PREDICTED: neurofilament medium polypeptide-like [Bombyx mori]	1e-110
820	GSSPFG00005411001	scaffold_6364_15326	GSSPFG00005411001 scaffold_6364_15326	GSSPFG00005411001-RA_160850-162567	131	-18.72	2 19	14471465	17	70.59%	88.24%	scaffold_6364_15326	7029	329	335	329	335	32067	m8	x	m8	7029	NA	2333.45328221974	-3.9300003670196	0.340592148634871	-11.5387286018526	8.41599344792085e-31	7.77e-29	inter	ref|XP_004932598.1|	PREDICTED: neurofilament medium polypeptide-like [Bombyx mori]	1e-110
823	GSSPFG00005411001	scaffold_10124_18243	GSSPFG00005411001 scaffold_10124_18243	GSSPFG00005411001-RA_160850-162567	145	-19.65	2 10	16291650	8	100.00%	100.00%	scaffold_10124_18243	7029	1643	1650	1643	1649	32049	8mer	x	8mer	7029	NA	2333.45328221974	-3.9300003670196	0.340592148634871	-11.5387286018526	8.41599344792085e-31	7.77e-29	inter	ref|XP_004932598.1|	PREDICTED: neurofilament medium polypeptide-like [Bombyx mori]	1e-110
824	GSSPFG00005411001	scaffold_10124_18243	GSSPFG00005411001 scaffold_10124_18243	GSSPFG00005411001-RA_160850-162567	145	-17.7	2 10	342363	8	100.00%	100.00%	scaffold_10124_18243	7029	356	363	356	362	32050	8mer	x	8mer	7029	NA	2333.45328221974	-3.9300003670196	0.340592148634871	-11.5387286018526	8.41599344792085e-31	7.77e-29	inter	ref|XP_004932598.1|	PREDICTED: neurofilament medium polypeptide-like [Bombyx mori]	1e-110
825	GSSPFG00005411001	scaffold_10124_18243	GSSPFG00005411001 scaffold_10124_18243	GSSPFG00005411001-RA_160850-162567	145	-17.7	2 10	342363	8	100.00%	100.00%	scaffold_10124_18243	7029	1643	1650	1643	1649	32049	8mer	x	8mer	7029	NA	2333.45328221974	-3.9300003670196	0.340592148634871	-11.5387286018526	8.41599344792085e-31	7.77e-29	inter	ref|XP_004932598.1|	PREDICTED: neurofilament medium polypeptide-like [Bombyx mori]	1e-110
828	GSSPFG00005411001	scaffold_6364_15326	GSSPFG00005411001 scaffold_6364_15326	GSSPFG00005411001-RA_160850-162567	131	-18.72	2 19	14471465	17	70.59%	88.24%	scaffold_6364_15326	7029	1616	1622	1616	1622	32066	m8	x	m8	7029	NA	2333.45328221974	-3.9300003670196	0.340592148634871	-11.5387286018526	8.41599344792085e-31	7.77e-29	inter	ref|XP_004932598.1|	PREDICTED: neurofilament medium polypeptide-like [Bombyx mori]	1e-110
829	GSSPFG00005411001	scaffold_10124_18243	GSSPFG00005411001 scaffold_10124_18243	GSSPFG00005411001-RA_160850-162567	113	-17.65	4 18	46 67	14	57.14%	85.71%	scaffold_10124_18243	7029	356	363	356	362	32050	8mer	x	8mer	7029	NA	2333.45328221974	-3.9300003670196	0.340592148634871	-11.5387286018526	8.41599344792085e-31	7.77e-29	inter	ref|XP_004932598.1|	PREDICTED: neurofilament medium polypeptide-like [Bombyx mori]	1e-110
831	GSSPFG00005411001	scaffold_2057_9777	GSSPFG00005411001 scaffold_2057_9777	GSSPFG00005411001-RA_160850-162567	114	-22.22	3 21	14651485	18	72.22%	77.78%	scaffold_2057_9777	7029	1696	1702	1696	1702	32057	1a	x	1a	7029	NA	2333.45328221974	-3.9300003670196	0.340592148634871	-11.5387286018526	8.41599344792085e-31	7.77e-29	inter	ref|XP_004932598.1|	PREDICTED: neurofilament medium polypeptide-like [Bombyx mori]	1e-110
832	GSSPFG00005411001	scaffold_2057_9777	GSSPFG00005411001 scaffold_2057_9777	GSSPFG00005411001-RA_160850-162567	114	-22.22	3 21	14651485	18	72.22%	77.78%	scaffold_2057_9777	7029	402	408	402	408	32059	1a	x	1a	7029	NA	2333.45328221974	-3.9300003670196	0.340592148634871	-11.5387286018526	8.41599344792085e-31	7.77e-29	inter	ref|XP_004932598.1|	PREDICTED: neurofilament medium polypeptide-like [Bombyx mori]	1e-110
833	GSSPFG00005411001	superscaffold_630_32959	GSSPFG00005411001 superscaffold_630_32959	GSSPFG00005411001-RA_160850-162567	114	-22.22	3 21	14651485	18	72.22%	77.78%	superscaffold_630_32959	7029	1071	1077	1071	1077	32073	m8	x	m8	7029	NA	2333.45328221974	-3.9300003670196	0.340592148634871	-11.5387286018526	8.41599344792085e-31	7.77e-29	inter	ref|XP_004932598.1|	PREDICTED: neurofilament medium polypeptide-like [Bombyx mori]	1e-110
836	GSSPFG00005411001	scaffold_10124_18243	GSSPFG00005411001 scaffold_10124_18243	GSSPFG00005411001-RA_160850-162567	145	-19.65	2 10	16291650	8	100.00%	100.00%	scaffold_10124_18243	7029	356	363	356	362	32050	8mer	x	8mer	7029	NA	2333.45328221974	-3.9300003670196	0.340592148634871	-11.5387286018526	8.41599344792085e-31	7.77e-29	inter	ref|XP_004932598.1|	PREDICTED: neurofilament medium polypeptide-like [Bombyx mori]	1e-110
840	GSSPFG00005411001	scaffold_602_5270	GSSPFG00005411001 scaffold_602_5270	GSSPFG00005411001-RA_160850-162567	158	-20.11	2 20	16291650	19	68.42%	84.21%	scaffold_602_5270	7029	1643	1650	1643	1649	32062	8mer	x	8mer	7029	NA	2333.45328221974	-3.9300003670196	0.340592148634871	-11.5387286018526	8.41599344792085e-31	7.77e-29	inter	ref|XP_004932598.1|	PREDICTED: neurofilament medium polypeptide-like [Bombyx mori]	1e-110
845	GSSPFG00005411001	superscaffold_630_32959	GSSPFG00005411001 superscaffold_630_32959	GSSPFG00005411001-RA_160850-162567	114	-22.22	3 21	14651485	18	72.22%	77.78%	superscaffold_630_32959	7029	238	244	238	244	32075	1a	x	1a	7029	NA	2333.45328221974	-3.9300003670196	0.340592148634871	-11.5387286018526	8.41599344792085e-31	7.77e-29	inter	ref|XP_004932598.1|	PREDICTED: neurofilament medium polypeptide-like [Bombyx mori]	1e-110
846	GSSPFG00005411001	scaffold_6364_15325	GSSPFG00005411001 scaffold_6364_15325	GSSPFG00005411001-RA_160850-162567	131	-18.72	2 19	14471465	17	70.59%	88.24%	scaffold_6364_15325	7029	1616	1622	1616	1622	32064	m8	x	m8	7029	NA	2333.45328221974	-3.9300003670196	0.340592148634871	-11.5387286018526	8.41599344792085e-31	7.77e-29	inter	ref|XP_004932598.1|	PREDICTED: neurofilament medium polypeptide-like [Bombyx mori]	1e-110
847	GSSPFG00005411001	superscaffold_630_32959	GSSPFG00005411001 superscaffold_630_32959	GSSPFG00005411001-RA_160850-162567	114	-22.22	3 21	14651485	18	72.22%	77.78%	superscaffold_630_32959	7029	402	408	402	408	32076	1a	x	1a	7029	NA	2333.45328221974	-3.9300003670196	0.340592148634871	-11.5387286018526	8.41599344792085e-31	7.77e-29	inter	ref|XP_004932598.1|	PREDICTED: neurofilament medium polypeptide-like [Bombyx mori]	1e-110
848	GSSPFG00005411001	scaffold_14531_20229	GSSPFG00005411001 scaffold_14531_20229	GSSPFG00005411001-RA_160850-162567	99	-20.15	2 21	49 71	20	45.00%	75.00%	scaffold_14531_20229	7029	135	141	135	141	32054	1a	x	1a	7029	NA	2333.45328221974	-3.9300003670196	0.340592148634871	-11.5387286018526	8.41599344792085e-31	7.77e-29	inter	ref|XP_004932598.1|	PREDICTED: neurofilament medium polypeptide-like [Bombyx mori]	1e-110
849	GSSPFG00005411001	scaffold_6364_15325	GSSPFG00005411001 scaffold_6364_15325	GSSPFG00005411001-RA_160850-162567	129	-20.11	2 20	14091431	20	70.00%	80.00%	scaffold_6364_15325	7029	1616	1622	1616	1622	32064	m8	x	m8	7029	NA	2333.45328221974	-3.9300003670196	0.340592148634871	-11.5387286018526	8.41599344792085e-31	7.77e-29	inter	ref|XP_004932598.1|	PREDICTED: neurofilament medium polypeptide-like [Bombyx mori]	1e-110
850	GSSPFG00005411001	scaffold_602_5270	GSSPFG00005411001 scaffold_602_5270	GSSPFG00005411001-RA_160850-162567	158	-20.11	2 20	16291650	19	68.42%	84.21%	scaffold_602_5270	7029	356	363	356	362	32063	8mer	x	8mer	7029	NA	2333.45328221974	-3.9300003670196	0.340592148634871	-11.5387286018526	8.41599344792085e-31	7.77e-29	inter	ref|XP_004932598.1|	PREDICTED: neurofilament medium polypeptide-like [Bombyx mori]	1e-110
851	GSSPFG00005411001	scaffold_6364_15326	GSSPFG00005411001 scaffold_6364_15326	GSSPFG00005411001-RA_160850-162567	129	-20.11	2 20	14091431	20	70.00%	80.00%	scaffold_6364_15326	7029	329	335	329	335	32067	m8	x	m8	7029	NA	2333.45328221974	-3.9300003670196	0.340592148634871	-11.5387286018526	8.41599344792085e-31	7.77e-29	inter	ref|XP_004932598.1|	PREDICTED: neurofilament medium polypeptide-like [Bombyx mori]	1e-110
853	GSSPFG00005411001	superscaffold_630_32959	GSSPFG00005411001 superscaffold_630_32959	GSSPFG00005411001-RA_160850-162567	114	-22.22	3 21	14651485	18	72.22%	77.78%	superscaffold_630_32959	7029	1696	1702	1696	1702	32074	1a	x	1a	7029	NA	2333.45328221974	-3.9300003670196	0.340592148634871	-11.5387286018526	8.41599344792085e-31	7.77e-29	inter	ref|XP_004932598.1|	PREDICTED: neurofilament medium polypeptide-like [Bombyx mori]	1e-110
855	GSSPFG00005411001	scaffold_14531_20231	GSSPFG00005411001 scaffold_14531_20231	GSSPFG00005411001-RA_160850-162567	103	-20.78	2 21	49 71	20	50.00%	75.00%	scaffold_14531_20231	7029	135	141	135	141	32055	1a	x	1a	7029	NA	2333.45328221974	-3.9300003670196	0.340592148634871	-11.5387286018526	8.41599344792085e-31	7.77e-29	inter	ref|XP_004932598.1|	PREDICTED: neurofilament medium polypeptide-like [Bombyx mori]	1e-110
857	GSSPFG00005411001	scaffold_6364_15326	GSSPFG00005411001 scaffold_6364_15326	GSSPFG00005411001-RA_160850-162567	129	-20.11	2 20	14091431	20	70.00%	80.00%	scaffold_6364_15326	7029	1616	1622	1616	1622	32066	m8	x	m8	7029	NA	2333.45328221974	-3.9300003670196	0.340592148634871	-11.5387286018526	8.41599344792085e-31	7.77e-29	inter	ref|XP_004932598.1|	PREDICTED: neurofilament medium polypeptide-like [Bombyx mori]	1e-110
862	GSSPFG00005436001	scaffold_8843_17362	GSSPFG00005436001 scaffold_8843_17362	GSSPFG00005436001-RA_28106-29060	120	-19.23	2 21	763784	19	57.89%	84.21%	scaffold_8843_17362	7029	948	954	948	954	32097	1a	x	1a	7029	NA	1484.52055592242	-1.59651954873974	0.25997159955265	-6.14113061383235	8.19361740323638e-10	1.41e-08	inter	gb|ACY69027.1|	mutant cadherin [Helicoverpa armigera]	1e-110
863	GSSPFG00005436001	scaffold_4814_13732	GSSPFG00005436001 scaffold_4814_13732	GSSPFG00005436001-RA_28106-29060	99	-19.71	3 21	513535	19	63.16%	78.95%	scaffold_4814_13732	7029	646	652	646	652	32096	1a	x	1a	7029	NA	1484.52055592242	-1.59651954873974	0.25997159955265	-6.14113061383235	8.19361740323638e-10	1.41e-08	inter	gb|ACY69027.1|	mutant cadherin [Helicoverpa armigera]	1e-110
865	GSSPFG00005436001	scaffold_4814_13732	GSSPFG00005436001 scaffold_4814_13732	GSSPFG00005436001-RA_28106-29060	135	-19.31	2 21	630652	20	70.00%	80.00%	scaffold_4814_13732	7029	646	652	646	652	32096	1a	x	1a	7029	NA	1484.52055592242	-1.59651954873974	0.25997159955265	-6.14113061383235	8.19361740323638e-10	1.41e-08	inter	gb|ACY69027.1|	mutant cadherin [Helicoverpa armigera]	1e-110
867	GSSPFG00005436001	scaffold_4814_13732	GSSPFG00005436001 scaffold_4814_13732	GSSPFG00005436001-RA_28106-29060	93	-17.73	5 18	461480	13	76.92%	84.62%	scaffold_4814_13732	7029	646	652	646	652	32096	1a	x	1a	7029	NA	1484.52055592242	-1.59651954873974	0.25997159955265	-6.14113061383235	8.19361740323638e-10	1.41e-08	inter	gb|ACY69027.1|	mutant cadherin [Helicoverpa armigera]	1e-110
869	GSSPFG00005436001	scaffold_177_2431	GSSPFG00005436001 scaffold_177_2431	GSSPFG00005436001-RA_28106-29060	93	-17.73	5 18	461480	13	76.92%	84.62%	scaffold_177_2431	7029	646	652	646	652	32093	1a	x	1a	7029	NA	1484.52055592242	-1.59651954873974	0.25997159955265	-6.14113061383235	8.19361740323638e-10	1.41e-08	inter	gb|ACY69027.1|	mutant cadherin [Helicoverpa armigera]	1e-110
872	GSSPFG00005436001	scaffold_177_2431	GSSPFG00005436001 scaffold_177_2431	GSSPFG00005436001-RA_28106-29060	99	-19.71	3 21	513535	19	63.16%	78.95%	scaffold_177_2431	7029	646	652	646	652	32093	1a	x	1a	7029	NA	1484.52055592242	-1.59651954873974	0.25997159955265	-6.14113061383235	8.19361740323638e-10	1.41e-08	inter	gb|ACY69027.1|	mutant cadherin [Helicoverpa armigera]	1e-110
873	GSSPFG00005436001	scaffold_2801_11124	GSSPFG00005436001 scaffold_2801_11124	GSSPFG00005436001-RA_28106-29060	114	-19.25	2 21	820843	21	66.67%	76.19%	scaffold_2801_11124	7029	230	236	230	236	32094	m8	x	m8	7029	NA	1484.52055592242	-1.59651954873974	0.25997159955265	-6.14113061383235	8.19361740323638e-10	1.41e-08	inter	gb|ACY69027.1|	mutant cadherin [Helicoverpa armigera]	1e-110
875	GSSPFG00005436001	scaffold_2801_11124	GSSPFG00005436001 scaffold_2801_11124	GSSPFG00005436001-RA_28106-29060	155	-20.15	2 16	216237	14	78.57%	85.71%	scaffold_2801_11124	7029	230	236	230	236	32094	m8	x	m8	7029	NA	1484.52055592242	-1.59651954873974	0.25997159955265	-6.14113061383235	8.19361740323638e-10	1.41e-08	inter	gb|ACY69027.1|	mutant cadherin [Helicoverpa armigera]	1e-110
878	GSSPFG00005436001	scaffold_177_2431	GSSPFG00005436001 scaffold_177_2431	GSSPFG00005436001-RA_28106-29060	135	-19.31	2 21	630652	20	70.00%	80.00%	scaffold_177_2431	7029	646	652	646	652	32093	1a	x	1a	7029	NA	1484.52055592242	-1.59651954873974	0.25997159955265	-6.14113061383235	8.19361740323638e-10	1.41e-08	inter	gb|ACY69027.1|	mutant cadherin [Helicoverpa armigera]	1e-110
882	GSSPFG00005628001	scaffold_2057_9777	GSSPFG00005628001 scaffold_2057_9777	GSSPFG00005628001-RA_1267-2101	114	-19.89	3 21	346366	18	72.22%	77.78%	scaffold_2057_9777	7029	715	721	715	721	16704	m8	x	m8	7029	NA	539.885875066608	2.5258746279756	0.326137715353008	7.74480996545162	9.57249036123746e-15	2.96e-13	inter	gb|EHJ71060.1|	globin [Danaus plexippus]	1e-27
883	GSSPFG00005628001	superscaffold_630_32959	GSSPFG00005628001 superscaffold_630_32959	GSSPFG00005628001-RA_1267-2101	114	-19.89	3 21	346366	18	72.22%	77.78%	superscaffold_630_32959	7029	715	721	715	721	16708	m8	x	m8	7029	NA	539.885875066608	2.5258746279756	0.326137715353008	7.74480996545162	9.57249036123746e-15	2.96e-13	inter	gb|EHJ71060.1|	globin [Danaus plexippus]	1e-27
885	GSSPFG00005645001	scaffold_2723_11025	GSSPFG00005645001 scaffold_2723_11025	GSSPFG00005645001-RA_3154-4575	95	-19.88	5 12	12401262	7	100.00%	100.00%	scaffold_2723_11025	7029	870	876	870	876	4370	1a	x	1a	7029	NA	31796.9210466399	-1.48913020050133	0.15898095007982	-9.36672097980091	7.48208521750334e-21	3.73e-19	inter	gb|ADL38967.1|	unknown [Spodoptera exigua]	1e-33
886	GSSPFG00005645001	superscaffold_630_32963	GSSPFG00005645001 superscaffold_630_32963	GSSPFG00005645001-RA_3154-4575	90	-17.4	2 21	587615	25	64.00%	68.00%	superscaffold_630_32963	7029	82	88	82	88	4377	m8	x	m8	7029	NA	31796.9210466399	-1.48913020050133	0.15898095007982	-9.36672097980091	7.48208521750334e-21	3.73e-19	inter	gb|ADL38967.1|	unknown [Spodoptera exigua]	1e-33
894	GSSPFG00005645001	scaffold_81_1317	GSSPFG00005645001 scaffold_81_1317	GSSPFG00005645001-RA_3154-4575	147	-18.23	2 21	326348	20	60.00%	75.00%	scaffold_81_1317	7029	341	347	341	347	4376	m8	x	m8	7029	NA	31796.9210466399	-1.48913020050133	0.15898095007982	-9.36672097980091	7.48208521750334e-21	3.73e-19	inter	gb|ADL38967.1|	unknown [Spodoptera exigua]	1e-33
895	GSSPFG00005645001	scaffold_2057_9781	GSSPFG00005645001 scaffold_2057_9781	GSSPFG00005645001-RA_3154-4575	90	-17.4	2 21	587615	25	64.00%	68.00%	scaffold_2057_9781	7029	82	88	82	88	4369	m8	x	m8	7029	NA	31796.9210466399	-1.48913020050133	0.15898095007982	-9.36672097980091	7.48208521750334e-21	3.73e-19	inter	gb|ADL38967.1|	unknown [Spodoptera exigua]	1e-33
897	GSSPFG00005645001	scaffold_321_3620	GSSPFG00005645001 scaffold_321_3620	GSSPFG00005645001-RA_3154-4575	96	-17.52	4 17	857876	13	61.54%	100.00%	scaffold_321_3620	7029	1047	1053	1047	1053	4372	m8	x	m8	7029	NA	31796.9210466399	-1.48913020050133	0.15898095007982	-9.36672097980091	7.48208521750334e-21	3.73e-19	inter	gb|ADL38967.1|	unknown [Spodoptera exigua]	1e-33
901	GSSPFG00005645001	scaffold_114_1782	GSSPFG00005645001 scaffold_114_1782	GSSPFG00005645001-RA_3154-4575	96	-17.52	4 17	857876	13	61.54%	100.00%	scaffold_114_1782	7029	1047	1053	1047	1053	4368	m8	x	m8	7029	NA	31796.9210466399	-1.48913020050133	0.15898095007982	-9.36672097980091	7.48208521750334e-21	3.73e-19	inter	gb|ADL38967.1|	unknown [Spodoptera exigua]	1e-33
903	GSSPFG00005645001	scaffold_72_1268	GSSPFG00005645001 scaffold_72_1268	GSSPFG00005645001-RA_3154-4575	111	-20.06	2 20	10561078	19	63.16%	78.95%	scaffold_72_1268	7029	341	347	341	347	4375	m8	x	m8	7029	NA	31796.9210466399	-1.48913020050133	0.15898095007982	-9.36672097980091	7.48208521750334e-21	3.73e-19	inter	gb|ADL38967.1|	unknown [Spodoptera exigua]	1e-33
905	GSSPFG00005645001	scaffold_72_1268	GSSPFG00005645001 scaffold_72_1268	GSSPFG00005645001-RA_3154-4575	147	-18.23	2 21	326348	20	60.00%	75.00%	scaffold_72_1268	7029	341	347	341	347	4375	m8	x	m8	7029	NA	31796.9210466399	-1.48913020050133	0.15898095007982	-9.36672097980091	7.48208521750334e-21	3.73e-19	inter	gb|ADL38967.1|	unknown [Spodoptera exigua]	1e-33
907	GSSPFG00005645001	scaffold_72_1268	GSSPFG00005645001 scaffold_72_1268	GSSPFG00005645001-RA_3154-4575	117	-18.46	3 20	13331359	22	59.09%	77.27%	scaffold_72_1268	7029	341	347	341	347	4375	m8	x	m8	7029	NA	31796.9210466399	-1.48913020050133	0.15898095007982	-9.36672097980091	7.48208521750334e-21	3.73e-19	inter	gb|ADL38967.1|	unknown [Spodoptera exigua]	1e-33
908	GSSPFG00005645001	scaffold_81_1317	GSSPFG00005645001 scaffold_81_1317	GSSPFG00005645001-RA_3154-4575	111	-20.06	2 20	10561078	19	63.16%	78.95%	scaffold_81_1317	7029	341	347	341	347	4376	m8	x	m8	7029	NA	31796.9210466399	-1.48913020050133	0.15898095007982	-9.36672097980091	7.48208521750334e-21	3.73e-19	inter	gb|ADL38967.1|	unknown [Spodoptera exigua]	1e-33
909	GSSPFG00005645001	scaffold_2057_9781	GSSPFG00005645001 scaffold_2057_9781	GSSPFG00005645001-RA_3154-4575	150	-19.28	2 16	65 89	16	75.00%	81.25%	scaffold_2057_9781	7029	82	88	82	88	4369	m8	x	m8	7029	NA	31796.9210466399	-1.48913020050133	0.15898095007982	-9.36672097980091	7.48208521750334e-21	3.73e-19	inter	gb|ADL38967.1|	unknown [Spodoptera exigua]	1e-33
910	GSSPFG00005645001	scaffold_321_3620	GSSPFG00005645001 scaffold_321_3620	GSSPFG00005645001-RA_3154-4575	153	-18.96	2 19	10331054	19	68.42%	78.95%	scaffold_321_3620	7029	1047	1053	1047	1053	4372	m8	x	m8	7029	NA	31796.9210466399	-1.48913020050133	0.15898095007982	-9.36672097980091	7.48208521750334e-21	3.73e-19	inter	gb|ADL38967.1|	unknown [Spodoptera exigua]	1e-33
911	GSSPFG00005645001	scaffold_114_1782	GSSPFG00005645001 scaffold_114_1782	GSSPFG00005645001-RA_3154-4575	153	-18.96	2 19	10331054	19	68.42%	78.95%	scaffold_114_1782	7029	1047	1053	1047	1053	4368	m8	x	m8	7029	NA	31796.9210466399	-1.48913020050133	0.15898095007982	-9.36672097980091	7.48208521750334e-21	3.73e-19	inter	gb|ADL38967.1|	unknown [Spodoptera exigua]	1e-33
912	GSSPFG00005645001	scaffold_81_1317	GSSPFG00005645001 scaffold_81_1317	GSSPFG00005645001-RA_3154-4575	92	-20.91	5 15	746766	10	80.00%	90.00%	scaffold_81_1317	7029	341	347	341	347	4376	m8	x	m8	7029	NA	31796.9210466399	-1.48913020050133	0.15898095007982	-9.36672097980091	7.48208521750334e-21	3.73e-19	inter	gb|ADL38967.1|	unknown [Spodoptera exigua]	1e-33
914	GSSPFG00005645001	scaffold_81_1317	GSSPFG00005645001 scaffold_81_1317	GSSPFG00005645001-RA_3154-4575	117	-18.46	3 20	13331359	22	59.09%	77.27%	scaffold_81_1317	7029	341	347	341	347	4376	m8	x	m8	7029	NA	31796.9210466399	-1.48913020050133	0.15898095007982	-9.36672097980091	7.48208521750334e-21	3.73e-19	inter	gb|ADL38967.1|	unknown [Spodoptera exigua]	1e-33
915	GSSPFG00005645001	scaffold_72_1268	GSSPFG00005645001 scaffold_72_1268	GSSPFG00005645001-RA_3154-4575	92	-20.91	5 15	746766	10	80.00%	90.00%	scaffold_72_1268	7029	341	347	341	347	4375	m8	x	m8	7029	NA	31796.9210466399	-1.48913020050133	0.15898095007982	-9.36672097980091	7.48208521750334e-21	3.73e-19	inter	gb|ADL38967.1|	unknown [Spodoptera exigua]	1e-33
917	GSSPFG00005645001	scaffold_2723_11025	GSSPFG00005645001 scaffold_2723_11025	GSSPFG00005645001-RA_3154-4575	97	-17.07	2 21	449472	21	71.43%	76.19%	scaffold_2723_11025	7029	870	876	870	876	4370	1a	x	1a	7029	NA	31796.9210466399	-1.48913020050133	0.15898095007982	-9.36672097980091	7.48208521750334e-21	3.73e-19	inter	gb|ADL38967.1|	unknown [Spodoptera exigua]	1e-33
918	GSSPFG00005645001	superscaffold_630_32963	GSSPFG00005645001 superscaffold_630_32963	GSSPFG00005645001-RA_3154-4575	150	-19.28	2 16	65 89	16	75.00%	81.25%	superscaffold_630_32963	7029	82	88	82	88	4377	m8	x	m8	7029	NA	31796.9210466399	-1.48913020050133	0.15898095007982	-9.36672097980091	7.48208521750334e-21	3.73e-19	inter	gb|ADL38967.1|	unknown [Spodoptera exigua]	1e-33
921	GSSPFG00005684001	scaffold_18458_21975	GSSPFG00005684001 scaffold_18458_21975	GSSPFG00005684001-RA_4417-5427	151	-18.14	2 21	322344	20	60.00%	80.00%	scaffold_18458_21975	7029	337	343	337	343	2229	m8	x	m8	7029	NA	8458.25039783403	0.557086507281831	0.194711026797499	2.86109377801806	0.00422182151866152	0.0176019	inter	dbj|BAM18069.1|	vesicular inhibitory amino acid transporter [Papilio xuthus]	0.0
922	GSSPFG00005684001	scaffold_8843_17362	GSSPFG00005684001 scaffold_8843_17362	GSSPFG00005684001-RA_4417-5427	100	-18.55	2 21	388409	19	57.89%	73.68%	scaffold_8843_17362	7029	873	879	873	879	2230	1a	x	1a	7029	NA	8458.25039783403	0.557086507281831	0.194711026797499	2.86109377801806	0.00422182151866152	0.0176019	inter	dbj|BAM18069.1|	vesicular inhibitory amino acid transporter [Papilio xuthus]	0.0
923	GSSPFG00005684001	superscaffold_787_33925	GSSPFG00005684001 superscaffold_787_33925	GSSPFG00005684001-RA_4417-5427	107	-18.22	3 18	792811	15	66.67%	86.67%	superscaffold_787_33925	7029	842	848	842	848	2233	1a	x	1a	7029	NA	8458.25039783403	0.557086507281831	0.194711026797499	2.86109377801806	0.00422182151866152	0.0176019	inter	dbj|BAM18069.1|	vesicular inhibitory amino acid transporter [Papilio xuthus]	0.0
924	GSSPFG00005690001	scaffold_2801_11124	GSSPFG00005690001 scaffold_2801_11124	GSSPFG00005690001-RA_7917-8211	157	-18.37	2 15	79102	15	86.67%	86.67%	scaffold_2801_11124	7029	95	102	95	101	31591	8mer	x	8mer	7029	NA	97979.0155553356	1.17538411467123	0.186153888730755	6.3140454528525	2.71834042396854e-10	4.99e-09	inter	dbj|BAG30780.1|	muscle protein 20-like protein [Papilio xuthus]	2e-121
925	GSSPFG00005690001	superscaffold_617_32800	GSSPFG00005690001 superscaffold_617_32800	GSSPFG00005690001-RA_7917-8211	93	-17.23	2 20	103124	19	73.68%	84.21%	superscaffold_617_32800	7029	95	102	95	101	31599	8mer	x	8mer	7029	NA	97979.0155553356	1.17538411467123	0.186153888730755	6.3140454528525	2.71834042396854e-10	4.99e-09	inter	dbj|BAG30780.1|	muscle protein 20-like protein [Papilio xuthus]	2e-121
926	GSSPFG00005690001	scaffold_3238_11925	GSSPFG00005690001 scaffold_3238_11925	GSSPFG00005690001-RA_7917-8211	155	-19.21	2 20	105126	18	66.67%	77.78%	scaffold_3238_11925	7029	119	125	119	125	31594	m8	x	m8	7029	NA	97979.0155553356	1.17538411467123	0.186153888730755	6.3140454528525	2.71834042396854e-10	4.99e-09	inter	dbj|BAG30780.1|	muscle protein 20-like protein [Papilio xuthus]	2e-121
927	GSSPFG00005701001	scaffold_396_3985	GSSPFG00005701001 scaffold_396_3985	GSSPFG00005701001-RA_927805-929066	127	-17.81	4 20	816836	16	75.00%	81.25%	scaffold_396_3985	7029	754	760	754	760	36155	m8	x	m8	7029	NA	31.7570162970175	-1.56429883856017	0.590114192224517	-2.65084090362803	0.00802916529550473	0.0302654	inter	ref|XP_004931560.1|	PREDICTED: uncharacterized protein LOC101737225 isoform X2 [Bombyx mori]	6e-102
928	GSSPFG00005761001	scaffold_81_1317	GSSPFG00005761001 scaffold_81_1317	GSSPFG00005761001-RA_82823-83472	120	-19.08	2 8	134155	6	100.00%	100.00%	scaffold_81_1317	7029	149	155	149	155	35400	1a	x	1a	7029	NA	9864.63544112291	0.698180503852908	0.219113351848981	3.18638959224225	0.00144060460876228	0.00701284	inter	dbj|BAM18659.1|	unknown secreted protein [Papilio xuthus]	3e-71
929	GSSPFG00005761001	scaffold_72_1268	GSSPFG00005761001 scaffold_72_1268	GSSPFG00005761001-RA_82823-83472	120	-19.08	2 8	134155	6	100.00%	100.00%	scaffold_72_1268	7029	149	155	149	155	35399	1a	x	1a	7029	NA	9864.63544112291	0.698180503852908	0.219113351848981	3.18638959224225	0.00144060460876228	0.00701284	inter	dbj|BAM18659.1|	unknown secreted protein [Papilio xuthus]	3e-71
932	GSSPFG00005777001	superscaffold_630_32959	GSSPFG00005777001 superscaffold_630_32959	GSSPFG00005777001-RA_38630-39493	142	-17.4	2 19	472493	17	64.71%	82.35%	superscaffold_630_32959	7029	408	414	408	414	35317	m8	x	m8	7029	NA	431.74075600287	-2.39827897370451	0.446050372458633	-5.37669985675649	7.58634813165717e-08	9.51e-07	inter	gb|AFO38465.1|	delta-9 desaturase 14-26 [Spodoptera exigua]	0.0
933	GSSPFG00005777001	scaffold_602_5272	GSSPFG00005777001 scaffold_602_5272	GSSPFG00005777001-RA_38630-39493	100	-18.32	2 7	292313	5	100.00%	100.00%	scaffold_602_5272	7029	513	519	513	519	35313	1a	x	1a	7029	NA	431.74075600287	-2.39827897370451	0.446050372458633	-5.37669985675649	7.58634813165717e-08	9.51e-07	inter	gb|AFO38465.1|	delta-9 desaturase 14-26 [Spodoptera exigua]	0.0
935	GSSPFG00005777001	scaffold_2057_9777	GSSPFG00005777001 scaffold_2057_9777	GSSPFG00005777001-RA_38630-39493	121	-17.29	4 19	794816	16	68.75%	87.50%	scaffold_2057_9777	7029	408	414	408	414	35307	m8	x	m8	7029	NA	431.74075600287	-2.39827897370451	0.446050372458633	-5.37669985675649	7.58634813165717e-08	9.51e-07	inter	gb|AFO38465.1|	delta-9 desaturase 14-26 [Spodoptera exigua]	0.0
937	GSSPFG00005777001	superscaffold_630_32959	GSSPFG00005777001 superscaffold_630_32959	GSSPFG00005777001-RA_38630-39493	121	-17.29	4 19	794816	16	68.75%	87.50%	superscaffold_630_32959	7029	408	414	408	414	35317	m8	x	m8	7029	NA	431.74075600287	-2.39827897370451	0.446050372458633	-5.37669985675649	7.58634813165717e-08	9.51e-07	inter	gb|AFO38465.1|	delta-9 desaturase 14-26 [Spodoptera exigua]	0.0
939	GSSPFG00005777001	scaffold_2057_9777	GSSPFG00005777001 scaffold_2057_9777	GSSPFG00005777001-RA_38630-39493	142	-17.4	2 19	472493	17	64.71%	82.35%	scaffold_2057_9777	7029	408	414	408	414	35307	m8	x	m8	7029	NA	431.74075600287	-2.39827897370451	0.446050372458633	-5.37669985675649	7.58634813165717e-08	9.51e-07	inter	gb|AFO38465.1|	delta-9 desaturase 14-26 [Spodoptera exigua]	0.0
940	GSSPFG00005814001	scaffold_23013_23354	GSSPFG00005814001 scaffold_23013_23354	GSSPFG00005814001-RA_105443-106833	143	-18.41	2 22	9851006	20	65.00%	80.00%	scaffold_23013_23354	7029	1130	1137	1130	1136	33141	8mer	x	8mer	7029	NA	295.480379780494	1.12731867018195	0.229724447594015	4.90726469032251	9.23553567684643e-07	9.48e-06	inter	gb|EHJ70274.1|	hypothetical protein KGM_01042 [Danaus plexippus]	0.0
944	GSSPFG00005814001	scaffold_23013_23354	GSSPFG00005814001 scaffold_23013_23354	GSSPFG00005814001-RA_105443-106833	143	-18.41	2 22	9851006	20	65.00%	80.00%	scaffold_23013_23354	7029	1224	1231	1224	1230	33142	8mer	x	8mer	7029	NA	295.480379780494	1.12731867018195	0.229724447594015	4.90726469032251	9.23553567684643e-07	9.48e-06	inter	gb|EHJ70274.1|	hypothetical protein KGM_01042 [Danaus plexippus]	0.0
946	GSSPFG00005814001	scaffold_602_5272	GSSPFG00005814001 scaffold_602_5272	GSSPFG00005814001-RA_105443-106833	149	-17.5	2 15	693715	14	78.57%	85.71%	scaffold_602_5272	7029	708	714	708	714	33149	m8	x	m8	7029	NA	295.480379780494	1.12731867018195	0.229724447594015	4.90726469032251	9.23553567684643e-07	9.48e-06	inter	gb|EHJ70274.1|	hypothetical protein KGM_01042 [Danaus plexippus]	0.0
947	GSSPFG00005814001	scaffold_23013_23354	GSSPFG00005814001 scaffold_23013_23354	GSSPFG00005814001-RA_105443-106833	155	-21.2	2 21	12061231	22	59.09%	81.82%	scaffold_23013_23354	7029	1130	1137	1130	1136	33141	8mer	x	8mer	7029	NA	295.480379780494	1.12731867018195	0.229724447594015	4.90726469032251	9.23553567684643e-07	9.48e-06	inter	gb|EHJ70274.1|	hypothetical protein KGM_01042 [Danaus plexippus]	0.0
949	GSSPFG00005814001	scaffold_2884_11316	GSSPFG00005814001 scaffold_2884_11316	GSSPFG00005814001-RA_105443-106833	158	-18.04	2 22	212234	21	71.43%	80.95%	scaffold_2884_11316	7029	887	893	887	893	33144	1a	x	1a	7029	NA	295.480379780494	1.12731867018195	0.229724447594015	4.90726469032251	9.23553567684643e-07	9.48e-06	inter	gb|EHJ70274.1|	hypothetical protein KGM_01042 [Danaus plexippus]	0.0
950	GSSPFG00005814001	scaffold_6337_15283	GSSPFG00005814001 scaffold_6337_15283	GSSPFG00005814001-RA_105443-106833	114	-20.44	5 19	13071326	14	85.71%	85.71%	scaffold_6337_15283	7029	1002	1008	1002	1008	33153	1a	x	1a	7029	NA	295.480379780494	1.12731867018195	0.229724447594015	4.90726469032251	9.23553567684643e-07	9.48e-06	inter	gb|EHJ70274.1|	hypothetical protein KGM_01042 [Danaus plexippus]	0.0
954	GSSPFG00005814001	scaffold_23013_23354	GSSPFG00005814001 scaffold_23013_23354	GSSPFG00005814001-RA_105443-106833	94	-19.12	2 22	250270	20	60.00%	70.00%	scaffold_23013_23354	7029	1224	1231	1224	1230	33142	8mer	x	8mer	7029	NA	295.480379780494	1.12731867018195	0.229724447594015	4.90726469032251	9.23553567684643e-07	9.48e-06	inter	gb|EHJ70274.1|	hypothetical protein KGM_01042 [Danaus plexippus]	0.0
956	GSSPFG00005814001	scaffold_2884_11316	GSSPFG00005814001 scaffold_2884_11316	GSSPFG00005814001-RA_105443-106833	158	-18.04	2 22	212234	21	71.43%	80.95%	scaffold_2884_11316	7029	227	233	227	233	33143	m8	x	m8	7029	NA	295.480379780494	1.12731867018195	0.229724447594015	4.90726469032251	9.23553567684643e-07	9.48e-06	inter	gb|EHJ70274.1|	hypothetical protein KGM_01042 [Danaus plexippus]	0.0
957	GSSPFG00005814001	scaffold_23013_23354	GSSPFG00005814001 scaffold_23013_23354	GSSPFG00005814001-RA_105443-106833	155	-21.2	2 21	12061231	22	59.09%	81.82%	scaffold_23013_23354	7029	1224	1231	1224	1230	33142	8mer	x	8mer	7029	NA	295.480379780494	1.12731867018195	0.229724447594015	4.90726469032251	9.23553567684643e-07	9.48e-06	inter	gb|EHJ70274.1|	hypothetical protein KGM_01042 [Danaus plexippus]	0.0
959	GSSPFG00005814001	scaffold_23013_23354	GSSPFG00005814001 scaffold_23013_23354	GSSPFG00005814001-RA_105443-106833	117	-19.8	2 19	477500	18	66.67%	83.33%	scaffold_23013_23354	7029	1130	1137	1130	1136	33141	8mer	x	8mer	7029	NA	295.480379780494	1.12731867018195	0.229724447594015	4.90726469032251	9.23553567684643e-07	9.48e-06	inter	gb|EHJ70274.1|	hypothetical protein KGM_01042 [Danaus plexippus]	0.0
962	GSSPFG00005814001	scaffold_23013_23354	GSSPFG00005814001 scaffold_23013_23354	GSSPFG00005814001-RA_105443-106833	153	-18.66	2 22	11151137	20	60.00%	75.00%	scaffold_23013_23354	7029	1224	1231	1224	1230	33142	8mer	x	8mer	7029	NA	295.480379780494	1.12731867018195	0.229724447594015	4.90726469032251	9.23553567684643e-07	9.48e-06	inter	gb|EHJ70274.1|	hypothetical protein KGM_01042 [Danaus plexippus]	0.0
963	GSSPFG00005814001	scaffold_23013_23354	GSSPFG00005814001 scaffold_23013_23354	GSSPFG00005814001-RA_105443-106833	153	-18.66	2 22	11151137	20	60.00%	75.00%	scaffold_23013_23354	7029	1130	1137	1130	1136	33141	8mer	x	8mer	7029	NA	295.480379780494	1.12731867018195	0.229724447594015	4.90726469032251	9.23553567684643e-07	9.48e-06	inter	gb|EHJ70274.1|	hypothetical protein KGM_01042 [Danaus plexippus]	0.0
964	GSSPFG00005814001	scaffold_23013_23354	GSSPFG00005814001 scaffold_23013_23354	GSSPFG00005814001-RA_105443-106833	117	-19.8	2 19	477500	18	66.67%	83.33%	scaffold_23013_23354	7029	1224	1231	1224	1230	33142	8mer	x	8mer	7029	NA	295.480379780494	1.12731867018195	0.229724447594015	4.90726469032251	9.23553567684643e-07	9.48e-06	inter	gb|EHJ70274.1|	hypothetical protein KGM_01042 [Danaus plexippus]	0.0
965	GSSPFG00005814001	scaffold_6337_15283	GSSPFG00005814001 scaffold_6337_15283	GSSPFG00005814001-RA_105443-106833	116	-17.41	3 19	10071025	16	75.00%	87.50%	scaffold_6337_15283	7029	496	502	496	502	33154	1a	x	1a	7029	NA	295.480379780494	1.12731867018195	0.229724447594015	4.90726469032251	9.23553567684643e-07	9.48e-06	inter	gb|EHJ70274.1|	hypothetical protein KGM_01042 [Danaus plexippus]	0.0
969	GSSPFG00005814001	scaffold_6337_15283	GSSPFG00005814001 scaffold_6337_15283	GSSPFG00005814001-RA_105443-106833	116	-17.41	3 19	10071025	16	75.00%	87.50%	scaffold_6337_15283	7029	1002	1008	1002	1008	33153	1a	x	1a	7029	NA	295.480379780494	1.12731867018195	0.229724447594015	4.90726469032251	9.23553567684643e-07	9.48e-06	inter	gb|EHJ70274.1|	hypothetical protein KGM_01042 [Danaus plexippus]	0.0
972	GSSPFG00005814001	scaffold_6337_15283	GSSPFG00005814001 scaffold_6337_15283	GSSPFG00005814001-RA_105443-106833	114	-20.44	5 19	13071326	14	85.71%	85.71%	scaffold_6337_15283	7029	496	502	496	502	33154	1a	x	1a	7029	NA	295.480379780494	1.12731867018195	0.229724447594015	4.90726469032251	9.23553567684643e-07	9.48e-06	inter	gb|EHJ70274.1|	hypothetical protein KGM_01042 [Danaus plexippus]	0.0
974	GSSPFG00005814001	scaffold_23013_23354	GSSPFG00005814001 scaffold_23013_23354	GSSPFG00005814001-RA_105443-106833	94	-19.12	2 22	250270	20	60.00%	70.00%	scaffold_23013_23354	7029	1130	1137	1130	1136	33141	8mer	x	8mer	7029	NA	295.480379780494	1.12731867018195	0.229724447594015	4.90726469032251	9.23553567684643e-07	9.48e-06	inter	gb|EHJ70274.1|	hypothetical protein KGM_01042 [Danaus plexippus]	0.0
975	GSSPFG00005814001	scaffold_9688_17905	GSSPFG00005814001 scaffold_9688_17905	GSSPFG00005814001-RA_105443-106833	135	-20.27	2 22	391415	22	72.73%	77.27%	scaffold_9688_17905	7029	708	714	708	714	33157	m8	x	m8	7029	NA	295.480379780494	1.12731867018195	0.229724447594015	4.90726469032251	9.23553567684643e-07	9.48e-06	inter	gb|EHJ70274.1|	hypothetical protein KGM_01042 [Danaus plexippus]	0.0
976	GSSPFG00005823001	scaffold_349_3786	GSSPFG00005823001 scaffold_349_3786	GSSPFG00005823001-RA_24707-25183	96	-17.37	3 22	308331	20	60.00%	75.00%	scaffold_349_3786	7029	452	459	452	458	33128	8mer	x	8mer	7029	NA	655.338928828876	-4.37092360030096	0.508964052443164	-8.58788273812139	8.85866130748053e-18	3.52e-16	inter	ref|NP_001166793.1|	cuticular protein glycine-rich 9 precursor [Bombyx mori]_x0001_tpd|FAA00447.1| TPA: putative cuticle protein [Bombyx mori]	3e-88
977	GSSPFG00005823001	scaffold_6048_15060	GSSPFG00005823001 scaffold_6048_15060	GSSPFG00005823001-RA_24707-25183	96	-17.37	3 22	308331	20	60.00%	75.00%	scaffold_6048_15060	7029	452	459	452	458	33132	8mer	x	8mer	7029	NA	655.338928828876	-4.37092360030096	0.508964052443164	-8.58788273812139	8.85866130748053e-18	3.52e-16	inter	ref|NP_001166793.1|	cuticular protein glycine-rich 9 precursor [Bombyx mori]_x0001_tpd|FAA00447.1| TPA: putative cuticle protein [Bombyx mori]	3e-88
979	GSSPFG00005823001	scaffold_349_3786	GSSPFG00005823001 scaffold_349_3786	GSSPFG00005823001-RA_24707-25183	96	-17.37	3 22	308331	20	60.00%	75.00%	scaffold_349_3786	7029	83	90	83	89	33129	8mer	x	8mer	7029	NA	655.338928828876	-4.37092360030096	0.508964052443164	-8.58788273812139	8.85866130748053e-18	3.52e-16	inter	ref|NP_001166793.1|	cuticular protein glycine-rich 9 precursor [Bombyx mori]_x0001_tpd|FAA00447.1| TPA: putative cuticle protein [Bombyx mori]	3e-88
981	GSSPFG00005823001	scaffold_15901_20984	GSSPFG00005823001 scaffold_15901_20984	GSSPFG00005823001-RA_24707-25183	115	-17.56	3 22	146167	19	52.63%	78.95%	scaffold_15901_20984	7029	73	79	73	79	33127	m8	x	m8	7029	NA	655.338928828876	-4.37092360030096	0.508964052443164	-8.58788273812139	8.85866130748053e-18	3.52e-16	inter	ref|NP_001166793.1|	cuticular protein glycine-rich 9 precursor [Bombyx mori]_x0001_tpd|FAA00447.1| TPA: putative cuticle protein [Bombyx mori]	3e-88
982	GSSPFG00005823001	scaffold_15901_20984	GSSPFG00005823001 scaffold_15901_20984	GSSPFG00005823001-RA_24707-25183	107	-19.33	2 22	335356	20	60.00%	85.00%	scaffold_15901_20984	7029	73	79	73	79	33127	m8	x	m8	7029	NA	655.338928828876	-4.37092360030096	0.508964052443164	-8.58788273812139	8.85866130748053e-18	3.52e-16	inter	ref|NP_001166793.1|	cuticular protein glycine-rich 9 precursor [Bombyx mori]_x0001_tpd|FAA00447.1| TPA: putative cuticle protein [Bombyx mori]	3e-88
986	GSSPFG00005823001	scaffold_9424_17747	GSSPFG00005823001 scaffold_9424_17747	GSSPFG00005823001-RA_24707-25183	112	-18.75	2 18	61 82	17	64.71%	82.35%	scaffold_9424_17747	7029	177	184	177	183	33134	8mer	x	8mer	7029	NA	655.338928828876	-4.37092360030096	0.508964052443164	-8.58788273812139	8.85866130748053e-18	3.52e-16	inter	ref|NP_001166793.1|	cuticular protein glycine-rich 9 precursor [Bombyx mori]_x0001_tpd|FAA00447.1| TPA: putative cuticle protein [Bombyx mori]	3e-88
987	GSSPFG00005823001	scaffold_6048_15060	GSSPFG00005823001 scaffold_6048_15060	GSSPFG00005823001-RA_24707-25183	96	-17.37	3 22	308331	20	60.00%	75.00%	scaffold_6048_15060	7029	83	90	83	89	33133	8mer	x	8mer	7029	NA	655.338928828876	-4.37092360030096	0.508964052443164	-8.58788273812139	8.85866130748053e-18	3.52e-16	inter	ref|NP_001166793.1|	cuticular protein glycine-rich 9 precursor [Bombyx mori]_x0001_tpd|FAA00447.1| TPA: putative cuticle protein [Bombyx mori]	3e-88
992	GSSPFG00005875001	scaffold_2057_9781	GSSPFG00005875001 scaffold_2057_9781	GSSPFG00005875001-RA_16542-17053	146	-19.14	2 11	130152	9	88.89%	100.00%	scaffold_2057_9781	7029	145	152	145	151	24029	8mer	x	8mer	7029	NA	38.7020560727916	-1.20720449379853	0.466901507082651	-2.58556563961751	0.00972193596315046	0.0354386	inter	ref|XP_004922759.1|	PREDICTED: glucose and ribitol dehydrogenase-like [Bombyx mori]	2e-89
993	GSSPFG00005875001	superscaffold_630_32963	GSSPFG00005875001 superscaffold_630_32963	GSSPFG00005875001-RA_16542-17053	146	-19.14	2 11	130152	9	88.89%	100.00%	superscaffold_630_32963	7029	145	152	145	151	24033	8mer	x	8mer	7029	NA	38.7020560727916	-1.20720449379853	0.466901507082651	-2.58556563961751	0.00972193596315046	0.0354386	inter	ref|XP_004922759.1|	PREDICTED: glucose and ribitol dehydrogenase-like [Bombyx mori]	2e-89
994	GSSPFG00005881001	scaffold_4814_13732	GSSPFG00005881001 scaffold_4814_13732	GSSPFG00005881001.3-RA_20463-22059	95	-17.43	3 21	13261349	20	60.00%	75.00%	scaffold_4814_13732	7029	1255	1261	1255	1261	20081	1a	x	1a	7029	NA	214.493964418205	-1.31366704292292	0.253543628449801	-5.18122680090543	2.20431268010029e-07	2.55e-06	inter	gb|EHJ76936.1|	hypothetical protein KGM_04490 [Danaus plexippus]	4e-60
995	GSSPFG00005881001	scaffold_177_2431	GSSPFG00005881001 scaffold_177_2431	GSSPFG00005881001.3-RA_20463-22059	95	-17.43	3 21	13261349	20	60.00%	75.00%	scaffold_177_2431	7029	1255	1261	1255	1261	20075	1a	x	1a	7029	NA	214.493964418205	-1.31366704292292	0.253543628449801	-5.18122680090543	2.20431268010029e-07	2.55e-06	inter	gb|EHJ76936.1|	hypothetical protein KGM_04490 [Danaus plexippus]	4e-60
996	GSSPFG00005906001	superscaffold_630_32959	GSSPFG00005906001 superscaffold_630_32959	GSSPFG00005906001.3-RA_2096-5565	98	-18.82	5 21	960983	18	66.67%	77.78%	superscaffold_630_32959	7029	3274	3280	3274	3280	20490	m8	x	m8	7029	NA	684.176320701355	0.697238866191253	0.212980751278232	3.27371775151831	0.00106142574390873	0.00536345	inter	ref|XP_004927316.1|	PREDICTED: protein toll-like [Bombyx mori]	3e-143
997	GSSPFG00005906001	scaffold_2057_9777	GSSPFG00005906001 scaffold_2057_9777	GSSPFG00005906001.3-RA_2096-5565	91	-24.1	3 21	25 47	19	73.68%	73.68%	scaffold_2057_9777	7029	3274	3280	3274	3280	20457	m8	x	m8	7029	NA	684.176320701355	0.697238866191253	0.212980751278232	3.27371775151831	0.00106142574390873	0.00536345	inter	ref|XP_004927316.1|	PREDICTED: protein toll-like [Bombyx mori]	3e-143
998	GSSPFG00005906001	superscaffold_630_32959	GSSPFG00005906001 superscaffold_630_32959	GSSPFG00005906001.3-RA_2096-5565	129	-17.81	2 20	119139	18	72.22%	77.78%	superscaffold_630_32959	7029	3274	3280	3274	3280	20490	m8	x	m8	7029	NA	684.176320701355	0.697238866191253	0.212980751278232	3.27371775151831	0.00106142574390873	0.00536345	inter	ref|XP_004927316.1|	PREDICTED: protein toll-like [Bombyx mori]	3e-143
999	GSSPFG00005906001	scaffold_15646_20867	GSSPFG00005906001 scaffold_15646_20867	GSSPFG00005906001.3-RA_2096-5565	114	-17.12	2 18	22102231	17	76.47%	82.35%	scaffold_15646_20867	7029	258	265	258	264	20452	8mer	x	8mer	7029	NA	684.176320701355	0.697238866191253	0.212980751278232	3.27371775151831	0.00106142574390873	0.00536345	inter	ref|XP_004927316.1|	PREDICTED: protein toll-like [Bombyx mori]	3e-143
1000	GSSPFG00005906001	scaffold_602_5272	GSSPFG00005906001 scaffold_602_5272	GSSPFG00005906001.3-RA_2096-5565	91	-17.27	3 21	26862711	22	54.55%	72.73%	scaffold_602_5272	7029	943	949	943	949	20473	1a	x	1a	7029	NA	684.176320701355	0.697238866191253	0.212980751278232	3.27371775151831	0.00106142574390873	0.00536345	inter	ref|XP_004927316.1|	PREDICTED: protein toll-like [Bombyx mori]	3e-143
1001	GSSPFG00005906001	scaffold_2057_9777	GSSPFG00005906001 scaffold_2057_9777	GSSPFG00005906001.3-RA_2096-5565	98	-18.82	5 21	960983	18	66.67%	77.78%	scaffold_2057_9777	7029	3103	3109	3103	3109	20456	1a	x	1a	7029	NA	684.176320701355	0.697238866191253	0.212980751278232	3.27371775151831	0.00106142574390873	0.00536345	inter	ref|XP_004927316.1|	PREDICTED: protein toll-like [Bombyx mori]	3e-143
1002	GSSPFG00005906001	superscaffold_630_32959	GSSPFG00005906001 superscaffold_630_32959	GSSPFG00005906001.3-RA_2096-5565	91	-24.1	3 21	25 47	19	73.68%	73.68%	superscaffold_630_32959	7029	597	603	597	603	20491	1a	x	1a	7029	NA	684.176320701355	0.697238866191253	0.212980751278232	3.27371775151831	0.00106142574390873	0.00536345	inter	ref|XP_004927316.1|	PREDICTED: protein toll-like [Bombyx mori]	3e-143
1003	GSSPFG00005906001	scaffold_3238_11928	GSSPFG00005906001 scaffold_3238_11928	GSSPFG00005906001.3-RA_2096-5565	107	-19.93	3 20	35 58	17	52.94%	82.35%	scaffold_3238_11928	7029	2750	2756	2750	2756	20465	1a	x	1a	7029	NA	684.176320701355	0.697238866191253	0.212980751278232	3.27371775151831	0.00106142574390873	0.00536345	inter	ref|XP_004927316.1|	PREDICTED: protein toll-like [Bombyx mori]	3e-143
1004	GSSPFG00005906001	superscaffold_630_32959	GSSPFG00005906001 superscaffold_630_32959	GSSPFG00005906001.3-RA_2096-5565	130	-21.24	2 21	24312451	19	73.68%	89.47%	superscaffold_630_32959	7029	3274	3280	3274	3280	20490	m8	x	m8	7029	NA	684.176320701355	0.697238866191253	0.212980751278232	3.27371775151831	0.00106142574390873	0.00536345	inter	ref|XP_004927316.1|	PREDICTED: protein toll-like [Bombyx mori]	3e-143
1005	GSSPFG00005906001	scaffold_3238_11928	GSSPFG00005906001 scaffold_3238_11928	GSSPFG00005906001.3-RA_2096-5565	117	-18.84	2 22	21742196	21	66.67%	76.19%	scaffold_3238_11928	7029	460	466	460	466	20466	m8	x	m8	7029	NA	684.176320701355	0.697238866191253	0.212980751278232	3.27371775151831	0.00106142574390873	0.00536345	inter	ref|XP_004927316.1|	PREDICTED: protein toll-like [Bombyx mori]	3e-143
1006	GSSPFG00005906001	scaffold_3238_11928	GSSPFG00005906001 scaffold_3238_11928	GSSPFG00005906001.3-RA_2096-5565	117	-18.84	2 22	21742196	21	66.67%	76.19%	scaffold_3238_11928	7029	2750	2756	2750	2756	20465	1a	x	1a	7029	NA	684.176320701355	0.697238866191253	0.212980751278232	3.27371775151831	0.00106142574390873	0.00536345	inter	ref|XP_004927316.1|	PREDICTED: protein toll-like [Bombyx mori]	3e-143
1007	GSSPFG00005906001	superscaffold_630_32959	GSSPFG00005906001 superscaffold_630_32959	GSSPFG00005906001.3-RA_2096-5565	96	-19.37	2 21	492514	20	70.00%	80.00%	superscaffold_630_32959	7029	597	603	597	603	20491	1a	x	1a	7029	NA	684.176320701355	0.697238866191253	0.212980751278232	3.27371775151831	0.00106142574390873	0.00536345	inter	ref|XP_004927316.1|	PREDICTED: protein toll-like [Bombyx mori]	3e-143
1008	GSSPFG00005906001	superscaffold_630_32959	GSSPFG00005906001 superscaffold_630_32959	GSSPFG00005906001.3-RA_2096-5565	129	-17.81	2 20	119139	18	72.22%	77.78%	superscaffold_630_32959	7029	3103	3109	3103	3109	20489	1a	x	1a	7029	NA	684.176320701355	0.697238866191253	0.212980751278232	3.27371775151831	0.00106142574390873	0.00536345	inter	ref|XP_004927316.1|	PREDICTED: protein toll-like [Bombyx mori]	3e-143
1009	GSSPFG00005906001	superscaffold_787_33925	GSSPFG00005906001 superscaffold_787_33925	GSSPFG00005906001.3-RA_2096-5565	95	-21.49	4 20	120138	16	75.00%	87.50%	superscaffold_787_33925	7029	1807	1813	1807	1813	20493	1a	x	1a	7029	NA	684.176320701355	0.697238866191253	0.212980751278232	3.27371775151831	0.00106142574390873	0.00536345	inter	ref|XP_004927316.1|	PREDICTED: protein toll-like [Bombyx mori]	3e-143
1010	GSSPFG00005906001	superscaffold_630_32959	GSSPFG00005906001 superscaffold_630_32959	GSSPFG00005906001.3-RA_2096-5565	91	-24.1	3 21	25 47	19	73.68%	73.68%	superscaffold_630_32959	7029	3274	3280	3274	3280	20490	m8	x	m8	7029	NA	684.176320701355	0.697238866191253	0.212980751278232	3.27371775151831	0.00106142574390873	0.00536345	inter	ref|XP_004927316.1|	PREDICTED: protein toll-like [Bombyx mori]	3e-143
1011	GSSPFG00005906001	scaffold_3238_11928	GSSPFG00005906001 scaffold_3238_11928	GSSPFG00005906001.3-RA_2096-5565	98	-17.72	2 23	17171737	21	61.90%	71.43%	scaffold_3238_11928	7029	460	466	460	466	20466	m8	x	m8	7029	NA	684.176320701355	0.697238866191253	0.212980751278232	3.27371775151831	0.00106142574390873	0.00536345	inter	ref|XP_004927316.1|	PREDICTED: protein toll-like [Bombyx mori]	3e-143
1012	GSSPFG00005906001	scaffold_2057_9777	GSSPFG00005906001 scaffold_2057_9777	GSSPFG00005906001.3-RA_2096-5565	98	-18.82	5 21	960983	18	66.67%	77.78%	scaffold_2057_9777	7029	597	603	597	603	20458	1a	x	1a	7029	NA	684.176320701355	0.697238866191253	0.212980751278232	3.27371775151831	0.00106142574390873	0.00536345	inter	ref|XP_004927316.1|	PREDICTED: protein toll-like [Bombyx mori]	3e-143
1013	GSSPFG00005906001	superscaffold_787_33925	GSSPFG00005906001 superscaffold_787_33925	GSSPFG00005906001.3-RA_2096-5565	114	-22.01	2 20	960982	20	60.00%	80.00%	superscaffold_787_33925	7029	1807	1813	1807	1813	20493	1a	x	1a	7029	NA	684.176320701355	0.697238866191253	0.212980751278232	3.27371775151831	0.00106142574390873	0.00536345	inter	ref|XP_004927316.1|	PREDICTED: protein toll-like [Bombyx mori]	3e-143
1014	GSSPFG00005906001	scaffold_9424_17749	GSSPFG00005906001 scaffold_9424_17749	GSSPFG00005906001.3-RA_2096-5565	141	-17.59	3 21	30573076	18	77.78%	77.78%	scaffold_9424_17749	7029	806	812	806	812	20482	1a	x	1a	7029	NA	684.176320701355	0.697238866191253	0.212980751278232	3.27371775151831	0.00106142574390873	0.00536345	inter	ref|XP_004927316.1|	PREDICTED: protein toll-like [Bombyx mori]	3e-143
1015	GSSPFG00005906001	scaffold_9688_17905	GSSPFG00005906001 scaffold_9688_17905	GSSPFG00005906001.3-RA_2096-5565	120	-17.51	2 22	321339	20	60.00%	75.00%	scaffold_9688_17905	7029	943	949	943	949	20484	1a	x	1a	7029	NA	684.176320701355	0.697238866191253	0.212980751278232	3.27371775151831	0.00106142574390873	0.00536345	inter	ref|XP_004927316.1|	PREDICTED: protein toll-like [Bombyx mori]	3e-143
1016	GSSPFG00005906001	scaffold_2723_11025	GSSPFG00005906001 scaffold_2723_11025	GSSPFG00005906001.3-RA_2096-5565	116	-17.59	3 13	16801702	10	80.00%	90.00%	scaffold_2723_11025	7029	2724	2730	2724	2730	20461	m8	x	m8	7029	NA	684.176320701355	0.697238866191253	0.212980751278232	3.27371775151831	0.00106142574390873	0.00536345	inter	ref|XP_004927316.1|	PREDICTED: protein toll-like [Bombyx mori]	3e-143
1017	GSSPFG00005906001	superscaffold_787_33925	GSSPFG00005906001 superscaffold_787_33925	GSSPFG00005906001.3-RA_2096-5565	95	-18.86	2 19	15681588	18	61.11%	83.33%	superscaffold_787_33925	7029	617	623	617	623	20494	1a	x	1a	7029	NA	684.176320701355	0.697238866191253	0.212980751278232	3.27371775151831	0.00106142574390873	0.00536345	inter	ref|XP_004927316.1|	PREDICTED: protein toll-like [Bombyx mori]	3e-143
1018	GSSPFG00005906001	scaffold_9688_17905	GSSPFG00005906001 scaffold_9688_17905	GSSPFG00005906001.3-RA_2096-5565	120	-17.51	2 22	321339	20	60.00%	75.00%	scaffold_9688_17905	7029	1442	1448	1442	1448	20483	1a	x	1a	7029	NA	684.176320701355	0.697238866191253	0.212980751278232	3.27371775151831	0.00106142574390873	0.00536345	inter	ref|XP_004927316.1|	PREDICTED: protein toll-like [Bombyx mori]	3e-143
1019	GSSPFG00005906001	scaffold_3238_11928	GSSPFG00005906001 scaffold_3238_11928	GSSPFG00005906001.3-RA_2096-5565	107	-19.93	3 20	35 58	17	52.94%	82.35%	scaffold_3238_11928	7029	460	466	460	466	20466	m8	x	m8	7029	NA	684.176320701355	0.697238866191253	0.212980751278232	3.27371775151831	0.00106142574390873	0.00536345	inter	ref|XP_004927316.1|	PREDICTED: protein toll-like [Bombyx mori]	3e-143
1020	GSSPFG00005906001	scaffold_2057_9781	GSSPFG00005906001 scaffold_2057_9781	GSSPFG00005906001.3-RA_2096-5565	125	-19.93	2 22	18431863	20	55.00%	75.00%	scaffold_2057_9781	7029	1018	1024	1018	1024	20459	1a	x	1a	7029	NA	684.176320701355	0.697238866191253	0.212980751278232	3.27371775151831	0.00106142574390873	0.00536345	inter	ref|XP_004927316.1|	PREDICTED: protein toll-like [Bombyx mori]	3e-143
1021	GSSPFG00005906001	scaffold_3238_11928	GSSPFG00005906001 scaffold_3238_11928	GSSPFG00005906001.3-RA_2096-5565	108	-17.87	5 22	22182242	18	72.22%	77.78%	scaffold_3238_11928	7029	2750	2756	2750	2756	20465	1a	x	1a	7029	NA	684.176320701355	0.697238866191253	0.212980751278232	3.27371775151831	0.00106142574390873	0.00536345	inter	ref|XP_004927316.1|	PREDICTED: protein toll-like [Bombyx mori]	3e-143
1022	GSSPFG00005906001	scaffold_2723_11025	GSSPFG00005906001 scaffold_2723_11025	GSSPFG00005906001.3-RA_2096-5565	98	-20.09	2 15	29983021	14	78.57%	85.71%	scaffold_2723_11025	7029	2724	2730	2724	2730	20461	m8	x	m8	7029	NA	684.176320701355	0.697238866191253	0.212980751278232	3.27371775151831	0.00106142574390873	0.00536345	inter	ref|XP_004927316.1|	PREDICTED: protein toll-like [Bombyx mori]	3e-143
1023	GSSPFG00005906001	superscaffold_630_32959	GSSPFG00005906001 superscaffold_630_32959	GSSPFG00005906001.3-RA_2096-5565	130	-21.24	2 21	24312451	19	73.68%	89.47%	superscaffold_630_32959	7029	597	603	597	603	20491	1a	x	1a	7029	NA	684.176320701355	0.697238866191253	0.212980751278232	3.27371775151831	0.00106142574390873	0.00536345	inter	ref|XP_004927316.1|	PREDICTED: protein toll-like [Bombyx mori]	3e-143
1024	GSSPFG00005906001	superscaffold_787_33925	GSSPFG00005906001 superscaffold_787_33925	GSSPFG00005906001.3-RA_2096-5565	125	-20.56	2 14	12351255	12	66.67%	100.00%	superscaffold_787_33925	7029	617	623	617	623	20494	1a	x	1a	7029	NA	684.176320701355	0.697238866191253	0.212980751278232	3.27371775151831	0.00106142574390873	0.00536345	inter	ref|XP_004927316.1|	PREDICTED: protein toll-like [Bombyx mori]	3e-143
1025	GSSPFG00005906001	superscaffold_630_32959	GSSPFG00005906001 superscaffold_630_32959	GSSPFG00005906001.3-RA_2096-5565	106	-19.74	2 20	15471564	18	66.67%	72.22%	superscaffold_630_32959	7029	3274	3280	3274	3280	20490	m8	x	m8	7029	NA	684.176320701355	0.697238866191253	0.212980751278232	3.27371775151831	0.00106142574390873	0.00536345	inter	ref|XP_004927316.1|	PREDICTED: protein toll-like [Bombyx mori]	3e-143
1026	GSSPFG00005906001	superscaffold_630_32959	GSSPFG00005906001 superscaffold_630_32959	GSSPFG00005906001.3-RA_2096-5565	96	-19.37	2 21	492514	20	70.00%	80.00%	superscaffold_630_32959	7029	3103	3109	3103	3109	20489	1a	x	1a	7029	NA	684.176320701355	0.697238866191253	0.212980751278232	3.27371775151831	0.00106142574390873	0.00536345	inter	ref|XP_004927316.1|	PREDICTED: protein toll-like [Bombyx mori]	3e-143
1027	GSSPFG00005906001	scaffold_15646_20867	GSSPFG00005906001 scaffold_15646_20867	GSSPFG00005906001.3-RA_2096-5565	114	-17.12	2 18	22102231	17	76.47%	82.35%	scaffold_15646_20867	7029	2877	2883	2877	2883	20453	1a	x	1a	7029	NA	684.176320701355	0.697238866191253	0.212980751278232	3.27371775151831	0.00106142574390873	0.00536345	inter	ref|XP_004927316.1|	PREDICTED: protein toll-like [Bombyx mori]	3e-143
1028	GSSPFG00005906001	scaffold_2057_9777	GSSPFG00005906001 scaffold_2057_9777	GSSPFG00005906001.3-RA_2096-5565	106	-19.74	2 20	15471564	18	66.67%	72.22%	scaffold_2057_9777	7029	3103	3109	3103	3109	20456	1a	x	1a	7029	NA	684.176320701355	0.697238866191253	0.212980751278232	3.27371775151831	0.00106142574390873	0.00536345	inter	ref|XP_004927316.1|	PREDICTED: protein toll-like [Bombyx mori]	3e-143
1029	GSSPFG00005906001	superscaffold_787_33925	GSSPFG00005906001 superscaffold_787_33925	GSSPFG00005906001.3-RA_2096-5565	114	-22.01	2 20	960982	20	60.00%	80.00%	superscaffold_787_33925	7029	617	623	617	623	20494	1a	x	1a	7029	NA	684.176320701355	0.697238866191253	0.212980751278232	3.27371775151831	0.00106142574390873	0.00536345	inter	ref|XP_004927316.1|	PREDICTED: protein toll-like [Bombyx mori]	3e-143
1030	GSSPFG00005906001	scaffold_2723_11025	GSSPFG00005906001 scaffold_2723_11025	GSSPFG00005906001.3-RA_2096-5565	155	-18.95	2 22	27042731	25	68.00%	72.00%	scaffold_2723_11025	7029	2724	2730	2724	2730	20461	m8	x	m8	7029	NA	684.176320701355	0.697238866191253	0.212980751278232	3.27371775151831	0.00106142574390873	0.00536345	inter	ref|XP_004927316.1|	PREDICTED: protein toll-like [Bombyx mori]	3e-143
1031	GSSPFG00005906001	scaffold_1122_7476	GSSPFG00005906001 scaffold_1122_7476	GSSPFG00005906001.3-RA_2096-5565	152	-17.03	2 19	13281351	19	73.68%	78.95%	scaffold_1122_7476	7029	1344	1350	1344	1350	20441	m8	x	m8	7029	NA	684.176320701355	0.697238866191253	0.212980751278232	3.27371775151831	0.00106142574390873	0.00536345	inter	ref|XP_004927316.1|	PREDICTED: protein toll-like [Bombyx mori]	3e-143
1032	GSSPFG00005906001	scaffold_2057_9777	GSSPFG00005906001 scaffold_2057_9777	GSSPFG00005906001.3-RA_2096-5565	106	-19.74	2 20	15471564	18	66.67%	72.22%	scaffold_2057_9777	7029	597	603	597	603	20458	1a	x	1a	7029	NA	684.176320701355	0.697238866191253	0.212980751278232	3.27371775151831	0.00106142574390873	0.00536345	inter	ref|XP_004927316.1|	PREDICTED: protein toll-like [Bombyx mori]	3e-143
1033	GSSPFG00005906001	superscaffold_787_33925	GSSPFG00005906001 superscaffold_787_33925	GSSPFG00005906001.3-RA_2096-5565	95	-18.86	2 19	15681588	18	61.11%	83.33%	superscaffold_787_33925	7029	1807	1813	1807	1813	20493	1a	x	1a	7029	NA	684.176320701355	0.697238866191253	0.212980751278232	3.27371775151831	0.00106142574390873	0.00536345	inter	ref|XP_004927316.1|	PREDICTED: protein toll-like [Bombyx mori]	3e-143
1034	GSSPFG00005906001	scaffold_2057_9777	GSSPFG00005906001 scaffold_2057_9777	GSSPFG00005906001.3-RA_2096-5565	91	-24.1	3 21	25 47	19	73.68%	73.68%	scaffold_2057_9777	7029	597	603	597	603	20458	1a	x	1a	7029	NA	684.176320701355	0.697238866191253	0.212980751278232	3.27371775151831	0.00106142574390873	0.00536345	inter	ref|XP_004927316.1|	PREDICTED: protein toll-like [Bombyx mori]	3e-143
1035	GSSPFG00005906001	scaffold_2723_11025	GSSPFG00005906001 scaffold_2723_11025	GSSPFG00005906001.3-RA_2096-5565	104	-18.52	3 22	32433261	19	63.16%	73.68%	scaffold_2723_11025	7029	2724	2730	2724	2730	20461	m8	x	m8	7029	NA	684.176320701355	0.697238866191253	0.212980751278232	3.27371775151831	0.00106142574390873	0.00536345	inter	ref|XP_004927316.1|	PREDICTED: protein toll-like [Bombyx mori]	3e-143
1036	GSSPFG00005906001	superscaffold_630_32959	GSSPFG00005906001 superscaffold_630_32959	GSSPFG00005906001.3-RA_2096-5565	130	-21.24	2 21	24312451	19	73.68%	89.47%	superscaffold_630_32959	7029	3103	3109	3103	3109	20489	1a	x	1a	7029	NA	684.176320701355	0.697238866191253	0.212980751278232	3.27371775151831	0.00106142574390873	0.00536345	inter	ref|XP_004927316.1|	PREDICTED: protein toll-like [Bombyx mori]	3e-143
1037	GSSPFG00005906001	superscaffold_630_32959	GSSPFG00005906001 superscaffold_630_32959	GSSPFG00005906001.3-RA_2096-5565	98	-18.82	5 21	960983	18	66.67%	77.78%	superscaffold_630_32959	7029	597	603	597	603	20491	1a	x	1a	7029	NA	684.176320701355	0.697238866191253	0.212980751278232	3.27371775151831	0.00106142574390873	0.00536345	inter	ref|XP_004927316.1|	PREDICTED: protein toll-like [Bombyx mori]	3e-143
1038	GSSPFG00005906001	scaffold_9688_17905	GSSPFG00005906001 scaffold_9688_17905	GSSPFG00005906001.3-RA_2096-5565	108	-17.12	4 22	15641587	19	57.89%	68.42%	scaffold_9688_17905	7029	1442	1448	1442	1448	20483	1a	x	1a	7029	NA	684.176320701355	0.697238866191253	0.212980751278232	3.27371775151831	0.00106142574390873	0.00536345	inter	ref|XP_004927316.1|	PREDICTED: protein toll-like [Bombyx mori]	3e-143
1039	GSSPFG00005906001	scaffold_2057_9777	GSSPFG00005906001 scaffold_2057_9777	GSSPFG00005906001.3-RA_2096-5565	91	-24.1	3 21	25 47	19	73.68%	73.68%	scaffold_2057_9777	7029	3103	3109	3103	3109	20456	1a	x	1a	7029	NA	684.176320701355	0.697238866191253	0.212980751278232	3.27371775151831	0.00106142574390873	0.00536345	inter	ref|XP_004927316.1|	PREDICTED: protein toll-like [Bombyx mori]	3e-143
1040	GSSPFG00005906001	superscaffold_630_32963	GSSPFG00005906001 superscaffold_630_32963	GSSPFG00005906001.3-RA_2096-5565	125	-23.43	3 14	956978	11	81.82%	100.00%	superscaffold_630_32963	7029	1018	1024	1018	1024	20492	1a	x	1a	7029	NA	684.176320701355	0.697238866191253	0.212980751278232	3.27371775151831	0.00106142574390873	0.00536345	inter	ref|XP_004927316.1|	PREDICTED: protein toll-like [Bombyx mori]	3e-143
1041	GSSPFG00005906001	superscaffold_630_32963	GSSPFG00005906001 superscaffold_630_32963	GSSPFG00005906001.3-RA_2096-5565	129	-17.07	2 21	10041024	19	73.68%	73.68%	superscaffold_630_32963	7029	1018	1024	1018	1024	20492	1a	x	1a	7029	NA	684.176320701355	0.697238866191253	0.212980751278232	3.27371775151831	0.00106142574390873	0.00536345	inter	ref|XP_004927316.1|	PREDICTED: protein toll-like [Bombyx mori]	3e-143
1042	GSSPFG00005906001	scaffold_8843_17362	GSSPFG00005906001 scaffold_8843_17362	GSSPFG00005906001.3-RA_2096-5565	133	-20.93	3 21	29092928	18	72.22%	88.89%	scaffold_8843_17362	7029	2470	2476	2470	2476	20481	1a	x	1a	7029	NA	684.176320701355	0.697238866191253	0.212980751278232	3.27371775151831	0.00106142574390873	0.00536345	inter	ref|XP_004927316.1|	PREDICTED: protein toll-like [Bombyx mori]	3e-143
1043	GSSPFG00005906001	superscaffold_787_33925	GSSPFG00005906001 superscaffold_787_33925	GSSPFG00005906001.3-RA_2096-5565	98	-24	4 20	102125	19	52.63%	78.95%	superscaffold_787_33925	7029	617	623	617	623	20494	1a	x	1a	7029	NA	684.176320701355	0.697238866191253	0.212980751278232	3.27371775151831	0.00106142574390873	0.00536345	inter	ref|XP_004927316.1|	PREDICTED: protein toll-like [Bombyx mori]	3e-143
1044	GSSPFG00005906001	superscaffold_787_33925	GSSPFG00005906001 superscaffold_787_33925	GSSPFG00005906001.3-RA_2096-5565	95	-21.49	4 20	120138	16	75.00%	87.50%	superscaffold_787_33925	7029	617	623	617	623	20494	1a	x	1a	7029	NA	684.176320701355	0.697238866191253	0.212980751278232	3.27371775151831	0.00106142574390873	0.00536345	inter	ref|XP_004927316.1|	PREDICTED: protein toll-like [Bombyx mori]	3e-143
1045	GSSPFG00005906001	scaffold_3238_11928	GSSPFG00005906001 scaffold_3238_11928	GSSPFG00005906001.3-RA_2096-5565	114	-17.97	3 17	16921714	14	64.29%	85.71%	scaffold_3238_11928	7029	460	466	460	466	20466	m8	x	m8	7029	NA	684.176320701355	0.697238866191253	0.212980751278232	3.27371775151831	0.00106142574390873	0.00536345	inter	ref|XP_004927316.1|	PREDICTED: protein toll-like [Bombyx mori]	3e-143
1046	GSSPFG00005906001	scaffold_2155_9868	GSSPFG00005906001 scaffold_2155_9868	GSSPFG00005906001.3-RA_2096-5565	99	-17.74	3 16	22912313	13	69.23%	92.31%	scaffold_2155_9868	7029	569	575	569	575	20460	1a	x	1a	7029	NA	684.176320701355	0.697238866191253	0.212980751278232	3.27371775151831	0.00106142574390873	0.00536345	inter	ref|XP_004927316.1|	PREDICTED: protein toll-like [Bombyx mori]	3e-143
1047	GSSPFG00005906001	scaffold_2884_11316	GSSPFG00005906001 scaffold_2884_11316	GSSPFG00005906001.3-RA_2096-5565	109	-18.22	4 22	41 63	18	61.11%	77.78%	scaffold_2884_11316	7029	1540	1546	1540	1546	20464	m8	x	m8	7029	NA	684.176320701355	0.697238866191253	0.212980751278232	3.27371775151831	0.00106142574390873	0.00536345	inter	ref|XP_004927316.1|	PREDICTED: protein toll-like [Bombyx mori]	3e-143
1048	GSSPFG00005906001	scaffold_2057_9777	GSSPFG00005906001 scaffold_2057_9777	GSSPFG00005906001.3-RA_2096-5565	106	-19.74	2 20	15471564	18	66.67%	72.22%	scaffold_2057_9777	7029	3274	3280	3274	3280	20457	m8	x	m8	7029	NA	684.176320701355	0.697238866191253	0.212980751278232	3.27371775151831	0.00106142574390873	0.00536345	inter	ref|XP_004927316.1|	PREDICTED: protein toll-like [Bombyx mori]	3e-143
1049	GSSPFG00005906001	scaffold_3238_11928	GSSPFG00005906001 scaffold_3238_11928	GSSPFG00005906001.3-RA_2096-5565	97	-17.29	2 22	26342657	20	50.00%	90.00%	scaffold_3238_11928	7029	2750	2756	2750	2756	20465	1a	x	1a	7029	NA	684.176320701355	0.697238866191253	0.212980751278232	3.27371775151831	0.00106142574390873	0.00536345	inter	ref|XP_004927316.1|	PREDICTED: protein toll-like [Bombyx mori]	3e-143
1050	GSSPFG00005906001	scaffold_2057_9777	GSSPFG00005906001 scaffold_2057_9777	GSSPFG00005906001.3-RA_2096-5565	96	-19.37	2 21	492514	20	70.00%	80.00%	scaffold_2057_9777	7029	597	603	597	603	20458	1a	x	1a	7029	NA	684.176320701355	0.697238866191253	0.212980751278232	3.27371775151831	0.00106142574390873	0.00536345	inter	ref|XP_004927316.1|	PREDICTED: protein toll-like [Bombyx mori]	3e-143
1051	GSSPFG00005906001	scaffold_2057_9781	GSSPFG00005906001 scaffold_2057_9781	GSSPFG00005906001.3-RA_2096-5565	108	-21.03	2 22	528551	21	66.67%	76.19%	scaffold_2057_9781	7029	1018	1024	1018	1024	20459	1a	x	1a	7029	NA	684.176320701355	0.697238866191253	0.212980751278232	3.27371775151831	0.00106142574390873	0.00536345	inter	ref|XP_004927316.1|	PREDICTED: protein toll-like [Bombyx mori]	3e-143
1052	GSSPFG00005906001	superscaffold_630_32963	GSSPFG00005906001 superscaffold_630_32963	GSSPFG00005906001.3-RA_2096-5565	125	-19.93	2 22	18431863	20	55.00%	75.00%	superscaffold_630_32963	7029	1018	1024	1018	1024	20492	1a	x	1a	7029	NA	684.176320701355	0.697238866191253	0.212980751278232	3.27371775151831	0.00106142574390873	0.00536345	inter	ref|XP_004927316.1|	PREDICTED: protein toll-like [Bombyx mori]	3e-143
1053	GSSPFG00005906001	scaffold_3238_11928	GSSPFG00005906001 scaffold_3238_11928	GSSPFG00005906001.3-RA_2096-5565	97	-17.29	2 22	26342657	20	50.00%	90.00%	scaffold_3238_11928	7029	460	466	460	466	20466	m8	x	m8	7029	NA	684.176320701355	0.697238866191253	0.212980751278232	3.27371775151831	0.00106142574390873	0.00536345	inter	ref|XP_004927316.1|	PREDICTED: protein toll-like [Bombyx mori]	3e-143
1054	GSSPFG00005906001	scaffold_602_5272	GSSPFG00005906001 scaffold_602_5272	GSSPFG00005906001.3-RA_2096-5565	91	-17.27	3 21	26862711	22	54.55%	72.73%	scaffold_602_5272	7029	1442	1448	1442	1448	20472	1a	x	1a	7029	NA	684.176320701355	0.697238866191253	0.212980751278232	3.27371775151831	0.00106142574390873	0.00536345	inter	ref|XP_004927316.1|	PREDICTED: protein toll-like [Bombyx mori]	3e-143
1055	GSSPFG00005906001	scaffold_2057_9777	GSSPFG00005906001 scaffold_2057_9777	GSSPFG00005906001.3-RA_2096-5565	96	-19.37	2 21	492514	20	70.00%	80.00%	scaffold_2057_9777	7029	3103	3109	3103	3109	20456	1a	x	1a	7029	NA	684.176320701355	0.697238866191253	0.212980751278232	3.27371775151831	0.00106142574390873	0.00536345	inter	ref|XP_004927316.1|	PREDICTED: protein toll-like [Bombyx mori]	3e-143
1056	GSSPFG00005906001	scaffold_8843_17362	GSSPFG00005906001 scaffold_8843_17362	GSSPFG00005906001.3-RA_2096-5565	133	-20.93	3 21	29092928	18	72.22%	88.89%	scaffold_8843_17362	7029	1148	1154	1148	1154	20479	1a	x	1a	7029	NA	684.176320701355	0.697238866191253	0.212980751278232	3.27371775151831	0.00106142574390873	0.00536345	inter	ref|XP_004927316.1|	PREDICTED: protein toll-like [Bombyx mori]	3e-143
1057	GSSPFG00005906001	superscaffold_787_33925	GSSPFG00005906001 superscaffold_787_33925	GSSPFG00005906001.3-RA_2096-5565	93	-17.86	2 20	33313353	20	60.00%	75.00%	superscaffold_787_33925	7029	1807	1813	1807	1813	20493	1a	x	1a	7029	NA	684.176320701355	0.697238866191253	0.212980751278232	3.27371775151831	0.00106142574390873	0.00536345	inter	ref|XP_004927316.1|	PREDICTED: protein toll-like [Bombyx mori]	3e-143
1058	GSSPFG00005906001	superscaffold_630_32959	GSSPFG00005906001 superscaffold_630_32959	GSSPFG00005906001.3-RA_2096-5565	129	-17.81	2 20	119139	18	72.22%	77.78%	superscaffold_630_32959	7029	597	603	597	603	20491	1a	x	1a	7029	NA	684.176320701355	0.697238866191253	0.212980751278232	3.27371775151831	0.00106142574390873	0.00536345	inter	ref|XP_004927316.1|	PREDICTED: protein toll-like [Bombyx mori]	3e-143
1059	GSSPFG00005906001	scaffold_2057_9781	GSSPFG00005906001 scaffold_2057_9781	GSSPFG00005906001.3-RA_2096-5565	129	-17.07	2 21	10041024	19	73.68%	73.68%	scaffold_2057_9781	7029	1018	1024	1018	1024	20459	1a	x	1a	7029	NA	684.176320701355	0.697238866191253	0.212980751278232	3.27371775151831	0.00106142574390873	0.00536345	inter	ref|XP_004927316.1|	PREDICTED: protein toll-like [Bombyx mori]	3e-143
1060	GSSPFG00005906001	superscaffold_787_33925	GSSPFG00005906001 superscaffold_787_33925	GSSPFG00005906001.3-RA_2096-5565	93	-17.86	2 20	33313353	20	60.00%	75.00%	superscaffold_787_33925	7029	617	623	617	623	20494	1a	x	1a	7029	NA	684.176320701355	0.697238866191253	0.212980751278232	3.27371775151831	0.00106142574390873	0.00536345	inter	ref|XP_004927316.1|	PREDICTED: protein toll-like [Bombyx mori]	3e-143
1061	GSSPFG00005906001	scaffold_2723_11025	GSSPFG00005906001 scaffold_2723_11025	GSSPFG00005906001.3-RA_2096-5565	106	-17.97	3 11	109131	8	75.00%	87.50%	scaffold_2723_11025	7029	2724	2730	2724	2730	20461	m8	x	m8	7029	NA	684.176320701355	0.697238866191253	0.212980751278232	3.27371775151831	0.00106142574390873	0.00536345	inter	ref|XP_004927316.1|	PREDICTED: protein toll-like [Bombyx mori]	3e-143
1062	GSSPFG00005906001	scaffold_2057_9777	GSSPFG00005906001 scaffold_2057_9777	GSSPFG00005906001.3-RA_2096-5565	129	-17.81	2 20	119139	18	72.22%	77.78%	scaffold_2057_9777	7029	597	603	597	603	20458	1a	x	1a	7029	NA	684.176320701355	0.697238866191253	0.212980751278232	3.27371775151831	0.00106142574390873	0.00536345	inter	ref|XP_004927316.1|	PREDICTED: protein toll-like [Bombyx mori]	3e-143
1063	GSSPFG00005906001	scaffold_2057_9777	GSSPFG00005906001 scaffold_2057_9777	GSSPFG00005906001.3-RA_2096-5565	129	-17.81	2 20	119139	18	72.22%	77.78%	scaffold_2057_9777	7029	3274	3280	3274	3280	20457	m8	x	m8	7029	NA	684.176320701355	0.697238866191253	0.212980751278232	3.27371775151831	0.00106142574390873	0.00536345	inter	ref|XP_004927316.1|	PREDICTED: protein toll-like [Bombyx mori]	3e-143
1064	GSSPFG00005906001	scaffold_8843_17362	GSSPFG00005906001 scaffold_8843_17362	GSSPFG00005906001.3-RA_2096-5565	133	-20.93	3 21	29092928	18	72.22%	88.89%	scaffold_8843_17362	7029	2079	2085	2079	2085	20480	1a	x	1a	7029	NA	684.176320701355	0.697238866191253	0.212980751278232	3.27371775151831	0.00106142574390873	0.00536345	inter	ref|XP_004927316.1|	PREDICTED: protein toll-like [Bombyx mori]	3e-143
1065	GSSPFG00005906001	scaffold_9688_17905	GSSPFG00005906001 scaffold_9688_17905	GSSPFG00005906001.3-RA_2096-5565	108	-17.12	4 22	15641587	19	57.89%	68.42%	scaffold_9688_17905	7029	943	949	943	949	20484	1a	x	1a	7029	NA	684.176320701355	0.697238866191253	0.212980751278232	3.27371775151831	0.00106142574390873	0.00536345	inter	ref|XP_004927316.1|	PREDICTED: protein toll-like [Bombyx mori]	3e-143
1066	GSSPFG00005906001	superscaffold_630_32959	GSSPFG00005906001 superscaffold_630_32959	GSSPFG00005906001.3-RA_2096-5565	98	-18.82	5 21	960983	18	66.67%	77.78%	superscaffold_630_32959	7029	3103	3109	3103	3109	20489	1a	x	1a	7029	NA	684.176320701355	0.697238866191253	0.212980751278232	3.27371775151831	0.00106142574390873	0.00536345	inter	ref|XP_004927316.1|	PREDICTED: protein toll-like [Bombyx mori]	3e-143
1067	GSSPFG00005906001	scaffold_2057_9777	GSSPFG00005906001 scaffold_2057_9777	GSSPFG00005906001.3-RA_2096-5565	130	-21.24	2 21	24312451	19	73.68%	89.47%	scaffold_2057_9777	7029	597	603	597	603	20458	1a	x	1a	7029	NA	684.176320701355	0.697238866191253	0.212980751278232	3.27371775151831	0.00106142574390873	0.00536345	inter	ref|XP_004927316.1|	PREDICTED: protein toll-like [Bombyx mori]	3e-143
1068	GSSPFG00005906001	scaffold_20114_22514	GSSPFG00005906001 scaffold_20114_22514	GSSPFG00005906001.3-RA_2096-5565	99	-17.74	3 16	22912313	13	69.23%	92.31%	scaffold_20114_22514	7029	569	575	569	575	20455	1a	x	1a	7029	NA	684.176320701355	0.697238866191253	0.212980751278232	3.27371775151831	0.00106142574390873	0.00536345	inter	ref|XP_004927316.1|	PREDICTED: protein toll-like [Bombyx mori]	3e-143
1069	GSSPFG00005906001	scaffold_3238_11928	GSSPFG00005906001 scaffold_3238_11928	GSSPFG00005906001.3-RA_2096-5565	114	-17.97	3 17	16921714	14	64.29%	85.71%	scaffold_3238_11928	7029	2750	2756	2750	2756	20465	1a	x	1a	7029	NA	684.176320701355	0.697238866191253	0.212980751278232	3.27371775151831	0.00106142574390873	0.00536345	inter	ref|XP_004927316.1|	PREDICTED: protein toll-like [Bombyx mori]	3e-143
1070	GSSPFG00005906001	scaffold_2057_9781	GSSPFG00005906001 scaffold_2057_9781	GSSPFG00005906001.3-RA_2096-5565	125	-23.43	3 14	956978	11	81.82%	100.00%	scaffold_2057_9781	7029	1018	1024	1018	1024	20459	1a	x	1a	7029	NA	684.176320701355	0.697238866191253	0.212980751278232	3.27371775151831	0.00106142574390873	0.00536345	inter	ref|XP_004927316.1|	PREDICTED: protein toll-like [Bombyx mori]	3e-143
1071	GSSPFG00005906001	scaffold_3238_11928	GSSPFG00005906001 scaffold_3238_11928	GSSPFG00005906001.3-RA_2096-5565	102	-20.46	4 23	19031924	19	78.95%	78.95%	scaffold_3238_11928	7029	460	466	460	466	20466	m8	x	m8	7029	NA	684.176320701355	0.697238866191253	0.212980751278232	3.27371775151831	0.00106142574390873	0.00536345	inter	ref|XP_004927316.1|	PREDICTED: protein toll-like [Bombyx mori]	3e-143
1072	GSSPFG00005906001	scaffold_2057_9777	GSSPFG00005906001 scaffold_2057_9777	GSSPFG00005906001.3-RA_2096-5565	130	-21.24	2 21	24312451	19	73.68%	89.47%	scaffold_2057_9777	7029	3274	3280	3274	3280	20457	m8	x	m8	7029	NA	684.176320701355	0.697238866191253	0.212980751278232	3.27371775151831	0.00106142574390873	0.00536345	inter	ref|XP_004927316.1|	PREDICTED: protein toll-like [Bombyx mori]	3e-143
1073	GSSPFG00005906001	scaffold_2057_9777	GSSPFG00005906001 scaffold_2057_9777	GSSPFG00005906001.3-RA_2096-5565	130	-21.24	2 21	24312451	19	73.68%	89.47%	scaffold_2057_9777	7029	3103	3109	3103	3109	20456	1a	x	1a	7029	NA	684.176320701355	0.697238866191253	0.212980751278232	3.27371775151831	0.00106142574390873	0.00536345	inter	ref|XP_004927316.1|	PREDICTED: protein toll-like [Bombyx mori]	3e-143
1074	GSSPFG00005906001	scaffold_2057_9777	GSSPFG00005906001 scaffold_2057_9777	GSSPFG00005906001.3-RA_2096-5565	96	-19.37	2 21	492514	20	70.00%	80.00%	scaffold_2057_9777	7029	3274	3280	3274	3280	20457	m8	x	m8	7029	NA	684.176320701355	0.697238866191253	0.212980751278232	3.27371775151831	0.00106142574390873	0.00536345	inter	ref|XP_004927316.1|	PREDICTED: protein toll-like [Bombyx mori]	3e-143
1075	GSSPFG00005906001	superscaffold_630_32959	GSSPFG00005906001 superscaffold_630_32959	GSSPFG00005906001.3-RA_2096-5565	106	-19.74	2 20	15471564	18	66.67%	72.22%	superscaffold_630_32959	7029	3103	3109	3103	3109	20489	1a	x	1a	7029	NA	684.176320701355	0.697238866191253	0.212980751278232	3.27371775151831	0.00106142574390873	0.00536345	inter	ref|XP_004927316.1|	PREDICTED: protein toll-like [Bombyx mori]	3e-143
1076	GSSPFG00005906001	scaffold_2057_9777	GSSPFG00005906001 scaffold_2057_9777	GSSPFG00005906001.3-RA_2096-5565	129	-17.81	2 20	119139	18	72.22%	77.78%	scaffold_2057_9777	7029	3103	3109	3103	3109	20456	1a	x	1a	7029	NA	684.176320701355	0.697238866191253	0.212980751278232	3.27371775151831	0.00106142574390873	0.00536345	inter	ref|XP_004927316.1|	PREDICTED: protein toll-like [Bombyx mori]	3e-143
1077	GSSPFG00005906001	scaffold_3238_11928	GSSPFG00005906001 scaffold_3238_11928	GSSPFG00005906001.3-RA_2096-5565	108	-17.87	5 22	22182242	18	72.22%	77.78%	scaffold_3238_11928	7029	460	466	460	466	20466	m8	x	m8	7029	NA	684.176320701355	0.697238866191253	0.212980751278232	3.27371775151831	0.00106142574390873	0.00536345	inter	ref|XP_004927316.1|	PREDICTED: protein toll-like [Bombyx mori]	3e-143
1078	GSSPFG00005906001	superscaffold_787_33925	GSSPFG00005906001 superscaffold_787_33925	GSSPFG00005906001.3-RA_2096-5565	125	-20.56	2 14	12351255	12	66.67%	100.00%	superscaffold_787_33925	7029	1807	1813	1807	1813	20493	1a	x	1a	7029	NA	684.176320701355	0.697238866191253	0.212980751278232	3.27371775151831	0.00106142574390873	0.00536345	inter	ref|XP_004927316.1|	PREDICTED: protein toll-like [Bombyx mori]	3e-143
1079	GSSPFG00005906001	superscaffold_630_32959	GSSPFG00005906001 superscaffold_630_32959	GSSPFG00005906001.3-RA_2096-5565	106	-19.74	2 20	15471564	18	66.67%	72.22%	superscaffold_630_32959	7029	597	603	597	603	20491	1a	x	1a	7029	NA	684.176320701355	0.697238866191253	0.212980751278232	3.27371775151831	0.00106142574390873	0.00536345	inter	ref|XP_004927316.1|	PREDICTED: protein toll-like [Bombyx mori]	3e-143
1080	GSSPFG00005906001	superscaffold_787_33925	GSSPFG00005906001 superscaffold_787_33925	GSSPFG00005906001.3-RA_2096-5565	98	-24	4 20	102125	19	52.63%	78.95%	superscaffold_787_33925	7029	1807	1813	1807	1813	20493	1a	x	1a	7029	NA	684.176320701355	0.697238866191253	0.212980751278232	3.27371775151831	0.00106142574390873	0.00536345	inter	ref|XP_004927316.1|	PREDICTED: protein toll-like [Bombyx mori]	3e-143
1081	GSSPFG00005906001	scaffold_3238_11928	GSSPFG00005906001 scaffold_3238_11928	GSSPFG00005906001.3-RA_2096-5565	102	-20.46	4 23	19031924	19	78.95%	78.95%	scaffold_3238_11928	7029	2750	2756	2750	2756	20465	1a	x	1a	7029	NA	684.176320701355	0.697238866191253	0.212980751278232	3.27371775151831	0.00106142574390873	0.00536345	inter	ref|XP_004927316.1|	PREDICTED: protein toll-like [Bombyx mori]	3e-143
1082	GSSPFG00005906001	superscaffold_630_32963	GSSPFG00005906001 superscaffold_630_32963	GSSPFG00005906001.3-RA_2096-5565	108	-21.03	2 22	528551	21	66.67%	76.19%	superscaffold_630_32963	7029	1018	1024	1018	1024	20492	1a	x	1a	7029	NA	684.176320701355	0.697238866191253	0.212980751278232	3.27371775151831	0.00106142574390873	0.00536345	inter	ref|XP_004927316.1|	PREDICTED: protein toll-like [Bombyx mori]	3e-143
1083	GSSPFG00005906001	scaffold_2057_9777	GSSPFG00005906001 scaffold_2057_9777	GSSPFG00005906001.3-RA_2096-5565	98	-18.82	5 21	960983	18	66.67%	77.78%	scaffold_2057_9777	7029	3274	3280	3274	3280	20457	m8	x	m8	7029	NA	684.176320701355	0.697238866191253	0.212980751278232	3.27371775151831	0.00106142574390873	0.00536345	inter	ref|XP_004927316.1|	PREDICTED: protein toll-like [Bombyx mori]	3e-143
1084	GSSPFG00005906001	superscaffold_630_32959	GSSPFG00005906001 superscaffold_630_32959	GSSPFG00005906001.3-RA_2096-5565	96	-19.37	2 21	492514	20	70.00%	80.00%	superscaffold_630_32959	7029	3274	3280	3274	3280	20490	m8	x	m8	7029	NA	684.176320701355	0.697238866191253	0.212980751278232	3.27371775151831	0.00106142574390873	0.00536345	inter	ref|XP_004927316.1|	PREDICTED: protein toll-like [Bombyx mori]	3e-143
1085	GSSPFG00005906001	superscaffold_630_32959	GSSPFG00005906001 superscaffold_630_32959	GSSPFG00005906001.3-RA_2096-5565	91	-24.1	3 21	25 47	19	73.68%	73.68%	superscaffold_630_32959	7029	3103	3109	3103	3109	20489	1a	x	1a	7029	NA	684.176320701355	0.697238866191253	0.212980751278232	3.27371775151831	0.00106142574390873	0.00536345	inter	ref|XP_004927316.1|	PREDICTED: protein toll-like [Bombyx mori]	3e-143
1086	GSSPFG00005906001	scaffold_3238_11928	GSSPFG00005906001 scaffold_3238_11928	GSSPFG00005906001.3-RA_2096-5565	98	-17.72	2 23	17171737	21	61.90%	71.43%	scaffold_3238_11928	7029	2750	2756	2750	2756	20465	1a	x	1a	7029	NA	684.176320701355	0.697238866191253	0.212980751278232	3.27371775151831	0.00106142574390873	0.00536345	inter	ref|XP_004927316.1|	PREDICTED: protein toll-like [Bombyx mori]	3e-143
1087	GSSPFG00005979001	scaffold_9424_17749	GSSPFG00005979001 scaffold_9424_17749	GSSPFG00005979001-RA_3429-3688	119	-21.91	2 21	60 85	23	65.22%	73.91%	scaffold_9424_17749	7029	144	151	144	150	11740	8mer	x	8mer	7029	NA	47537.2822332462	0.464179233788894	0.160231919571293	2.89692113176216	0.00376844479376064	0.0160108	inter	sp|Q7KF90.1|RL31_SPOFR	RecName: Full=60S ribosomal protein L31 [Spodoptera frugiperda]_x0001_sp|Q9GP16.1|RL31_HELVI RecName: Full=60S ribosomal protein L31 [Heliothis virescens]_x0001_gb|AAK92166.1|AF400194_1 ribosomal protein L31 [Spodoptera frugiperda]_x0001_emb|CAC19413.1| ribosomal protein L31 [Heliothis virescens]_x0001_gb|EHJ77018.1| 60S ribosomal protein L31 [Danaus plexippus]_x0001_dbj|BAM17823.1| ribosomal pro…	4e-84
1088	GSSPFG00005991001	scaffold_1122_7476	GSSPFG00005991001 scaffold_1122_7476	GSSPFG00005991001-RA_50322-51658	124	-17.32	2 21	965986	19	63.16%	68.42%	scaffold_1122_7476	7029	739	745	739	745	10176	m8	x	m8	7029	NA	451.510118144128	-0.606356813539189	0.238357667870929	-2.54389472323387	0.0109624119092317	0.0390663	inter	ref|XP_004930268.1|	PREDICTED: UPF0554 protein C2orf43 homolog [Bombyx mori]	1e-70
1089	GSSPFG00005991001	scaffold_5523_14602	GSSPFG00005991001 scaffold_5523_14602	GSSPFG00005991001-RA_50322-51658	150	-17.92	3 19	297317	16	75.00%	93.75%	scaffold_5523_14602	7029	760	767	760	766	10188	8mer	x	8mer	7029	NA	451.510118144128	-0.606356813539189	0.238357667870929	-2.54389472323387	0.0109624119092317	0.0390663	inter	ref|XP_004930268.1|	PREDICTED: UPF0554 protein C2orf43 homolog [Bombyx mori]	1e-70
1090	GSSPFG00005991001	scaffold_20102_22509	GSSPFG00005991001 scaffold_20102_22509	GSSPFG00005991001-RA_50322-51658	132	-19.32	2 23	331359	26	69.23%	76.92%	scaffold_20102_22509	7029	295	301	295	301	10185	1a	x	1a	7029	NA	451.510118144128	-0.606356813539189	0.238357667870929	-2.54389472323387	0.0109624119092317	0.0390663	inter	ref|XP_004930268.1|	PREDICTED: UPF0554 protein C2orf43 homolog [Bombyx mori]	1e-70
1091	GSSPFG00005991001	scaffold_20102_22509	GSSPFG00005991001 scaffold_20102_22509	GSSPFG00005991001-RA_50322-51658	132	-19.32	2 23	331359	26	69.23%	76.92%	scaffold_20102_22509	7029	955	962	955	961	10186	8mer	x	8mer	7029	NA	451.510118144128	-0.606356813539189	0.238357667870929	-2.54389472323387	0.0109624119092317	0.0390663	inter	ref|XP_004930268.1|	PREDICTED: UPF0554 protein C2orf43 homolog [Bombyx mori]	1e-70
1092	GSSPFG00005991001	superscaffold_630_32963	GSSPFG00005991001 superscaffold_630_32963	GSSPFG00005991001-RA_50322-51658	148	-19.17	2 18	965989	18	66.67%	77.78%	superscaffold_630_32963	7029	982	988	982	988	10193	m8	x	m8	7029	NA	451.510118144128	-0.606356813539189	0.238357667870929	-2.54389472323387	0.0109624119092317	0.0390663	inter	ref|XP_004930268.1|	PREDICTED: UPF0554 protein C2orf43 homolog [Bombyx mori]	1e-70
1093	GSSPFG00005991001	scaffold_2057_9781	GSSPFG00005991001 scaffold_2057_9781	GSSPFG00005991001-RA_50322-51658	148	-19.17	2 18	965989	18	66.67%	77.78%	scaffold_2057_9781	7029	982	988	982	988	10187	m8	x	m8	7029	NA	451.510118144128	-0.606356813539189	0.238357667870929	-2.54389472323387	0.0109624119092317	0.0390663	inter	ref|XP_004930268.1|	PREDICTED: UPF0554 protein C2orf43 homolog [Bombyx mori]	1e-70
1094	GSSPFG00006030001	scaffold_2057_9777	GSSPFG00006030001 scaffold_2057_9777	GSSPFG00006030001-RA_124040-125575	106	-17.3	3 21	10111035	21	61.90%	76.19%	scaffold_2057_9777	7029	1056	1062	1056	1062	40173	1a	x	1a	7029	NA	381.682796200633	-1.80575841518661	0.293822191317131	-6.14575232419257	7.9585386494588e-10	1.37e-08	inter	tpg|DAA06287.1|	TPA: laccase-like multicopper oxidase 2 isoform B [Bombyx mori]	3e-179
1097	GSSPFG00006030001	scaffold_6048_15060	GSSPFG00006030001 scaffold_6048_15060	GSSPFG00006030001-RA_124040-125575	116	-19.95	2 22	466491	23	73.91%	73.91%	scaffold_6048_15060	7029	727	734	727	733	40181	8mer	x	8mer	7029	NA	381.682796200633	-1.80575841518661	0.293822191317131	-6.14575232419257	7.9585386494588e-10	1.37e-08	inter	tpg|DAA06287.1|	TPA: laccase-like multicopper oxidase 2 isoform B [Bombyx mori]	3e-179
1099	GSSPFG00006030001	scaffold_349_3786	GSSPFG00006030001 scaffold_349_3786	GSSPFG00006030001-RA_124040-125575	116	-19.95	2 22	466491	23	73.91%	73.91%	scaffold_349_3786	7029	727	734	727	733	40178	8mer	x	8mer	7029	NA	381.682796200633	-1.80575841518661	0.293822191317131	-6.14575232419257	7.9585386494588e-10	1.37e-08	inter	tpg|DAA06287.1|	TPA: laccase-like multicopper oxidase 2 isoform B [Bombyx mori]	3e-179
1102	GSSPFG00006030001	scaffold_23013_23354	GSSPFG00006030001 scaffold_23013_23354	GSSPFG00006030001-RA_124040-125575	134	-19.47	2 18	62 84	17	70.59%	82.35%	scaffold_23013_23354	7029	78	84	78	84	40175	1a	x	1a	7029	NA	381.682796200633	-1.80575841518661	0.293822191317131	-6.14575232419257	7.9585386494588e-10	1.37e-08	inter	tpg|DAA06287.1|	TPA: laccase-like multicopper oxidase 2 isoform B [Bombyx mori]	3e-179
1103	GSSPFG00006030001	superscaffold_630_32959	GSSPFG00006030001 superscaffold_630_32959	GSSPFG00006030001-RA_124040-125575	106	-17.3	3 21	10111035	21	61.90%	76.19%	superscaffold_630_32959	7029	1056	1062	1056	1062	40189	1a	x	1a	7029	NA	381.682796200633	-1.80575841518661	0.293822191317131	-6.14575232419257	7.9585386494588e-10	1.37e-08	inter	tpg|DAA06287.1|	TPA: laccase-like multicopper oxidase 2 isoform B [Bombyx mori]	3e-179
1104	GSSPFG00006031001	scaffold_2884_11316	GSSPFG00006031001 scaffold_2884_11316	GSSPFG00006031001-RA_119686-120512	95	-19.35	2 22	343364	20	55.00%	75.00%	scaffold_2884_11316	7029	813	819	813	819	40165	1a	x	1a	7029	NA	37.3672876009716	-1.65605725345297	0.49710932565565	-3.33137434359887	0.000864183052008714	0.00448201	inter	gb|EHJ72217.1|	hypothetical protein KGM_02850 [Danaus plexippus]	5e-73
1105	GSSPFG00006031001	scaffold_8147_16731	GSSPFG00006031001 scaffold_8147_16731	GSSPFG00006031001-RA_119686-120512	107	-18.63	3 20	97118	17	64.71%	70.59%	scaffold_8147_16731	7029	67	73	67	73	40166	1a	x	1a	7029	NA	37.3672876009716	-1.65605725345297	0.49710932565565	-3.33137434359887	0.000864183052008714	0.00448201	inter	gb|EHJ72217.1|	hypothetical protein KGM_02850 [Danaus plexippus]	5e-73
1106	GSSPFG00006042001	scaffold_26512_24318	GSSPFG00006042001 scaffold_26512_24318	GSSPFG00006042001-RA_52693-52778	136	-20.28	2 24	56 80	23	65.22%	82.61%	scaffold_26512_24318	7029	74	80	74	80	40158	1a	x	1a	7029	NA	67.4410666118305	1.16674122679508	0.472637094654604	2.46857735034048	0.0135651331275078	0.046225	inter	gb|EHJ72453.1|	hypothetical protein KGM_03938 [Danaus plexippus]	3e-30
1109	GSSPFG00006080001	superscaffold_630_32963	GSSPFG00006080001 superscaffold_630_32963	GSSPFG00006080001-RA_3451-5018	139	-25.31	3 21	738761	19	73.68%	89.47%	superscaffold_630_32963	7029	1273	1279	1273	1279	24073	1a	x	1a	7029	NA	444.86031577745	-1.80901197210845	0.297991763255698	-6.07067776754687	1.27371534645175e-09	2.1e-08	inter	gb|EHJ68713.1|	hypothetical protein KGM_18336 [Danaus plexippus]	0.0
1110	GSSPFG00006080001	scaffold_2801_11124	GSSPFG00006080001 scaffold_2801_11124	GSSPFG00006080001-RA_3451-5018	159	-18.07	2 21	12101232	20	75.00%	75.00%	scaffold_2801_11124	7029	1225	1231	1225	1231	24064	m8	x	m8	7029	NA	444.86031577745	-1.80901197210845	0.297991763255698	-6.07067776754687	1.27371534645175e-09	2.1e-08	inter	gb|EHJ68713.1|	hypothetical protein KGM_18336 [Danaus plexippus]	0.0
1112	GSSPFG00006080001	scaffold_2057_9781	GSSPFG00006080001 scaffold_2057_9781	GSSPFG00006080001-RA_3451-5018	139	-25.31	3 21	738761	19	73.68%	89.47%	scaffold_2057_9781	7029	1273	1279	1273	1279	24063	1a	x	1a	7029	NA	444.86031577745	-1.80901197210845	0.297991763255698	-6.07067776754687	1.27371534645175e-09	2.1e-08	inter	gb|EHJ68713.1|	hypothetical protein KGM_18336 [Danaus plexippus]	0.0
1113	GSSPFG00006080001	scaffold_8843_17362	GSSPFG00006080001 scaffold_8843_17362	GSSPFG00006080001-RA_3451-5018	137	-22.05	2 21	792813	20	75.00%	85.00%	scaffold_8843_17362	7029	134	141	134	140	24069	8mer	x	8mer	7029	NA	444.86031577745	-1.80901197210845	0.297991763255698	-6.07067776754687	1.27371534645175e-09	2.1e-08	inter	gb|EHJ68713.1|	hypothetical protein KGM_18336 [Danaus plexippus]	0.0
1117	GSSPFG00006083001	scaffold_9688_17905	GSSPFG00006083001 scaffold_9688_17905	GSSPFG00006083001.5-RA_1227-1582	153	-18.63	2 16	306327	14	85.71%	85.71%	scaffold_9688_17905	7029	206	212	206	212	11433	m8	x	m8	7029	NA	3264.04281707175	-1.75520317364826	0.308594679713613	-5.68772985742058	1.28739258535617e-08	1.83e-07	inter	gb|AFP23116.1|	peptidoglycan recognition protein B [Helicoverpa armigera]	1e-107
1118	GSSPFG00006083001	scaffold_9688_17905	GSSPFG00006083001 scaffold_9688_17905	GSSPFG00006083001.5-RA_1227-1582	153	-18.63	2 16	306327	14	85.71%	85.71%	scaffold_9688_17905	7029	320	326	320	326	11434	m8	x	m8	7029	NA	3264.04281707175	-1.75520317364826	0.308594679713613	-5.68772985742058	1.28739258535617e-08	1.83e-07	inter	gb|AFP23116.1|	peptidoglycan recognition protein B [Helicoverpa armigera]	1e-107
1119	GSSPFG00006083001	scaffold_9688_17909	GSSPFG00006083001 scaffold_9688_17909	GSSPFG00006083001.5-RA_1227-1582	141	-18.8	2 20	74 97	21	61.90%	71.43%	scaffold_9688_17909	7029	319	325	319	325	11435	1a	x	1a	7029	NA	3264.04281707175	-1.75520317364826	0.308594679713613	-5.68772985742058	1.28739258535617e-08	1.83e-07	inter	gb|AFP23116.1|	peptidoglycan recognition protein B [Helicoverpa armigera]	1e-107
1120	GSSPFG00006083001	scaffold_9688_17903	GSSPFG00006083001 scaffold_9688_17903	GSSPFG00006083001.5-RA_1227-1582	141	-18.8	2 20	74 97	21	61.90%	71.43%	scaffold_9688_17903	7029	90	96	90	96	11432	m8	x	m8	7029	NA	3264.04281707175	-1.75520317364826	0.308594679713613	-5.68772985742058	1.28739258535617e-08	1.83e-07	inter	gb|AFP23116.1|	peptidoglycan recognition protein B [Helicoverpa armigera]	1e-107
1121	GSSPFG00006083001	scaffold_602_5272	GSSPFG00006083001 scaffold_602_5272	GSSPFG00006083001.5-RA_1227-1582	129	-17.42	2 19	77 99	18	72.22%	77.78%	scaffold_602_5272	7029	320	326	320	326	11429	m8	x	m8	7029	NA	3264.04281707175	-1.75520317364826	0.308594679713613	-5.68772985742058	1.28739258535617e-08	1.83e-07	inter	gb|AFP23116.1|	peptidoglycan recognition protein B [Helicoverpa armigera]	1e-107
1123	GSSPFG00006083001	scaffold_602_5272	GSSPFG00006083001 scaffold_602_5272	GSSPFG00006083001.5-RA_1227-1582	129	-17.42	2 19	77 99	18	72.22%	77.78%	scaffold_602_5272	7029	206	212	206	212	11428	m8	x	m8	7029	NA	3264.04281707175	-1.75520317364826	0.308594679713613	-5.68772985742058	1.28739258535617e-08	1.83e-07	inter	gb|AFP23116.1|	peptidoglycan recognition protein B [Helicoverpa armigera]	1e-107
1125	GSSPFG00006083001	scaffold_9688_17909	GSSPFG00006083001 scaffold_9688_17909	GSSPFG00006083001.5-RA_1227-1582	141	-18.8	2 20	74 97	21	61.90%	71.43%	scaffold_9688_17909	7029	90	96	90	96	11436	m8	x	m8	7029	NA	3264.04281707175	-1.75520317364826	0.308594679713613	-5.68772985742058	1.28739258535617e-08	1.83e-07	inter	gb|AFP23116.1|	peptidoglycan recognition protein B [Helicoverpa armigera]	1e-107
1126	GSSPFG00006083001	scaffold_602_5272	GSSPFG00006083001 scaffold_602_5272	GSSPFG00006083001.5-RA_1227-1582	153	-17.04	2 21	306327	20	70.00%	80.00%	scaffold_602_5272	7029	320	326	320	326	11429	m8	x	m8	7029	NA	3264.04281707175	-1.75520317364826	0.308594679713613	-5.68772985742058	1.28739258535617e-08	1.83e-07	inter	gb|AFP23116.1|	peptidoglycan recognition protein B [Helicoverpa armigera]	1e-107
1127	GSSPFG00006083001	scaffold_9688_17903	GSSPFG00006083001 scaffold_9688_17903	GSSPFG00006083001.5-RA_1227-1582	141	-18.8	2 20	74 97	21	61.90%	71.43%	scaffold_9688_17903	7029	319	325	319	325	11431	1a	x	1a	7029	NA	3264.04281707175	-1.75520317364826	0.308594679713613	-5.68772985742058	1.28739258535617e-08	1.83e-07	inter	gb|AFP23116.1|	peptidoglycan recognition protein B [Helicoverpa armigera]	1e-107
1132	GSSPFG00006083001	scaffold_602_5272	GSSPFG00006083001 scaffold_602_5272	GSSPFG00006083001.5-RA_1227-1582	153	-17.04	2 21	306327	20	70.00%	80.00%	scaffold_602_5272	7029	206	212	206	212	11428	m8	x	m8	7029	NA	3264.04281707175	-1.75520317364826	0.308594679713613	-5.68772985742058	1.28739258535617e-08	1.83e-07	inter	gb|AFP23116.1|	peptidoglycan recognition protein B [Helicoverpa armigera]	1e-107
1135	GSSPFG00006167001	scaffold_3238_11928	GSSPFG00006167001 scaffold_3238_11928	GSSPFG00006167001-RA_3745-5080	130	-17.79	2 20	12831307	19	63.16%	84.21%	scaffold_3238_11928	7029	1133	1139	1133	1139	11640	1a	x	1a	7029	NA	586.385402594249	-1.31963105403624	0.21785321964753	-6.05743195428234	1.38311818419484e-09	2.26e-08	inter	ref|XP_004931997.1|	PREDICTED: ATP-binding cassette sub-family G member 5-like [Bombyx mori]	3e-54
1136	GSSPFG00006167001	scaffold_3238_11928	GSSPFG00006167001 scaffold_3238_11928	GSSPFG00006167001-RA_3745-5080	129	-22.56	2 23	12081232	22	63.64%	72.73%	scaffold_3238_11928	7029	1133	1139	1133	1139	11640	1a	x	1a	7029	NA	586.385402594249	-1.31963105403624	0.21785321964753	-6.05743195428234	1.38311818419484e-09	2.26e-08	inter	ref|XP_004931997.1|	PREDICTED: ATP-binding cassette sub-family G member 5-like [Bombyx mori]	3e-54
1137	GSSPFG00006167001	scaffold_3238_11928	GSSPFG00006167001 scaffold_3238_11928	GSSPFG00006167001-RA_3745-5080	90	-17.6	2 21	131157	22	54.55%	72.73%	scaffold_3238_11928	7029	1133	1139	1133	1139	11640	1a	x	1a	7029	NA	586.385402594249	-1.31963105403624	0.21785321964753	-6.05743195428234	1.38311818419484e-09	2.26e-08	inter	ref|XP_004931997.1|	PREDICTED: ATP-binding cassette sub-family G member 5-like [Bombyx mori]	3e-54
1138	GSSPFG00006167001	scaffold_2057_9777	GSSPFG00006167001 scaffold_2057_9777	GSSPFG00006167001-RA_3745-5080	100	-17.34	2 7	12331254	5	100.00%	100.00%	scaffold_2057_9777	7029	475	481	475	481	11639	1a	x	1a	7029	NA	586.385402594249	-1.31963105403624	0.21785321964753	-6.05743195428234	1.38311818419484e-09	2.26e-08	inter	ref|XP_004931997.1|	PREDICTED: ATP-binding cassette sub-family G member 5-like [Bombyx mori]	3e-54
1139	GSSPFG00006167001	superscaffold_630_32959	GSSPFG00006167001 superscaffold_630_32959	GSSPFG00006167001-RA_3745-5080	100	-17.34	2 7	12331254	5	100.00%	100.00%	superscaffold_630_32959	7029	475	481	475	481	11650	1a	x	1a	7029	NA	586.385402594249	-1.31963105403624	0.21785321964753	-6.05743195428234	1.38311818419484e-09	2.26e-08	inter	ref|XP_004931997.1|	PREDICTED: ATP-binding cassette sub-family G member 5-like [Bombyx mori]	3e-54
1140	GSSPFG00006167001	scaffold_72_1268	GSSPFG00006167001 scaffold_72_1268	GSSPFG00006167001-RA_3745-5080	152	-21.61	2 17	21 42	15	73.33%	80.00%	scaffold_72_1268	7029	35	42	35	41	11647	8mer	x	8mer	7029	NA	586.385402594249	-1.31963105403624	0.21785321964753	-6.05743195428234	1.38311818419484e-09	2.26e-08	inter	ref|XP_004931997.1|	PREDICTED: ATP-binding cassette sub-family G member 5-like [Bombyx mori]	3e-54
1141	GSSPFG00006167001	scaffold_81_1317	GSSPFG00006167001 scaffold_81_1317	GSSPFG00006167001-RA_3745-5080	152	-21.61	2 17	21 42	15	73.33%	80.00%	scaffold_81_1317	7029	35	42	35	41	11648	8mer	x	8mer	7029	NA	586.385402594249	-1.31963105403624	0.21785321964753	-6.05743195428234	1.38311818419484e-09	2.26e-08	inter	ref|XP_004931997.1|	PREDICTED: ATP-binding cassette sub-family G member 5-like [Bombyx mori]	3e-54
1142	GSSPFG00006183001	scaffold_5523_14602	GSSPFG00006183001 scaffold_5523_14602	GSSPFG00006183001-RA_4272-6083	131	-19.53	4 18	916935	14	92.86%	92.86%	scaffold_5523_14602	7029	1561	1567	1561	1567	2173	1a	x	1a	7029	NA	462.293726584358	-0.688817074643818	0.218540411268317	-3.15189795171617	0.0016221295402339	0.00779787	inter	ref|XP_011561760.1|	PREDICTED: LOW QUALITY PROTEIN: uncharacterized protein LOC105391894 [Plutella xylostella]	0.0
1143	GSSPFG00006183001	scaffold_5523_14602	GSSPFG00006183001 scaffold_5523_14602	GSSPFG00006183001-RA_4272-6083	118	-18.11	3 19	17351755	16	68.75%	87.50%	scaffold_5523_14602	7029	1561	1567	1561	1567	2173	1a	x	1a	7029	NA	462.293726584358	-0.688817074643818	0.218540411268317	-3.15189795171617	0.0016221295402339	0.00779787	inter	ref|XP_011561760.1|	PREDICTED: LOW QUALITY PROTEIN: uncharacterized protein LOC105391894 [Plutella xylostella]	0.0
1144	GSSPFG00006183001	scaffold_2057_9777	GSSPFG00006183001 scaffold_2057_9777	GSSPFG00006183001-RA_4272-6083	116	-17.25	2 19	17361757	18	61.11%	83.33%	scaffold_2057_9777	7029	1520	1526	1520	1526	2166	1a	x	1a	7029	NA	462.293726584358	-0.688817074643818	0.218540411268317	-3.15189795171617	0.0016221295402339	0.00779787	inter	ref|XP_011561760.1|	PREDICTED: LOW QUALITY PROTEIN: uncharacterized protein LOC105391894 [Plutella xylostella]	0.0
1145	GSSPFG00006183001	scaffold_20114_22514	GSSPFG00006183001 scaffold_20114_22514	GSSPFG00006183001-RA_4272-6083	167	-21.42	2 22	859880	20	75.00%	85.00%	scaffold_20114_22514	7029	873	880	873	879	2165	8mer	x	8mer	7029	NA	462.293726584358	-0.688817074643818	0.218540411268317	-3.15189795171617	0.0016221295402339	0.00779787	inter	ref|XP_011561760.1|	PREDICTED: LOW QUALITY PROTEIN: uncharacterized protein LOC105391894 [Plutella xylostella]	0.0
1146	GSSPFG00006183001	scaffold_1197_7657	GSSPFG00006183001 scaffold_1197_7657	GSSPFG00006183001-RA_4272-6083	127	-17.23	2 22	10811103	21	71.43%	90.48%	scaffold_1197_7657	7029	469	475	469	475	2161	1a	x	1a	7029	NA	462.293726584358	-0.688817074643818	0.218540411268317	-3.15189795171617	0.0016221295402339	0.00779787	inter	ref|XP_011561760.1|	PREDICTED: LOW QUALITY PROTEIN: uncharacterized protein LOC105391894 [Plutella xylostella]	0.0
1147	GSSPFG00006183001	superscaffold_22_28389	GSSPFG00006183001 superscaffold_22_28389	GSSPFG00006183001-RA_4272-6083	142	-17.43	2 19	788809	17	58.82%	70.59%	superscaffold_22_28389	7029	802	808	802	808	2178	m8	x	m8	7029	NA	462.293726584358	-0.688817074643818	0.218540411268317	-3.15189795171617	0.0016221295402339	0.00779787	inter	ref|XP_011561760.1|	PREDICTED: LOW QUALITY PROTEIN: uncharacterized protein LOC105391894 [Plutella xylostella]	0.0
1148	GSSPFG00006183001	superscaffold_898_34490	GSSPFG00006183001 superscaffold_898_34490	GSSPFG00006183001-RA_4272-6083	127	-17.23	2 22	10811103	21	71.43%	90.48%	superscaffold_898_34490	7029	727	733	727	733	2182	1a	x	1a	7029	NA	462.293726584358	-0.688817074643818	0.218540411268317	-3.15189795171617	0.0016221295402339	0.00779787	inter	ref|XP_011561760.1|	PREDICTED: LOW QUALITY PROTEIN: uncharacterized protein LOC105391894 [Plutella xylostella]	0.0
1149	GSSPFG00006183001	superscaffold_630_32959	GSSPFG00006183001 superscaffold_630_32959	GSSPFG00006183001-RA_4272-6083	116	-17.25	2 19	17361757	18	61.11%	83.33%	superscaffold_630_32959	7029	1520	1526	1520	1526	2179	1a	x	1a	7029	NA	462.293726584358	-0.688817074643818	0.218540411268317	-3.15189795171617	0.0016221295402339	0.00779787	inter	ref|XP_011561760.1|	PREDICTED: LOW QUALITY PROTEIN: uncharacterized protein LOC105391894 [Plutella xylostella]	0.0
1150	GSSPFG00006183001	scaffold_602_5270	GSSPFG00006183001 scaffold_602_5270	GSSPFG00006183001-RA_4272-6083	160	-17.95	2 19	387406	17	76.47%	88.24%	scaffold_602_5270	7029	399	405	399	405	2174	m8	x	m8	7029	NA	462.293726584358	-0.688817074643818	0.218540411268317	-3.15189795171617	0.0016221295402339	0.00779787	inter	ref|XP_011561760.1|	PREDICTED: LOW QUALITY PROTEIN: uncharacterized protein LOC105391894 [Plutella xylostella]	0.0
1151	GSSPFG00006183001	superscaffold_787_33925	GSSPFG00006183001 superscaffold_787_33925	GSSPFG00006183001-RA_4272-6083	108	-19.11	2 20	133156	21	66.67%	76.19%	superscaffold_787_33925	7029	1788	1794	1788	1794	2180	1a	x	1a	7029	NA	462.293726584358	-0.688817074643818	0.218540411268317	-3.15189795171617	0.0016221295402339	0.00779787	inter	ref|XP_011561760.1|	PREDICTED: LOW QUALITY PROTEIN: uncharacterized protein LOC105391894 [Plutella xylostella]	0.0
1152	GSSPFG00006183001	scaffold_602_5270	GSSPFG00006183001 scaffold_602_5270	GSSPFG00006183001-RA_4272-6083	142	-20.25	2 19	515535	17	76.47%	88.24%	scaffold_602_5270	7029	399	405	399	405	2174	m8	x	m8	7029	NA	462.293726584358	-0.688817074643818	0.218540411268317	-3.15189795171617	0.0016221295402339	0.00779787	inter	ref|XP_011561760.1|	PREDICTED: LOW QUALITY PROTEIN: uncharacterized protein LOC105391894 [Plutella xylostella]	0.0
1153	GSSPFG00006183001	superscaffold_898_34490	GSSPFG00006183001 superscaffold_898_34490	GSSPFG00006183001-RA_4272-6083	127	-17.23	2 22	10811103	21	71.43%	90.48%	superscaffold_898_34490	7029	469	475	469	475	2181	1a	x	1a	7029	NA	462.293726584358	-0.688817074643818	0.218540411268317	-3.15189795171617	0.0016221295402339	0.00779787	inter	ref|XP_011561760.1|	PREDICTED: LOW QUALITY PROTEIN: uncharacterized protein LOC105391894 [Plutella xylostella]	0.0
1154	GSSPFG00006183001	scaffold_2155_9868	GSSPFG00006183001 scaffold_2155_9868	GSSPFG00006183001-RA_4272-6083	167	-21.42	2 22	859880	20	75.00%	85.00%	scaffold_2155_9868	7029	873	880	873	879	2167	8mer	x	8mer	7029	NA	462.293726584358	-0.688817074643818	0.218540411268317	-3.15189795171617	0.0016221295402339	0.00779787	inter	ref|XP_011561760.1|	PREDICTED: LOW QUALITY PROTEIN: uncharacterized protein LOC105391894 [Plutella xylostella]	0.0
1155	GSSPFG00006183001	scaffold_1197_7657	GSSPFG00006183001 scaffold_1197_7657	GSSPFG00006183001-RA_4272-6083	127	-17.23	2 22	10811103	21	71.43%	90.48%	scaffold_1197_7657	7029	727	733	727	733	2162	1a	x	1a	7029	NA	462.293726584358	-0.688817074643818	0.218540411268317	-3.15189795171617	0.0016221295402339	0.00779787	inter	ref|XP_011561760.1|	PREDICTED: LOW QUALITY PROTEIN: uncharacterized protein LOC105391894 [Plutella xylostella]	0.0
1156	GSSPFG00006224001	scaffold_2057_9777	GSSPFG00006224001 scaffold_2057_9777	GSSPFG00006224001-RA_2057-2849	106	-18.14	4 21	520543	19	63.16%	84.21%	scaffold_2057_9777	7029	430	436	430	436	29126	1a	x	1a	7029	NA	652.113228270723	5.23628095540258	0.264684081458823	19.7831351494298	4.16004029856308e-87	3.49e-84	inter	emb|CBH09299.1|	putative cohesin subunit [Heliconius melpomene]	1e-110
1157	GSSPFG00006224001	superscaffold_630_32959	GSSPFG00006224001 superscaffold_630_32959	GSSPFG00006224001-RA_2057-2849	106	-18.14	4 21	520543	19	63.16%	84.21%	superscaffold_630_32959	7029	430	436	430	436	29133	1a	x	1a	7029	NA	652.113228270723	5.23628095540258	0.264684081458823	19.7831351494298	4.16004029856308e-87	3.49e-84	inter	emb|CBH09299.1|	putative cohesin subunit [Heliconius melpomene]	1e-110
1158	GSSPFG00006270001	scaffold_6337_15283	GSSPFG00006270001 scaffold_6337_15283	GSSPFG00006270001-RA_8071-8257	149	-19.02	2 19	110130	18	61.11%	83.33%	scaffold_6337_15283	7029	123	130	123	129	24864	8mer	x	8mer	7029	NA	4312.90654067701	1.64207940354409	0.312662409389218	5.25192461336133	1.50518070766382e-07	1.8e-06	inter	gb|EHJ76398.1|	hypothetical protein KGM_11194 [Danaus plexippus]	5e-24
1162	GSSPFG00006300001	scaffold_14531_20231	GSSPFG00006300001 scaffold_14531_20231	GSSPFG00006300001-RA_3621-4961	160	-18	2 21	913934	19	68.42%	78.95%	scaffold_14531_20231	7029	927	934	927	933	6968	8mer	x	8mer	7029	NA	2522.71165140825	-0.526860499524126	0.206722639516262	-2.5486347347199	0.0108145503266085	0.0386288	inter	gb|AKD01777.1|	fatty acyl-CoA reductase 17, partial [Helicoverpa armigera]	2e-67
1165	GSSPFG00006300001	scaffold_14531_20229	GSSPFG00006300001 scaffold_14531_20229	GSSPFG00006300001-RA_3621-4961	118	-21.03	2 21	579604	23	69.57%	73.91%	scaffold_14531_20229	7029	927	934	927	933	6967	8mer	x	8mer	7029	NA	2522.71165140825	-0.526860499524126	0.206722639516262	-2.5486347347199	0.0108145503266085	0.0386288	inter	gb|AKD01777.1|	fatty acyl-CoA reductase 17, partial [Helicoverpa armigera]	2e-67
1166	GSSPFG00006300001	scaffold_14531_20229	GSSPFG00006300001 scaffold_14531_20229	GSSPFG00006300001-RA_3621-4961	156	-17.02	2 21	913934	19	63.16%	78.95%	scaffold_14531_20229	7029	927	934	927	933	6967	8mer	x	8mer	7029	NA	2522.71165140825	-0.526860499524126	0.206722639516262	-2.5486347347199	0.0108145503266085	0.0386288	inter	gb|AKD01777.1|	fatty acyl-CoA reductase 17, partial [Helicoverpa armigera]	2e-67
1167	GSSPFG00006300001	scaffold_349_3786	GSSPFG00006300001 scaffold_349_3786	GSSPFG00006300001-RA_3621-4961	98	-17.68	4 19	380402	15	66.67%	86.67%	scaffold_349_3786	7029	643	650	643	649	6971	8mer	x	8mer	7029	NA	2522.71165140825	-0.526860499524126	0.206722639516262	-2.5486347347199	0.0108145503266085	0.0386288	inter	gb|AKD01777.1|	fatty acyl-CoA reductase 17, partial [Helicoverpa armigera]	2e-67
1168	GSSPFG00006300001	scaffold_72_1268	GSSPFG00006300001 scaffold_72_1268	GSSPFG00006300001-RA_3621-4961	113	-19.78	2 21	418440	21	61.90%	66.67%	scaffold_72_1268	7029	832	838	832	838	6974	m8	x	m8	7029	NA	2522.71165140825	-0.526860499524126	0.206722639516262	-2.5486347347199	0.0108145503266085	0.0386288	inter	gb|AKD01777.1|	fatty acyl-CoA reductase 17, partial [Helicoverpa armigera]	2e-67
1169	GSSPFG00006300001	scaffold_6048_15060	GSSPFG00006300001 scaffold_6048_15060	GSSPFG00006300001-RA_3621-4961	98	-17.68	4 19	380402	15	66.67%	86.67%	scaffold_6048_15060	7029	643	650	643	649	6973	8mer	x	8mer	7029	NA	2522.71165140825	-0.526860499524126	0.206722639516262	-2.5486347347199	0.0108145503266085	0.0386288	inter	gb|AKD01777.1|	fatty acyl-CoA reductase 17, partial [Helicoverpa armigera]	2e-67
1174	GSSPFG00006300001	scaffold_10124_18243	GSSPFG00006300001 scaffold_10124_18243	GSSPFG00006300001-RA_3621-4961	90	-20.99	4 21	542566	20	70.00%	70.00%	scaffold_10124_18243	7029	624	630	624	630	6965	m8	x	m8	7029	NA	2522.71165140825	-0.526860499524126	0.206722639516262	-2.5486347347199	0.0108145503266085	0.0386288	inter	gb|AKD01777.1|	fatty acyl-CoA reductase 17, partial [Helicoverpa armigera]	2e-67
1175	GSSPFG00006300001	scaffold_81_1317	GSSPFG00006300001 scaffold_81_1317	GSSPFG00006300001-RA_3621-4961	113	-19.78	2 21	418440	21	61.90%	66.67%	scaffold_81_1317	7029	832	838	832	838	6975	m8	x	m8	7029	NA	2522.71165140825	-0.526860499524126	0.206722639516262	-2.5486347347199	0.0108145503266085	0.0386288	inter	gb|AKD01777.1|	fatty acyl-CoA reductase 17, partial [Helicoverpa armigera]	2e-67
1177	GSSPFG00006300001	superscaffold_22_28389	GSSPFG00006300001 superscaffold_22_28389	GSSPFG00006300001-RA_3621-4961	113	-18.17	3 20	709729	17	76.47%	76.47%	superscaffold_22_28389	7029	585	591	585	591	6976	1a	x	1a	7029	NA	2522.71165140825	-0.526860499524126	0.206722639516262	-2.5486347347199	0.0108145503266085	0.0386288	inter	gb|AKD01777.1|	fatty acyl-CoA reductase 17, partial [Helicoverpa armigera]	2e-67
1178	GSSPFG00006300001	scaffold_2239_10036	GSSPFG00006300001 scaffold_2239_10036	GSSPFG00006300001-RA_3621-4961	120	-17.74	2 8	570591	6	100.00%	100.00%	scaffold_2239_10036	7029	585	591	585	591	6969	1a	x	1a	7029	NA	2522.71165140825	-0.526860499524126	0.206722639516262	-2.5486347347199	0.0108145503266085	0.0386288	inter	gb|AKD01777.1|	fatty acyl-CoA reductase 17, partial [Helicoverpa armigera]	2e-67
1180	GSSPFG00006314001	scaffold_3238_11928	GSSPFG00006314001 scaffold_3238_11928	GSSPFG00006314001-RA_1506-2515	104	-18.35	2 8	300323	6	83.33%	100.00%	scaffold_3238_11928	7029	244	250	244	250	7737	m8	x	m8	7029	NA	777.290964529956	-8.41708943762881	0.656877912362459	-12.8137805811688	1.37279548889651e-37	1.81e-35	inter	gb|AGO45844.1|	acyl-CoA desaturase HvirIPAE [Heliothis virescens]	8e-101
1181	GSSPFG00006314001	scaffold_3238_11928	GSSPFG00006314001 scaffold_3238_11928	GSSPFG00006314001-RA_1506-2515	147	-17.13	2 23	228251	22	63.64%	72.73%	scaffold_3238_11928	7029	244	250	244	250	7737	m8	x	m8	7029	NA	777.290964529956	-8.41708943762881	0.656877912362459	-12.8137805811688	1.37279548889651e-37	1.81e-35	inter	gb|AGO45844.1|	acyl-CoA desaturase HvirIPAE [Heliothis virescens]	8e-101
1184	GSSPFG00006314001	scaffold_10157_18255	GSSPFG00006314001 scaffold_10157_18255	GSSPFG00006314001-RA_1506-2515	127	-19.41	2 16	441463	15	80.00%	86.67%	scaffold_10157_18255	7029	652	658	652	658	7730	1a	x	1a	7029	NA	777.290964529956	-8.41708943762881	0.656877912362459	-12.8137805811688	1.37279548889651e-37	1.81e-35	inter	gb|AGO45844.1|	acyl-CoA desaturase HvirIPAE [Heliothis virescens]	8e-101
1185	GSSPFG00006315001	superscaffold_114_28965	GSSPFG00006315001 superscaffold_114_28965	GSSPFG00006315001-RA_3688-5066	124	-26.54	2 22	10071033	24	62.50%	75.00%	superscaffold_114_28965	7029	1051	1058	1051	1057	7749	8mer	x	8mer	7029	NA	10.0855235855692	-3.55858813995	0.972184272714265	-3.66040496624646	0.000251816939859337	0.00151879	inter	ref|XP_004929652.1|	PREDICTED: uncharacterized protein LOC101737118 [Bombyx mori]	2e-55
1186	GSSPFG00006315001	scaffold_9536_17840	GSSPFG00006315001 scaffold_9536_17840	GSSPFG00006315001-RA_3688-5066	116	-19.73	2 21	322343	19	73.68%	78.95%	scaffold_9536_17840	7029	800	806	800	806	7748	m8	x	m8	7029	NA	10.0855235855692	-3.55858813995	0.972184272714265	-3.66040496624646	0.000251816939859337	0.00151879	inter	ref|XP_004929652.1|	PREDICTED: uncharacterized protein LOC101737118 [Bombyx mori]	2e-55
1187	GSSPFG00006354001	scaffold_5523_14602	GSSPFG00006354001 scaffold_5523_14602	GSSPFG00006354001.3-RA_104528-105158	165	-18.82	2 20	531550	18	77.78%	88.89%	scaffold_5523_14602	7029	543	550	543	549	39703	8mer	x	8mer	7029	NA	3134.79070874078	0.93766031245309	0.19163101606728	4.89305088339084	9.9284723703137e-07	1.01e-05	inter	ref|XP_004924660.1|	PREDICTED: methionine-R-sulfoxide reductase B1-like isoform X1 [Bombyx mori]	3e-115
1189	GSSPFG00006376001	scaffold_6048_15060	GSSPFG00006376001 scaffold_6048_15060	GSSPFG00006376001-RA_4975-5803	125	-17.08	3 22	129151	19	68.42%	84.21%	scaffold_6048_15060	7029	498	504	498	504	24400	m8	x	m8	7029	NA	263.786376067561	0.643078648056734	0.229721586162706	2.79938276066602	0.00512004056508541	0.020693	inter	ref|XP_004924269.1|	PREDICTED: WD repeat-containing protein CG11141-like [Bombyx mori]	6e-109
1190	GSSPFG00006376001	scaffold_349_3786	GSSPFG00006376001 scaffold_349_3786	GSSPFG00006376001-RA_4975-5803	125	-17.08	3 22	129151	19	68.42%	84.21%	scaffold_349_3786	7029	498	504	498	504	24397	m8	x	m8	7029	NA	263.786376067561	0.643078648056734	0.229721586162706	2.79938276066602	0.00512004056508541	0.020693	inter	ref|XP_004924269.1|	PREDICTED: WD repeat-containing protein CG11141-like [Bombyx mori]	6e-109
[truncated: 4,053 more rows]

## Sheet: Within Sf-C
	Gene_ID	miR	Concat	target.scaffold	score	en	homology to target positions on miR	homology to miR positions on UTR target	homology length	% of identity	% of identity	miRNA_family_ID	species_ID	MSA_start	MSA_end	UTR_start	UTR_end	Group_num	Site_type	Group_type	baseMean	log2FoldChange	lfcSE	stat	pvalue	padj	X	nrID	Best_Blast_Hit	Eval
[truncated: 1,467 more rows]

## Sheet: Between wo duplicate
	Gene_ID	miR	Concat	target.scaffold	score	en	homology to target positions on miR	homology to miR positions on UTR target	homology length	% of identity	% of identity	miRNA_family_ID	species_ID	MSA_start	MSA_end	UTR_start	UTR_end	Group_num	Site_type	miRNA.in.this.species	Group_type	Species_in_this_group	Species_in_this_group_with_this_site_type	baseMean	log2FoldChange	lfcSE	stat	pvalue	padj	X	nrID	Best_Blast_Hit	Eval	shared with Ostrinia	Class	same annot
[truncated: 796 more rows]

[truncated: 1 more sheets: Within wo duplicate]
