# Supplementary material for: Integrated miRNA and transcriptome profiling to explore the molecular determinism of convergent adaptation to corn in two lepidopteran pests of agriculture
Source: BMC Genomics. 2021 Aug 9;22:606. doi: 10.1186/s12864-021-07905-7 (PMC8351448; doi:10.1186/s12864-021-07905-7)
Supplement: Supplementary file 14 — Additional file 14: Supplementary Excel Table S9. Summary of DE miR gene targets shared between Ostrinia and Spodoptera. [file 12864_2021_7905_MOESM14_ESM.xlsx]

## Sheet: same annotation
miRNA targets shared between Ostrinia and Spodoptera, DE between sibling species						miRNA targets shared between Ostrinia and Spodoptera, DE within On on different plants						Annotation class**
Gene_ID	miRNA_ID	nrID	nrDef	nrEval	Directionality*	Gene_ID	miRNA_ID	nrID	nrDef	nrEval	Directionality*
isotig06208	scf383_3985	gi|385655187|gb|AFI64313.1|	acidic lipase [Helicoverpa armigera]	7.73321e-105	UP							1
isotig02356	scf10308_23603	gi|757181378|gb|AJN91204.1|	carboxylesterase [Cnaphalocrocis medinalis]	0	UP							1
isotig18594	scf800_6043	gi|512899948|ref|XP_004924772.1|	elongation of very long chain fatty acids protein AAEL008004-like [Bombyx mori]	0	DOWN	isotig18594	scf800_6043	gi|512899948|ref|XP_004924772.1|	elongation of very long chain fatty acids protein AAEL008004-like [Bombyx mori]	0	DOWN	1
isotig06232	scf383_4009	gi|768436483|ref|XP_011559730.1|	glucose and ribitol dehydrogenase homolog 2-like [Plutella xylostella]	1.17118e-66	DOWN							1
isotig21781	scf864_6292	gi|512923187|ref|XP_004930292.1|	pancreatic lipase-related protein 2-like [Bombyx mori]	0	DOWN							1
isotig10401	scf2167_11445	gi|389611409|dbj|BAM19316.1|	purine nucleoside phosphorylase [Papilio polytes]	0	UP							1
isotig16556	scf712_5682	gi|389608833|dbj|BAM18028.1|	takeout/JHBP like protein [Papilio xuthus]	2.42663e-121	DOWN							1
isotig20932	scf5519_18419	gi|459352854|gb|AGG55003.1|	thiolase 5, partial [Heliothis virescens]	6.91739e-153	DOWN							1
isotig18199	scf1476_9186	gi|389620198|gb|AFK93534.1|	hemolymph protein 14 [Bombyx mori]	0	UP							3
isotig17725	scf38779_30463	gi|768437669|ref|XP_011560386.1|	mucin-5AC isoform X1 [Plutella xylostella]	0	DOWN							3
isotig10970	scf15172_25891	gi|315507101|gb|ADU33186.1|	peptidoglycan recognition protein C [Ostrinia nubilalis]	2.56909e-123	UP	isotig10970	scf15172_25891	gi|315507101|gb|ADU33186.1|	peptidoglycan recognition protein C [Ostrinia nubilalis]	2.56909e-123	UP	3
isotig11627	scf15172_25891	gi|512886248|ref|XP_004921727.1|	protein toll-like [Bombyx mori]	0	DOWN							3
						isotig08652	scf9388_22846	gi|364023641|gb|AEW46895.1|	serine protease inhibitor 001 [Chilo suppressalis]	0	DOWN	3
						isotig12756	scf36269_30173	gi|364023635|gb|AEW46892.1|	serine protease inhibitor 003 [Chilo suppressalis]	0	DOWN	3
isotig24481	scf6585_20002	gi|728675021|gb|AIY69032.1|	antennal esterase [Chilo suppressalis]	7.5521e-85	UP							4
isotig08213	scf15172_25891	gi|768415635|ref|XP_011548376.1|	fatty acyl-CoA reductase CG5065 [Plutella xylostella]	0	DOWN	isotig08213	scf15172_25891	gi|768415635|ref|XP_011548376.1|	putative fatty acyl-CoA reductase CG5065 [Plutella xylostella]	0	DOWN	4
isotig11720	scf1476_9186	gi|768433252|ref|XP_011557986.1|	cadherin-89D [Plutella xylostella]	0	DOWN							5
isotig02798	scf1476_9186	gi|284438051|gb|ADB85578.1|	chitinase [Ostrinia nubilalis]	0	UP							5
						isotig09677	scf864_6292	gi|357608756|gb|EHJ66137.1|	cuticular protein RR-2 motif 127 [Danaus plexippus]	2.43256e-48	DOWN	5
isotig18377	scf383_3985	gi|381354090|gb|AFG25780.1|	dopa decarboxylase [Spodoptera exigua] >gi|381354092|gb|AFG25781.1| dopa decarboxylase [Spodoptera exigua]	0	DOWN							5
isotig20119	scf5519_18419	gi|357620790|gb|EHJ72843.1|	ecdysone oxidase [Danaus plexippus]	2.40671e-96	UP							5
isotig01862	scf1190_8003	gi|261335921|emb|CBH09301.1|	ecdysone oxidase [Heliconius melpomene]	8.83656e-141	UP							5
isotig18289	scf1316_8406	gi|512895729|ref|XP_004923741.1|	hemicentin-1-like [Bombyx mori]	6.55068e-130	DOWN							5
isotig13902	scf1476_9186	gi|357624201|gb|EHJ75066.1|	innexin [Danaus plexippus]	0	DOWN							5
isotig10120	scf1728_10084	gi|512916360|ref|XP_004928622.1|	probable chitinase 3-like [Bombyx mori]	1.27829e-128	DOWN							5
isotig12723	scf36269_30173	gi|512925723|ref|XP_004930908.1|	alpha-tocopherol transfer protein-like isoform X1 [Bombyx mori]	0	DOWN	isotig12723	scf36269_30173	gi|512925723|ref|XP_004930908.1|	alpha-tocopherol transfer protein-like isoform X1 [Bombyx mori]	0	DOWN	6
isotig12463	scf17497_26765	gi|512896843|ref|XP_004924008.1|	cytochrome b5-related protein-like [Bombyx mori]	0	UP							6
isotig14185	scf403_4152	gi|512911315|ref|XP_004927381.1|	facilitated trehalose transporter Tret1-like [Bombyx mori]	1.08459e-157	UP							6
isotig08947	scf1190_8003	gi|768413136|ref|XP_011568674.1|	facilitated trehalose transporter Tret1-like [Plutella xylostella]	1.32885e-64	UP	isotig08947	scf1190_8003	gi|768413136|ref|XP_011568674.1|	facilitated trehalose transporter Tret1-like [Plutella xylostella]	1.32885e-64	UP	6
isotig11716	scf1316_8406	gi|768421811|ref|XP_011551733.1|	facilitated trehalose transporter Tret1-like [Plutella xylostella]	0	UP							6
isotig18702	scf3119_13962	gi|512925102|ref|XP_004930756.1|	organic cation transporter protein-like [Bombyx mori]	0	DOWN	isotig18702	scf3119_13962	gi|512925102|ref|XP_004930756.1|	organic cation transporter protein-like [Bombyx mori]	0	DOWN	6
						isotig08623	scf1476_9186	gi|768439646|ref|XP_011561465.1|	organic cation transporter protein-like [Plutella xylostella]	1.251e-153	UP	6
isotig19518	scf1190_8003	gi|768446642|ref|XP_011565270.1|	proton-coupled amino acid transporter 1-like [Plutella xylostella] >gi|768446644|ref|XP_011565271.1| proton-coupled amino acid transporter 1-like [Plutella xylostella]	0	DOWN							6
isotig08187	scf15172_25891	gi|512935188|ref|XP_004933213.1|	proton-coupled amino acid transporter 4-like [Bombyx mori]	0	UP							6
isotig18825	scf1476_9186	gi|768436818|ref|XP_011559918.1|	proton-coupled folate transporter-like [Plutella xylostella]	5.31931e-105	UP							6
isotig12860	scf1476_9186	gi|357617527|gb|EHJ70841.1|	sugar transporter protein [Danaus plexippus]	3.29133e-170	UP							6
isotig26241	scf1476_9186	gi|114051311|ref|NP_001040110.1|	cytidine deaminase [Bombyx mori] >gi|87248087|gb|ABD36096.1| cytidine deaminase [Bombyx mori]	5.07013e-77	DOWN							7
isotig05483	scf3119_13962	gi|357620336|gb|EHJ72566.1|	DEAD box polypeptide 5 [Danaus plexippus]	0	DOWN							7
isotig08852	scf39_1015	gi|358031578|ref|NP_001239600.1|	luciferin 4-monooxygenase [Bombyx mori] >gi|355525889|gb|AET05796.1| luciferin 4-monooxygenase [Bombyx mori]	0	UP							7
isotig01294	scf26097_28529	gi|512915788|ref|XP_004928475.1|	multiple C2 and transmembrane domain-containing protein 1-like [Bombyx mori]	3.74593e-97	UP							7
isotig13083	scf5275_18097	gi|512896224|ref|XP_004923860.1|	piggyBac transposable element-derived protein 4-like isoform X5 [Bombyx mori]	6.03711e-139	UP							7
isotig10089	scf2727_12929	gi|7243250|dbj|BAA92690.1|	pol polyprotein [Bombyx mori]	4.94405e-111	DOWN							7
isotig21369	scf1476_9186	gi|768411843|ref|XP_011565977.1|	protein yellow [Plutella xylostella]	0	DOWN							7
isotig01579	scf36269_30173	gi|190702380|gb|ACE75273.1|	retroelement polyprotein [Glyptapanteles flavicoxis]	0	DOWN							7
isotig11689	scf1190_8003	gi|190702380|gb|ACE75273.1|	retroelement polyprotein [Glyptapanteles flavicoxis]	0	UP							7
isotig18469	scf2727_12929	gi|190702380|gb|ACE75273.1|	retroelement polyprotein [Glyptapanteles flavicoxis]	0	DOWN							7
isotig20468	scf864_6292	gi|768435288|ref|XP_011559085.1|	synaptic vesicle glycoprotein 2B-like [Plutella xylostella]	1.73684e-125								7
						isotig18256	scf1316_8406	gi|357619776|gb|EHJ72220.1|	laccase 2A [Danaus plexippus]	0	DOWN	7
contig16466	scf17497_26765	gi|357619775|gb|EHJ72219.1|	TPAlaccase-like multicopper oxidase 2 isoform B [Danaus plexippus]	2.68433e-176	DOWN							7
isotig05687	scf1316_8406	gi|223951442|gb|ACN29686.1|	UDP-N-acetylglucosamine pyrophosphorylase [Spodoptera exigua]	0	DOWN							7
* Directionaly of differential expression, UP: up-regulated in Os compared to On on corn or within On on mugwort compared to corn, DOWN: down-regulated in Os compared to On on corn or within On on mugwort compared to corn
In bold, the directionality is conserved in Sf.
**functional classes (1) digestion, metabolism, feeding behavior (2) detoxification (3) immunity (4) chemosensory genes (5) development (6) transport (7) other.

## Sheet: similar annotation
miRNA targets shared between Ostrinia and Spodoptera, DE between sibling species					miRNA targets shared between Ostrinia and Spodoptera, DE within On on different plants					Annotation Class*
Gene_ID	miRNA_ID	nrID	nrDef	nrEval	Gene_ID	miRNA_ID	nrID	nrDef	nrEval	A
isotig04415	scf800_6041	gi|389608927|dbj|BAM18075.1|	4-hydroxyphenylpyruvate dioxygenase [Papilio xuthus]	0						1
isotig04592	scf1190_8003	gi|114050871|ref|NP_001040411.1|	carboxylesterase clade H, member 1 precursor [Bombyx mori] >gi|95102790|gb|ABF51336.1| carboxylesterase [Bombyx mori]	0						1
isotig10656	scf9388_22846	gi|63022077|gb|AAY26574.1|	farnesyl diphosphate synthase-like protein [Choristoneura fumiferana]	4.02442e-54						1
isotig18761	scf38779_30463	gi|512931645|ref|XP_004932354.1|	insulin-like growth factor-binding protein complex acid labile subunit-like [Bombyx mori]	0						1
isotig02240	scf5275_18097	gi|512937740|ref|XP_004933838.1|	lipase 1-like [Bombyx mori]	1.15943e-98						1
isotig18728	scf10308_23603	gi|530233677|ref|NP_001268819.1|	lipase 3-like precursor [Bombyx mori] >gi|511636164|gb|AGN90923.1| acid lipase-2 [Bombyx mori]	0						1
					isotig07354	scf10308_23603	gi|357609980|gb|EHJ66771.1|	triacylglycerol lipase, pancreatic [Danaus plexippus]	0	1
isotig07613	scf3654_15207	gi|512901911|ref|XP_004925247.1|	retinol dehydrogenase 11-like [Bombyx mori]	5.85114e-97						1
isotig18285	scf15172_25891	gi|512921330|ref|XP_004929850.1|	serine protease K12H4.7-like [Bombyx mori]	0						1
isotig09324	scf712_5682	gi|208972549|gb|ACI32835.1|	serine proteinase-like protein 1 [Helicoverpa armigera]	3.946e-55						1
isotig21907	scf15172_25891	gi|392514706|gb|AFM77758.1|	trypsin 10 [Ostrinia nubilalis]	0						1
isotig14910	scf2727_12929	gi|392514708|gb|AFM77759.1|	trypsin 11 [Ostrinia nubilalis]	3.82207e-176						1
isotig21652	scf403_4152	gi|357626811|gb|EHJ76740.1|	trypsin-like proteinase [Danaus plexippus]	6.46871e-114						1
isotig04793	scf5698_18786	gi|392514712|gb|AFM77761.1|	trypsin-like serine protease 13 [Ostrinia nubilalis]	3.83888e-171						1
isotig18511	scf15172_25891	gi|768407963|ref|XP_011550980.1|	26S proteasome non-ATPase regulatory subunit 5 [Plutella xylostella]	0						2
isotig09910	scf38779_30463	gi|512391009|gb|AGO01048.1|	ABC transporter C2, partial [Ostrinia scapulalis]	0						2
					isotig07202	scf2727_12929	gi|768430061|ref|XP_011556239.1|	ABC transporter G family member 20-like [Plutella xylostella]	0	2
isotig10304	scf36269_30173	gi|357616718|gb|EHJ70360.1|	ATP-binding cassette sub-family A member 7 [Danaus plexippus]	0						2
isotig08781	scf2727_12929	gi|608789061|gb|AHW57334.1|	CYP4M39 [Chilo suppressalis]	0	isotig08781	scf2727_12929	gi|608789061|gb|AHW57334.1|	CYP4M39 [Chilo suppressalis]	0	2
isotig13247	scf38779_30463	gi|608789113|gb|AHW57360.1|	CYP6AB49 [Chilo suppressalis]	0						2
isotig15017	scf1476_9186	gi|608789013|gb|AHW57310.1|	CYP6CT1 [Chilo suppressalis]	0	isotig15017	scf1476_9186	gi|608789013|gb|AHW57310.1|	CYP6CT1 [Chilo suppressalis]	0	2
isotig12851	scf2727_12929	gi|665792107|ref|XP_008543640.1|	cytochrome P450 6k1-like, partial [Microplitis demolitor]	0						2
isotig12817	scf3239_14373	gi|757181332|gb|AJN91181.1|	cytochrome P450 monooxygenase CYP337B12 [Cnaphalocrocis medinalis]	0						2
isotig20784	scf3654_15205	gi|757181310|gb|AJN91170.1|	cytochrome P450 monooxygenase CYP6CV1 [Cnaphalocrocis medinalis]	0						2
isotig10250	scf4278_16410	gi|674781307|gb|AIL29311.1|	glutathione S-transferase epsilon 2 [Cnaphalocrocis medinalis]	8.55349e-117						2
contig10395	scf2727_12929	gi|674781327|gb|AIL29321.1|	glutathione S-transferase zeta 1 [Cnaphalocrocis medinalis]	3.13976e-132						2
isotig03480	scf3455_14824	gi|604918918|gb|AHV85209.1|	glutathione-S transferase, partial [Ostrinia furnacalis]	7.66167e-118						2
isotig18003	scf3239_14373	gi|363896088|gb|AEW43128.1|	UDP-glycosyltransferase UGT40M1 [Helicoverpa armigera]	0						2
isotig21725	scf864_6292	gi|357617949|gb|EHJ71083.1|	hemolymph proteinase 9 [Danaus plexippus]	5.35402e-58						3
isotig07502	scf36269_30173	gi|217262|dbj|BAA03124.1|	lectin [Bombyx mori]	3.67052e-167						3
isotig19617	scf1190_8003	gi|512905644|ref|XP_004925996.1|	scavenger receptor class B member 1-like [Bombyx mori]	0						3
isotig08652	scf9388_22846	gi|364023641|gb|AEW46895.1|	serine protease inhibitor 001 [Chilo suppressalis]	0						3
isotig18898	scf2167_11445	gi|401758220|gb|AFQ01145.1|	serine protease inhibitor 010 [Chilo suppressalis]	0						3
isotig10833	scf2026_11132	gi|112982980|ref|NP_001037090.1|	serine protease inhibitor 4 precursor [Bombyx mori] >gi|45594228|gb|AAS68505.1| serpin-4A [Bombyx mori]	4.39415e-174						3
isotig03049	scf36269_30173	gi|293628546|gb|ADE58536.1|	desaturase ezi-D11 alpha [Ostrinia nubilalis]	0						4
					isotig12543	scf4010_15791	gi|298402909|gb|ADI82774.1|	fatty-acyl CoA reductase 1 [Ostrinia nubilalis]	0	4
isotig12395	scf15172_25891	gi|389610567|dbj|BAM18895.1|	chitin binding peritrophin-A, [Papilio polytes]	1.45485e-155						5
isotig26324	scf778_5939	gi|768407875|ref|XP_011568234.1|	cuticle protein 19-like [Plutella xylostella]	3.85753e-41	isotig15811	scf36269_30173	gi|768414944|ref|XP_011547999.1|	cuticle protein 3-like [Plutella xylostella]	1.94841e-65	5
isotig15811	scf36269_30173	gi|768414944|ref|XP_011547999.1|	cuticle protein 3-like [Plutella xylostella]	1.94841e-65	isotig26324	scf778_5939	gi|768407875|ref|XP_011568234.1|	cuticle protein 19-like [Plutella xylostella]	3.85753e-41	5
										5
isotig01544	scf23044_28083	gi|183979317|dbj|BAG30753.1|	cuticular protein [Papilio xuthus]	2.11326e-13						5
isotig10098	scf1476_9186	gi|357622535|gb|EHJ73970.1|	cuticular protein glycine-rich 13 [Danaus plexippus]	1.24614e-29	isotig10098	scf1476_9186	gi|357622535|gb|EHJ73970.1|	cuticular protein glycine-rich 13 [Danaus plexippus]	1.24614e-29	5
isotig23673	scf712_5682	gi|290560802|ref|NP_001166726.1|	cuticular protein RR-1 motif 24 precursor [Bombyx mori] >gi|223671149|tpd|FAA00526.1| TPA: cuticle protein [Bombyx mori]	4.28326e-40	isotig23673	scf712_5682	gi|290560802|ref|NP_001166726.1|	cuticular protein RR-1 motif 24 precursor [Bombyx mori] >gi|223671149|tpd|FAA00526.1| TPA: cuticle protein [Bombyx mori]	4.28326e-40	5
isotig14352	scf3119_13962	gi|290563241|ref|NP_001166717.1|	cuticular protein RR-1 motif 34 precursor [Bombyx mori] >gi|223671170|tpd|FAA00537.1| TPA: cuticle protein [Bombyx mori]	1.4975e-89	isotig14352	scf3119_13962	gi|290563241|ref|NP_001166717.1|	cuticular protein RR-1 motif 34 precursor [Bombyx mori] >gi|223671170|tpd|FAA00537.1| TPA: cuticle protein [Bombyx mori]	1.4975e-89	5
isotig09677	scf864_6292	gi|357608756|gb|EHJ66137.1|	cuticular protein RR-2 motif 127 [Danaus plexippus]	2.43256e-48						5
isotig14370	scf3119_13962	gi|290560924|ref|NP_001166688.1|	cuticular protein RR-2 motif 72 [Bombyx mori] >gi|223671246|tpd|FAA00575.1| TPA: cuticle protein [Bombyx mori]	5.1242e-36	isotig14370	scf3119_13962	gi|290560924|ref|NP_001166688.1|	cuticular protein RR-2 motif 72 [Bombyx mori] >gi|223671246|tpd|FAA00575.1| TPA: cuticle protein [Bombyx mori]	5.1242e-36	5
isotig05765	scf383_3985	gi|290560918|ref|NP_001166682.1|	cuticular protein RR-2 motif 78 precursor [Bombyx mori] >gi|223671258|tpd|FAA00581.1| TPA: cuticle protein [Bombyx mori]	4.57824e-50	isotig05765	scf383_3985	gi|290560918|ref|NP_001166682.1|	cuticular protein RR-2 motif 78 precursor [Bombyx mori] >gi|223671258|tpd|FAA00581.1| TPA: cuticle protein [Bombyx mori]	4.57824e-50	5
isotig25137	scf864_6292	gi|512900391|ref|XP_004924880.1|	integrin beta-8-like [Bombyx mori]	1.9497e-36						5
isotig18925	scf25486_28415	gi|768434342|ref|XP_011558577.1|	leucine-rich repeat-containing protein 24-like [Plutella xylostella]	0						5
isotig19378	scf2732_12946	gi|768434369|ref|XP_011558591.1|	leucine-rich repeat-containing protein 24-like [Plutella xylostella]	0						5
isotig13203	scf6585_20002	gi|768440994|ref|XP_011562197.1|	leucine-rich repeat-containing protein 49-like [Plutella xylostella]	0						5
isotig08623	scf1476_9186	gi|768439646|ref|XP_011561465.1|	organic cation transporter protein-like [Plutella xylostella]	1.251e-153						6
					isotig14296	scf940_6586	gi|512915594|ref|XP_004928427.1|	organic solute transporter alpha-like protein-like [Bombyx mori]	1.7552e-83	6
isotig19817	scf2732_12946	gi|512907297|ref|XP_004926407.1|	solute carrier family 23 member 2-like [Bombyx mori]	0						6
isotig14290	scf2167_11445	gi|512929571|ref|XP_004931854.1|	actin-related protein 5-like [Bombyx mori]	0						7
isotig18966	scf1316_8406	gi|112983608|ref|NP_001037343.1|	cyclin B homolog [Bombyx mori] >gi|1865641|dbj|BAA12669.1| cyclin B homolog [Bombyx mori]	0						7
isotig25331	scf26097_28529	gi|768434560|ref|XP_011558696.1|	DNA-directed RNA polymerases I, II, and III subunit RPABC4 [Plutella xylostella]	2.97236e-27						7
isotig03402	scf2727_12929	gi|512899618|ref|XP_004924690.1|	E3 ubiquitin-protein ligase TRIP12-like [Bombyx mori]	9.99455e-132						7
isotig03592	scf2727_12928	gi|459352888|gb|AGG55020.1|	nitrilase [Heliothis subflexa]	5.37068e-113						7
isotig04119	scf1316_8406	gi|89355887|gb|ABD72267.1|	pol polyprotein [Drosophila buzzatii]	0						7
isotig08671	scf1316_8406	gi|112982669|ref|NP_001037564.1|	ribosomal protein S2 [Bombyx mori] >gi|54609283|gb|AAV34857.1| ribosomal protein S2 [Bombyx mori]	1.27632e-135						7
isotig08997	scf10308_23603	gi|364023615|gb|AEW46882.1|	seminal fluid protein CSSFP032 [Chilo suppressalis]	2.96562e-179						7
isotig25755	scf3239_14373	gi|301070148|gb|ADK55520.1|	small heat shock protein [Spodoptera litura]	4.31912e-84						7
isotig12531	scf2727_12928	gi|357623524|gb|EHJ74635.1|	Spectrin alpha chain [Danaus plexippus]	0						7
isotig12257	scf15172_25891	gi|512926619|ref|XP_004931131.1|	synaptic vesicle glycoprotein 2B-like isoform X1 [Bombyx mori]	0						7
isotig07302	scf17497_26765	gi|307173098|gb|EFN64217.1|	THAP domain-containing protein 9, partial [Camponotus floridanus]	1.09011e-154						7
isotig12766	scf4010_15791	gi|768410060|ref|XP_011556197.1|	WD repeat-containing protein 82 [Plutella xylostella]	1.39499e-178						7
isotig19650	scf2732_12946	gi|112984114|ref|NP_001037434.1|	yellow-y precursor [Bombyx mori] >gi|93211156|gb|ABC96700.2| yellow [Bombyx mori]	0						7
isotig03545	scf1728_10084	gi|357626628|gb|EHJ76652.1|	zinc finger protein 45-like protein [Danaus plexippus]	1.36938e-69						7
isotig20885	scf1190_8003	gi|357611449|gb|EHJ67495.1|	zinc finger protein 585A [Danaus plexippus]	0						7
isotig18558	scf2727_12929	gi|512889040|ref|XP_004922186.1|	zinc finger protein 99-like [Bombyx mori]	1.52119e-73						7
*functional classes (1) digestion, metabolism, feeding behavior (2) detoxification (3) immunity (4) chemosensory genes (5) development (6) transport (7) other.
