# Supplementary material for: Integrated miRNA and transcriptome profiling to explore the molecular determinism of convergent adaptation to corn in two lepidopteran pests of agriculture
Source: BMC Genomics. 2021 Aug 9;22:606. doi: 10.1186/s12864-021-07905-7 (PMC8351448; doi:10.1186/s12864-021-07905-7)
Supplement: Supplementary file 15 — Additional file 15: Supplementary Excel Table S10. Comparison of known miRs predicted in On and Sf-C. [file 12864_2021_7905_MOESM15_ESM.xlsx]

## Sheet: Feuil1
In On	In Sf-C	In On	In Sf-C	Common between On & Sf-C	Common with insect miRNA toolkit
miRNA of known class		miRNA number
					On	Sf-C
On-bantam-5p	Sf-bantam-5p	1	1	1	1	1
On-let-7-5p	Sf-let-7-5p	1	1	1	1	1
	Sf-miR-1000		1			1
On-miR-10-5p	Sf-miR-10-5p	1	1	1	1	1
	Sf-miR-11-3p		1
On-miR-1175-5p	Sf-miR-1175-5p	1	1	1	1	1
On-miR-12		1			1
On-miR-124	Sf-miR-124	1	1	1	1	1
On-miR-133	Sf-miR-133	1	1	1	1	1
On-miR-137	Sf-miR-137	1	1	1	1	1
	Sf-miR-13a-5p		1
On-miR-14-3p	Sf-miR-14-3p	1	1	1	1	1
On-miR-184-3p	Sf-miR-184-3p	1	1	1	1	1
On-miR-190-5p	Sf-miR-190-5p	1	1	1	1	1
On-miR-1a-5p	Sf-miR-1a-5p	1	1	1	1	1
On-miR-210	Sf-miR-210	1	1	1	1	1
On-miR-252-5p	Sf-miR-252-5p	1	1	1	1	1
On-miR-263a-5p	Sf-miR-263a-5p	1	1	1	0	0
On-miR-263b-5p	Sf-miR-263b-5p	1	1	1	0	0
On-miR-274-5p	Sf-miR-274-5p	1	1	1	0	0
On-miR-275-3p	Sf-miR-275-3p	1	1	1	1	1
On-miR-2755-3p		1			0
	Sf-miR-2765		1			1
On-miR-2768-5p		1			0
On-miR-278-3p	Sf-miR-278-5p	1	1	1	1	1
On-miR-2796-5p	Sf-miR-2796-5p	1	1	1	1	1
On-miR-279a	Sf-miR-279a	1	1	1	1	1
	Sf-miR-279b-3p		1
	Sf-miR-279c-3p		1
On-miR-279d-3p		1
On-miR-281-5p	Sf-miR-281-5p	1	1	1	1	1
	Sf-miR-282-5p		1			1
On-miR-283-5p	Sf-miR-283-5p	1	1	1	0	0
On-miR-285	Sf-miR-285	1	1	1	0	0
	Sf-miR-2a-3p		1			1
On-miR-305-5p	Sf-miR-305-5p	1	1	1	1	1
	Sf-miR-306a-5p		1			1
On-miR-307-5p	Sf-miR-307-5p	1	1	1	0	0
On-miR-308-3p	Sf-miR-308-3p	1	1	1	0	0
On-miR-31-5p	Sf-miR-31-5p	1	1	1	1	1
On-miR-316-5p	Sf-miR-316-5p	1	1	1	1	1
On-miR-317-5p	Sf-miR-317-5p	1	1	1	1	1
On-miR-3286-3p		1			0
On-miR-3327-5p		1			0
On-miR-3338-5p	Sf-miR-3338-5p	1	1	1	0	0
On-miR-33-5p	Sf-miR-33-5p	1	1	1	1	1
On-miR-34-5p	Sf-miR-34-5p	1	1	1	1	1
	Sf-miR-71-3p		1		0	1
On-miR-750-5p	Sf-miR-750-5p	1	1	1	1	1
	Sf-miR-7-5p		1		0	1
On-miR-8-5p	Sf-miR-8-5p	1	1	1	1	1
On-miR-87	Sf-miR-87	1	1	1	1	1
On-miR-927-5p	Sf-miR-927-5p	1	1	1	1	1
On-miR-929-5p	Sf-miR-929-5p	1	1	1	1	1
On-miR-92a	Sf-miR-92a	1	1	1	1	1
On-miR-92b	Sf-miR-92b	1	1	1
On-miR-932	Sf-miR-932	1	1	1	0	0
On-miR-965-3p		1			1	0
On-miR-970-5p	Sf-miR-970-5p	1	1	1	0	0
On-miR-993a-5p	Sf-miR-993a-5p	1	1	1	0	0
On-miR-998	Sf-miR-998	1	1	1	0	0
On-miR-9a-5p	Sf-miR-9a-5p	1	1	1	1	1
	Sf-miR-9c-5p		1
On-miR-iab-4-5p	Sf-miR-iab-4-5p	1	1	1	1	1
On-miR-iab-8		1			0	0
Total		53	57	45	34	39
					out of 62 conserved miRNA in insects
